# Supplementary material for: Insulin stimulated MCF7 breast cancer cells: Proteome dataset
Source: Data Brief. 2016 Sep 22;9:579–84. doi: 10.1016/j.dib.2016.09.025 (PMC5064990; doi:10.1016/j.dib.2016.09.025)
Supplement: Supplementary file 2 — Supplementary Table 1. List of proteins identified in MCF7 breast cancer cells stimulated with insulin (Thermo Discoverer 1.4 output). [file mmc1.zip]

Archive with 2 entries (2 files):
- Insulin_siganling_34_proteins.cys
- Insulin_signaling_34_proteins.cyjs
