# Supplementary material for: Insulin stimulated MCF7 breast cancer cells: Proteome dataset
Source: Data Brief. 2016 Sep 22;9:579–84. doi: 10.1016/j.dib.2016.09.025 (PMC5064990; doi:10.1016/j.dib.2016.09.025)
Supplement: Supplementary file 2 — Supplementary Table 1. List of proteins identified in MCF7 breast cancer cells stimulated with insulin (Thermo Discoverer 1.4 output). [file mmc1.zip › Insulin_signaling_34_proteins.cyjs]

{
  "format_version" : "1.0",
  "generated_by" : "cytoscape-3.4.0",
  "target_cytoscapejs_version" : "~2.1",
  "data" : {
    "shared_name" : "Sheet1",
    "name" : "Sheet1",
    "SUID" : 62,
    "__Annotations" : [ "" ],
    "selected" : true
  },
  "elements" : {
    "nodes" : [ {
      "data" : {
        "id" : "105",
        "shared_name" : "ACACA",
        "name" : "ACACA",
        "degree_layout" : 6,
        "SUID" : 105,
        "selected" : false
      }
    }, {
      "data" : {
        "id" : "104",
        "shared_name" : "FASN",
        "name" : "FASN",
        "degree_layout" : 5,
        "SUID" : 104,
        "selected" : false
      }
    }, {
      "data" : {
        "id" : "103",
        "shared_name" : "PCK2",
        "name" : "PCK2",
        "degree_layout" : 5,
        "SUID" : 103,
        "selected" : false
      }
    }, {
      "data" : {
        "id" : "102",
        "shared_name" : "GSK3B",
        "name" : "GSK3B",
        "degree_layout" : 17,
        "SUID" : 102,
        "selected" : false
      }
    }, {
      "data" : {
        "id" : "101",
        "shared_name" : "GYS1",
        "name" : "GYS1",
        "degree_layout" : 8,
        "SUID" : 101,
        "selected" : false
      }
    }, {
      "data" : {
        "id" : "100",
        "shared_name" : "PYGB",
        "name" : "PYGB",
        "degree_layout" : 5,
        "SUID" : 100,
        "selected" : false
      }
    }, {
      "data" : {
        "id" : "99",
        "shared_name" : "CALM2",
        "name" : "CALM2",
        "degree_layout" : 4,
        "SUID" : 99,
        "selected" : false
      }
    }, {
      "data" : {
        "id" : "98",
        "shared_name" : "MAPK1",
        "name" : "MAPK1",
        "degree_layout" : 20,
        "SUID" : 98,
        "selected" : false
      }
    }, {
      "data" : {
        "id" : "97",
        "shared_name" : "MAPK3",
        "name" : "MAPK3",
        "degree_layout" : 21,
        "SUID" : 97,
        "selected" : false
      }
    }, {
      "data" : {
        "id" : "96",
        "shared_name" : "CALML5",
        "name" : "CALML5",
        "degree_layout" : 5,
        "SUID" : 96,
        "selected" : false
      }
    }, {
      "data" : {
        "id" : "95",
        "shared_name" : "NRAS",
        "name" : "NRAS",
        "degree_layout" : 17,
        "SUID" : 95,
        "selected" : false
      }
    }, {
      "data" : {
        "id" : "94",
        "shared_name" : "PPP1CA",
        "name" : "PPP1CA",
        "degree_layout" : 11,
        "SUID" : 94,
        "selected" : false
      }
    }, {
      "data" : {
        "id" : "93",
        "shared_name" : "PPP1CB",
        "name" : "PPP1CB",
        "degree_layout" : 6,
        "SUID" : 93,
        "selected" : false
      }
    }, {
      "data" : {
        "id" : "92",
        "shared_name" : "PHKA2",
        "name" : "PHKA2",
        "degree_layout" : 9,
        "SUID" : 92,
        "selected" : false
      }
    }, {
      "data" : {
        "id" : "91",
        "shared_name" : "CRK",
        "name" : "CRK",
        "degree_layout" : 7,
        "SUID" : 91,
        "selected" : false
      }
    }, {
      "data" : {
        "id" : "90",
        "shared_name" : "RPS6KB1",
        "name" : "RPS6KB1",
        "degree_layout" : 16,
        "SUID" : 90,
        "selected" : false
      }
    }, {
      "data" : {
        "id" : "89",
        "shared_name" : "SOS2",
        "name" : "SOS2",
        "degree_layout" : 9,
        "SUID" : 89,
        "selected" : false
      }
    }, {
      "data" : {
        "id" : "88",
        "shared_name" : "CRKL",
        "name" : "CRKL",
        "degree_layout" : 5,
        "SUID" : 88,
        "selected" : false
      }
    }, {
      "data" : {
        "id" : "87",
        "shared_name" : "GRB2",
        "name" : "GRB2",
        "degree_layout" : 15,
        "SUID" : 87,
        "selected" : false
      }
    }, {
      "data" : {
        "id" : "86",
        "shared_name" : "EIF4E",
        "name" : "EIF4E",
        "degree_layout" : 9,
        "SUID" : 86,
        "selected" : false
      }
    }, {
      "data" : {
        "id" : "85",
        "shared_name" : "MTOR",
        "name" : "MTOR",
        "degree_layout" : 15,
        "SUID" : 85,
        "selected" : false
      }
    }, {
      "data" : {
        "id" : "84",
        "shared_name" : "RPS6",
        "name" : "RPS6",
        "degree_layout" : 8,
        "SUID" : 84,
        "selected" : false
      }
    }, {
      "data" : {
        "id" : "83",
        "shared_name" : "RPS6KB2",
        "name" : "RPS6KB2",
        "degree_layout" : 13,
        "SUID" : 83,
        "selected" : false
      }
    }, {
      "data" : {
        "id" : "82",
        "shared_name" : "PRKAA1",
        "name" : "PRKAA1",
        "degree_layout" : 16,
        "SUID" : 82,
        "selected" : false
      }
    }, {
      "data" : {
        "id" : "81",
        "shared_name" : "PIK3CD",
        "name" : "PIK3CD",
        "degree_layout" : 16,
        "SUID" : 81,
        "selected" : false
      }
    }, {
      "data" : {
        "id" : "80",
        "shared_name" : "FBP1",
        "name" : "FBP1",
        "degree_layout" : 2,
        "SUID" : 80,
        "selected" : false
      }
    }, {
      "data" : {
        "id" : "79",
        "shared_name" : "MAP2K1",
        "name" : "MAP2K1",
        "degree_layout" : 13,
        "SUID" : 79,
        "selected" : false
      }
    }, {
      "data" : {
        "id" : "78",
        "shared_name" : "MAP2K2",
        "name" : "MAP2K2",
        "degree_layout" : 11,
        "SUID" : 78,
        "selected" : false
      }
    }, {
      "data" : {
        "id" : "77",
        "shared_name" : "PRKACA",
        "name" : "PRKACA",
        "degree_layout" : 15,
        "SUID" : 77,
        "selected" : false
      }
    }, {
      "data" : {
        "id" : "76",
        "shared_name" : "PRKAR2A",
        "name" : "PRKAR2A",
        "degree_layout" : 13,
        "SUID" : 76,
        "selected" : false
      }
    }, {
      "data" : {
        "id" : "75",
        "shared_name" : "HK1",
        "name" : "HK1",
        "degree_layout" : 5,
        "SUID" : 75,
        "selected" : false
      }
    }, {
      "data" : {
        "id" : "74",
        "shared_name" : "PRKAR1A",
        "name" : "PRKAR1A",
        "degree_layout" : 13,
        "SUID" : 74,
        "selected" : false
      }
    }, {
      "data" : {
        "id" : "73",
        "shared_name" : "PRKCI",
        "name" : "PRKCI",
        "degree_layout" : 3,
        "SUID" : 73,
        "selected" : false
      }
    }, {
      "data" : {
        "id" : "72",
        "shared_name" : "PTPN1",
        "name" : "PTPN1",
        "degree_layout" : 9,
        "SUID" : 72,
        "selected" : false
      }
    } ],
    "edges" : [ {
      "data" : {
        "id" : "281",
        "source" : "105",
        "target" : "104",
        "shared_name" : "ACACA (interacts with) FASN",
        "name" : "ACACA (interacts with) FASN",
        "interaction" : "interacts with",
        "SUID" : 281,
        "shared_interaction" : "interacts with",
        "selected" : false
      }
    }, {
      "data" : {
        "id" : "280",
        "source" : "105",
        "target" : "103",
        "shared_name" : "ACACA (interacts with) PCK2",
        "name" : "ACACA (interacts with) PCK2",
        "interaction" : "interacts with",
        "SUID" : 280,
        "shared_interaction" : "interacts with",
        "selected" : false
      }
    }, {
      "data" : {
        "id" : "279",
        "source" : "105",
        "target" : "102",
        "shared_name" : "ACACA (interacts with) GSK3B",
        "name" : "ACACA (interacts with) GSK3B",
        "interaction" : "interacts with",
        "SUID" : 279,
        "shared_interaction" : "interacts with",
        "selected" : false
      }
    }, {
      "data" : {
        "id" : "278",
        "source" : "105",
        "target" : "101",
        "shared_name" : "ACACA (interacts with) GYS1",
        "name" : "ACACA (interacts with) GYS1",
        "interaction" : "interacts with",
        "SUID" : 278,
        "shared_interaction" : "interacts with",
        "selected" : false
      }
    }, {
      "data" : {
        "id" : "277",
        "source" : "105",
        "target" : "100",
        "shared_name" : "ACACA (interacts with) PYGB",
        "name" : "ACACA (interacts with) PYGB",
        "interaction" : "interacts with",
        "SUID" : 277,
        "shared_interaction" : "interacts with",
        "selected" : false
      }
    }, {
      "data" : {
        "id" : "276",
        "source" : "104",
        "target" : "103",
        "shared_name" : "FASN (interacts with) PCK2",
        "name" : "FASN (interacts with) PCK2",
        "interaction" : "interacts with",
        "SUID" : 276,
        "shared_interaction" : "interacts with",
        "selected" : false
      }
    }, {
      "data" : {
        "id" : "275",
        "source" : "104",
        "target" : "97",
        "shared_name" : "FASN (interacts with) MAPK3",
        "name" : "FASN (interacts with) MAPK3",
        "interaction" : "interacts with",
        "SUID" : 275,
        "shared_interaction" : "interacts with",
        "selected" : false
      }
    }, {
      "data" : {
        "id" : "274",
        "source" : "102",
        "target" : "101",
        "shared_name" : "GSK3B (interacts with) GYS1",
        "name" : "GSK3B (interacts with) GYS1",
        "interaction" : "interacts with",
        "SUID" : 274,
        "shared_interaction" : "interacts with",
        "selected" : false
      }
    }, {
      "data" : {
        "id" : "273",
        "source" : "102",
        "target" : "77",
        "shared_name" : "GSK3B (interacts with) PRKACA",
        "name" : "GSK3B (interacts with) PRKACA",
        "interaction" : "interacts with",
        "SUID" : 273,
        "shared_interaction" : "interacts with",
        "selected" : false
      }
    }, {
      "data" : {
        "id" : "272",
        "source" : "102",
        "target" : "76",
        "shared_name" : "GSK3B (interacts with) PRKAR2A",
        "name" : "GSK3B (interacts with) PRKAR2A",
        "interaction" : "interacts with",
        "SUID" : 272,
        "shared_interaction" : "interacts with",
        "selected" : false
      }
    }, {
      "data" : {
        "id" : "271",
        "source" : "102",
        "target" : "98",
        "shared_name" : "GSK3B (interacts with) MAPK1",
        "name" : "GSK3B (interacts with) MAPK1",
        "interaction" : "interacts with",
        "SUID" : 271,
        "shared_interaction" : "interacts with",
        "selected" : false
      }
    }, {
      "data" : {
        "id" : "270",
        "source" : "102",
        "target" : "103",
        "shared_name" : "GSK3B (interacts with) PCK2",
        "name" : "GSK3B (interacts with) PCK2",
        "interaction" : "interacts with",
        "SUID" : 270,
        "shared_interaction" : "interacts with",
        "selected" : false
      }
    }, {
      "data" : {
        "id" : "269",
        "source" : "102",
        "target" : "90",
        "shared_name" : "GSK3B (interacts with) RPS6KB1",
        "name" : "GSK3B (interacts with) RPS6KB1",
        "interaction" : "interacts with",
        "SUID" : 269,
        "shared_interaction" : "interacts with",
        "selected" : false
      }
    }, {
      "data" : {
        "id" : "268",
        "source" : "102",
        "target" : "83",
        "shared_name" : "GSK3B (interacts with) RPS6KB2",
        "name" : "GSK3B (interacts with) RPS6KB2",
        "interaction" : "interacts with",
        "SUID" : 268,
        "shared_interaction" : "interacts with",
        "selected" : false
      }
    }, {
      "data" : {
        "id" : "267",
        "source" : "101",
        "target" : "100",
        "shared_name" : "GYS1 (interacts with) PYGB",
        "name" : "GYS1 (interacts with) PYGB",
        "interaction" : "interacts with",
        "SUID" : 267,
        "shared_interaction" : "interacts with",
        "selected" : false
      }
    }, {
      "data" : {
        "id" : "266",
        "source" : "101",
        "target" : "93",
        "shared_name" : "GYS1 (interacts with) PPP1CB",
        "name" : "GYS1 (interacts with) PPP1CB",
        "interaction" : "interacts with",
        "SUID" : 266,
        "shared_interaction" : "interacts with",
        "selected" : false
      }
    }, {
      "data" : {
        "id" : "265",
        "source" : "101",
        "target" : "77",
        "shared_name" : "GYS1 (interacts with) PRKACA",
        "name" : "GYS1 (interacts with) PRKACA",
        "interaction" : "interacts with",
        "SUID" : 265,
        "shared_interaction" : "interacts with",
        "selected" : false
      }
    }, {
      "data" : {
        "id" : "264",
        "source" : "99",
        "target" : "98",
        "shared_name" : "CALM2 (interacts with) MAPK1",
        "name" : "CALM2 (interacts with) MAPK1",
        "interaction" : "interacts with",
        "SUID" : 264,
        "shared_interaction" : "interacts with",
        "selected" : false
      }
    }, {
      "data" : {
        "id" : "263",
        "source" : "99",
        "target" : "97",
        "shared_name" : "CALM2 (interacts with) MAPK3",
        "name" : "CALM2 (interacts with) MAPK3",
        "interaction" : "interacts with",
        "SUID" : 263,
        "shared_interaction" : "interacts with",
        "selected" : false
      }
    }, {
      "data" : {
        "id" : "262",
        "source" : "97",
        "target" : "78",
        "shared_name" : "MAPK3 (interacts with) MAP2K2",
        "name" : "MAPK3 (interacts with) MAP2K2",
        "interaction" : "interacts with",
        "SUID" : 262,
        "shared_interaction" : "interacts with",
        "selected" : false
      }
    }, {
      "data" : {
        "id" : "261",
        "source" : "97",
        "target" : "98",
        "shared_name" : "MAPK3 (interacts with) MAPK1",
        "name" : "MAPK3 (interacts with) MAPK1",
        "interaction" : "interacts with",
        "SUID" : 261,
        "shared_interaction" : "interacts with",
        "selected" : false
      }
    }, {
      "data" : {
        "id" : "260",
        "source" : "97",
        "target" : "90",
        "shared_name" : "MAPK3 (interacts with) RPS6KB1",
        "name" : "MAPK3 (interacts with) RPS6KB1",
        "interaction" : "interacts with",
        "SUID" : 260,
        "shared_interaction" : "interacts with",
        "selected" : false
      }
    }, {
      "data" : {
        "id" : "259",
        "source" : "97",
        "target" : "89",
        "shared_name" : "MAPK3 (interacts with) SOS2",
        "name" : "MAPK3 (interacts with) SOS2",
        "interaction" : "interacts with",
        "SUID" : 259,
        "shared_interaction" : "interacts with",
        "selected" : false
      }
    }, {
      "data" : {
        "id" : "258",
        "source" : "96",
        "target" : "95",
        "shared_name" : "CALML5 (interacts with) NRAS",
        "name" : "CALML5 (interacts with) NRAS",
        "interaction" : "interacts with",
        "SUID" : 258,
        "shared_interaction" : "interacts with",
        "selected" : false
      }
    }, {
      "data" : {
        "id" : "257",
        "source" : "96",
        "target" : "94",
        "shared_name" : "CALML5 (interacts with) PPP1CA",
        "name" : "CALML5 (interacts with) PPP1CA",
        "interaction" : "interacts with",
        "SUID" : 257,
        "shared_interaction" : "interacts with",
        "selected" : false
      }
    }, {
      "data" : {
        "id" : "256",
        "source" : "96",
        "target" : "93",
        "shared_name" : "CALML5 (interacts with) PPP1CB",
        "name" : "CALML5 (interacts with) PPP1CB",
        "interaction" : "interacts with",
        "SUID" : 256,
        "shared_interaction" : "interacts with",
        "selected" : false
      }
    }, {
      "data" : {
        "id" : "255",
        "source" : "96",
        "target" : "100",
        "shared_name" : "CALML5 (interacts with) PYGB",
        "name" : "CALML5 (interacts with) PYGB",
        "interaction" : "interacts with",
        "SUID" : 255,
        "shared_interaction" : "interacts with",
        "selected" : false
      }
    }, {
      "data" : {
        "id" : "254",
        "source" : "96",
        "target" : "92",
        "shared_name" : "CALML5 (interacts with) PHKA2",
        "name" : "CALML5 (interacts with) PHKA2",
        "interaction" : "interacts with",
        "SUID" : 254,
        "shared_interaction" : "interacts with",
        "selected" : false
      }
    }, {
      "data" : {
        "id" : "253",
        "source" : "95",
        "target" : "79",
        "shared_name" : "NRAS (interacts with) MAP2K1",
        "name" : "NRAS (interacts with) MAP2K1",
        "interaction" : "interacts with",
        "SUID" : 253,
        "shared_interaction" : "interacts with",
        "selected" : false
      }
    }, {
      "data" : {
        "id" : "252",
        "source" : "95",
        "target" : "87",
        "shared_name" : "NRAS (interacts with) GRB2",
        "name" : "NRAS (interacts with) GRB2",
        "interaction" : "interacts with",
        "SUID" : 252,
        "shared_interaction" : "interacts with",
        "selected" : false
      }
    }, {
      "data" : {
        "id" : "251",
        "source" : "95",
        "target" : "78",
        "shared_name" : "NRAS (interacts with) MAP2K2",
        "name" : "NRAS (interacts with) MAP2K2",
        "interaction" : "interacts with",
        "SUID" : 251,
        "shared_interaction" : "interacts with",
        "selected" : false
      }
    }, {
      "data" : {
        "id" : "250",
        "source" : "95",
        "target" : "98",
        "shared_name" : "NRAS (interacts with) MAPK1",
        "name" : "NRAS (interacts with) MAPK1",
        "interaction" : "interacts with",
        "SUID" : 250,
        "shared_interaction" : "interacts with",
        "selected" : false
      }
    }, {
      "data" : {
        "id" : "249",
        "source" : "95",
        "target" : "97",
        "shared_name" : "NRAS (interacts with) MAPK3",
        "name" : "NRAS (interacts with) MAPK3",
        "interaction" : "interacts with",
        "SUID" : 249,
        "shared_interaction" : "interacts with",
        "selected" : false
      }
    }, {
      "data" : {
        "id" : "248",
        "source" : "95",
        "target" : "89",
        "shared_name" : "NRAS (interacts with) SOS2",
        "name" : "NRAS (interacts with) SOS2",
        "interaction" : "interacts with",
        "SUID" : 248,
        "shared_interaction" : "interacts with",
        "selected" : false
      }
    }, {
      "data" : {
        "id" : "247",
        "source" : "95",
        "target" : "85",
        "shared_name" : "NRAS (interacts with) MTOR",
        "name" : "NRAS (interacts with) MTOR",
        "interaction" : "interacts with",
        "SUID" : 247,
        "shared_interaction" : "interacts with",
        "selected" : false
      }
    }, {
      "data" : {
        "id" : "246",
        "source" : "95",
        "target" : "90",
        "shared_name" : "NRAS (interacts with) RPS6KB1",
        "name" : "NRAS (interacts with) RPS6KB1",
        "interaction" : "interacts with",
        "SUID" : 246,
        "shared_interaction" : "interacts with",
        "selected" : false
      }
    }, {
      "data" : {
        "id" : "245",
        "source" : "95",
        "target" : "102",
        "shared_name" : "NRAS (interacts with) GSK3B",
        "name" : "NRAS (interacts with) GSK3B",
        "interaction" : "interacts with",
        "SUID" : 245,
        "shared_interaction" : "interacts with",
        "selected" : false
      }
    }, {
      "data" : {
        "id" : "244",
        "source" : "95",
        "target" : "73",
        "shared_name" : "NRAS (interacts with) PRKCI",
        "name" : "NRAS (interacts with) PRKCI",
        "interaction" : "interacts with",
        "SUID" : 244,
        "shared_interaction" : "interacts with",
        "selected" : false
      }
    }, {
      "data" : {
        "id" : "243",
        "source" : "95",
        "target" : "74",
        "shared_name" : "NRAS (interacts with) PRKAR1A",
        "name" : "NRAS (interacts with) PRKAR1A",
        "interaction" : "interacts with",
        "SUID" : 243,
        "shared_interaction" : "interacts with",
        "selected" : false
      }
    }, {
      "data" : {
        "id" : "242",
        "source" : "95",
        "target" : "83",
        "shared_name" : "NRAS (interacts with) RPS6KB2",
        "name" : "NRAS (interacts with) RPS6KB2",
        "interaction" : "interacts with",
        "SUID" : 242,
        "shared_interaction" : "interacts with",
        "selected" : false
      }
    }, {
      "data" : {
        "id" : "241",
        "source" : "95",
        "target" : "76",
        "shared_name" : "NRAS (interacts with) PRKAR2A",
        "name" : "NRAS (interacts with) PRKAR2A",
        "interaction" : "interacts with",
        "SUID" : 241,
        "shared_interaction" : "interacts with",
        "selected" : false
      }
    }, {
      "data" : {
        "id" : "240",
        "source" : "95",
        "target" : "77",
        "shared_name" : "NRAS (interacts with) PRKACA",
        "name" : "NRAS (interacts with) PRKACA",
        "interaction" : "interacts with",
        "SUID" : 240,
        "shared_interaction" : "interacts with",
        "selected" : false
      }
    }, {
      "data" : {
        "id" : "239",
        "source" : "94",
        "target" : "93",
        "shared_name" : "PPP1CA (interacts with) PPP1CB",
        "name" : "PPP1CA (interacts with) PPP1CB",
        "interaction" : "interacts with",
        "SUID" : 239,
        "shared_interaction" : "interacts with",
        "selected" : false
      }
    }, {
      "data" : {
        "id" : "238",
        "source" : "94",
        "target" : "77",
        "shared_name" : "PPP1CA (interacts with) PRKACA",
        "name" : "PPP1CA (interacts with) PRKACA",
        "interaction" : "interacts with",
        "SUID" : 238,
        "shared_interaction" : "interacts with",
        "selected" : false
      }
    }, {
      "data" : {
        "id" : "237",
        "source" : "94",
        "target" : "76",
        "shared_name" : "PPP1CA (interacts with) PRKAR2A",
        "name" : "PPP1CA (interacts with) PRKAR2A",
        "interaction" : "interacts with",
        "SUID" : 237,
        "shared_interaction" : "interacts with",
        "selected" : false
      }
    }, {
      "data" : {
        "id" : "236",
        "source" : "94",
        "target" : "102",
        "shared_name" : "PPP1CA (interacts with) GSK3B",
        "name" : "PPP1CA (interacts with) GSK3B",
        "interaction" : "interacts with",
        "SUID" : 236,
        "shared_interaction" : "interacts with",
        "selected" : false
      }
    }, {
      "data" : {
        "id" : "235",
        "source" : "94",
        "target" : "98",
        "shared_name" : "PPP1CA (interacts with) MAPK1",
        "name" : "PPP1CA (interacts with) MAPK1",
        "interaction" : "interacts with",
        "SUID" : 235,
        "shared_interaction" : "interacts with",
        "selected" : false
      }
    }, {
      "data" : {
        "id" : "234",
        "source" : "94",
        "target" : "97",
        "shared_name" : "PPP1CA (interacts with) MAPK3",
        "name" : "PPP1CA (interacts with) MAPK3",
        "interaction" : "interacts with",
        "SUID" : 234,
        "shared_interaction" : "interacts with",
        "selected" : false
      }
    }, {
      "data" : {
        "id" : "233",
        "source" : "94",
        "target" : "101",
        "shared_name" : "PPP1CA (interacts with) GYS1",
        "name" : "PPP1CA (interacts with) GYS1",
        "interaction" : "interacts with",
        "SUID" : 233,
        "shared_interaction" : "interacts with",
        "selected" : false
      }
    }, {
      "data" : {
        "id" : "232",
        "source" : "93",
        "target" : "76",
        "shared_name" : "PPP1CB (interacts with) PRKAR2A",
        "name" : "PPP1CB (interacts with) PRKAR2A",
        "interaction" : "interacts with",
        "SUID" : 232,
        "shared_interaction" : "interacts with",
        "selected" : false
      }
    }, {
      "data" : {
        "id" : "231",
        "source" : "92",
        "target" : "94",
        "shared_name" : "PHKA2 (interacts with) PPP1CA",
        "name" : "PHKA2 (interacts with) PPP1CA",
        "interaction" : "interacts with",
        "SUID" : 231,
        "shared_interaction" : "interacts with",
        "selected" : false
      }
    }, {
      "data" : {
        "id" : "230",
        "source" : "92",
        "target" : "100",
        "shared_name" : "PHKA2 (interacts with) PYGB",
        "name" : "PHKA2 (interacts with) PYGB",
        "interaction" : "interacts with",
        "SUID" : 230,
        "shared_interaction" : "interacts with",
        "selected" : false
      }
    }, {
      "data" : {
        "id" : "229",
        "source" : "92",
        "target" : "93",
        "shared_name" : "PHKA2 (interacts with) PPP1CB",
        "name" : "PHKA2 (interacts with) PPP1CB",
        "interaction" : "interacts with",
        "SUID" : 229,
        "shared_interaction" : "interacts with",
        "selected" : false
      }
    }, {
      "data" : {
        "id" : "228",
        "source" : "92",
        "target" : "99",
        "shared_name" : "PHKA2 (interacts with) CALM2",
        "name" : "PHKA2 (interacts with) CALM2",
        "interaction" : "interacts with",
        "SUID" : 228,
        "shared_interaction" : "interacts with",
        "selected" : false
      }
    }, {
      "data" : {
        "id" : "227",
        "source" : "92",
        "target" : "82",
        "shared_name" : "PHKA2 (interacts with) PRKAA1",
        "name" : "PHKA2 (interacts with) PRKAA1",
        "interaction" : "interacts with",
        "SUID" : 227,
        "shared_interaction" : "interacts with",
        "selected" : false
      }
    }, {
      "data" : {
        "id" : "226",
        "source" : "92",
        "target" : "74",
        "shared_name" : "PHKA2 (interacts with) PRKAR1A",
        "name" : "PHKA2 (interacts with) PRKAR1A",
        "interaction" : "interacts with",
        "SUID" : 226,
        "shared_interaction" : "interacts with",
        "selected" : false
      }
    }, {
      "data" : {
        "id" : "225",
        "source" : "92",
        "target" : "76",
        "shared_name" : "PHKA2 (interacts with) PRKAR2A",
        "name" : "PHKA2 (interacts with) PRKAR2A",
        "interaction" : "interacts with",
        "SUID" : 225,
        "shared_interaction" : "interacts with",
        "selected" : false
      }
    }, {
      "data" : {
        "id" : "224",
        "source" : "92",
        "target" : "77",
        "shared_name" : "PHKA2 (interacts with) PRKACA",
        "name" : "PHKA2 (interacts with) PRKACA",
        "interaction" : "interacts with",
        "SUID" : 224,
        "shared_interaction" : "interacts with",
        "selected" : false
      }
    }, {
      "data" : {
        "id" : "223",
        "source" : "91",
        "target" : "97",
        "shared_name" : "CRK (interacts with) MAPK3",
        "name" : "CRK (interacts with) MAPK3",
        "interaction" : "interacts with",
        "SUID" : 223,
        "shared_interaction" : "interacts with",
        "selected" : false
      }
    }, {
      "data" : {
        "id" : "222",
        "source" : "91",
        "target" : "90",
        "shared_name" : "CRK (interacts with) RPS6KB1",
        "name" : "CRK (interacts with) RPS6KB1",
        "interaction" : "interacts with",
        "SUID" : 222,
        "shared_interaction" : "interacts with",
        "selected" : false
      }
    }, {
      "data" : {
        "id" : "221",
        "source" : "91",
        "target" : "89",
        "shared_name" : "CRK (interacts with) SOS2",
        "name" : "CRK (interacts with) SOS2",
        "interaction" : "interacts with",
        "SUID" : 221,
        "shared_interaction" : "interacts with",
        "selected" : false
      }
    }, {
      "data" : {
        "id" : "220",
        "source" : "90",
        "target" : "98",
        "shared_name" : "RPS6KB1 (interacts with) MAPK1",
        "name" : "RPS6KB1 (interacts with) MAPK1",
        "interaction" : "interacts with",
        "SUID" : 220,
        "shared_interaction" : "interacts with",
        "selected" : false
      }
    }, {
      "data" : {
        "id" : "219",
        "source" : "89",
        "target" : "98",
        "shared_name" : "SOS2 (interacts with) MAPK1",
        "name" : "SOS2 (interacts with) MAPK1",
        "interaction" : "interacts with",
        "SUID" : 219,
        "shared_interaction" : "interacts with",
        "selected" : false
      }
    }, {
      "data" : {
        "id" : "218",
        "source" : "88",
        "target" : "87",
        "shared_name" : "CRKL (interacts with) GRB2",
        "name" : "CRKL (interacts with) GRB2",
        "interaction" : "interacts with",
        "SUID" : 218,
        "shared_interaction" : "interacts with",
        "selected" : false
      }
    }, {
      "data" : {
        "id" : "217",
        "source" : "88",
        "target" : "91",
        "shared_name" : "CRKL (interacts with) CRK",
        "name" : "CRKL (interacts with) CRK",
        "interaction" : "interacts with",
        "SUID" : 217,
        "shared_interaction" : "interacts with",
        "selected" : false
      }
    }, {
      "data" : {
        "id" : "216",
        "source" : "88",
        "target" : "98",
        "shared_name" : "CRKL (interacts with) MAPK1",
        "name" : "CRKL (interacts with) MAPK1",
        "interaction" : "interacts with",
        "SUID" : 216,
        "shared_interaction" : "interacts with",
        "selected" : false
      }
    }, {
      "data" : {
        "id" : "215",
        "source" : "88",
        "target" : "89",
        "shared_name" : "CRKL (interacts with) SOS2",
        "name" : "CRKL (interacts with) SOS2",
        "interaction" : "interacts with",
        "SUID" : 215,
        "shared_interaction" : "interacts with",
        "selected" : false
      }
    }, {
      "data" : {
        "id" : "214",
        "source" : "87",
        "target" : "89",
        "shared_name" : "GRB2 (interacts with) SOS2",
        "name" : "GRB2 (interacts with) SOS2",
        "interaction" : "interacts with",
        "SUID" : 214,
        "shared_interaction" : "interacts with",
        "selected" : false
      }
    }, {
      "data" : {
        "id" : "213",
        "source" : "87",
        "target" : "98",
        "shared_name" : "GRB2 (interacts with) MAPK1",
        "name" : "GRB2 (interacts with) MAPK1",
        "interaction" : "interacts with",
        "SUID" : 213,
        "shared_interaction" : "interacts with",
        "selected" : false
      }
    }, {
      "data" : {
        "id" : "212",
        "source" : "87",
        "target" : "91",
        "shared_name" : "GRB2 (interacts with) CRK",
        "name" : "GRB2 (interacts with) CRK",
        "interaction" : "interacts with",
        "SUID" : 212,
        "shared_interaction" : "interacts with",
        "selected" : false
      }
    }, {
      "data" : {
        "id" : "211",
        "source" : "87",
        "target" : "97",
        "shared_name" : "GRB2 (interacts with) MAPK3",
        "name" : "GRB2 (interacts with) MAPK3",
        "interaction" : "interacts with",
        "SUID" : 211,
        "shared_interaction" : "interacts with",
        "selected" : false
      }
    }, {
      "data" : {
        "id" : "210",
        "source" : "87",
        "target" : "79",
        "shared_name" : "GRB2 (interacts with) MAP2K1",
        "name" : "GRB2 (interacts with) MAP2K1",
        "interaction" : "interacts with",
        "SUID" : 210,
        "shared_interaction" : "interacts with",
        "selected" : false
      }
    }, {
      "data" : {
        "id" : "209",
        "source" : "87",
        "target" : "90",
        "shared_name" : "GRB2 (interacts with) RPS6KB1",
        "name" : "GRB2 (interacts with) RPS6KB1",
        "interaction" : "interacts with",
        "SUID" : 209,
        "shared_interaction" : "interacts with",
        "selected" : false
      }
    }, {
      "data" : {
        "id" : "208",
        "source" : "87",
        "target" : "78",
        "shared_name" : "GRB2 (interacts with) MAP2K2",
        "name" : "GRB2 (interacts with) MAP2K2",
        "interaction" : "interacts with",
        "SUID" : 208,
        "shared_interaction" : "interacts with",
        "selected" : false
      }
    }, {
      "data" : {
        "id" : "207",
        "source" : "87",
        "target" : "94",
        "shared_name" : "GRB2 (interacts with) PPP1CA",
        "name" : "GRB2 (interacts with) PPP1CA",
        "interaction" : "interacts with",
        "SUID" : 207,
        "shared_interaction" : "interacts with",
        "selected" : false
      }
    }, {
      "data" : {
        "id" : "206",
        "source" : "87",
        "target" : "102",
        "shared_name" : "GRB2 (interacts with) GSK3B",
        "name" : "GRB2 (interacts with) GSK3B",
        "interaction" : "interacts with",
        "SUID" : 206,
        "shared_interaction" : "interacts with",
        "selected" : false
      }
    }, {
      "data" : {
        "id" : "205",
        "source" : "86",
        "target" : "85",
        "shared_name" : "EIF4E (interacts with) MTOR",
        "name" : "EIF4E (interacts with) MTOR",
        "interaction" : "interacts with",
        "SUID" : 205,
        "shared_interaction" : "interacts with",
        "selected" : false
      }
    }, {
      "data" : {
        "id" : "204",
        "source" : "86",
        "target" : "84",
        "shared_name" : "EIF4E (interacts with) RPS6",
        "name" : "EIF4E (interacts with) RPS6",
        "interaction" : "interacts with",
        "SUID" : 204,
        "shared_interaction" : "interacts with",
        "selected" : false
      }
    }, {
      "data" : {
        "id" : "203",
        "source" : "86",
        "target" : "90",
        "shared_name" : "EIF4E (interacts with) RPS6KB1",
        "name" : "EIF4E (interacts with) RPS6KB1",
        "interaction" : "interacts with",
        "SUID" : 203,
        "shared_interaction" : "interacts with",
        "selected" : false
      }
    }, {
      "data" : {
        "id" : "202",
        "source" : "86",
        "target" : "97",
        "shared_name" : "EIF4E (interacts with) MAPK3",
        "name" : "EIF4E (interacts with) MAPK3",
        "interaction" : "interacts with",
        "SUID" : 202,
        "shared_interaction" : "interacts with",
        "selected" : false
      }
    }, {
      "data" : {
        "id" : "201",
        "source" : "86",
        "target" : "98",
        "shared_name" : "EIF4E (interacts with) MAPK1",
        "name" : "EIF4E (interacts with) MAPK1",
        "interaction" : "interacts with",
        "SUID" : 201,
        "shared_interaction" : "interacts with",
        "selected" : false
      }
    }, {
      "data" : {
        "id" : "200",
        "source" : "86",
        "target" : "83",
        "shared_name" : "EIF4E (interacts with) RPS6KB2",
        "name" : "EIF4E (interacts with) RPS6KB2",
        "interaction" : "interacts with",
        "SUID" : 200,
        "shared_interaction" : "interacts with",
        "selected" : false
      }
    }, {
      "data" : {
        "id" : "199",
        "source" : "86",
        "target" : "102",
        "shared_name" : "EIF4E (interacts with) GSK3B",
        "name" : "EIF4E (interacts with) GSK3B",
        "interaction" : "interacts with",
        "SUID" : 199,
        "shared_interaction" : "interacts with",
        "selected" : false
      }
    }, {
      "data" : {
        "id" : "198",
        "source" : "86",
        "target" : "82",
        "shared_name" : "EIF4E (interacts with) PRKAA1",
        "name" : "EIF4E (interacts with) PRKAA1",
        "interaction" : "interacts with",
        "SUID" : 198,
        "shared_interaction" : "interacts with",
        "selected" : false
      }
    }, {
      "data" : {
        "id" : "197",
        "source" : "86",
        "target" : "81",
        "shared_name" : "EIF4E (interacts with) PIK3CD",
        "name" : "EIF4E (interacts with) PIK3CD",
        "interaction" : "interacts with",
        "SUID" : 197,
        "shared_interaction" : "interacts with",
        "selected" : false
      }
    }, {
      "data" : {
        "id" : "196",
        "source" : "85",
        "target" : "83",
        "shared_name" : "MTOR (interacts with) RPS6KB2",
        "name" : "MTOR (interacts with) RPS6KB2",
        "interaction" : "interacts with",
        "SUID" : 196,
        "shared_interaction" : "interacts with",
        "selected" : false
      }
    }, {
      "data" : {
        "id" : "195",
        "source" : "85",
        "target" : "90",
        "shared_name" : "MTOR (interacts with) RPS6KB1",
        "name" : "MTOR (interacts with) RPS6KB1",
        "interaction" : "interacts with",
        "SUID" : 195,
        "shared_interaction" : "interacts with",
        "selected" : false
      }
    }, {
      "data" : {
        "id" : "194",
        "source" : "85",
        "target" : "82",
        "shared_name" : "MTOR (interacts with) PRKAA1",
        "name" : "MTOR (interacts with) PRKAA1",
        "interaction" : "interacts with",
        "SUID" : 194,
        "shared_interaction" : "interacts with",
        "selected" : false
      }
    }, {
      "data" : {
        "id" : "193",
        "source" : "85",
        "target" : "87",
        "shared_name" : "MTOR (interacts with) GRB2",
        "name" : "MTOR (interacts with) GRB2",
        "interaction" : "interacts with",
        "SUID" : 193,
        "shared_interaction" : "interacts with",
        "selected" : false
      }
    }, {
      "data" : {
        "id" : "192",
        "source" : "85",
        "target" : "104",
        "shared_name" : "MTOR (interacts with) FASN",
        "name" : "MTOR (interacts with) FASN",
        "interaction" : "interacts with",
        "SUID" : 192,
        "shared_interaction" : "interacts with",
        "selected" : false
      }
    }, {
      "data" : {
        "id" : "191",
        "source" : "85",
        "target" : "97",
        "shared_name" : "MTOR (interacts with) MAPK3",
        "name" : "MTOR (interacts with) MAPK3",
        "interaction" : "interacts with",
        "SUID" : 191,
        "shared_interaction" : "interacts with",
        "selected" : false
      }
    }, {
      "data" : {
        "id" : "190",
        "source" : "85",
        "target" : "98",
        "shared_name" : "MTOR (interacts with) MAPK1",
        "name" : "MTOR (interacts with) MAPK1",
        "interaction" : "interacts with",
        "SUID" : 190,
        "shared_interaction" : "interacts with",
        "selected" : false
      }
    }, {
      "data" : {
        "id" : "189",
        "source" : "85",
        "target" : "102",
        "shared_name" : "MTOR (interacts with) GSK3B",
        "name" : "MTOR (interacts with) GSK3B",
        "interaction" : "interacts with",
        "SUID" : 189,
        "shared_interaction" : "interacts with",
        "selected" : false
      }
    }, {
      "data" : {
        "id" : "188",
        "source" : "85",
        "target" : "79",
        "shared_name" : "MTOR (interacts with) MAP2K1",
        "name" : "MTOR (interacts with) MAP2K1",
        "interaction" : "interacts with",
        "SUID" : 188,
        "shared_interaction" : "interacts with",
        "selected" : false
      }
    }, {
      "data" : {
        "id" : "187",
        "source" : "85",
        "target" : "77",
        "shared_name" : "MTOR (interacts with) PRKACA",
        "name" : "MTOR (interacts with) PRKACA",
        "interaction" : "interacts with",
        "SUID" : 187,
        "shared_interaction" : "interacts with",
        "selected" : false
      }
    }, {
      "data" : {
        "id" : "186",
        "source" : "84",
        "target" : "90",
        "shared_name" : "RPS6 (interacts with) RPS6KB1",
        "name" : "RPS6 (interacts with) RPS6KB1",
        "interaction" : "interacts with",
        "SUID" : 186,
        "shared_interaction" : "interacts with",
        "selected" : false
      }
    }, {
      "data" : {
        "id" : "185",
        "source" : "84",
        "target" : "83",
        "shared_name" : "RPS6 (interacts with) RPS6KB2",
        "name" : "RPS6 (interacts with) RPS6KB2",
        "interaction" : "interacts with",
        "SUID" : 185,
        "shared_interaction" : "interacts with",
        "selected" : false
      }
    }, {
      "data" : {
        "id" : "184",
        "source" : "84",
        "target" : "85",
        "shared_name" : "RPS6 (interacts with) MTOR",
        "name" : "RPS6 (interacts with) MTOR",
        "interaction" : "interacts with",
        "SUID" : 184,
        "shared_interaction" : "interacts with",
        "selected" : false
      }
    }, {
      "data" : {
        "id" : "183",
        "source" : "84",
        "target" : "82",
        "shared_name" : "RPS6 (interacts with) PRKAA1",
        "name" : "RPS6 (interacts with) PRKAA1",
        "interaction" : "interacts with",
        "SUID" : 183,
        "shared_interaction" : "interacts with",
        "selected" : false
      }
    }, {
      "data" : {
        "id" : "182",
        "source" : "84",
        "target" : "102",
        "shared_name" : "RPS6 (interacts with) GSK3B",
        "name" : "RPS6 (interacts with) GSK3B",
        "interaction" : "interacts with",
        "SUID" : 182,
        "shared_interaction" : "interacts with",
        "selected" : false
      }
    }, {
      "data" : {
        "id" : "181",
        "source" : "84",
        "target" : "97",
        "shared_name" : "RPS6 (interacts with) MAPK3",
        "name" : "RPS6 (interacts with) MAPK3",
        "interaction" : "interacts with",
        "SUID" : 181,
        "shared_interaction" : "interacts with",
        "selected" : false
      }
    }, {
      "data" : {
        "id" : "180",
        "source" : "84",
        "target" : "95",
        "shared_name" : "RPS6 (interacts with) NRAS",
        "name" : "RPS6 (interacts with) NRAS",
        "interaction" : "interacts with",
        "SUID" : 180,
        "shared_interaction" : "interacts with",
        "selected" : false
      }
    }, {
      "data" : {
        "id" : "179",
        "source" : "83",
        "target" : "76",
        "shared_name" : "RPS6KB2 (interacts with) PRKAR2A",
        "name" : "RPS6KB2 (interacts with) PRKAR2A",
        "interaction" : "interacts with",
        "SUID" : 179,
        "shared_interaction" : "interacts with",
        "selected" : false
      }
    }, {
      "data" : {
        "id" : "178",
        "source" : "83",
        "target" : "97",
        "shared_name" : "RPS6KB2 (interacts with) MAPK3",
        "name" : "RPS6KB2 (interacts with) MAPK3",
        "interaction" : "interacts with",
        "SUID" : 178,
        "shared_interaction" : "interacts with",
        "selected" : false
      }
    }, {
      "data" : {
        "id" : "177",
        "source" : "83",
        "target" : "79",
        "shared_name" : "RPS6KB2 (interacts with) MAP2K1",
        "name" : "RPS6KB2 (interacts with) MAP2K1",
        "interaction" : "interacts with",
        "SUID" : 177,
        "shared_interaction" : "interacts with",
        "selected" : false
      }
    }, {
      "data" : {
        "id" : "176",
        "source" : "83",
        "target" : "78",
        "shared_name" : "RPS6KB2 (interacts with) MAP2K2",
        "name" : "RPS6KB2 (interacts with) MAP2K2",
        "interaction" : "interacts with",
        "SUID" : 176,
        "shared_interaction" : "interacts with",
        "selected" : false
      }
    }, {
      "data" : {
        "id" : "175",
        "source" : "83",
        "target" : "98",
        "shared_name" : "RPS6KB2 (interacts with) MAPK1",
        "name" : "RPS6KB2 (interacts with) MAPK1",
        "interaction" : "interacts with",
        "SUID" : 175,
        "shared_interaction" : "interacts with",
        "selected" : false
      }
    }, {
      "data" : {
        "id" : "174",
        "source" : "82",
        "target" : "105",
        "shared_name" : "PRKAA1 (interacts with) ACACA",
        "name" : "PRKAA1 (interacts with) ACACA",
        "interaction" : "interacts with",
        "SUID" : 174,
        "shared_interaction" : "interacts with",
        "selected" : false
      }
    }, {
      "data" : {
        "id" : "173",
        "source" : "82",
        "target" : "101",
        "shared_name" : "PRKAA1 (interacts with) GYS1",
        "name" : "PRKAA1 (interacts with) GYS1",
        "interaction" : "interacts with",
        "SUID" : 173,
        "shared_interaction" : "interacts with",
        "selected" : false
      }
    }, {
      "data" : {
        "id" : "172",
        "source" : "82",
        "target" : "77",
        "shared_name" : "PRKAA1 (interacts with) PRKACA",
        "name" : "PRKAA1 (interacts with) PRKACA",
        "interaction" : "interacts with",
        "SUID" : 172,
        "shared_interaction" : "interacts with",
        "selected" : false
      }
    }, {
      "data" : {
        "id" : "171",
        "source" : "82",
        "target" : "76",
        "shared_name" : "PRKAA1 (interacts with) PRKAR2A",
        "name" : "PRKAA1 (interacts with) PRKAR2A",
        "interaction" : "interacts with",
        "SUID" : 171,
        "shared_interaction" : "interacts with",
        "selected" : false
      }
    }, {
      "data" : {
        "id" : "170",
        "source" : "82",
        "target" : "90",
        "shared_name" : "PRKAA1 (interacts with) RPS6KB1",
        "name" : "PRKAA1 (interacts with) RPS6KB1",
        "interaction" : "interacts with",
        "SUID" : 170,
        "shared_interaction" : "interacts with",
        "selected" : false
      }
    }, {
      "data" : {
        "id" : "169",
        "source" : "82",
        "target" : "83",
        "shared_name" : "PRKAA1 (interacts with) RPS6KB2",
        "name" : "PRKAA1 (interacts with) RPS6KB2",
        "interaction" : "interacts with",
        "SUID" : 169,
        "shared_interaction" : "interacts with",
        "selected" : false
      }
    }, {
      "data" : {
        "id" : "168",
        "source" : "82",
        "target" : "97",
        "shared_name" : "PRKAA1 (interacts with) MAPK3",
        "name" : "PRKAA1 (interacts with) MAPK3",
        "interaction" : "interacts with",
        "SUID" : 168,
        "shared_interaction" : "interacts with",
        "selected" : false
      }
    }, {
      "data" : {
        "id" : "167",
        "source" : "82",
        "target" : "98",
        "shared_name" : "PRKAA1 (interacts with) MAPK1",
        "name" : "PRKAA1 (interacts with) MAPK1",
        "interaction" : "interacts with",
        "SUID" : 167,
        "shared_interaction" : "interacts with",
        "selected" : false
      }
    }, {
      "data" : {
        "id" : "166",
        "source" : "82",
        "target" : "103",
        "shared_name" : "PRKAA1 (interacts with) PCK2",
        "name" : "PRKAA1 (interacts with) PCK2",
        "interaction" : "interacts with",
        "SUID" : 166,
        "shared_interaction" : "interacts with",
        "selected" : false
      }
    }, {
      "data" : {
        "id" : "165",
        "source" : "82",
        "target" : "104",
        "shared_name" : "PRKAA1 (interacts with) FASN",
        "name" : "PRKAA1 (interacts with) FASN",
        "interaction" : "interacts with",
        "SUID" : 165,
        "shared_interaction" : "interacts with",
        "selected" : false
      }
    }, {
      "data" : {
        "id" : "164",
        "source" : "81",
        "target" : "95",
        "shared_name" : "PIK3CD (interacts with) NRAS",
        "name" : "PIK3CD (interacts with) NRAS",
        "interaction" : "interacts with",
        "SUID" : 164,
        "shared_interaction" : "interacts with",
        "selected" : false
      }
    }, {
      "data" : {
        "id" : "163",
        "source" : "81",
        "target" : "85",
        "shared_name" : "PIK3CD (interacts with) MTOR",
        "name" : "PIK3CD (interacts with) MTOR",
        "interaction" : "interacts with",
        "SUID" : 163,
        "shared_interaction" : "interacts with",
        "selected" : false
      }
    }, {
      "data" : {
        "id" : "162",
        "source" : "81",
        "target" : "91",
        "shared_name" : "PIK3CD (interacts with) CRK",
        "name" : "PIK3CD (interacts with) CRK",
        "interaction" : "interacts with",
        "SUID" : 162,
        "shared_interaction" : "interacts with",
        "selected" : false
      }
    }, {
      "data" : {
        "id" : "161",
        "source" : "81",
        "target" : "102",
        "shared_name" : "PIK3CD (interacts with) GSK3B",
        "name" : "PIK3CD (interacts with) GSK3B",
        "interaction" : "interacts with",
        "SUID" : 161,
        "shared_interaction" : "interacts with",
        "selected" : false
      }
    }, {
      "data" : {
        "id" : "160",
        "source" : "81",
        "target" : "88",
        "shared_name" : "PIK3CD (interacts with) CRKL",
        "name" : "PIK3CD (interacts with) CRKL",
        "interaction" : "interacts with",
        "SUID" : 160,
        "shared_interaction" : "interacts with",
        "selected" : false
      }
    }, {
      "data" : {
        "id" : "159",
        "source" : "81",
        "target" : "73",
        "shared_name" : "PIK3CD (interacts with) PRKCI",
        "name" : "PIK3CD (interacts with) PRKCI",
        "interaction" : "interacts with",
        "SUID" : 159,
        "shared_interaction" : "interacts with",
        "selected" : false
      }
    }, {
      "data" : {
        "id" : "158",
        "source" : "81",
        "target" : "90",
        "shared_name" : "PIK3CD (interacts with) RPS6KB1",
        "name" : "PIK3CD (interacts with) RPS6KB1",
        "interaction" : "interacts with",
        "SUID" : 158,
        "shared_interaction" : "interacts with",
        "selected" : false
      }
    }, {
      "data" : {
        "id" : "157",
        "source" : "81",
        "target" : "83",
        "shared_name" : "PIK3CD (interacts with) RPS6KB2",
        "name" : "PIK3CD (interacts with) RPS6KB2",
        "interaction" : "interacts with",
        "SUID" : 157,
        "shared_interaction" : "interacts with",
        "selected" : false
      }
    }, {
      "data" : {
        "id" : "156",
        "source" : "81",
        "target" : "87",
        "shared_name" : "PIK3CD (interacts with) GRB2",
        "name" : "PIK3CD (interacts with) GRB2",
        "interaction" : "interacts with",
        "SUID" : 156,
        "shared_interaction" : "interacts with",
        "selected" : false
      }
    }, {
      "data" : {
        "id" : "155",
        "source" : "81",
        "target" : "98",
        "shared_name" : "PIK3CD (interacts with) MAPK1",
        "name" : "PIK3CD (interacts with) MAPK1",
        "interaction" : "interacts with",
        "SUID" : 155,
        "shared_interaction" : "interacts with",
        "selected" : false
      }
    }, {
      "data" : {
        "id" : "154",
        "source" : "81",
        "target" : "82",
        "shared_name" : "PIK3CD (interacts with) PRKAA1",
        "name" : "PIK3CD (interacts with) PRKAA1",
        "interaction" : "interacts with",
        "SUID" : 154,
        "shared_interaction" : "interacts with",
        "selected" : false
      }
    }, {
      "data" : {
        "id" : "153",
        "source" : "81",
        "target" : "78",
        "shared_name" : "PIK3CD (interacts with) MAP2K2",
        "name" : "PIK3CD (interacts with) MAP2K2",
        "interaction" : "interacts with",
        "SUID" : 153,
        "shared_interaction" : "interacts with",
        "selected" : false
      }
    }, {
      "data" : {
        "id" : "152",
        "source" : "81",
        "target" : "97",
        "shared_name" : "PIK3CD (interacts with) MAPK3",
        "name" : "PIK3CD (interacts with) MAPK3",
        "interaction" : "interacts with",
        "SUID" : 152,
        "shared_interaction" : "interacts with",
        "selected" : false
      }
    }, {
      "data" : {
        "id" : "151",
        "source" : "81",
        "target" : "79",
        "shared_name" : "PIK3CD (interacts with) MAP2K1",
        "name" : "PIK3CD (interacts with) MAP2K1",
        "interaction" : "interacts with",
        "SUID" : 151,
        "shared_interaction" : "interacts with",
        "selected" : false
      }
    }, {
      "data" : {
        "id" : "150",
        "source" : "81",
        "target" : "99",
        "shared_name" : "PIK3CD (interacts with) CALM2",
        "name" : "PIK3CD (interacts with) CALM2",
        "interaction" : "interacts with",
        "SUID" : 150,
        "shared_interaction" : "interacts with",
        "selected" : false
      }
    }, {
      "data" : {
        "id" : "149",
        "source" : "80",
        "target" : "103",
        "shared_name" : "FBP1 (interacts with) PCK2",
        "name" : "FBP1 (interacts with) PCK2",
        "interaction" : "interacts with",
        "SUID" : 149,
        "shared_interaction" : "interacts with",
        "selected" : false
      }
    }, {
      "data" : {
        "id" : "148",
        "source" : "79",
        "target" : "97",
        "shared_name" : "MAP2K1 (interacts with) MAPK3",
        "name" : "MAP2K1 (interacts with) MAPK3",
        "interaction" : "interacts with",
        "SUID" : 148,
        "shared_interaction" : "interacts with",
        "selected" : false
      }
    }, {
      "data" : {
        "id" : "147",
        "source" : "79",
        "target" : "98",
        "shared_name" : "MAP2K1 (interacts with) MAPK1",
        "name" : "MAP2K1 (interacts with) MAPK1",
        "interaction" : "interacts with",
        "SUID" : 147,
        "shared_interaction" : "interacts with",
        "selected" : false
      }
    }, {
      "data" : {
        "id" : "146",
        "source" : "79",
        "target" : "78",
        "shared_name" : "MAP2K1 (interacts with) MAP2K2",
        "name" : "MAP2K1 (interacts with) MAP2K2",
        "interaction" : "interacts with",
        "SUID" : 146,
        "shared_interaction" : "interacts with",
        "selected" : false
      }
    }, {
      "data" : {
        "id" : "145",
        "source" : "79",
        "target" : "73",
        "shared_name" : "MAP2K1 (interacts with) PRKCI",
        "name" : "MAP2K1 (interacts with) PRKCI",
        "interaction" : "interacts with",
        "SUID" : 145,
        "shared_interaction" : "interacts with",
        "selected" : false
      }
    }, {
      "data" : {
        "id" : "144",
        "source" : "79",
        "target" : "89",
        "shared_name" : "MAP2K1 (interacts with) SOS2",
        "name" : "MAP2K1 (interacts with) SOS2",
        "interaction" : "interacts with",
        "SUID" : 144,
        "shared_interaction" : "interacts with",
        "selected" : false
      }
    }, {
      "data" : {
        "id" : "143",
        "source" : "79",
        "target" : "90",
        "shared_name" : "MAP2K1 (interacts with) RPS6KB1",
        "name" : "MAP2K1 (interacts with) RPS6KB1",
        "interaction" : "interacts with",
        "SUID" : 143,
        "shared_interaction" : "interacts with",
        "selected" : false
      }
    }, {
      "data" : {
        "id" : "142",
        "source" : "78",
        "target" : "98",
        "shared_name" : "MAP2K2 (interacts with) MAPK1",
        "name" : "MAP2K2 (interacts with) MAPK1",
        "interaction" : "interacts with",
        "SUID" : 142,
        "shared_interaction" : "interacts with",
        "selected" : false
      }
    }, {
      "data" : {
        "id" : "141",
        "source" : "78",
        "target" : "89",
        "shared_name" : "MAP2K2 (interacts with) SOS2",
        "name" : "MAP2K2 (interacts with) SOS2",
        "interaction" : "interacts with",
        "SUID" : 141,
        "shared_interaction" : "interacts with",
        "selected" : false
      }
    }, {
      "data" : {
        "id" : "140",
        "source" : "78",
        "target" : "90",
        "shared_name" : "MAP2K2 (interacts with) RPS6KB1",
        "name" : "MAP2K2 (interacts with) RPS6KB1",
        "interaction" : "interacts with",
        "SUID" : 140,
        "shared_interaction" : "interacts with",
        "selected" : false
      }
    }, {
      "data" : {
        "id" : "139",
        "source" : "77",
        "target" : "76",
        "shared_name" : "PRKACA (interacts with) PRKAR2A",
        "name" : "PRKACA (interacts with) PRKAR2A",
        "interaction" : "interacts with",
        "SUID" : 139,
        "shared_interaction" : "interacts with",
        "selected" : false
      }
    }, {
      "data" : {
        "id" : "138",
        "source" : "77",
        "target" : "93",
        "shared_name" : "PRKACA (interacts with) PPP1CB",
        "name" : "PRKACA (interacts with) PPP1CB",
        "interaction" : "interacts with",
        "SUID" : 138,
        "shared_interaction" : "interacts with",
        "selected" : false
      }
    }, {
      "data" : {
        "id" : "137",
        "source" : "77",
        "target" : "78",
        "shared_name" : "PRKACA (interacts with) MAP2K2",
        "name" : "PRKACA (interacts with) MAP2K2",
        "interaction" : "interacts with",
        "SUID" : 137,
        "shared_interaction" : "interacts with",
        "selected" : false
      }
    }, {
      "data" : {
        "id" : "136",
        "source" : "77",
        "target" : "79",
        "shared_name" : "PRKACA (interacts with) MAP2K1",
        "name" : "PRKACA (interacts with) MAP2K1",
        "interaction" : "interacts with",
        "SUID" : 136,
        "shared_interaction" : "interacts with",
        "selected" : false
      }
    }, {
      "data" : {
        "id" : "135",
        "source" : "77",
        "target" : "98",
        "shared_name" : "PRKACA (interacts with) MAPK1",
        "name" : "PRKACA (interacts with) MAPK1",
        "interaction" : "interacts with",
        "SUID" : 135,
        "shared_interaction" : "interacts with",
        "selected" : false
      }
    }, {
      "data" : {
        "id" : "134",
        "source" : "77",
        "target" : "97",
        "shared_name" : "PRKACA (interacts with) MAPK3",
        "name" : "PRKACA (interacts with) MAPK3",
        "interaction" : "interacts with",
        "SUID" : 134,
        "shared_interaction" : "interacts with",
        "selected" : false
      }
    }, {
      "data" : {
        "id" : "133",
        "source" : "77",
        "target" : "89",
        "shared_name" : "PRKACA (interacts with) SOS2",
        "name" : "PRKACA (interacts with) SOS2",
        "interaction" : "interacts with",
        "SUID" : 133,
        "shared_interaction" : "interacts with",
        "selected" : false
      }
    }, {
      "data" : {
        "id" : "132",
        "source" : "76",
        "target" : "98",
        "shared_name" : "PRKAR2A (interacts with) MAPK1",
        "name" : "PRKAR2A (interacts with) MAPK1",
        "interaction" : "interacts with",
        "SUID" : 132,
        "shared_interaction" : "interacts with",
        "selected" : false
      }
    }, {
      "data" : {
        "id" : "131",
        "source" : "76",
        "target" : "90",
        "shared_name" : "PRKAR2A (interacts with) RPS6KB1",
        "name" : "PRKAR2A (interacts with) RPS6KB1",
        "interaction" : "interacts with",
        "SUID" : 131,
        "shared_interaction" : "interacts with",
        "selected" : false
      }
    }, {
      "data" : {
        "id" : "130",
        "source" : "76",
        "target" : "97",
        "shared_name" : "PRKAR2A (interacts with) MAPK3",
        "name" : "PRKAR2A (interacts with) MAPK3",
        "interaction" : "interacts with",
        "SUID" : 130,
        "shared_interaction" : "interacts with",
        "selected" : false
      }
    }, {
      "data" : {
        "id" : "129",
        "source" : "75",
        "target" : "80",
        "shared_name" : "HK1 (interacts with) FBP1",
        "name" : "HK1 (interacts with) FBP1",
        "interaction" : "interacts with",
        "SUID" : 129,
        "shared_interaction" : "interacts with",
        "selected" : false
      }
    }, {
      "data" : {
        "id" : "128",
        "source" : "75",
        "target" : "100",
        "shared_name" : "HK1 (interacts with) PYGB",
        "name" : "HK1 (interacts with) PYGB",
        "interaction" : "interacts with",
        "SUID" : 128,
        "shared_interaction" : "interacts with",
        "selected" : false
      }
    }, {
      "data" : {
        "id" : "127",
        "source" : "75",
        "target" : "74",
        "shared_name" : "HK1 (interacts with) PRKAR1A",
        "name" : "HK1 (interacts with) PRKAR1A",
        "interaction" : "interacts with",
        "SUID" : 127,
        "shared_interaction" : "interacts with",
        "selected" : false
      }
    }, {
      "data" : {
        "id" : "126",
        "source" : "75",
        "target" : "76",
        "shared_name" : "HK1 (interacts with) PRKAR2A",
        "name" : "HK1 (interacts with) PRKAR2A",
        "interaction" : "interacts with",
        "SUID" : 126,
        "shared_interaction" : "interacts with",
        "selected" : false
      }
    }, {
      "data" : {
        "id" : "125",
        "source" : "75",
        "target" : "101",
        "shared_name" : "HK1 (interacts with) GYS1",
        "name" : "HK1 (interacts with) GYS1",
        "interaction" : "interacts with",
        "SUID" : 125,
        "shared_interaction" : "interacts with",
        "selected" : false
      }
    }, {
      "data" : {
        "id" : "124",
        "source" : "74",
        "target" : "77",
        "shared_name" : "PRKAR1A (interacts with) PRKACA",
        "name" : "PRKAR1A (interacts with) PRKACA",
        "interaction" : "interacts with",
        "SUID" : 124,
        "shared_interaction" : "interacts with",
        "selected" : false
      }
    }, {
      "data" : {
        "id" : "123",
        "source" : "74",
        "target" : "98",
        "shared_name" : "PRKAR1A (interacts with) MAPK1",
        "name" : "PRKAR1A (interacts with) MAPK1",
        "interaction" : "interacts with",
        "SUID" : 123,
        "shared_interaction" : "interacts with",
        "selected" : false
      }
    }, {
      "data" : {
        "id" : "122",
        "source" : "74",
        "target" : "76",
        "shared_name" : "PRKAR1A (interacts with) PRKAR2A",
        "name" : "PRKAR1A (interacts with) PRKAR2A",
        "interaction" : "interacts with",
        "SUID" : 122,
        "shared_interaction" : "interacts with",
        "selected" : false
      }
    }, {
      "data" : {
        "id" : "121",
        "source" : "74",
        "target" : "102",
        "shared_name" : "PRKAR1A (interacts with) GSK3B",
        "name" : "PRKAR1A (interacts with) GSK3B",
        "interaction" : "interacts with",
        "SUID" : 121,
        "shared_interaction" : "interacts with",
        "selected" : false
      }
    }, {
      "data" : {
        "id" : "120",
        "source" : "74",
        "target" : "82",
        "shared_name" : "PRKAR1A (interacts with) PRKAA1",
        "name" : "PRKAR1A (interacts with) PRKAA1",
        "interaction" : "interacts with",
        "SUID" : 120,
        "shared_interaction" : "interacts with",
        "selected" : false
      }
    }, {
      "data" : {
        "id" : "119",
        "source" : "74",
        "target" : "90",
        "shared_name" : "PRKAR1A (interacts with) RPS6KB1",
        "name" : "PRKAR1A (interacts with) RPS6KB1",
        "interaction" : "interacts with",
        "SUID" : 119,
        "shared_interaction" : "interacts with",
        "selected" : false
      }
    }, {
      "data" : {
        "id" : "118",
        "source" : "74",
        "target" : "83",
        "shared_name" : "PRKAR1A (interacts with) RPS6KB2",
        "name" : "PRKAR1A (interacts with) RPS6KB2",
        "interaction" : "interacts with",
        "SUID" : 118,
        "shared_interaction" : "interacts with",
        "selected" : false
      }
    }, {
      "data" : {
        "id" : "117",
        "source" : "74",
        "target" : "87",
        "shared_name" : "PRKAR1A (interacts with) GRB2",
        "name" : "PRKAR1A (interacts with) GRB2",
        "interaction" : "interacts with",
        "SUID" : 117,
        "shared_interaction" : "interacts with",
        "selected" : false
      }
    }, {
      "data" : {
        "id" : "116",
        "source" : "74",
        "target" : "94",
        "shared_name" : "PRKAR1A (interacts with) PPP1CA",
        "name" : "PRKAR1A (interacts with) PPP1CA",
        "interaction" : "interacts with",
        "SUID" : 116,
        "shared_interaction" : "interacts with",
        "selected" : false
      }
    }, {
      "data" : {
        "id" : "115",
        "source" : "74",
        "target" : "97",
        "shared_name" : "PRKAR1A (interacts with) MAPK3",
        "name" : "PRKAR1A (interacts with) MAPK3",
        "interaction" : "interacts with",
        "SUID" : 115,
        "shared_interaction" : "interacts with",
        "selected" : false
      }
    }, {
      "data" : {
        "id" : "114",
        "source" : "72",
        "target" : "87",
        "shared_name" : "PTPN1 (interacts with) GRB2",
        "name" : "PTPN1 (interacts with) GRB2",
        "interaction" : "interacts with",
        "SUID" : 114,
        "shared_interaction" : "interacts with",
        "selected" : false
      }
    }, {
      "data" : {
        "id" : "113",
        "source" : "72",
        "target" : "91",
        "shared_name" : "PTPN1 (interacts with) CRK",
        "name" : "PTPN1 (interacts with) CRK",
        "interaction" : "interacts with",
        "SUID" : 113,
        "shared_interaction" : "interacts with",
        "selected" : false
      }
    }, {
      "data" : {
        "id" : "112",
        "source" : "72",
        "target" : "98",
        "shared_name" : "PTPN1 (interacts with) MAPK1",
        "name" : "PTPN1 (interacts with) MAPK1",
        "interaction" : "interacts with",
        "SUID" : 112,
        "shared_interaction" : "interacts with",
        "selected" : false
      }
    }, {
      "data" : {
        "id" : "111",
        "source" : "72",
        "target" : "97",
        "shared_name" : "PTPN1 (interacts with) MAPK3",
        "name" : "PTPN1 (interacts with) MAPK3",
        "interaction" : "interacts with",
        "SUID" : 111,
        "shared_interaction" : "interacts with",
        "selected" : false
      }
    }, {
      "data" : {
        "id" : "110",
        "source" : "72",
        "target" : "102",
        "shared_name" : "PTPN1 (interacts with) GSK3B",
        "name" : "PTPN1 (interacts with) GSK3B",
        "interaction" : "interacts with",
        "SUID" : 110,
        "shared_interaction" : "interacts with",
        "selected" : false
      }
    }, {
      "data" : {
        "id" : "109",
        "source" : "72",
        "target" : "79",
        "shared_name" : "PTPN1 (interacts with) MAP2K1",
        "name" : "PTPN1 (interacts with) MAP2K1",
        "interaction" : "interacts with",
        "SUID" : 109,
        "shared_interaction" : "interacts with",
        "selected" : false
      }
    }, {
      "data" : {
        "id" : "108",
        "source" : "72",
        "target" : "78",
        "shared_name" : "PTPN1 (interacts with) MAP2K2",
        "name" : "PTPN1 (interacts with) MAP2K2",
        "interaction" : "interacts with",
        "SUID" : 108,
        "shared_interaction" : "interacts with",
        "selected" : false
      }
    }, {
      "data" : {
        "id" : "107",
        "source" : "72",
        "target" : "90",
        "shared_name" : "PTPN1 (interacts with) RPS6KB1",
        "name" : "PTPN1 (interacts with) RPS6KB1",
        "interaction" : "interacts with",
        "SUID" : 107,
        "shared_interaction" : "interacts with",
        "selected" : false
      }
    }, {
      "data" : {
        "id" : "106",
        "source" : "72",
        "target" : "85",
        "shared_name" : "PTPN1 (interacts with) MTOR",
        "name" : "PTPN1 (interacts with) MTOR",
        "interaction" : "interacts with",
        "SUID" : 106,
        "shared_interaction" : "interacts with",
        "selected" : false
      }
    } ]
  }
}
