# Supplementary material for: Insulin stimulated MCF7 breast cancer cells: Proteome dataset
Source: Data Brief. 2016 Sep 22;9:579–84. doi: 10.1016/j.dib.2016.09.025 (PMC5064990; doi:10.1016/j.dib.2016.09.025)
Supplement: Supplementary file 3 — Supplementary Table 2. List of peptides identified in MCF7 breast cancer cells stimulated with insulin (Thermo Discoverer 1.4 output). [file mmc2.xlsx]

## Sheet: Sheet1
							Fraction 1				Fraction 2				Fraction 3				Fraction 4				Fraction 5				Fraction 6				Fraction 7				Fraction 8				Fraction 9				Fraction 10				Fraction 11
Accession	Description	ΣCoverage	Σ# Proteins	Σ# Unique Peptides	Σ# Peptides	Σ# PSMs	Score A2	Coverage A2	# Peptides A2	# PSM A2	Score I2	Coverage I2	# Peptides I2	# PSM I2	Score J2	Coverage J2	# Peptides J2	# PSM J2	Score K2	Coverage K2	# Peptides K2	# PSM K2	Score L2	Coverage L2	# Peptides L2	# PSM L2	Score M2	Coverage M2	# Peptides M2	# PSM M2	Score N2	Coverage N2	# Peptides N2	# PSM N2	Score O2	Coverage O2	# Peptides O2	# PSM O2	Score P2	Coverage P2	# Peptides P2	# PSM P2	Score B2	Coverage B2	# Peptides B2	# PSM B2	Score C2	Coverage C2	# Peptides C2
P04406	Glyceraldehyde-3-phosphate dehydrogenase OS=Homo sapiens GN=GAPDH PE=1 SV=3 - [G3P_HUMAN]	88.96	1	35	35	231	26.3255	25.97	5	6	48.3315	41.19	6	10	23.6991	19.1	4	5	50.0224	24.18	5	11	87.031	36.42	8	19	79.4694	43.58	10	17	82.0096	54.93	11	19	44.5374	38.81	7	9	50.0717	21.79	5	9	148.807	49.25	9	29	84.8719	42.99	7
O00631	Sarcolipin OS=Homo sapiens GN=SLN PE=1 SV=1 - [SARCO_HUMAN]	87.1	1	1	1	1
P06733	Alpha-enolase OS=Homo sapiens GN=ENO1 PE=1 SV=2 - [ENOA_HUMAN]	86.18	2	37	41	179	60.2443	44.01	10	12	73.2554	40.09	11	15	22.61	17.74	5	5	67.4002	32.03	9	14	79.9449	41.01	11	17	62.7519	27.88	7	13	79.3543	39.17	9	17	85.2745	41.24	9	17	75.3233	39.63	9	16	81.0901	43.78	9	16	68.6804	46.31	10
P00558	Phosphoglycerate kinase 1 OS=Homo sapiens GN=PGK1 PE=1 SV=3 - [PGK1_HUMAN]	85.61	2	33	33	122	4.75226	4.32	1	1	13.762	8.63	2	3					10.4781	8.63	2	2	18.3974	12.95	3	4	50.2314	30.22	6	11	97.0322	45.8	12	22	78.5385	27.58	9	18	31.7503	16.07	4	7	34.5765	24.22	5	7	62.2098	33.33	8
P05783	Keratin, type I cytoskeletal 18 OS=Homo sapiens GN=KRT18 PE=1 SV=2 - [K1C18_HUMAN]	83.49	1	37	38	183	77.5045	26.98	7	15	62.7761	23.95	6	12	18.2463	12.79	5	5	48.767	30	8	11	88.331	43.49	11	19	108.882	34.19	8	23	97.8567	47.44	9	19	68.3488	43.72	9	14	88.8754	37.67	11	19	46.6035	20.7	6	8	91.2016	41.86	9
P05787	Keratin, type II cytoskeletal 8 OS=Homo sapiens GN=KRT8 PE=1 SV=7 - [K2C8_HUMAN]	82.19	18	47	50	283	101.775	39.75	12	22	84.49	36.65	11	17	37.5805	28.36	8	9	93.1619	45.76	15	22	125.406	44.51	16	30	110.279	42.65	15	24	105.736	38.51	12	23	99.9572	43.48	14	23	111.524	43.69	15	26	105.2	37.06	13	23	98.7467	37.68	10
P04792	Heat shock protein beta-1 OS=Homo sapiens GN=HSPB1 PE=1 SV=2 - [HSPB1_HUMAN]	81.95	1	10	10	47	13.2234	27.8	3	3	17.5017	33.66	3	4	8.3031	13.17	2	2	17.7801	22.93	2	4	42.8607	28.29	4	9	55.9204	46.34	4	10	36.3799	41.46	3	7	15.7118	24.39	2	3					10.3742	8.78	1	2
P05387	60S acidic ribosomal protein P2 OS=Homo sapiens GN=RPLP2 PE=1 SV=1 - [RLA2_HUMAN]	81.74	1	8	8	16	5.47032	28.7	1	1	10.4044	45.22	2	2	6.64474	28.7	1	1	14.1514	55.65	3	3	9.06809	16.52	1	2	4.9571	17.39	1	1	4.2786	13.91	1	1	4.00977	18.26	1	1	10.2248	18.26	1	2	5.98891	20.87	1	1	4.36954	20	1
P08727	Keratin, type I cytoskeletal 19 OS=Homo sapiens GN=KRT19 PE=1 SV=4 - [K1C19_HUMAN]	80	7	32	36	154	56.0403	30	8	12	76.1505	26	8	15	25.4712	15.75	5	6	58.8561	26.5	9	15	83.6721	30	9	19	30.5752	26.75	7	7	42.1622	18.25	5	9	44.9274	22	6	9	46.6436	25.75	7	11	30.6655	20.5	4	7	48.0419	26	7
Q99497	Protein DJ-1 OS=Homo sapiens GN=PARK7 PE=1 SV=2 - [PARK7_HUMAN]	79.37	1	11	11	31	3.48906	7.94	1	1		0							3.7473	7.94	1	1	3.66488	7.94	1	1	27.3223	40.21	4	6	21.9645	42.33	3	4	3.80568	12.17	1	1	6.90975	12.7	1	1	51.6169	49.21	4	8	38.2809	23.28	2
P61604	10 kDa heat shock protein, mitochondrial OS=Homo sapiens GN=HSPE1 PE=1 SV=2 - [CH10_HUMAN]	77.45	1	8	8	19	9.29811	13.73	1	2	5.26644	13.73	1	1	5.0713	13.73	1	1	5.5924	13.73	1	1	7.7875	13.73	1	2		0			8.95098	29.41	2	2	6.75713	11.76	1	2	8.6027	37.25	2	2	13.6997	31.37	2	3	4.18287	15.69	1
P60174	Triosephosphate isomerase OS=Homo sapiens GN=TPI1 PE=1 SV=3 - [TPIS_HUMAN]	75.17	1	28	28	70	20.0602	20.28	4	5	18.8075	17.13	3	4	13.1708	15.38	3	3	26.361	32.87	5	6	43.438	33.22	6	9	23.0965	16.78	3	5	16.2691	11.54	2	3	19.2329	25.17	3	4	29.3505	40.91	6	6	22.836	47.55	5	5	53.0887	48.95	7
P14618	Pyruvate kinase PKM OS=Homo sapiens GN=PKM PE=1 SV=4 - [KPYM_HUMAN]	74.76	2	38	38	198	40.1531	19.59	6	8	59.8477	25.61	8	13	31.2281	16.57	6	7	55.9995	26.74	9	12	82.4026	37.66	12	19	122.701	43.31	13	26	96.2604	38.23	12	20	62.7008	22.6	7	13	80.7485	23.92	7	15	94.5198	23.16	7	18	107.799	23.73	8
P04075	Fructose-bisphosphate aldolase A OS=Homo sapiens GN=ALDOA PE=1 SV=2 - [ALDOA_HUMAN]	74.73	1	20	23	139	36.3274	24.45	4	8	29.6816	18.13	3	6	38.2848	24.45	4	8	61.9532	18.13	3	13	94.4646	22.8	5	19	71.2013	40.93	8	14	78.9379	37.91	7	16	57.0133	31.04	6	12	44.0711	26.37	4	8	82.6174	32.42	5	15	59.668	39.29	5
P07437	Tubulin beta chain OS=Homo sapiens GN=TUBB PE=1 SV=2 - [TBB5_HUMAN]	72.97	2	6	31	136	39.5589	31.53	9	9	35.0898	24.1	8	8	12.1435	8.56	3	3	41.5542	26.35	9	10	72.151	33.11	10	18	35.8424	23.2	6	8	58.826	28.38	6	12	74.6794	40.32	9	15	61.0496	34.01	8	12	52.0611	26.8	5	10	34.9133	35.36	7
P68371	Tubulin beta-4B chain OS=Homo sapiens GN=TUBB4B PE=1 SV=1 - [TBB4B_HUMAN]	72.81	3	4	30	128	35.2271	27.64	8	8	29.9507	20.22	7	7	8.56838	5.84	2	2	31.6042	22.47	8	8	63.1995	29.21	9	16	35.665	23.15	6	8	56.723	28.31	6	12	72.6741	40.22	9	15	60.8015	33.93	8	12	52.0611	26.74	5	10	34.8538	35.28	7
P49773	Histidine triad nucleotide-binding protein 1 OS=Homo sapiens GN=HINT1 PE=1 SV=2 - [HINT1_HUMAN]	72.22	1	5	5	6																													3.46291	11.11	1	1		0
P30086	Phosphatidylethanolamine-binding protein 1 OS=Homo sapiens GN=PEBP1 PE=1 SV=3 - [PEBP1_HUMAN]	71.66	1	9	9	16	5.52581	10.7	1	1	5.23052	10.7	1	1					5.77464	10.7	1	1	5.5063	10.7	1	1													10.4103	25.13	2	2	16.5862	31.02	2	3	26.2309	52.94	5
P62937	Peptidyl-prolyl cis-trans isomerase A OS=Homo sapiens GN=PPIA PE=1 SV=2 - [PPIA_HUMAN]	71.52	1	12	12	39	3.26111	5.45	1	1		0			3.4728	6.67	1	1	3.22463	6.67	1	1	7.21013	12.12	2	2	3.31931	6.67	1	1	21.6261	23.64	2	5	58.1099	49.09	5	14	21.6396	24.24	3	5	9.24178	16.97	2	2	3.62837	7.88	1
P35232	Prohibitin OS=Homo sapiens GN=PHB PE=1 SV=1 - [PHB_HUMAN]	70.59	1	12	12	20													7.87743	11.4	2	2	13.2894	19.85	3	3	20.2969	31.62	4	4	16.6482	16.18	2	3	5.62797	5.15	1	1	16.4466	27.21	3	3	10.8008	22.43	2	2	10.6554	20.59	2
P10809	60 kDa heat shock protein, mitochondrial OS=Homo sapiens GN=HSPD1 PE=1 SV=2 - [CH60_HUMAN]	69.28	1	36	36	118	57.7125	20.77	7	11	67.9113	35.08	9	13	19.6115	8.55	3	4	46.1085	18.32	6	10	102.24	35.25	13	20	34.3611	16.93	6	7	45.4483	18.32	6	9	36.3463	14.14	5	8	45.8219	28.27	9	9	35.6327	24.78	6	7	42.1912	19.55	6
P23284	Peptidyl-prolyl cis-trans isomerase B OS=Homo sapiens GN=PPIB PE=1 SV=2 - [PPIB_HUMAN]	68.52	1	17	17	39	7.33283	12.04	2	2	3.32431	4.17	1	1	4.4068	6.02	1	1	7.37738	10.19	2	2	11.513	16.2	3	3		0			16.8865	21.3	3	4	17.8109	22.22	3	4	17.3269	19.91	3	4	3.91548	6.02	1	1	17.9681	22.69	3
P21796	Voltage-dependent anion-selective channel protein 1 OS=Homo sapiens GN=VDAC1 PE=1 SV=2 - [VDAC1_HUMAN]	67.84	1	15	15	37	7.77316	10.25	1	1	5.61495	6.71	1	1	5.2506	6.71	1	1	9.47244	10.6	2	2	3.74975	3.89	1	1	22.5813	18.37	3	5	24.816	22.61	3	5	12.9064	18.73	3	3	31.2823	32.16	5	6	26.7163	22.97	3	5	15.2914	9.54	2
P06576	ATP synthase subunit beta, mitochondrial OS=Homo sapiens GN=ATP5B PE=1 SV=3 - [ATPB_HUMAN]	67.3	1	28	28	75	22.6644	19.09	5	5	21.1932	17.2	4	5	3.84134	2.27	1	1	32.5272	20.6	6	7	47.4793	36.67	10	11	39.1624	27.41	6	8	51.7477	27.41	8	12	37.9585	27.79	7	8	15.3243	13.42	3	3	22.5156	14.74	4	4	16.0691	11.34	2
P40926	Malate dehydrogenase, mitochondrial OS=Homo sapiens GN=MDH2 PE=1 SV=3 - [MDHM_HUMAN]	66.57	1	22	22	44	11.2271	10.36	2	2	11.2704	10.36	2	2	9.30478	8.88	2	2	24.2936	18.34	4	5	40.7648	33.73	8	9	23.0879	23.08	3	5	17.8312	18.64	4	4	7.83131	9.17	2	2	22.4681	15.38	2	4	16.856	13.31	2	3	10.0636	11.83	2
P22392	Nucleoside diphosphate kinase B OS=Homo sapiens GN=NME2 PE=1 SV=1 - [NDKB_HUMAN]	65.13	2	5	9	31	23.2723	12.5	1	4	5.52204	12.5	1	1		0			5.43475	12.5	1	1	29.643	18.42	2	6	31.6684	23.68	2	6	9.84363	23.68	2	2	15.7967	28.95	3	4	3.83987	12.5	1	1		0			4.80969	17.11	1
P07355	Annexin A2 OS=Homo sapiens GN=ANXA2 PE=1 SV=2 - [ANXA2_HUMAN]	64.6	2	19	19	45	3.24846	4.13	1	1	9.83704	8.85	2	2		0			12.717	12.09	3	3	11.7864	12.39	3	3	18.4801	14.75	3	4	32.5047	19.47	4	7	27.4869	23.6	5	6	24.9913	16.81	4	5	16.3354	12.09	2	3	29.9945	26.84	4
P60709	Actin, cytoplasmic 1 OS=Homo sapiens GN=ACTB PE=1 SV=1 - [ACTB_HUMAN]	63.73	3	8	18	83	20.5294	12.53	3	5	24.8279	16	3	5	16.5455	12.53	3	4	35.3134	18.67	4	7	63.231	23.47	5	15	41.2949	18.4	4	10	49.7896	32.8	6	11	18.1698	18.13	4	4	17.0091	8	1	3	11.9915	13.6	2	2	8.44318	9.87	2
P62081	40S ribosomal protein S7 OS=Homo sapiens GN=RPS7 PE=1 SV=1 - [RS7_HUMAN]	63.4	1	12	12	31	10.7261	19.59	2	2	4.0611	7.73	1	1					6.8527	13.92	2	2	17.7026	25.26	3	4	14.4341	19.07	2	3	9.60012	11.34	1	2	4.31774	6.7	1	1	3.82105	15.46	1	1	34.1247	35.57	3	6	11.8082	11.86	1
O60701	UDP-glucose 6-dehydrogenase OS=Homo sapiens GN=UGDH PE=1 SV=1 - [UGDH_HUMAN]	63.16	1	28	28	62	12.3369	13.56	3	3	22.3166	18.83	5	5	4.43279	2.63	1	1	21.3412	13.36	5	5	27.1159	16.8	6	6	26.2253	16.6	4	5	32.4822	22.27	5	7	25.4633	18.42	6	6	19.3452	11.54	3	4	32.4313	15.38	3	6	31.1158	24.49	5
P23528	Cofilin-1 OS=Homo sapiens GN=CFL1 PE=1 SV=3 - [COF1_HUMAN]	62.65	2	9	9	46	10.9334	15.06	2	3	14.253	31.93	3	3	7.98927	15.06	2	2	10.0746	23.49	2	2	26.7689	31.93	3	6	16.7555	23.49	2	3	12.5121	16.87	1	2	9.88628	23.49	2	2	7.58095	16.87	1	1	6.58753	16.87	1	1	6.51633	16.87	1
P07237	Protein disulfide-isomerase OS=Homo sapiens GN=P4HB PE=1 SV=3 - [PDIA1_HUMAN]	62.6	1	21	21	41		0			16.3184	13.98	3	3	5.18469	3.15	1	1	5.14657	3.15	1	1	19.5143	17.91	4	4	3.68022	3.74	1	1	11.4031	3.74	1	2	27.0561	15.94	5	6	17.0245	11.81	4	4	24.0405	11.81	3	5	3.77106	3.94	1
P37802	Transgelin-2 OS=Homo sapiens GN=TAGLN2 PE=1 SV=3 - [TAGL2_HUMAN]	62.31	2	9	9	18	9.21645	16.08	2	2	5.62337	9.05	1	1					9.52023	15.08	2	2	20.5346	29.15	4	5	9.76734	20.1	2	2	9.17112	25.63	2	2	9.85757	23.62	2	2									4.95834	13.57	1
P62158	Calmodulin OS=Homo sapiens GN=CALM1 PE=1 SV=2 - [CALM_HUMAN]	61.74	1	5	5	15	5.82822	24.83	1	1	11.5646	24.83	1	2																	8.01496	22.15	2	2	21.436	22.15	2	5	12.6986	10.74	1	3	5.5629	16.11	1	1
P08107	Heat shock 70 kDa protein 1A/1B OS=Homo sapiens GN=HSPA1A PE=1 SV=5 - [HSP71_HUMAN]	61.31	2	27	38	86	21.4861	12.32	5	5	38.4232	18.72	7	8	9.99471	4.84	2	2	44.1901	15.6	7	10	37.7192	21.22	8	8	29.0698	17.16	6	6	61.7253	25.12	8	13	25.951	16.54	6	6	17.5693	10.76	4	4	7.81204	5.46	2	2	8.24102	5.46	2
Q13509	Tubulin beta-3 chain OS=Homo sapiens GN=TUBB3 PE=1 SV=2 - [TBB3_HUMAN]	61.11	2	8	21	75	20.9321	14.67	5	5	21.3162	14.67	5	5	4.21893	3.11	1	1	28.1745	20.67	7	7	51.6172	24.67	8	13	22.2275	13.11	4	5	16.0353	7.78	2	3	40.968	19.78	5	8	20.1283	9.56	3	4	17.491	7.11	2	4	7.98814	6.44	2
P52943	Cysteine-rich protein 2 OS=Homo sapiens GN=CRIP2 PE=1 SV=1 - [CRIP2_HUMAN]	61.06	1	6	6	8						0				0				0			11.52	23.08	2	2	8.45111	15.38	1	1	11.9131	24.52	2	2					5.92271	17.31	1	1		0
P58546	Myotrophin OS=Homo sapiens GN=MTPN PE=1 SV=2 - [MTPN_HUMAN]	60.17	1	5	5	8	5.75127	20.34	1	1						0			5.32237	14.41	1	1		0							3.54813	16.95	1	1									10.4848	20.34	1	2	4.70412	16.1	1
P07737	Profilin-1 OS=Homo sapiens GN=PFN1 PE=1 SV=2 - [PROF1_HUMAN]	60	1	11	11	34	3.86152	11.43	1	1	12.9356	31.43	3	3	3.73946	10	1	1	24.8669	41.43	4	6	20.7254	41.43	4	5	18.4401	35	3	4	20.3583	32.14	3	4	13.7776	32.14	3	3	8.31176	22.86	2	2	11.2584	13.57	1	2	10.6368	13.57	1
Q9UJZ1	Stomatin-like protein 2, mitochondrial OS=Homo sapiens GN=STOML2 PE=1 SV=1 - [STML2_HUMAN]	58.99	1	11	11	22		0			3.66827	4.21	1	1					4.96216	4.78	1	1	35.4572	34.27	5	7	43.6206	43.26	6	8		0				0			4.52377	6.46	1	1	19.0079	13.76	2	3	4.68422	5.9	1
P55072	Transitional endoplasmic reticulum ATPase OS=Homo sapiens GN=VCP PE=1 SV=4 - [TERA_HUMAN]	58.93	2	35	35	67	14.1946	6.2	3	3	12.1512	5.71	3	3		0			19.09	7.07	4	4	41.5338	19.98	9	9	20.1214	7.69	4	4	28.158	11.54	6	6	28.853	13.15	6	6	21.686	7.69	3	4	49.6114	19.48	6	8	46.0175	18.61	7
P31947	14-3-3 protein sigma OS=Homo sapiens GN=SFN PE=1 SV=1 - [1433S_HUMAN]	58.47	1	9	10	20	4.49822	8.87	1	1	4.58412	11.69	1	1					3.69241	4.03	1	1	3.67716	4.03	1	1		0			7.44194	10.48	2	2	19.5021	22.98	4	5					9.21668	8.87	1	2	4.77994	8.87	1
O95994	Anterior gradient protein 2 homolog OS=Homo sapiens GN=AGR2 PE=1 SV=1 - [AGR2_HUMAN]	58.29	1	7	8	28	5.62527	10.29	1	1	5.54983	10.29	1	1	3.49391	6.29	1	1	14.5646	16.57	2	3	14.0617	26.29	3	3	15.9086	20.57	2	3	15.7412	20.57	2	3	4.40163	10.29	1	1	4.97227	10.29	1	1		0				0
P20290	Transcription factor BTF3 OS=Homo sapiens GN=BTF3 PE=1 SV=1 - [BTF3_HUMAN]	57.77	1	6	6	10	4.02531	10.68	1	1													5.33323	16.99	1	1	14.932	22.82	2	3	10.5814	22.82	2	2		0								0			12.6958	14.08	1
P67936	Tropomyosin alpha-4 chain OS=Homo sapiens GN=TPM4 PE=1 SV=3 - [TPM4_HUMAN]	57.66	2	8	13	24						0											4.81499	5.65	1	1					19.2302	32.26	5	5	3.56211	5.65	1	1	3.45395	5.65	1	1	14.0615	28.23	3	3	9.32621	8.06	1
P18669	Phosphoglycerate mutase 1 OS=Homo sapiens GN=PGAM1 PE=1 SV=2 - [PGAM1_HUMAN]	57.48	3	14	14	30	4.03139	5.51	1	1	3.30488	5.51	1	1					3.96596	5.51	1	1	4.10604	5.51	1	1	12.9941	22.05	3	3	22.4861	23.23	3	5	12.7531	13.39	2	3	5.09227	7.09	1	1					8.23682	4.33	1
P00441	Superoxide dismutase [Cu-Zn] OS=Homo sapiens GN=SOD1 PE=1 SV=2 - [SODC_HUMAN]	56.49	1	5	5	8		0				0				0				0				0			5.02757	12.99	1	1	10.7452	12.99	1	2	3.22552	8.44	1	1									3.85809	17.53	1
P30042	ES1 protein homolog, mitochondrial OS=Homo sapiens GN=C21orf33 PE=1 SV=3 - [ES1_HUMAN]	56.34	1	9	9	13	5.93218	9.7	1	1																	4.21031	9.33	1	1					4.05354	4.85	1	1					14.5483	27.99	3	3	10.4689	19.78	2
Q06830	Peroxiredoxin-1 OS=Homo sapiens GN=PRDX1 PE=1 SV=1 - [PRDX1_HUMAN]	56.28	1	9	11	22		0			3.42213	5.03	1	1		0			3.45556	5.03	1	1	2.41436	4.02	1	1	5.30087	9.55	1	1	15.8001	18.59	2	3	17.7166	15.08	2	4	3.92083	6.03	1	1	4.33981	10.55	1	1	5.20139	11.56	1
P05386	60S acidic ribosomal protein P1 OS=Homo sapiens GN=RPLP1 PE=1 SV=1 - [RLA1_HUMAN]	56.14	1	3	3	8	7.99266	51.75	2	2	4.19328	14.04	1	1					5.80859	37.72	1	1	3.28358	14.04	1	1		0			12.4129	42.11	1	2	5.39264	42.11	1	1
P11021	78 kDa glucose-regulated protein OS=Homo sapiens GN=HSPA5 PE=1 SV=2 - [GRP78_HUMAN]	56.12	1	38	38	94	33.6919	17.43	8	8	37.5194	20.03	8	8	18.0899	9.94	4	4	31.1648	16.21	7	7	53.9244	18.5	8	12	21.255	11.62	4	4	43.3643	18.5	7	9	40.2149	14.53	6	9	33.4821	16.97	6	7	31.8935	11.62	4	6	4.01471	3.21	1
P11142	Heat shock cognate 71 kDa protein OS=Homo sapiens GN=HSPA8 PE=1 SV=1 - [HSP7C_HUMAN]	55.42	2	34	38	88	33.3046	17.03	7	8	44.395	23.37	8	10	4.48115	2.32	1	1	33.2178	14.86	6	8	34.579	15.94	7	8	34.5952	17.96	6	7	41.8048	22.76	8	9	19.9379	10.84	5	5	36.7313	21.98	8	9	11.8652	5.88	3	3	25.5533	15.02	5
P35244	Replication protein A 14 kDa subunit OS=Homo sapiens GN=RPA3 PE=1 SV=1 - [RFA3_HUMAN]	55.37	1	3	3	4																													8.68237	14.05	1	2					4.73061	23.14	1	1	4.01852	18.18	1
P15531	Nucleoside diphosphate kinase A OS=Homo sapiens GN=NME1 PE=1 SV=1 - [NDKA_HUMAN]	55.26	1	3	7	18										0							2.78961	5.92	1	1	9.8544	11.18	1	2	5.0616	11.18	1	1	22.2889	31.58	3	5	20.866	12.5	1	4	4.21339	12.5	1	1	8.67448	29.61	2
P32119	Peroxiredoxin-2 OS=Homo sapiens GN=PRDX2 PE=1 SV=5 - [PRDX2_HUMAN]	55.05	1	10	10	20	4.73922	8.59	1	1	3.96807	8.59	1	1		0				0				0			3.42474	6.57	1	1	18.3964	24.24	3	4	19.7794	24.24	3	4	3.57279	6.06	1	1	3.50709	5.05	1	1
P30040	Endoplasmic reticulum resident protein 29 OS=Homo sapiens GN=ERP29 PE=1 SV=4 - [ERP29_HUMAN]	54.79	1	9	9	12	3.37133	5.75	1	1		0				0			11.0767	14.18	3	3	8.13965	9.58	2	2	5.57394	12.26	1	1					3.38879	4.21	1	1		0			9.27154	10.34	1	2
P62328	Thymosin beta-4 OS=Homo sapiens GN=TMSB4X PE=1 SV=2 - [TYB4_HUMAN]	54.55	1	3	3	7		0																			3.9396	40.91	1	1	7.4192	40.91	2	2	3.5763	40.91	1	1					8.14516	43.18	1	2	4.90083	43.18	1
O14745	Na(+)/H(+) exchange regulatory cofactor NHE-RF1 OS=Homo sapiens GN=SLC9A3R1 PE=1 SV=4 - [NHRF1_HUMAN]	54.19	1	10	10	20	16.6811	18.72	3	4	13.5027	15.08	3	3	3.25779	3.91	1	1	13.701	15.08	3	3	5.67488	7.26	1	1		0			3.42679	4.75	1	1		0				0			4.04447	7.54	1	1	3.91674	6.15	1
P25786	Proteasome subunit alpha type-1 OS=Homo sapiens GN=PSMA1 PE=1 SV=1 - [PSA1_HUMAN]	53.99	1	8	8	16		0							3.85405	5.7	1	1					7.39835	13.31	2	2	4.29091	5.7	1	1	4.41352	5.7	1	1	3.69592	5.7	1	1	3.96556	5.7	1	1	5.05526	5.7	1	1	9.81672	17.49	2
P07741	Adenine phosphoribosyltransferase OS=Homo sapiens GN=APRT PE=1 SV=2 - [APT_HUMAN]	53.89	1	9	9	11	3.68088	7.22	1	1	7.78309	8.33	2	2					3.22922	5.56	1	1	4.2983	8.33	1	1	4.30918	8.33	1	1	6.15312	11.11	1	1					8.36387	18.33	2	2	3.95961	14.44	1	1		0
P78371	T-complex protein 1 subunit beta OS=Homo sapiens GN=CCT2 PE=1 SV=4 - [TCPB_HUMAN]	53.27	1	21	21	37	15.2443	9.72	3	3	24.3559	14.39	5	5	4.01667	2.24	1	1	24.323	11.96	4	5	11.075	6.54	2	2	24.1259	15.89	4	5	29.7661	21.68	6	7	4.10575	2.62	1	1	5.13053	2.99	1	1	6.34628	4.86	1	1	3.28723	1.68	1
P21964	Catechol O-methyltransferase OS=Homo sapiens GN=COMT PE=1 SV=2 - [COMT_HUMAN]	53.14	1	11	11	23	10.2143	4.43	1	3	8.08351	9.96	2	2					7.82385	9.96	2	2	5.22825	5.54	1	1	8.65951	12.18	2	2	13.7272	23.99	3	3	4.86535	5.9	1	1	14.2576	6.64	2	3	10.153	16.61	2	2	18.1652	29.52	3
P31939	Bifunctional purine biosynthesis protein PURH OS=Homo sapiens GN=ATIC PE=1 SV=3 - [PUR9_HUMAN]	53.04	1	19	19	34	18.5517	13.01	3	3	15.8849	13.01	3	3		0			13.3642	8.78	3	3	10.7436	7.6	2	2	4.09202	4.22	1	1	27.7648	19.93	6	6	9.82743	3.04	1	2	9.7557	2.87	1	2		0			13.961	12.33	3
Q99714	3-hydroxyacyl-CoA dehydrogenase type-2 OS=Homo sapiens GN=HSD17B10 PE=1 SV=3 - [HCD2_HUMAN]	52.87	1	6	6	18	12.6719	18.77	2	2	11.4325	17.62	2	2					28.7269	32.57	4	5	16.3804	17.62	2	3	5.63594	9.96	1	1	10.5348	9.96	1	2	4.1573	9.96	1	1		0			10.8537	20.31	2	2
P00338	L-lactate dehydrogenase A chain OS=Homo sapiens GN=LDHA PE=1 SV=2 - [LDHA_HUMAN]	52.11	5	11	11	31	17.246	12.95	3	4	15.3545	9.34	2	3		0			10.196	9.34	2	2	10.3646	9.34	2	2	20.9108	13.25	2	4	16.7088	13.25	2	3	17.257	9.34	2	3	10.4931	9.34	2	2	15.4258	16.27	3	3
P30101	Protein disulfide-isomerase A3 OS=Homo sapiens GN=PDIA3 PE=1 SV=4 - [PDIA3_HUMAN]	51.68	1	22	22	45	11.8398	8.32	3	3	5.14311	2.97	1	1	4.51876	2.97	1	1	12.5954	7.52	3	3	20.5077	12.08	5	5	12.1367	9.11	3	3	7.66946	6.53	2	2	3.42746	2.57	1	1	20.617	10.1	4	5	13.1316	5.35	2	3	12.5589	7.72	2
P13804	Electron transfer flavoprotein subunit alpha, mitochondrial OS=Homo sapiens GN=ETFA PE=1 SV=1 - [ETFA_HUMAN]	51.65	1	13	13	32	10.4498	13.81	2	2	10.748	13.81	2	2	3.09759	3.9	1	1	12.1224	15.32	3	3	17.515	24.02	3	3	20.7664	23.42	3	4	11.2262	13.21	2	2	12.7023	19.22	2	2	29.6084	26.13	3	5	10.9015	15.92	2	2	26.7441	14.71	2
P63104	14-3-3 protein zeta/delta OS=Homo sapiens GN=YWHAZ PE=1 SV=1 - [1433Z_HUMAN]	51.43	1	12	14	32	14.4888	11.43	2	3	4.44886	5.71	1	1	6.22087	7.35	1	1	15.123	17.14	3	3	9.73118	11.43	2	2	16.9758	24.08	3	4	25.8772	23.27	3	6	16.4792	12.24	2	4		0			11.8965	23.67	2	2	11.0908	19.59	2
P20674	Cytochrome c oxidase subunit 5A, mitochondrial OS=Homo sapiens GN=COX5A PE=1 SV=2 - [COX5A_HUMAN]	51.33	1	6	6	14	14.4067	16	2	4	6.19945	20	1	1					7.23124	16	2	2	6.54816	20	1	1	5.82153	20	1	1													6.93482	6.67	1	2		0
P61088	Ubiquitin-conjugating enzyme E2 N OS=Homo sapiens GN=UBE2N PE=1 SV=1 - [UBE2N_HUMAN]	51.32	2	4	4	6		0			9.97443	25.66	2	2						0				0			10.1475	12.5	1	2	4.94915	12.5	1	1		0			4.5715	13.16	1	1
P55084	Trifunctional enzyme subunit beta, mitochondrial OS=Homo sapiens GN=HADHB PE=1 SV=3 - [ECHB_HUMAN]	51.27	1	12	12	15		0												0				0			4.14214	4.85	1	1	3.44355	2.95	1	1		0				0			14.9606	14.77	3	3	28.1119	27.22	5
O43399	Tumor protein D54 OS=Homo sapiens GN=TPD52L2 PE=1 SV=2 - [TPD54_HUMAN]	50.97	1	8	8	18	10.7699	14.56	1	2	15.2028	21.36	2	3	4.51571	6.8	1	1	4.34713	6.8	1	1	4.07614	6.8	1	1	4.9914	14.08	1	1	11.42	28.64	3	3		0			4.07793	6.31	1	1	8.61654	21.36	2	2	4.64819	15.05	1
P09972	Fructose-bisphosphate aldolase C OS=Homo sapiens GN=ALDOC PE=1 SV=2 - [ALDOC_HUMAN]	50.82	1	11	14	49	17.1581	6.32	1	3	26.5742	14.56	2	5		0			35.2239	21.98	4	7	35.9961	11.54	3	7	27.3945	14.56	2	5	23.3935	16.21	3	5	7.28822	9.07	2	2	12.4799	16.76	2	2	47.8711	20.05	4	10	16.6513	11.81	2
P25398	40S ribosomal protein S12 OS=Homo sapiens GN=RPS12 PE=1 SV=3 - [RS12_HUMAN]	50.76	1	6	6	9																					5.00613	11.36	1	1	13.7353	21.21	2	3	3.93783	13.64	1	1		0			4.6613	15.15	1	1
P04632	Calpain small subunit 1 OS=Homo sapiens GN=CAPNS1 PE=1 SV=1 - [CPNS1_HUMAN]	50.75	1	7	7	14	5.7901	8.96	1	1	11.2618	17.54	2	2					12.4272	27.99	2	2	18.6479	36.57	3	3					3.83905	8.96	1	1	3.83474	8.96	1	1	9.48093	14.55	2	2		0
P30405	Peptidyl-prolyl cis-trans isomerase F, mitochondrial OS=Homo sapiens GN=PPIF PE=1 SV=1 - [PPIF_HUMAN]	50.72	1	5	5	7		0				0				0				0				0			8.96539	19.81	2	2	8.83771	18.84	2	2	5.21651	13.04	1	1	4.6159	7.25	1	1		0				0
P80723	Brain acid soluble protein 1 OS=Homo sapiens GN=BASP1 PE=1 SV=2 - [BASP1_HUMAN]	50.66	1	4	4	19	5.82143	12.78	1	1	9.82489	24.67	2	2	5.99258	12.78	1	1	6.15612	12.78	1	1	32.7662	35.24	3	7	18.141	23.35	2	4	9.56318	25.99	2	2	6.38762	15.42	1	1										0
Q9H299	SH3 domain-binding glutamic acid-rich-like protein 3 OS=Homo sapiens GN=SH3BGRL3 PE=1 SV=1 - [SH3L3_HUMAN]	50.54	1	3	3	4						0																			4.33373	20.43	1	1	4.40591	20.43	1	1									8.24949	50.54	2
Q16718	NADH dehydrogenase [ubiquinone] 1 alpha subcomplex subunit 5 OS=Homo sapiens GN=NDUFA5 PE=1 SV=3 - [NDUA5_HUMAN]	50	1	3	3	4																									4.92082	13.79	1	1													9.26072	22.41	1
Q9HCC0	Methylcrotonoyl-CoA carboxylase beta chain, mitochondrial OS=Homo sapiens GN=MCCC2 PE=1 SV=1 - [MCCB_HUMAN]	49.91	1	14	14	16		0			5.11526	6.93	1	1		0				0			11.9244	7.1	3	3	8.73696	9.24	2	2	13.3812	11.72	3	3	3.62255	2.49	1	1	5.00427	4.8	1	1	9.72309	7.64	2	2	9.38703	8.53	2
P62841	40S ribosomal protein S15 OS=Homo sapiens GN=RPS15 PE=1 SV=2 - [RS15_HUMAN]	49.66	1	4	4	8	16.0335	28.28	2	3	4.91159	13.1	1	1		0							5.44853	13.1	1	1						0
P62314	Small nuclear ribonucleoprotein Sm D1 OS=Homo sapiens GN=SNRPD1 PE=1 SV=1 - [SMD1_HUMAN]	49.58	1	4	4	10	5.68209	16.81	1	1	5.63109	16.81	1	1		0			5.79591	16.81	1	1	5.83608	16.81	1	1	4.99591	16.81	1	1					4.05654	10.92	1	1	7.71365	10.92	1	2					3.93565	17.65	1
P68363	Tubulin alpha-1B chain OS=Homo sapiens GN=TUBA1B PE=1 SV=1 - [TBA1B_HUMAN]	49.22	4	5	16	66	24.3778	17.29	5	6	36.8644	21.73	6	8	30.9946	18.63	5	7	20.732	15.3	4	5	36.4685	28.38	8	8	20.2523	14.86	4	4	51.4989	19.07	4	11	26.6185	8.87	2	6		0				0			4.03746	3.1	1
P18859	ATP synthase-coupling factor 6, mitochondrial OS=Homo sapiens GN=ATP5J PE=1 SV=1 - [ATP5J_HUMAN]	49.07	1	3	3	4																						0				0			7.31379	12.96	1	2						0			4.34679	26.85	1
P22695	Cytochrome b-c1 complex subunit 2, mitochondrial OS=Homo sapiens GN=UQCRC2 PE=1 SV=3 - [QCR2_HUMAN]	49.01	1	10	10	20	10.7763	11.7	2	2	10.5785	11.7	2	2	4.48896	3.53	1	1	4.78457	3.53	1	1	13.2781	11.7	2	3	5.59931	8.17	1	1		0			6.74366	8.61	1	1	6.87002	8.61	1	1		0			12.2504	9.93	2
P68104	Elongation factor 1-alpha 1 OS=Homo sapiens GN=EEF1A1 PE=1 SV=1 - [EF1A1_HUMAN]	48.7	2	11	17	97	7.42246	9.31	2	2	8.8441	9.31	2	2	6.00496	2.38	1	2	15.9316	7.58	2	4	38.2953	20.56	4	9	18.1956	11.26	2	4	14.693	13.64	3	3	15.1239	17.32	3	3	20.8993	23.38	4	4	9.33006	12.77	2	2	8.93489	6.28	2
P61978	Heterogeneous nuclear ribonucleoprotein K OS=Homo sapiens GN=HNRNPK PE=1 SV=1 - [HNRPK_HUMAN]	48.38	1	20	20	54	17.9276	16.2	4	4	23.4177	16.2	4	5	4.18699	3.67	1	1	25.1805	14.69	4	5	43.5917	31.1	9	9	33.0175	32.83	6	7	34.4092	22.03	5	7	27.6085	16.2	4	6	8.08394	9.29	2	2	3.35039	2.38	1	1	13.8242	7.56	2
P60660	Myosin light polypeptide 6 OS=Homo sapiens GN=MYL6 PE=1 SV=2 - [MYL6_HUMAN]	48.34	3	4	5	17		0							3.60564	8.61	1	1	3.70211	8.61	1	1	3.79887	8.61	1	1	9.4394	10.6	1	2	9.32072	10.6	1	2	22.127	21.19	2	5	14.629	37.75	3	3	9.05949	27.15	2	2		0
P06744	Glucose-6-phosphate isomerase OS=Homo sapiens GN=GPI PE=1 SV=4 - [G6PI_HUMAN]	48.21	1	17	17	48	25.6732	13.26	4	5	17.144	8.42	3	4					5.6981	3.05	1	1	25.5099	14.34	4	5	27.413	15.95	4	6	16.3773	15.77	4	4	3.50265	2.69	1	1	19.4608	16.67	4	4	31.0992	16.49	4	6	15.623	8.42	2
Q9NR45	Sialic acid synthase OS=Homo sapiens GN=NANS PE=1 SV=2 - [SIAS_HUMAN]	47.91	1	10	10	21													4.1193	3.9	1	1	13.115	11.7	2	3	13.757	12.53	2	3	23.7994	17.55	3	5	11.9872	9.47	2	3					5.62122	6.13	1	1	4.86105	5.29	1
P55327	Tumor protein D52 OS=Homo sapiens GN=TPD52 PE=1 SV=2 - [TPD52_HUMAN]	47.77	1	8	8	11		0			4.79143	6.25	1	1					4.454	6.25	1	1	11.0758	22.77	2	2	10.9024	25	2	2						0			14.1343	27.68	3	3
P25705	ATP synthase subunit alpha, mitochondrial OS=Homo sapiens GN=ATP5A1 PE=1 SV=1 - [ATPA_HUMAN]	47.74	1	23	23	46	12.4319	9.4	3	3	29.7151	14.83	5	6	8.42563	4.52	2	2	21.7744	12.66	5	5	27.185	16.27	6	6	16.9482	11.21	3	4	24.1209	18.81	5	5	30.4378	17.36	6	7	6.8238	4.34	2	2	14.7388	10.49	3	3		0
P23396	40S ribosomal protein S3 OS=Homo sapiens GN=RPS3 PE=1 SV=2 - [RS3_HUMAN]	47.74	1	9	9	21		0			3.27997	6.58	1	1					3.92704	5.35	1	1	11.6961	17.7	3	3		0			13.208	12.76	2	3	13.463	12.76	2	3	9.82732	7	1	2	4.81762	7	1	1
P50454	Serpin H1 OS=Homo sapiens GN=SERPINH1 PE=1 SV=2 - [SERPH_HUMAN]	47.61	1	12	12	23	9.85507	9.81	2	2	8.66176	9.81	2	2					9.20525	6.94	2	2	11.0084	6.46	2	3	3.73059	5.5	1	1	3.64572	2.63	1	1					4.35321	3.11	1	1	4.21518	3.11	1	1	15.7995	8.37	2
P0CW22	40S ribosomal protein S17-like OS=Homo sapiens GN=RPS17L PE=1 SV=1 - [RS17L_HUMAN]	47.41	1	5	5	15	10.0445	16.3	1	2	11.1118	16.3	1	2					11.3968	16.3	1	2	11.0422	16.3	1	2	6.32649	18.52	1	1	6.21724	18.52	1	1	3.47218	7.41	1	1		0			12.0828	20	1	2	6.267	20	1
P68036	Ubiquitin-conjugating enzyme E2 L3 OS=Homo sapiens GN=UBE2L3 PE=1 SV=1 - [UB2L3_HUMAN]	47.4	1	4	4	6																					5.27414	14.29	1	1	8.96371	24.03	2	2	4.1503	9.74	1	1	7.06053	20.13	1	1
O00244	Copper transport protein ATOX1 OS=Homo sapiens GN=ATOX1 PE=1 SV=1 - [ATOX1_HUMAN]	47.06	1	2	2	2														0												0								0				0			4.7342	26.47	1
Q99584	Protein S100-A13 OS=Homo sapiens GN=S100A13 PE=1 SV=1 - [S10AD_HUMAN]	46.94	1	4	4	6		0				0								0																0			5.13387	17.35	1	1	20.7922	46.94	3	4
Q15366	Poly(rC)-binding protein 2 OS=Homo sapiens GN=PCBP2 PE=1 SV=1 - [PCBP2_HUMAN]	46.85	2	6	10	22	16.8888	12.05	3	4	14.3186	15.07	3	3					15.99	15.89	4	4	13.0767	12.88	3	3	4.87007	8.77	1	1		0				0			4.90916	8.49	1	1					9.77764	15.34	2
P22626	Heterogeneous nuclear ribonucleoproteins A2/B1 OS=Homo sapiens GN=HNRNPA2B1 PE=1 SV=2 - [ROA2_HUMAN]	46.74	1	12	13	31	15.5305	13.88	2	3	24.5704	18.13	4	5					10.4316	11.61	2	2	26.5326	13.88	3	5	11.1262	7.08	1	2		0			11.7494	8.22	2	3	14.9717	8.78	2	3	9.3957	9.92	2	2	10.0677	5.67	1
P31949	Protein S100-A11 OS=Homo sapiens GN=S100A11 PE=1 SV=2 - [S10AB_HUMAN]	46.67	1	6	6	31	21.2941	42.86	3	4	10.1928	15.24	1	2	5.52393	15.24	1	1	19.7801	23.81	2	5	9.25053	34.29	2	2	19.0761	34.29	2	4	10.0939	19.05	1	2	15.3545	34.29	2	3	16.8656	31.43	2	4	8.06899	31.43	2	2		0
P09382	Galectin-1 OS=Homo sapiens GN=LGALS1 PE=1 SV=2 - [LEG1_HUMAN]	46.67	1	5	5	7													5.50439	11.85	1	1	5.5056	11.85	1	1									4.83803	11.11	1	1	8.5804	20	2	2	3.72825	8.89	1	1
O15212	Prefoldin subunit 6 OS=Homo sapiens GN=PFDN6 PE=1 SV=1 - [PFD6_HUMAN]	46.51	1	4	4	4		0												0				0				0				0			5.01861	10.08	1	1	4.30665	13.95	1	1					3.89236	21.71	1
P40939	Trifunctional enzyme subunit alpha, mitochondrial OS=Homo sapiens GN=HADHA PE=1 SV=2 - [ECHA_HUMAN]	46.4	1	25	25	45		0			12.9639	5.77	3	3	8.28199	1.83	1	2	12.5124	5.37	3	3	23.3738	10.88	6	6	22.9536	14.68	5	5	20.0033	10.35	4	4	20.709	8.13	3	4	19.4134	6.16	3	4	17.971	7.34	3	4	28.6066	11.01	4
P30044	Peroxiredoxin-5, mitochondrial OS=Homo sapiens GN=PRDX5 PE=1 SV=4 - [PRDX5_HUMAN]	46.26	1	7	7	13		0			3.8256	5.14	1	1	3.88764	5.14	1	1	3.86873	5.14	1	1	12.1168	18.22	2	3	8.2418	25.23	2	2	4.63518	13.08	1	1	7.75913	14.49	2	2		0				0				0
P49411	Elongation factor Tu, mitochondrial OS=Homo sapiens GN=TUFM PE=1 SV=2 - [EFTU_HUMAN]	46.24	1	15	15	25					3.27219	2.65	1	1	4.05715	2.65	1	1	6.788	5.75	2	2	3.83191	2.65	1	1	14.9502	12.39	3	3	9.38241	8.63	2	2	9.85871	10.84	2	2	15.3164	17.04	3	3	7.92975	5.09	1	2		0
P62750	60S ribosomal protein L23a OS=Homo sapiens GN=RPL23A PE=1 SV=1 - [RL23A_HUMAN]	46.15	1	6	6	11	3.40051	10.9	1	1	3.51282	10.9	1	1		0			7.51616	10.9	2	2	3.57312	10.9	1	1		0				0			5.41704	9.62	1	1	5.14634	9.62	1	1	4.74276	9.62	1	1
O60664	Perilipin-3 OS=Homo sapiens GN=PLIN3 PE=1 SV=3 - [PLIN3_HUMAN]	45.62	1	8	8	10																	11.4115	10.6	2	2	12.306	13.59	2	2	4.20014	5.76	1	1		0			14.0204	14.52	2	2	7.15997	7.6	1	1	5.74737	6.45	1
P38117	Electron transfer flavoprotein subunit beta OS=Homo sapiens GN=ETFB PE=1 SV=3 - [ETFB_HUMAN]	45.49	1	8	8	15					3.46759	4.71	1	1					3.13988	4.71	1	1	3.29273	4.71	1	1	16.9197	12.16	2	4	3.79182	4.71	1	1	3.70463	4.71	1	1	4.45513	6.27	1	1					9.46508	12.16	2
Q9BQE3	Tubulin alpha-1C chain OS=Homo sapiens GN=TUBA1C PE=1 SV=1 - [TBA1C_HUMAN]	45.43	3	4	15	62	24.3778	17.37	5	6	36.8644	21.83	6	8	30.9946	18.71	5	7	20.732	15.37	4	5	28.1691	21.83	6	6	19.9947	14.92	4	4	38.507	19.15	4	9	25.8385	8.91	2	6		0				0				0
P14854	Cytochrome c oxidase subunit 6B1 OS=Homo sapiens GN=COX6B1 PE=1 SV=2 - [CX6B1_HUMAN]	45.35	1	2	2	2																					3.70417	13.95	1	1	3.74652	31.4	1	1						0
P45880	Voltage-dependent anion-selective channel protein 2 OS=Homo sapiens GN=VDAC2 PE=1 SV=2 - [VDAC2_HUMAN]	45.24	1	9	9	14		0				0			3.25221	4.08	1	1		0			3.42157	3.4	1	1	7.43279	6.8	1	2	20.6249	19.39	3	4	12.3942	16.67	3	3	3.89707	10.2	1	1	6.77406	9.86	1	1
Q05639	Elongation factor 1-alpha 2 OS=Homo sapiens GN=EEF1A2 PE=1 SV=1 - [EF1A2_HUMAN]	44.92	1	8	14	89	3.39467	2.38	1	1	3.46551	2.38	1	1	6.00496	2.38	1	2	5.80821	2.38	1	2	15.1216	7.56	2	4	16.53	5.18	1	4	9.31949	5.18	1	2	16.4046	10.15	3	4	16.9814	22.89	4	4	9.81383	12.74	2	2	13.495	6.91	3
Q96FQ6	Protein S100-A16 OS=Homo sapiens GN=S100A16 PE=1 SV=1 - [S10AG_HUMAN]	44.66	1	3	3	7	5.15631	18.45	1	1	4.26348	18.45	1	1						0			3.75886	10.68	1	1	8.48253	18.45	1	2										0				0				0
P31948	Stress-induced-phosphoprotein 1 OS=Homo sapiens GN=STIP1 PE=1 SV=1 - [STIP1_HUMAN]	44.38	1	19	19	25	4.7155	3.13	1	1		0							6.98285	4.24	2	2	10.4216	7.37	3	3					9.31837	5.34	2	2	11.7168	7.92	3	3		0			8.44684	5.71	2	2	5.92014	4.97	1
P30043	Flavin reductase (NADPH) OS=Homo sapiens GN=BLVRB PE=1 SV=3 - [BLVRB_HUMAN]	44.17	1	5	5	8	4.36406	14.56	1	1	4.86161	14.56	1	1									3.97411	6.8	1	1	9.45827	12.14	1	2		0												0
O75947	ATP synthase subunit d, mitochondrial OS=Homo sapiens GN=ATP5H PE=1 SV=3 - [ATP5H_HUMAN]	44.1	1	5	5	9													7.8623	20.5	2	2	7.53114	20.5	2	2	4.0985	9.94	1	1	3.7267	9.94	1	1	6.92838	16.15	2	2		0								0
P62316	Small nuclear ribonucleoprotein Sm D2 OS=Homo sapiens GN=SNRPD2 PE=1 SV=1 - [SMD2_HUMAN]	44.07	1	3	3	5	3.21621	8.47	1	1		0												0								0				0			3.6681	11.02	1	1	8.99995	35.59	2	2	5.48198	24.58	1
P62826	GTP-binding nuclear protein Ran OS=Homo sapiens GN=RAN PE=1 SV=3 - [RAN_HUMAN]	43.98	1	8	8	12						0								0				0							3.53005	7.87	1	1					4.86647	6.94	1	1	12.3784	6.48	1	3	7.93515	6.48	1
P16989	Y-box-binding protein 3 OS=Homo sapiens GN=YBX3 PE=1 SV=4 - [YBOX3_HUMAN]	43.82	1	4	7	8		0			3.64521	5.11	1	1									4.10476	9.68	1	1	4.12127	13.98	1	1		0								0
Q9Y237	Peptidyl-prolyl cis-trans isomerase NIMA-interacting 4 OS=Homo sapiens GN=PIN4 PE=1 SV=1 - [PIN4_HUMAN]	43.51	1	4	4	5										0							3.59591	22.9	1	1	4.34695	22.9	1	1					9.26446	35.11	2	2					4.13045	8.4	1	1
P09429	High mobility group protein B1 OS=Homo sapiens GN=HMGB1 PE=1 SV=3 - [HMGB1_HUMAN]	43.26	2	11	14	31	4.08261	5.58	1	1		0				0			4.08416	5.58	1	1	4.40058	5.58	1	1						0			4.21484	8.37	1	1		0			4.72379	6.51	1	1		0
O14737	Programmed cell death protein 5 OS=Homo sapiens GN=PDCD5 PE=1 SV=3 - [PDCD5_HUMAN]	43.2	1	4	4	4	3.81473	8.8	1	1					3.80631	10.4	1	1						0							3.3758	8.8	1	1													5.79556	15.2	1
P54819	Adenylate kinase 2, mitochondrial OS=Homo sapiens GN=AK2 PE=1 SV=2 - [KAD2_HUMAN]	43.1	1	7	7	15																	5.44929	10.46	1	1	5.20653	10.46	1	1	20.5774	25.1	3	4	30.4017	24.69	3	6		0				0
P31946	14-3-3 protein beta/alpha OS=Homo sapiens GN=YWHAB PE=1 SV=3 - [1433B_HUMAN]	43.09	1	6	9	18	5.48996	12.6	1	1	5.86865	11.79	1	1					3.69241	4.07	1	1	3.67716	4.07	1	1	7.33355	12.2	1	1	3.56986	6.5	1	1	16.2358	12.2	2	4	5.73848	12.6	1	1	5.629	12.6	1	1	9.77634	8.94	1
Q92945	Far upstream element-binding protein 2 OS=Homo sapiens GN=KHSRP PE=1 SV=4 - [FUBP2_HUMAN]	43.04	1	16	17	28	3.76325	1.83	1	1	3.21297	1.83	1	1	3.95365	1.55	1	1	15.318	7.45	4	4	14.9831	7.74	4	4	3.96311	3.94	1	1	26.7676	15.75	5	6	10.0946	5.63	2	2	3.98667	4.08	1	1		0			17.1542	13.36	4
Q15691	Microtubule-associated protein RP/EB family member 1 OS=Homo sapiens GN=MAPRE1 PE=1 SV=3 - [MARE1_HUMAN]	42.91	1	7	7	10														0							3.95639	7.46	1	1	4.68624	8.58	1	1					3.61231	3.73	1	1	3.30205	3.73	1	1	4.29074	5.22	1
Q12907	Vesicular integral-membrane protein VIP36 OS=Homo sapiens GN=LMAN2 PE=1 SV=1 - [LMAN2_HUMAN]	42.7	1	8	8	10													3.80861	3.37	1	1	3.16063	3.37	1	1	4.29179	3.37	1	1	6.64777	7.3	1	1	8.59151	9.27	2	2					5.15996	7.87	1	1	3.95096	3.65	1
Q96AG4	Leucine-rich repeat-containing protein 59 OS=Homo sapiens GN=LRRC59 PE=1 SV=1 - [LRC59_HUMAN]	42.67	1	9	9	17						0								0				0			3.63999	5.21	1	1	4.5983	4.89	1	1	19.4238	18.24	3	4	11.4819	17.26	2	2	19.6656	16.61	2	4	11.4013	16.61	2
P49755	Transmembrane emp24 domain-containing protein 10 OS=Homo sapiens GN=TMED10 PE=1 SV=2 - [TMEDA_HUMAN]	42.47	1	8	8	20														0				0							11.6653	12.33	2	3	31.6639	24.66	4	8	4.94747	7.76	1	1	4.54914	7.76	1	1	16.2016	19.63	2
P27144	Adenylate kinase 4, mitochondrial OS=Homo sapiens GN=AK4 PE=1 SV=1 - [KAD4_HUMAN]	42.15	1	4	4	5						0																												0
Q13011	Delta(3,5)-Delta(2,4)-dienoyl-CoA isomerase, mitochondrial OS=Homo sapiens GN=ECH1 PE=1 SV=2 - [ECH1_HUMAN]	42.07	1	11	11	23	12.5762	14.63	3	3	14.1538	13.72	3	3	5.1212	4.88	1	1	4.72851	4.88	1	1	27.9812	23.17	6	6	15.5233	14.33	2	3	20.0432	27.44	4	4	4.95831	4.57	1	1										0
P61247	40S ribosomal protein S3a OS=Homo sapiens GN=RPS3A PE=1 SV=2 - [RS3A_HUMAN]	42.05	1	10	10	16		0											4.98218	6.44	1	1	5.18738	6.44	1	1	4.15754	4.92	1	1	10.2629	11.74	2	2	13.6837	16.29	3	3	8.4714	10.23	2	2						0
P62258	14-3-3 protein epsilon OS=Homo sapiens GN=YWHAE PE=1 SV=1 - [1433E_HUMAN]	41.96	1	6	7	11		0				0				0			3.69241	3.92	1	1	3.67716	3.92	1	1									12.0976	11.76	2	3	5.141	9.41	1	1	4.52673	9.41	1	1
P48643	T-complex protein 1 subunit epsilon OS=Homo sapiens GN=CCT5 PE=1 SV=1 - [TCPE_HUMAN]	41.96	1	15	15	28	9.89036	8.5	2	2	8.06735	8.5	2	2		0			4.36496	3.14	1	1	20.7565	11.46	3	4	12.2413	9.43	3	3	8.1773	4.81	2	2		0			3.50705	2.22	1	1	5.70244	4.81	1	1	11.1854	7.58	2
P18124	60S ribosomal protein L7 OS=Homo sapiens GN=RPL7 PE=1 SV=1 - [RL7_HUMAN]	41.94	1	9	9	13		0				0							3.45454	4.44	1	1	4.06033	5.65	1	1		0				0			3.37588	4.84	1	1	7.57835	9.68	2	2					8.0512	4.84	1
Q04837	Single-stranded DNA-binding protein, mitochondrial OS=Homo sapiens GN=SSBP1 PE=1 SV=1 - [SSBP_HUMAN]	41.89	1	5	5	10					10.0398	20.27	2	2	3.44809	10.14	1	1		0			5.67822	10.14	1	1	10.4539	10.14	1	2					9.14768	13.51	1	2									6.40049	18.92	1
P30050	60S ribosomal protein L12 OS=Homo sapiens GN=RPL12 PE=1 SV=1 - [RL12_HUMAN]	41.82	1	4	4	9	4.11572	9.7	1	1	4.34085	9.7	1	1					4.42412	9.7	1	1	3.95325	9.7	1	1						0			8.98933	9.09	1	2	4.07829	9.09	1	1	5.67491	21.21	1	1
P07954	Fumarate hydratase, mitochondrial OS=Homo sapiens GN=FH PE=1 SV=3 - [FUMH_HUMAN]	41.76	1	11	11	23	3.54322	2.75	1	1	4.25956	2.75	1	1	11.8523	6.27	2	3	8.96747	6.27	2	2	4.53377	2.75	1	1	4.10861	4.51	1	1	17.4617	14.12	3	3	9.45345	10.39	2	2	6.87538	5.88	1	1	3.78452	5.88	1	1	17.2295	14.31	3
P30084	Enoyl-CoA hydratase, mitochondrial OS=Homo sapiens GN=ECHS1 PE=1 SV=4 - [ECHM_HUMAN]	41.72	1	12	12	22	12.0923	6.21	1	2	8.57677	12.76	2	2					8.76366	11.38	2	2	16.7753	13.45	2	3	13.4577	13.1	2	3	8.96017	13.1	2	2	3.4746	4.48	1	1	5.47675	8.97	1	1	4.22545	8.97	1	1	4.29255	6.9	1
P35268	60S ribosomal protein L22 OS=Homo sapiens GN=RPL22 PE=1 SV=2 - [RL22_HUMAN]	41.41	1	4	4	8						0				0			3.66211	10.16	1	1	6.85079	10.16	1	2	5.88882	20.31	1	1	9.64191	29.69	2	2	5.67978	20.31	1	1
O43707	Alpha-actinin-4 OS=Homo sapiens GN=ACTN4 PE=1 SV=2 - [ACTN4_HUMAN]	41.27	3	21	27	45	12.7355	4.94	3	3	8.35565	3.29	2	2	3.79413	1.32	1	1	27.1492	9.99	6	6	28.5496	8.78	6	7	12.3597	3.84	3	3	16.7807	7.9	4	4	12.177	4.72	3	3	4.30206	1.32	1	1	8.98569	5.6	2	2	14.2934	8.34	3
O75368	SH3 domain-binding glutamic acid-rich-like protein OS=Homo sapiens GN=SH3BGRL PE=1 SV=1 - [SH3L1_HUMAN]	41.23	1	3	3	6		0			3.59189	11.4	1	1					7.81799	27.19	2	2	3.86326	15.79	1	1
P61960	Ubiquitin-fold modifier 1 OS=Homo sapiens GN=UFM1 PE=1 SV=1 - [UFM1_HUMAN]	41.18	1	1	1	2		0				0				0				0			6.00435	41.18	1	1	6.49235	41.18	1	1		0								0
P08238	Heat shock protein HSP 90-beta OS=Homo sapiens GN=HSP90AB1 PE=1 SV=4 - [HS90B_HUMAN]	41.16	4	14	30	90	25.7607	8.7	4	6	23.2431	8.7	4	5	17.4425	7.32	4	4	24.8141	10.91	5	6	48.1516	13.12	6	10	17.8799	3.45	1	3	27.0567	10.22	4	6	28.7378	9.67	4	6	18.3862	7.04	3	4	14.3501	5.39	2	3	3.79411	2.35	1
P32969	60S ribosomal protein L9 OS=Homo sapiens GN=RPL9 PE=1 SV=1 - [RL9_HUMAN]	41.15	1	8	8	10						0							3.25207	9.38	1	1		0			7.88313	11.98	2	2	8.67919	18.23	2	2	9.5716	18.75	2	2	4.83933	9.9	1	1		0			6.5512	11.98	1
P30049	ATP synthase subunit delta, mitochondrial OS=Homo sapiens GN=ATP5D PE=1 SV=2 - [ATPD_HUMAN]	41.07	1	5	5	6	4.75213	20.83	1	1	9.15134	29.17	2	2		0											3.50598	11.9	1	1									3.97582	17.26	1	1	4.40049	14.88	1	1
P62701	40S ribosomal protein S4, X isoform OS=Homo sapiens GN=RPS4X PE=1 SV=2 - [RS4X_HUMAN]	41.06	3	7	7	13						0							2.53557	3.42	1	1		0			8.30198	7.22	1	2	4.64513	7.22	1	1		0				0			3.72657	4.56	1	1	9.61025	14.07	2
P39687	Acidic leucine-rich nuclear phosphoprotein 32 family member A OS=Homo sapiens GN=ANP32A PE=1 SV=1 - [AN32A_HUMAN]	40.96	3	5	6	11		0				0			4.19861	4.42	1	1	3.75309	4.42	1	1		0								0			5.26718	8.43	1	1		0				0			4.13204	4.82	1
Q15843	NEDD8 OS=Homo sapiens GN=NEDD8 PE=1 SV=1 - [NEDD8_HUMAN]	40.74	1	2	2	8		0				0				0											4.6239	17.28	1	1	4.84461	17.28	1	1	4.8703	17.28	1	1	4.45128	17.28	1	1	15.8132	40.74	2	3	5.27147	23.46	1
P26583	High mobility group protein B2 OS=Homo sapiens GN=HMGB2 PE=1 SV=2 - [HMGB2_HUMAN]	40.67	1	6	9	12	4.08261	5.74	1	1		0				0			4.08416	5.74	1	1	4.40058	5.74	1	1													4.03895	5.74	1	1	4.72379	6.7	1	1		0
O00299	Chloride intracellular channel protein 1 OS=Homo sapiens GN=CLIC1 PE=1 SV=4 - [CLIC1_HUMAN]	40.25	1	6	6	10	4.92626	7.47	1	1	4.94187	7.47	1	1					11.061	18.67	2	2	17.1513	31.12	4	4	3.77428	11.62	1	1		0				0				0				0			5.3951	9.13	1
P29692	Elongation factor 1-delta OS=Homo sapiens GN=EEF1D PE=1 SV=5 - [EF1D_HUMAN]	40.21	1	10	10	24		0			10.2153	14.95	2	2	4.5915	4.27	1	1	13.1559	13.17	3	3	17.0345	18.15	4	4	22.5443	22.78	3	5	18.3044	14.23	2	4	12.9307	13.52	2	3		0			4.86159	5.34	1	1	5.22235	9.96	1
P63173	60S ribosomal protein L38 OS=Homo sapiens GN=RPL38 PE=1 SV=2 - [RL38_HUMAN]	40	1	3	3	6																													4.11301	17.14	1	1
P63220	40S ribosomal protein S21 OS=Homo sapiens GN=RPS21 PE=1 SV=1 - [RS21_HUMAN]	39.76	1	3	3	7	6.8376	12.05	1	2																														0				0			11.067	21.69	1
P13639	Elongation factor 2 OS=Homo sapiens GN=EEF2 PE=1 SV=4 - [EF2_HUMAN]	39.74	1	26	26	71	8.82228	3.26	2	2	8.72247	3.5	2	2					4.22466	1.86	1	1	17.8531	5.83	3	4	35.816	11.19	5	8	50.4936	12.7	5	10	38.0418	9.21	4	8	37.8193	10.61	5	8	19.5201	5.59	3	5	3.97289	2.91	1
P25787	Proteasome subunit alpha type-2 OS=Homo sapiens GN=PSMA2 PE=1 SV=2 - [PSA2_HUMAN]	39.74	1	7	7	23	12.7511	14.96	2	3	19.9496	17.09	2	4					5.0035	8.97	1	1	11.213	17.09	2	2	6.16068	8.12	1	1	10.9518	8.12	1	2	14.8484	17.52	2	3	8.16566	8.12	1	2	9.89113	5.98	1	2
P30041	Peroxiredoxin-6 OS=Homo sapiens GN=PRDX6 PE=1 SV=3 - [PRDX6_HUMAN]	39.73	1	6	6	7		0												0				0			9.00174	18.75	2	2	13.6947	20.54	3	3		0			4.57384	11.61	1	1
Q00688	Peptidyl-prolyl cis-trans isomerase FKBP3 OS=Homo sapiens GN=FKBP3 PE=1 SV=1 - [FKBP3_HUMAN]	39.73	1	9	9	15														0			3.30222	4.91	1	1					4.06725	6.25	1	1		0			3.85709	5.8	1	1	4.15158	5.8	1	1		0
P02769	Serum albumin - Bos taurus (Bovine). - [ALBU_BOVIN]	39.7	2	22	22	62	13.4805	6.26	3	3	18.1281	7.41	3	4	4.24526	2.14	1	1	17.1412	8.24	4	4	23.1118	7.41	4	5	39.0656	12.36	5	8	40.3994	12.85	5	9	38.1429	18.45	7	9	16.7347	11.2	4	4	14.5372	6.59	2	3	23.3853	10.21	4
P07900	Heat shock protein HSP 90-alpha OS=Homo sapiens GN=HSP90AA1 PE=1 SV=5 - [HS90A_HUMAN]	39.62	5	18	29	96	25.1853	8.61	4	6	26.6984	9.43	5	6	13.8737	5.74	3	3	37.1865	12.3	6	9	41.2544	12.16	6	9	17.8799	3.42	1	3	16.6635	9.43	4	4	13.9736	4.78	2	3	19.5986	6.42	3	4	25.9574	5.6	2	5	10.5564	2.87	1
P50395	Rab GDP dissociation inhibitor beta OS=Homo sapiens GN=GDI2 PE=1 SV=2 - [GDIB_HUMAN]	39.33	1	10	14	40	9.66883	4.27	1	2	11.7225	8.76	2	2	4.40346	2.7	1	1	9.98651	6.97	2	2	18.0045	9.44	3	4	35.6166	19.1	4	7	29.0455	23.37	5	6	11.5765	4.27	1	2	37.5031	18.65	4	7	6.76419	4.49	1	1	5.09266	4.49	1
P62917	60S ribosomal protein L8 OS=Homo sapiens GN=RPL8 PE=1 SV=2 - [RL8_HUMAN]	39.3	1	8	8	13						0				0				0				0			11.8883	17.9	2	3	4.24596	6.23	1	1		0				0			15.0698	19.07	2	3	7.49837	13.62	2
O15347	High mobility group protein B3 OS=Homo sapiens GN=HMGB3 PE=1 SV=4 - [HMGB3_HUMAN]	39	1	8	8	13		0				0				0			4.03956	6.5	1	1		0			3.6189	6	1	1	4.35521	7.5	1	1	8.30987	16.5	2	2		0								0
P08865	40S ribosomal protein SA OS=Homo sapiens GN=RPSA PE=1 SV=4 - [RSSA_HUMAN]	38.98	1	7	7	17	4.09126	4.41	1	1	3.87024	4.41	1	1					13.0998	10.17	2	3	8.43088	4.41	1	2	4.99522	9.15	1	1	5.0724	9.15	1	1	6.40247	11.86	1	1										0
P38646	Stress-70 protein, mitochondrial OS=Homo sapiens GN=HSPA9 PE=1 SV=2 - [GRP75_HUMAN]	38.88	1	18	18	52	19.6742	10.31	5	5	16.6001	9.57	4	4	22.1116	11.63	5	5	36.0284	15.91	7	8	55.3219	22.24	10	13	10.4369	6.63	2	2	21.746	7.81	3	5	7.45937	4.42	2	2		0			6.61767	3.83	1	1	15.8935	6.92	2
Q02790	Peptidyl-prolyl cis-trans isomerase FKBP4 OS=Homo sapiens GN=FKBP4 PE=1 SV=3 - [FKBP4_HUMAN]	38.78	1	9	9	14		0				0				0				0				0				0				0				0			21.2067	14.6	3	4					5.23778	5.23	1
Q15365	Poly(rC)-binding protein 1 OS=Homo sapiens GN=PCBP1 PE=1 SV=2 - [PCBP1_HUMAN]	38.76	1	4	8	20	13.4488	8.71	2	3	16.5884	11.52	2	3					14.2326	14.61	3	3	15.6342	14.61	3	3	3.94503	8.99	1	1		0							5.12716	8.71	1	1	5.19092	8.71	1	1	10.4097	15.73	2
Q13263	Transcription intermediary factor 1-beta OS=Homo sapiens GN=TRIM28 PE=1 SV=5 - [TIF1B_HUMAN]	38.56	1	21	21	52	15.788	12.1	4	4	12.378	6.83	3	3	4.02092	2.04	1	1	18.662	8.98	4	5	27.4877	11.5	3	5	62.1681	22.28	7	12	39.1506	11.14	5	8		0			20.6955	9.46	3	4	27.5846	13.65	4	5	9.56623	4.31	1
P68032	Actin, alpha cardiac muscle 1 OS=Homo sapiens GN=ACTC1 PE=1 SV=1 - [ACTC_HUMAN]	38.46	5	3	11	41	8.67302	4.24	1	2	14.333	11.41	2	3	7.98037	4.24	1	2	9.73441	4.24	1	2	16.94	4.24	1	4	17.4036	7.96	2	4	16.3832	7.96	2	4	8.00109	7.43	2	2		0			4.19261	4.24	1	1	16.914	21.49	4
P09467	Fructose-1,6-bisphosphatase 1 OS=Homo sapiens GN=FBP1 PE=1 SV=5 - [F16P1_HUMAN]	38.46	1	13	13	23	3.8491	4.73	1	1	4.64275	4.73	1	1	3.4854	3.55	1	1	3.63682	3.55	1	1	15.9804	17.46	4	4	10.6238	10.06	2	2	19.4191	16.57	3	4	14.9378	14.5	3	3					9.68418	6.8	1	2	3.82979	7.1	1
O75874	Isocitrate dehydrogenase [NADP] cytoplasmic OS=Homo sapiens GN=IDH1 PE=1 SV=2 - [IDHC_HUMAN]	38.41	1	11	11	17		0											4.24672	3.86	1	1	12.8101	13.77	3	3	4.43779	5.8	1	1	4.9543	3.86	1	1	26.8578	21.26	5	6	9.50349	5.07	1	2	9.64055	8.94	2	2
P49458	Signal recognition particle 9 kDa protein OS=Homo sapiens GN=SRP9 PE=1 SV=2 - [SRP09_HUMAN]	38.37	1	2	2	2																		0			4.42664	22.09	1	1		0
P67809	Nuclease-sensitive element-binding protein 1 OS=Homo sapiens GN=YBX1 PE=1 SV=3 - [YBOX1_HUMAN]	38.27	1	5	8	16		0			10.4614	11.11	2	2	6.47994	11.11	1	1	6.13275	11.11	1	1	5.81962	11.11	1	1	5.68622	11.11	1	1	5.86457	8.95	1	1	5.98936	8.95	1	1
P22314	Ubiquitin-like modifier-activating enzyme 1 OS=Homo sapiens GN=UBA1 PE=1 SV=3 - [UBA1_HUMAN]	37.9	1	25	25	46	20.9803	5.86	3	4	27.9725	10.87	6	6					43.742	13.89	9	10	49.3307	18.15	10	10	11.6218	4.44	2	2	15.3687	6.14	3	3		0			8.23011	4.54	2	2	9.305	4.82	2	2	14.4681	5.95	3
P39748	Flap endonuclease 1 OS=Homo sapiens GN=FEN1 PE=1 SV=1 - [FEN1_HUMAN]	37.89	1	8	8	8		0				0												0			3.60355	4.21	1	1	5.25128	6.84	1	1	3.65075	6.05	1	1						0			5.50925	5.26	1
P14927	Cytochrome b-c1 complex subunit 7 OS=Homo sapiens GN=UQCRB PE=1 SV=2 - [QCR7_HUMAN]	37.84	1	2	2	2																						0				0												0			5.87907	18.02	1
Q15084	Protein disulfide-isomerase A6 OS=Homo sapiens GN=PDIA6 PE=1 SV=1 - [PDIA6_HUMAN]	37.73	1	11	11	28	4.59435	3.41	1	1	9.16384	6.59	2	2	4.00223	2.95	1	1	8.74206	6.59	2	2	12.7369	10.91	3	3	9.61056	8.64	2	2	23.5043	13.64	3	5	13.9511	12.95	3	3	13.0516	13.41	3	3	13.4588	9.77	2	3	4.46584	5.68	1
P60842	Eukaryotic initiation factor 4A-I OS=Homo sapiens GN=EIF4A1 PE=1 SV=1 - [IF4A1_HUMAN]	37.68	2	11	12	21	4.42922	5.91	1	1	9.19481	5.91	2	2					9.31503	9.11	2	2	22.7485	15.27	3	5	4.86192	5.91	1	1	8.07445	6.9	2	2	8.33461	7.14	2	2	8.97059	6.9	2	2	8.36889	7.88	2	2
P29373	Cellular retinoic acid-binding protein 2 OS=Homo sapiens GN=CRABP2 PE=1 SV=2 - [RABP2_HUMAN]	37.68	1	6	6	9		0				0							3.15218	6.52	1	1		0			3.89108	10.14	1	1	3.73059	11.59	1	1		0			9.28637	25.36	2	2	9.16272	16.67	1	2		0
Q13162	Peroxiredoxin-4 OS=Homo sapiens GN=PRDX4 PE=1 SV=1 - [PRDX4_HUMAN]	37.64	1	6	8	13		0												0			2.41436	2.95	1	1									12.2536	11.44	2	3	8.11606	9.59	2	2	4.08803	7.75	1	1	10.5344	15.87	2
Q16836	Hydroxyacyl-coenzyme A dehydrogenase, mitochondrial OS=Homo sapiens GN=HADH PE=1 SV=3 - [HCDH_HUMAN]	37.58	1	5	5	8	5.74332	9.55	1	1	5.2282	9.55	1	1									6.12627	9.55	1	1	3.59293	4.14	1	1					10.1827	16.24	2	2	4.3465	4.46	1	1
P46783	40S ribosomal protein S10 OS=Homo sapiens GN=RPS10 PE=1 SV=1 - [RS10_HUMAN]	37.58	2	4	4	5						0							3.16385	5.45	1	1		0				0											5.68849	9.7	1	1	5.61589	9.7	1	1	4.27808	14.55	1
Q15369	Transcription elongation factor B polypeptide 1 OS=Homo sapiens GN=TCEB1 PE=1 SV=1 - [ELOC_HUMAN]	37.5	1	2	2	2																																					5.3842	25.89	1	1
P84085	ADP-ribosylation factor 5 OS=Homo sapiens GN=ARF5 PE=1 SV=2 - [ARF5_HUMAN]	37.22	2	2	3	4		0				0																			4.2372	10	1	1	4.69297	10	1	1										0
P12004	Proliferating cell nuclear antigen OS=Homo sapiens GN=PCNA PE=1 SV=1 - [PCNA_HUMAN]	37.16	1	6	6	12		0			4.78851	8.81	1	1		0			10.7125	8.81	1	2	12.9175	21.07	3	3	13.8113	16.86	2	3	3.97166	5.75	1	1									8.68762	7.28	1	2		0
P06748	Nucleophosmin OS=Homo sapiens GN=NPM1 PE=1 SV=2 - [NPM_HUMAN]	37.07	1	8	8	34	20.5573	21.43	3	4	9.20266	7.14	1	2		0			18.6277	11.9	2	4	14.1015	7.14	1	3	7.97614	4.76	1	2	4.01484	4.42	1	1	3.53226	4.42	1	1	21.0146	14.63	2	4	19.6562	20.41	3	4	30.1704	17.69	3
P52209	6-phosphogluconate dehydrogenase, decarboxylating OS=Homo sapiens GN=PGD PE=1 SV=3 - [6PGD_HUMAN]	37.06	1	11	11	20	11.5371	4.76	1	2	9.53987	8.9	2	2	8.6903	5.8	2	2	5.39312	3.52	1	1	14.0931	10.56	3	3	4.60293	4.76	1	1	13.3622	11.18	3	3	5.17133	3.93	1	1		0								0
Q16576	Histone-binding protein RBBP7 OS=Homo sapiens GN=RBBP7 PE=1 SV=1 - [RBBP7_HUMAN]	36.94	1	6	6	8		0																												0							5.95693	6.35	1	1	4.63406	6.35	1
P27797	Calreticulin OS=Homo sapiens GN=CALR PE=1 SV=1 - [CALR_HUMAN]	36.93	1	10	10	22	9.66464	10.31	2	2	16.8815	12.95	2	3					11.4771	10.31	2	2	10.6124	10.31	2	2	9.93275	10.31	2	2		0							8.52059	6	2	2	8.81752	9.59	2	2		0
P34897	Serine hydroxymethyltransferase, mitochondrial OS=Homo sapiens GN=SHMT2 PE=1 SV=3 - [GLYM_HUMAN]	36.9	1	12	13	19	6.07198	3.37	1	1	9.21314	5.95	2	2		0			13.6301	8.13	3	3	8.31764	5.56	2	2		0			13.2588	7.14	2	3	4.32949	3.57	1	1	3.65467	3.57	1	1	5.11302	5.36	1	1	4.46594	4.17	1
P48735	Isocitrate dehydrogenase [NADP], mitochondrial OS=Homo sapiens GN=IDH2 PE=1 SV=2 - [IDHP_HUMAN]	36.73	1	12	12	20						0							4.07727	2.43	1	1					6.15449	5.75	1	1	14.6659	11.95	3	3	17.5113	15.49	4	4	21.518	6.19	2	5	3.87213	3.76	1	1	4.03364	3.76	1
P62829	60S ribosomal protein L23 OS=Homo sapiens GN=RPL23 PE=1 SV=1 - [RL23_HUMAN]	36.43	1	6	6	8	2.20205	5.71	1	1		0				0			6.07521	14.29	1	1		0				0			10.0429	12.86	1	2	4.28025	15.71	1	1		0							11.5587	13.57	1
P05161	Ubiquitin-like protein ISG15 OS=Homo sapiens GN=ISG15 PE=1 SV=5 - [ISG15_HUMAN]	36.36	1	2	2	2																					4.12337	16.36	1	1									6.10385	20	1	1
P31930	Cytochrome b-c1 complex subunit 1, mitochondrial OS=Homo sapiens GN=UQCRC1 PE=1 SV=3 - [QCR1_HUMAN]	36.25	1	10	10	19		0				0			6.22969	2.08	1	2	3.15837	2.08	1	1	3.1826	2.08	1	1	20.4007	8.13	2	4	21.8408	14.17	3	4	3.41505	2.5	1	1		0			12.1413	13.96	2	2
Q01105	Protein SET OS=Homo sapiens GN=SET PE=1 SV=3 - [SET_HUMAN]	35.86	2	7	7	13						0							5.26367	4.83	1	1	4.62756	4.83	1	1	4.95354	4.83	1	1					3.45223	4.83	1	1		0				0			22.886	17.24	2
P00918	Carbonic anhydrase 2 OS=Homo sapiens GN=CA2 PE=1 SV=2 - [CAH2_HUMAN]	35.77	1	6	6	6		0				0				0							5.05387	6.15	1	1	4.43256	7.31	1	1		0												0			6.3725	8.46	1
P14625	Endoplasmin OS=Homo sapiens GN=HSP90B1 PE=1 SV=1 - [ENPL_HUMAN]	35.74	1	23	24	54	8.66977	3.61	2	2	15.2171	5.98	3	3	4.72971	1.74	1	1	22.6004	8.72	5	5	9.7232	3.61	2	2	5.40792	1.87	1	1	25.0726	10.83	5	6	20.2221	10.21	5	5	12.1263	6.6	3	3	9.12992	3.49	2	2	29.5441	10.34	4
P11413	Glucose-6-phosphate 1-dehydrogenase OS=Homo sapiens GN=G6PD PE=1 SV=4 - [G6PD_HUMAN]	35.73	1	12	12	24	4.79906	3.11	1	1	5.27394	3.11	1	1	4.92754	3.11	1	1	4.81259	3.11	1	1	8.64878	6.02	2	2	4.86412	3.11	1	1						0			13.8878	6.8	2	3	4.8229	2.91	1	1	4.69084	2.72	1
P62318	Small nuclear ribonucleoprotein Sm D3 OS=Homo sapiens GN=SNRPD3 PE=1 SV=1 - [SMD3_HUMAN]	35.71	1	4	4	6		0				0							3.63248	7.94	1	1	3.4302	7.94	1	1						0			3.89046	10.32	1	1	3.49577	8.73	1	1
P14174	Macrophage migration inhibitory factor OS=Homo sapiens GN=MIF PE=1 SV=4 - [MIF_HUMAN]	35.65	1	5	5	15	4.33097	22.61	1	1	16.1337	22.61	2	3	5.88783	18.26	1	1	10.8192	22.61	1	2	16.0578	30.43	2	4	10.1928	22.61	1	2									4.53906	11.3	1	1					5.20284	24.35	1
P07339	Cathepsin D OS=Homo sapiens GN=CTSD PE=1 SV=1 - [CATD_HUMAN]	35.19	1	12	12	39	17.3046	7.28	2	4	17.9105	9.95	3	4		0			21.6024	9.95	3	5	28.8339	18.69	5	6	23.1591	16.75	4	5	10.8036	11.89	2	2	9.52355	10.44	2	2	10.1256	10.44	2	2	10.198	14.56	2	2	18.0576	15.29	3
Q99623	Prohibitin-2 OS=Homo sapiens GN=PHB2 PE=1 SV=2 - [PHB2_HUMAN]	35.12	1	7	7	18	4.349	4.35	1	1	4.41988	6.35	1	1		0			14.3898	10.7	2	3	20.8094	10.7	2	4	10.2713	13.04	2	2	9.12446	13.04	2	2	14.8044	15.72	3	3		0
P63241	Eukaryotic translation initiation factor 5A-1 OS=Homo sapiens GN=EIF5A PE=1 SV=2 - [IF5A1_HUMAN]	35.06	3	7	7	9					4.85008	14.94	1	1										0								0			7.15981	7.79	1	2	9.02897	23.38	2	2
P29762	Cellular retinoic acid-binding protein 1 OS=Homo sapiens GN=CRABP1 PE=1 SV=2 - [RABP1_HUMAN]	35.04	1	2	2	2
Q14011	Cold-inducible RNA-binding protein OS=Homo sapiens GN=CIRBP PE=1 SV=1 - [CIRBP_HUMAN]	34.88	1	5	5	7		0				0			3.38448	6.4	1	1		0				0							4.64036	13.37	1	1	4.71955	13.37	1	1	8.94014	10.47	1	2						0
P28066	Proteasome subunit alpha type-5 OS=Homo sapiens GN=PSMA5 PE=1 SV=3 - [PSA5_HUMAN]	34.85	1	4	4	7	3.60476	4.98	1	1		0							4.53238	4.98	1	1	4.51631	4.98	1	1	8.24693	16.6	2	2	5.0338	7.88	1	1						0				0			5.56646	13.28	1
P62910	60S ribosomal protein L32 OS=Homo sapiens GN=RPL32 PE=1 SV=2 - [RL32_HUMAN]	34.81	1	4	4	6						0																0			3.96531	9.63	1	1	7.48804	20.74	2	2		0								0
P21291	Cysteine and glycine-rich protein 1 OS=Homo sapiens GN=CSRP1 PE=1 SV=3 - [CSRP1_HUMAN]	34.72	1	5	5	9	3.39965	7.77	1	1	4.37566	7.77	1	1		0			3.81107	7.77	1	1	4.17957	7.77	1	1	4.14982	8.81	1	1	9.13117	17.62	2	2	5.41315	8.81	1	1										0
P16152	Carbonyl reductase [NADPH] 1 OS=Homo sapiens GN=CBR1 PE=1 SV=3 - [CBR1_HUMAN]	34.66	2	6	6	6													8.59157	10.11	2	2		0			4.88793	5.78	1	1		0			4.0446	6.14	1	1	4.90152	4.69	1	1		0			3.87412	7.94	1
Q9NX55	Huntingtin-interacting protein K OS=Homo sapiens GN=HYPK PE=1 SV=2 - [HYPK_HUMAN]	34.11	1	2	2	2																														0				0			3.45741	13.95	1	1	4.63092	20.16	1
Q8N6N7	Acyl-CoA-binding domain-containing protein 7 OS=Homo sapiens GN=ACBD7 PE=1 SV=1 - [ACBD7_HUMAN]	34.09	1	2	2	2	3.31059	15.91	1	1																																		0
P19338	Nucleolin OS=Homo sapiens GN=NCL PE=1 SV=3 - [NUCL_HUMAN]	34.08	1	25	25	54	9.67782	5.07	2	2	14.9306	5.07	2	3	3.50086	1.27	1	1	9.11762	4.37	2	2	29.7989	11.13	5	6	30.5226	10.85	4	6	37.5637	14.93	6	8	19.287	6.34	2	4	18.5696	9.3	4	4	14.3584	9.86	3	3	22.7272	13.1	5
Q9Y2B0	Protein canopy homolog 2 OS=Homo sapiens GN=CNPY2 PE=1 SV=1 - [CNPY2_HUMAN]	34.07	1	5	5	11					3.20829	8.79	1	1	3.93257	8.79	1	1	3.97233	8.79	1	1	7.57951	17.58	2	2	4.87161	9.34	1	1	10.5395	17.58	2	2	5.13421	8.24	1	1	5.12297	8.24	1	1		0
P29401	Transketolase OS=Homo sapiens GN=TKT PE=1 SV=3 - [TKT_HUMAN]	34.03	1	15	15	40	20.1533	8.67	3	4	24.8747	8.67	3	5		0			13.5087	5.94	2	3	17.8218	8.67	3	4	14.3397	5.94	2	3	15.584	6.26	2	3	10.6652	3.53	1	2	30.0632	15.73	4	6	14.6236	8.35	2	2		0
O43809	Cleavage and polyadenylation specificity factor subunit 5 OS=Homo sapiens GN=NUDT21 PE=1 SV=1 - [CPSF5_HUMAN]	33.92	1	4	4	4		0			4.97542	12.78	1	1																					3.59504	5.29	1	1						0			8.43382	21.15	2
P43897	Elongation factor Ts, mitochondrial OS=Homo sapiens GN=TSFM PE=1 SV=2 - [EFTS_HUMAN]	33.85	1	4	4	6	4.46031	9.23	1	1													9.56406	17.54	2	2	5.67603	8.31	1	1		0							5.25577	9.54	1	1		0			4.45252	6.77	1
P46778	60S ribosomal protein L21 OS=Homo sapiens GN=RPL21 PE=1 SV=2 - [RL21_HUMAN]	33.75	1	6	6	11													4.21913	11.25	1	1	4.91455	11.25	1	1	5.08001	9.38	1	1	9.28299	9.38	1	2	4.97422	9.38	1	1		0				0			10.6011	11.25	1
Q00839	Heterogeneous nuclear ribonucleoprotein U OS=Homo sapiens GN=HNRNPU PE=1 SV=6 - [HNRPU_HUMAN]	33.58	1	17	17	32	9.44407	4.61	3	3	4.63133	1.82	1	1	8.1978	4	2	2	5.31673	1.82	1	1	15.4963	5.7	2	3	9.88509	3.88	1	2	5.55398	2.67	1	1	8.91174	4.36	2	2	5.67791	2.67	1	1	3.863	1.58	1	1	11.3592	5.33	3
Q07020	60S ribosomal protein L18 OS=Homo sapiens GN=RPL18 PE=1 SV=2 - [RL18_HUMAN]	33.51	1	5	5	12	4.22691	6.91	1	1		0							8.91779	6.91	1	2	4.71072	6.91	1	1	14.526	22.87	2	3		0							10.4152	11.17	1	2	4.10827	11.17	1	1		0
P12268	Inosine-5'-monophosphate dehydrogenase 2 OS=Homo sapiens GN=IMPDH2 PE=1 SV=2 - [IMDH2_HUMAN]	33.46	1	9	9	15	6.73141	6.23	1	1	6.85928	6.23	1	1										0			4.34858	3.5	1	1	15.0687	7.2	2	3	4.03323	3.11	1	1	3.44179	2.53	1	1	4.24614	2.53	1	1		0
P09493	Tropomyosin alpha-1 chain OS=Homo sapiens GN=TPM1 PE=1 SV=2 - [TPM1_HUMAN]	33.45	1	4	8	19		0				0								0				0							7.15812	9.51	2	2	3.56211	4.93	1	1	3.45395	4.93	1	1	3.67539	4.93	1	1	13.2825	12.68	2
P09104	Gamma-enolase OS=Homo sapiens GN=ENO2 PE=1 SV=3 - [ENOG_HUMAN]	33.18	1	5	9	41	21.6964	12.67	3	4	28.427	12.67	3	5	5.012	4.15	1	1	31.6686	14.75	4	7	37.6875	19.59	5	8	10.4889	5.07	1	2	12.1872	8.99	2	2	24.5231	11.29	3	5	10.6975	8.99	2	2	6.60138	6.91	1	1	12.2007	11.98	2
P21333	Filamin-A OS=Homo sapiens GN=FLNA PE=1 SV=4 - [FLNA_HUMAN]	33.17	1	57	57	110	27.8149	4.16	7	7	48.0824	7.48	10	11	24.1517	3.25	6	6	51.2499	6.72	11	12	59.5771	8.92	14	14	47.9388	7.03	9	10	29.0644	4.08	6	7	35.395	5.18	9	9	42.6046	6.91	8	8	33.6928	4.91	6	7	38.438	6.2	7
P12763	Alpha-2-HS-glycoprotein - Bos taurus (Bovine). - [FETUA_BOVIN]	33.15	1	10	10	31	4.2714	4.18	1	1	9.26076	10.86	2	2	3.59728	4.18	1	1	4.28041	4.18	1	1	3.86257	4.18	1	1	3.57457	3.9	1	1	4.0801	3.9	1	1													3.35493	4.74	1
P49327	Fatty acid synthase OS=Homo sapiens GN=FASN PE=1 SV=3 - [FAS_HUMAN]	33.09	1	49	49	106	38.8918	6.01	9	9	57.7313	8.16	11	13	11.3026	1.51	3	3	27.3494	3.62	7	7	48.6028	6.13	10	12	39.696	7.05	9	9	80.4091	10.2	12	17	51.3693	4.86	6	10	10.5995	2.43	2	2	15.9884	2.71	3	3	36.7193	4.58	5
Q86V81	THO complex subunit 4 OS=Homo sapiens GN=ALYREF PE=1 SV=3 - [THOC4_HUMAN]	33.07	1	5	5	7	4.49087	10.51	1	1	4.82296	10.51	1	1		0			5.41812	7	1	1	5.13373	7	1	1		0				0			4.82279	8.17	1	1	3.34151	4.28	1	1		0				0
O43768	Alpha-endosulfine OS=Homo sapiens GN=ENSA PE=1 SV=1 - [ENSA_HUMAN]	33.06	2	3	3	4																	3.74761	9.09	1	1	3.45098	9.09	1	1		0								0				0			4.25182	14.88	1
Q9UL46	Proteasome activator complex subunit 2 OS=Homo sapiens GN=PSME2 PE=1 SV=4 - [PSME2_HUMAN]	33.05	1	6	6	16	8.38171	5.44	1	2	4.1003	5.44	1	1		0							5.80109	9.21	1	1	13.4686	12.13	2	3	9.45026	12.13	2	2	12.341	17.57	3	3	5.19813	6.69	1	1						0
P61024	Cyclin-dependent kinases regulatory subunit 1 OS=Homo sapiens GN=CKS1B PE=1 SV=1 - [CKS1_HUMAN]	32.91	1	1	1	1		0																																								0
O43169	Cytochrome b5 type B OS=Homo sapiens GN=CYB5B PE=1 SV=2 - [CYB5B_HUMAN]	32.88	1	3	3	5																														0							7.07655	23.29	1	1		0
Q13228	Selenium-binding protein 1 OS=Homo sapiens GN=SELENBP1 PE=1 SV=2 - [SBP1_HUMAN]	32.84	1	9	9	11	4.78626	3.81	1	1	4.9371	3.81	1	1					4.70682	3.81	1	1	4.09794	2.33	1	1	4.12471	4.66	1	1		0			9.96352	12.08	2	2	5.26895	3.39	1	1	3.93365	2.75	1	1	5.3583	4.45	1
O95292	Vesicle-associated membrane protein-associated protein B/C OS=Homo sapiens GN=VAPB PE=1 SV=3 - [VAPB_HUMAN]	32.51	1	5	5	9																	4.33388	6.58	1	1	8.19584	12.35	2	2	7.58255	11.11	2	2	3.74076	5.76	1	1	8.39509	5.76	1	2
Q9UQ80	Proliferation-associated protein 2G4 OS=Homo sapiens GN=PA2G4 PE=1 SV=3 - [PA2G4_HUMAN]	32.49	1	7	7	13		0			4.07977	4.57	1	1						0			4.24336	7.36	1	1	9.65227	13.2	2	2	7.95956	10.15	2	2	4.29571	4.31	1	1	14.8858	11.42	2	3	5.91826	8.12	1	1		0
P61970	Nuclear transport factor 2 OS=Homo sapiens GN=NUTF2 PE=1 SV=1 - [NTF2_HUMAN]	32.28	1	2	2	2																									3.88111	11.02	1	1									6.0022	21.26	1	1
P00492	Hypoxanthine-guanine phosphoribosyltransferase OS=Homo sapiens GN=HPRT1 PE=1 SV=2 - [HPRT_HUMAN]	32.11	1	3	3	3																		0							11.6021	19.72	2	2						0			4.94452	12.39	1	1
P12956	X-ray repair cross-complementing protein 6 OS=Homo sapiens GN=XRCC6 PE=1 SV=2 - [XRCC6_HUMAN]	32.02	1	17	17	27		0			9.49287	3.61	1	2						0			9.8831	7.22	2	2	13.3422	7.22	2	3	8.32449	5.75	2	2	7.38835	3.94	2	2	19.2206	11.17	3	4	11.9618	8.87	2	2	4.02856	1.97	1
Q02878	60S ribosomal protein L6 OS=Homo sapiens GN=RPL6 PE=1 SV=3 - [RL6_HUMAN]	31.94	1	7	7	10	3.9796	5.21	1	1		0				0				0			3.75097	5.21	1	1						0			3.49321	4.51	1	1	3.88546	5.56	1	1	4.9983	6.25	1	1	8.03074	5.21	1
P62857	40S ribosomal protein S28 OS=Homo sapiens GN=RPS28 PE=1 SV=1 - [RS28_HUMAN]	31.88	1	4	4	6						0											3.58375	17.39	1	1						0			4.05895	23.19	1	1						0
Q15056	Eukaryotic translation initiation factor 4H OS=Homo sapiens GN=EIF4H PE=1 SV=5 - [IF4H_HUMAN]	31.85	1	6	6	10	4.25738	12.9	1	1	20.6612	14.92	3	4		0							5.36561	12.9	1	1	6.06517	12.9	1	1	6.03657	12.9	1	1					3.66155	4.03	1	1	3.9638	12.9	1	1
P63313	Thymosin beta-10 OS=Homo sapiens GN=TMSB10 PE=1 SV=2 - [TYB10_HUMAN]	31.82	1	2	2	2																									3.41519	29.55	1	1										0				0
Q9NVS9	Pyridoxine-5'-phosphate oxidase OS=Homo sapiens GN=PNPO PE=1 SV=1 - [PNPO_HUMAN]	31.8	1	4	4	7	5.24005	8.05	1	1		0												0				0			5.83404	8.05	1	1		0				0			4.26608	8.05	1	1	10.6006	8.05	1
P26373	60S ribosomal protein L13 OS=Homo sapiens GN=RPL13 PE=1 SV=4 - [RL13_HUMAN]	31.75	1	5	5	8						0				0				0				0				0												0			5.25191	10.9	1	1	14.5057	16.11	2
P51570	Galactokinase OS=Homo sapiens GN=GALK1 PE=1 SV=1 - [GALK1_HUMAN]	31.63	1	5	5	7																		0			4.37743	7.4	1	1	9.54598	13.52	2	2		0				0			4.99837	7.4	1	1		0
P48047	ATP synthase subunit O, mitochondrial OS=Homo sapiens GN=ATP5O PE=1 SV=1 - [ATPO_HUMAN]	31.46	1	6	6	10	3.36376	5.16	1	1	3.77781	5.16	1	1	3.6109	5.16	1	1	12.4095	18.78	3	3	8.15712	13.62	2	2						0			3.82342	6.57	1	1	4.64739	8.92	1	1
Q13404	Ubiquitin-conjugating enzyme E2 variant 1 OS=Homo sapiens GN=UBE2V1 PE=1 SV=2 - [UB2V1_HUMAN]	31.29	1	2	3	3		0								0			6.52701	17.69	2	2		0				0								0				0
Q6P587	Acylpyruvase FAHD1, mitochondrial OS=Homo sapiens GN=FAHD1 PE=1 SV=2 - [FAHD1_HUMAN]	31.25	1	3	3	4										0							5.09895	13.84	1	1	5.80314	13.84	1	1													5.69876	10.71	1	1
Q13347	Eukaryotic translation initiation factor 3 subunit I OS=Homo sapiens GN=EIF3I PE=1 SV=1 - [EIF3I_HUMAN]	31.08	1	5	5	10		0												0				0			3.73116	4.62	1	1	5.12026	7.38	1	1	5.73649	7.38	1	1	12.5218	17.85	2	2	7.72301	10.46	1	1	3.42615	3.69	1
Q9H910	Hematological and neurological expressed 1-like protein OS=Homo sapiens GN=HN1L PE=1 SV=1 - [HN1L_HUMAN]	31.05	1	4	4	5					4.51704	8.95	1	1										0								0				0				0			3.96255	10	1	1	4.61116	10	1
P06396	Gelsolin OS=Homo sapiens GN=GSN PE=1 SV=1 - [GELS_HUMAN]	30.82	1	15	15	23		0			6.62233	5.12	1	1					20.3077	10.87	5	5	7.69888	3.84	2	2	10.1002	6.14	2	2	6.36918	3.32	1	1	5.73205	3.32	1	1	24.028	12.4	3	4	15.5708	7.42	2	3	4.6119	3.32	1
O96000	NADH dehydrogenase [ubiquinone] 1 beta subcomplex subunit 10 OS=Homo sapiens GN=NDUFB10 PE=1 SV=3 - [NDUBA_HUMAN]	30.81	1	4	4	4		0				0												0							3.83844	12.21	1	1	4.73894	8.72	1	1		0			3.86596	9.3	1	1		0
P52907	F-actin-capping protein subunit alpha-1 OS=Homo sapiens GN=CAPZA1 PE=1 SV=3 - [CAZA1_HUMAN]	30.77	1	3	5	9		0				0							8.28319	12.59	2	2	5.48277	9.09	1	1		0				0			8.51407	6.29	1	2	8.56545	6.29	1	2
Q15102	Platelet-activating factor acetylhydrolase IB subunit gamma OS=Homo sapiens GN=PAFAH1B3 PE=1 SV=1 - [PA1B3_HUMAN]	30.74	1	3	3	3	3.65407	7.36	1	1																																		0				0
P48444	Coatomer subunit delta OS=Homo sapiens GN=ARCN1 PE=1 SV=1 - [COPD_HUMAN]	30.72	1	9	9	12						0				0			3.24568	2.94	1	1	3.55942	2.94	1	1	4.62816	5.09	1	1	4.27415	2.94	1	1	4.48736	3.13	1	1	16.9092	14.09	3	3	12.6381	11.74	2	2
P27348	14-3-3 protein theta OS=Homo sapiens GN=YWHAQ PE=1 SV=1 - [1433T_HUMAN]	30.61	1	6	7	11		0			10.9471	17.55	2	2		0			3.69241	4.08	1	1	3.67716	4.08	1	1	5.27936	8.98	1	1	13.6067	15.51	2	3		0							6.07557	11.43	1	1		0
Q13185	Chromobox protein homolog 3 OS=Homo sapiens GN=CBX3 PE=1 SV=4 - [CBX3_HUMAN]	30.6	1	4	5	9					5.04339	8.74	1	1									5.0245	8.74	1	1	4.28145	12.02	1	1	9.86557	12.02	1	2		0			3.9097	7.1	1	1	3.79001	7.1	1	1		0
P01966	Hemoglobin subunit alpha - Bos taurus (Bovine). - [HBA_BOVIN]	30.5	2	3	3	6					3.2126	8.51	1	1																					4.65585	10.64	1	1	8.64813	10.64	1	2	4.35318	10.64	1	1		0
P60900	Proteasome subunit alpha type-6 OS=Homo sapiens GN=PSMA6 PE=1 SV=1 - [PSA6_HUMAN]	30.49	1	6	6	10						0			4.07313	5.28	1	1	3.68715	5.28	1	1	7.17977	8.94	2	2	8.97786	14.23	2	2		0				0							4.65864	7.32	1	1	3.93144	7.32	1
P10599	Thioredoxin OS=Homo sapiens GN=TXN PE=1 SV=3 - [THIO_HUMAN]	30.48	1	2	2	2		0																								0			3.50021	19.05	1	1
O75340	Programmed cell death protein 6 OS=Homo sapiens GN=PDCD6 PE=1 SV=1 - [PDCD6_HUMAN]	30.37	1	4	4	5					5.15966	14.14	1	1					3.84449	14.14	1	1		0			3.46697	5.24	1	1						0				0							5.11197	16.75	1
P09622	Dihydrolipoyl dehydrogenase, mitochondrial OS=Homo sapiens GN=DLD PE=1 SV=2 - [DLDH_HUMAN]	30.26	1	8	8	11		0			4.71773	6.48	1	1						0			4.27264	2.75	1	1		0			8.05189	3.54	1	2		0			3.5284	2.16	1	1	13.385	11.59	2	2	6.98042	7.27	1
Q15847	Adipogenesis regulatory factor OS=Homo sapiens GN=ADIRF PE=1 SV=1 - [ADIRF_HUMAN]	30.26	1	1	1	1																																					5.33205	30.26	1	1
P16949	Stathmin OS=Homo sapiens GN=STMN1 PE=1 SV=3 - [STMN1_HUMAN]	30.2	2	4	4	9						0				0				0			3.43487	8.72	1	1					8.29697	9.4	1	2	3.67345	9.4	1	1	4.64342	9.4	1	1	3.53561	9.4	1	1
P17980	26S protease regulatory subunit 6A OS=Homo sapiens GN=PSMC3 PE=1 SV=3 - [PRS6A_HUMAN]	30.07	1	6	6	12		0				0											4.59645	4.33	1	1	12.7617	7.97	2	3	4.61377	4.1	1	1	8.77608	3.42	1	2	4.82483	3.42	1	1	3.91922	6.15	1	1	5.46352	6.15	1
P62244	40S ribosomal protein S15a OS=Homo sapiens GN=RPS15A PE=1 SV=2 - [RS15A_HUMAN]	30	1	2	2	2		0				0																0				0			4.26885	15.38	1	1		0
Q9H7Z7	Prostaglandin E synthase 2 OS=Homo sapiens GN=PTGES2 PE=1 SV=1 - [PGES2_HUMAN]	29.97	1	5	5	5		0				0				0				0				0			6.21828	7.16	1	1	3.57995	5.04	1	1		0				0							5.68183	5.84	1
Q13442	28 kDa heat- and acid-stable phosphoprotein OS=Homo sapiens GN=PDAP1 PE=1 SV=1 - [HAP28_HUMAN]	29.83	1	3	3	3						0				0				0							5.08717	10.5	1	1						0				0								0
Q9HCY8	Protein S100-A14 OS=Homo sapiens GN=S100A14 PE=1 SV=1 - [S10AE_HUMAN]	29.81	1	2	2	2						0											3.87001	10.58	1	1		0
Q07065	Cytoskeleton-associated protein 4 OS=Homo sapiens GN=CKAP4 PE=1 SV=2 - [CKAP4_HUMAN]	29.73	1	12	12	16	4.05043	2.33	1	1	3.96527	3.16	1	1									5.18245	2.66	1	1	9.16776	6.98	2	2	20.2073	8.47	3	4	11.6501	7.81	2	2	10.3275	7.81	2	2					5.67024	2.82	1
P08758	Annexin A5 OS=Homo sapiens GN=ANXA5 PE=1 SV=2 - [ANXA5_HUMAN]	29.69	1	8	8	12	5.06895	5	1	1	4.9456	5	1	1	8.09205	7.81	2	2	6.76063	6.56	2	2	8.5828	8.44	2	2		0			3.65024	5.94	1	1		0			3.48479	4.06	1	1	4.75823	4.69	1	1	4.59894	5	1
P20700	Lamin-B1 OS=Homo sapiens GN=LMNB1 PE=1 SV=2 - [LMNB1_HUMAN]	29.69	1	12	13	17	6.40632	4.27	1	1	12.3073	4.27	2	2						0			7.01701	4.1	2	2		0			18.5168	5.63	2	5	3.25719	1.54	1	1	3.38734	1.88	1	1
Q9Y4Y9	U6 snRNA-associated Sm-like protein LSm5 OS=Homo sapiens GN=LSM5 PE=1 SV=3 - [LSM5_HUMAN]	29.67	1	1	1	1																																	4.91933	29.67	1	1
Q8IXM2	Chromatin complexes subunit BAP18 OS=Homo sapiens GN=BAP18 PE=1 SV=1 - [BAP18_HUMAN]	29.65	1	2	2	2		0								0								0			3.63646	11.63	1	1									5.91198	18.02	1	1
P61981	14-3-3 protein gamma OS=Homo sapiens GN=YWHAG PE=1 SV=2 - [1433G_HUMAN]	29.55	1	4	7	15	3.50991	5.67	1	1	10.8667	17.41	2	2	5.05045	5.67	1	1	8.47908	9.72	2	2	3.67716	4.05	1	1	3.63414	8.91	1	1	7.46253	15.38	2	2	16.2358	12.15	2	4					5.32169	11.34	1	1		0
O14818	Proteasome subunit alpha type-7 OS=Homo sapiens GN=PSMA7 PE=1 SV=1 - [PSA7_HUMAN]	29.44	2	5	5	8	7.44182	10.08	2	2														0			5.61133	8.87	1	1	10.6376	8.87	1	2		0			4.38155	5.65	1	1	4.05069	5.65	1	1		0
P50990	T-complex protein 1 subunit theta OS=Homo sapiens GN=CCT8 PE=1 SV=4 - [TCPQ_HUMAN]	29.38	1	11	11	19	6.78456	4.56	2	2	4.52411	2.74	1	1					8.08586	4.93	2	2	8.12152	6.2	2	2	12.4275	10.77	3	3	13.4171	6.93	2	3	7.04604	6.39	2	2	3.68959	2.37	1	1	4.86551	4.01	1	1	3.45185	2.01	1
P62847	40S ribosomal protein S24 OS=Homo sapiens GN=RPS24 PE=1 SV=1 - [RS24_HUMAN]	29.32	1	3	3	8						0							4.08017	11.28	1	1	4.68969	11.28	1	1	3.60659	9.02	1	1	3.52248	9.02	1	1	3.47873	9.02	1	1	3.4222	9.02	1	1	3.41164	9.02	1	1
B0LXF7	Aprotinin (Fragment) OS=Sus scrofa PE=4 SV=1 - [B0LXF7_PIG]	29.31	1	2	2	5																																	8.11755	25.86	1	2	8.48009	25.86	1	2
P49588	Alanine--tRNA ligase, cytoplasmic OS=Homo sapiens GN=AARS PE=1 SV=2 - [SYAC_HUMAN]	29.24	1	17	17	24	3.50811	1.55	1	1		0			3.39419	1.24	1	1	10.042	3.31	2	2	16.6703	6.1	4	4		0			29.2731	11.16	5	6	9.20255	3	2	2		0			21.2221	10.64	4	4	10.563	5.17	2
P11586	C-1-tetrahydrofolate synthase, cytoplasmic OS=Homo sapiens GN=MTHFD1 PE=1 SV=3 - [C1TC_HUMAN]	29.2	1	18	18	29	12.1267	4.39	3	3					3.50437	1.18	1	1	11.1516	4.17	3	3	16.0156	8.24	4	4	13.7352	6.74	3	3	20.7073	7.38	4	5	3.43433	1.71	1	1					4.77085	2.35	1	1		0
P01111	GTPase NRas OS=Homo sapiens GN=NRAS PE=1 SV=1 - [RASN_HUMAN]	29.1	3	3	3	4										0							5.19858	7.94	1	1		0											4.32846	7.41	1	1	5.79404	13.76	1	1	5.8527	13.76	1
Q9UKY7	Protein CDV3 homolog OS=Homo sapiens GN=CDV3 PE=1 SV=1 - [CDV3_HUMAN]	29.07	1	3	3	9	7.79348	18.99	1	1	7.97172	18.99	1	1	7.78295	18.99	1	1	8.5979	18.99	1	1	9.10527	18.99	1	1	12.6281	27.91	2	2	3.7205	8.91	1	1	5.69715	20.16	1	1		0				0
P62195	26S protease regulatory subunit 8 OS=Homo sapiens GN=PSMC5 PE=1 SV=1 - [PRS8_HUMAN]	29.06	1	6	6	8						0				0				0			5.00895	3.94	1	1		0							8.76694	12.32	2	2	4.45854	7.64	1	1		0			4.43938	4.93	1
Q01518	Adenylyl cyclase-associated protein 1 OS=Homo sapiens GN=CAP1 PE=1 SV=5 - [CAP1_HUMAN]	29.05	1	8	8	13	10.6733	4.84	1	2	5.87768	4.84	1	1		0							3.34967	2.53	1	1	4.26123	4	1	1		0								0			4.32193	3.79	1	1	21.1787	13.68	3
Q96AE4	Far upstream element-binding protein 1 OS=Homo sapiens GN=FUBP1 PE=1 SV=3 - [FUBP1_HUMAN]	29.04	1	10	11	21		0			4.33092	3.73	1	1	6.9256	5.75	2	2	13.197	8.85	3	3	9.13484	5.75	2	2					14.8849	5.9	2	3	10.1101	3.11	1	2		0			9.25979	8.54	2	2	4.38688	2.8	1
P27695	DNA-(apurinic or apyrimidinic site) lyase OS=Homo sapiens GN=APEX1 PE=1 SV=2 - [APEX1_HUMAN]	28.93	1	5	5	7		0											4.10436	5.35	1	1	7.48284	5.35	1	2		0			13.5922	16.98	3	3		0
Q96KK5	Histone H2A type 1-H OS=Homo sapiens GN=HIST1H2AH PE=1 SV=3 - [H2A1H_HUMAN]	28.91	10	3	3	8	5.22552	14.84	1	1	5.39737	14.84	1	1					14.2204	14.84	1	3		0											3.50493	8.59	1	1		0				0
Q13765	Nascent polypeptide-associated complex subunit alpha OS=Homo sapiens GN=NACA PE=1 SV=1 - [NACA_HUMAN]	28.84	3	7	7	15	9.48408	15.35	2	2	4.63727	8.37	1	1					8.29664	14.88	2	2	14.6218	15.35	2	3	11.5122	21.86	2	2					4.74474	6.05	1	1		0			5.89812	12.56	1	1	6.85867	12.56	1
P04843	Dolichyl-diphosphooligosaccharide--protein glycosyltransferase subunit 1 OS=Homo sapiens GN=RPN1 PE=1 SV=1 - [RPN1_HUMAN]	28.83	1	10	10	18					4.57	2.47	1	1					8.08276	4.45	2	2	8.55958	4.45	2	2	9.78861	2.8	1	2	9.53707	4.78	2	2	3.81287	1.98	1	1	19.5478	11.2	3	4	5.77584	4.12	1	1	5.17288	3.46	1
P63208	S-phase kinase-associated protein 1 OS=Homo sapiens GN=SKP1 PE=1 SV=2 - [SKP1_HUMAN]	28.83	1	2	2	3																	4.69512	17.79	1	1	4.6794	17.79	1	1						0
P60953	Cell division control protein 42 homolog OS=Homo sapiens GN=CDC42 PE=1 SV=2 - [CDC42_HUMAN]	28.8	1	5	5	10		0											3.30303	5.24	1	1					9.08084	21.47	2	2	12.7624	21.47	2	3	3.76409	10.47	1	1	5.23231	12.57	1	1	4.44866	12.57	1	1	5.56004	10.99	1
P18621	60S ribosomal protein L17 OS=Homo sapiens GN=RPL17 PE=1 SV=3 - [RL17_HUMAN]	28.8	1	6	6	10										0								0			8.38155	16.3	2	2	3.64686	7.61	1	1		0			4.2552	13.59	1	1	11.6626	15.22	2	2	6.92711	13.59	1
Q9NR31	GTP-binding protein SAR1a OS=Homo sapiens GN=SAR1A PE=1 SV=1 - [SAR1A_HUMAN]	28.79	1	3	3	3						0															3.982	13.13	1	1					3.72753	7.07	1	1						0				0
P13010	X-ray repair cross-complementing protein 5 OS=Homo sapiens GN=XRCC5 PE=1 SV=3 - [XRCC5_HUMAN]	28.69	1	12	12	24		0			4.7268	3.83	1	1		0				0				0			13.9937	6.28	2	3	18.0076	8.61	3	4	15.2122	5.33	2	3	9.3256	2.19	1	2	5.78905	4.51	1	1	5.70076	4.51	1
Q9H9B4	Sideroflexin-1 OS=Homo sapiens GN=SFXN1 PE=1 SV=4 - [SFXN1_HUMAN]	28.57	2	9	9	13		0				0			7.91833	6.83	2	2	4.60629	4.04	1	1	7.80234	8.7	2	2	5.31198	6.52	1	1	3.56334	4.35	1	1	7.90561	8.7	2	2		0				0
P62263	40S ribosomal protein S14 OS=Homo sapiens GN=RPS14 PE=1 SV=3 - [RS14_HUMAN]	28.48	1	5	5	10	3.85267	8.61	1	1													3.70673	8.61	1	1	3.48868	10.6	1	1	7.47775	24.5	2	2	4.14147	13.91	1	1									5.0609	13.25	1
P62277	40S ribosomal protein S13 OS=Homo sapiens GN=RPS13 PE=1 SV=2 - [RS13_HUMAN]	28.48	1	5	5	5						0																			3.66097	9.93	1	1	7.88543	16.56	2	2		0							3.57333	10.6	1
Q9BTZ2	Dehydrogenase/reductase SDR family member 4 OS=Homo sapiens GN=DHRS4 PE=1 SV=3 - [DHRS4_HUMAN]	28.42	2	3	3	4		0			4.4267	9.71	1	1																													7.2257	10.07	1	1	11.6831	18.71	2
P06753	Tropomyosin alpha-3 chain OS=Homo sapiens GN=TPM3 PE=1 SV=2 - [TPM3_HUMAN]	28.42	1	3	8	19														0				0							7.15812	9.47	2	2	3.56211	4.91	1	1	6.96483	8.77	2	2	3.67539	4.91	1	1	13.1531	12.63	2
P43487	Ran-specific GTPase-activating protein OS=Homo sapiens GN=RANBP1 PE=1 SV=1 - [RANG_HUMAN]	28.36	1	3	3	4														0				0															3.65153	6.47	1	1	3.7731	6.47	1	1	5.11974	10.45	1
Q04323	UBX domain-containing protein 1 OS=Homo sapiens GN=UBXN1 PE=1 SV=2 - [UBXN1_HUMAN]	28.28	1	4	4	5														0							7.62355	19.19	2	2																	5.13699	9.09	1
Q9Y4L1	Hypoxia up-regulated protein 1 OS=Homo sapiens GN=HYOU1 PE=1 SV=1 - [HYOU1_HUMAN]	28.23	1	19	19	34	3.44073	1	1	1	5.38357	1.9	1	1	3.23214	0.9	1	1	10.9475	1.9	1	2	10.9228	3.8	2	2	16.9108	5.51	3	4	13.4925	6.31	3	3	25.2015	6.61	4	6	20.3695	6.91	3	4	25.0615	7.71	3	5	10.6397	4.7	2
Q13526	Peptidyl-prolyl cis-trans isomerase NIMA-interacting 1 OS=Homo sapiens GN=PIN1 PE=1 SV=1 - [PIN1_HUMAN]	28.22	1	2	2	2		0																			3.86492	12.88	1	1						0				0
P58107	Epiplakin OS=Homo sapiens GN=EPPK1 PE=1 SV=2 - [EPIPL_HUMAN]	28.19	1	23	25	30	5.63871	1.96	1	1	4.29647	1.96	1	1		0			9.23677	2.14	2	2	19.9634	6.62	4	4	3.42936	1.06	1	1	17.0526	5.99	4	4	17.5707	5.11	3	4	24.2718	2.36	4	5	18.5585	4.09	4	4	4.9573	2.83	1
Q9UMS4	Pre-mRNA-processing factor 19 OS=Homo sapiens GN=PRPF19 PE=1 SV=1 - [PRP19_HUMAN]	28.17	1	7	7	10						0											5.60194	6.35	1	1	4.28727	4.56	1	1		0			9.45327	3.37	1	2	15.5965	8.33	2	3	9.77784	10.32	2	2	4.32268	3.17	1
P30048	Thioredoxin-dependent peroxide reductase, mitochondrial OS=Homo sapiens GN=PRDX3 PE=1 SV=3 - [PRDX3_HUMAN]	28.13	1	5	5	5													3.25084	4.69	1	1		0											5.21022	6.64	1	1	5.7031	12.11	1	1					4.43755	8.98	1
Q9NR46	Endophilin-B2 OS=Homo sapiens GN=SH3GLB2 PE=1 SV=1 - [SHLB2_HUMAN]	28.1	1	6	6	7	3.31216	3.29	1	1													3.44252	3.29	1	1		0				0			4.1056	6.08	1	1	3.87336	3.04	1	1		0
Q9HB71	Calcyclin-binding protein OS=Homo sapiens GN=CACYBP PE=1 SV=2 - [CYBP_HUMAN]	28.07	1	4	4	5																		0				0				0							9.36677	16.67	2	2	5.81609	10.53	1	1	5.1966	10.09	1
Q9Y3E5	Peptidyl-tRNA hydrolase 2, mitochondrial OS=Homo sapiens GN=PTRH2 PE=1 SV=1 - [PTH2_HUMAN]	27.93	1	2	2	3																						0				0							4.0981	17.32	1	1	10.3388	27.93	2	2
P09525	Annexin A4 OS=Homo sapiens GN=ANXA4 PE=1 SV=4 - [ANXA4_HUMAN]	27.9	1	5	5	7		0				0							4.70766	5.02	1	1	4.07683	5.02	1	1					3.68599	5.02	1	1	4.99144	5.02	1	1	3.48748	5.02	1	1	7.77112	8.46	1	1
P37837	Transaldolase OS=Homo sapiens GN=TALDO1 PE=1 SV=2 - [TALDO_HUMAN]	27.89	1	8	8	12	3.6088	3.56	1	1		0							3.59187	3.26	1	1	3.17698	3.26	1	1	4.43514	5.64	1	1		0			7.2592	6.23	2	2		0			7.88517	3.56	1	2	4.80471	4.45	1
P60981	Destrin OS=Homo sapiens GN=DSTN PE=1 SV=3 - [DEST_HUMAN]	27.88	1	3	3	5		0				0				0			3.37197	6.67	1	1	3.79853	6.67	1	1						0				0				0
P62241	40S ribosomal protein S8 OS=Homo sapiens GN=RPS8 PE=1 SV=2 - [RS8_HUMAN]	27.88	1	5	5	15	4.15149	6.25	1	1	8.64122	13.46	2	2	9.46298	13.46	2	2	9.03661	13.46	2	2	8.56895	13.46	2	2									8.32036	7.69	1	2	9.14817	7.69	1	2		0				0
P63279	SUMO-conjugating enzyme UBC9 OS=Homo sapiens GN=UBE2I PE=1 SV=1 - [UBC9_HUMAN]	27.85	1	2	2	2																						0							3.65603	8.23	1	1
Q9UHD8	Septin-9 OS=Homo sapiens GN=SEPT9 PE=1 SV=2 - [SEPT9_HUMAN]	27.65	1	11	11	14		0				0			3.0849	1.71	1	1		0				0				0			3.5703	3.58	1	1	7.35725	5.63	2	2	15.936	9.22	2	3	4.61799	3.92	1	1	14.2257	12.46	3
P62906	60S ribosomal protein L10a OS=Homo sapiens GN=RPL10A PE=1 SV=2 - [RL10A_HUMAN]	27.65	1	4	4	5						0								0								0			3.85267	7.37	1	1		0			4.16192	5.99	1	1	3.43541	5.99	1	1	3.51309	6.45	1
P31150	Rab GDP dissociation inhibitor alpha OS=Homo sapiens GN=GDI1 PE=1 SV=2 - [GDIA_HUMAN]	27.52	1	4	8	30	13.8484	7.16	2	3	11.7225	8.72	2	2					5.82046	4.25	1	1	14.5994	7.16	2	3	17.1356	8.5	2	3	11.2354	4.25	1	2	11.5765	4.25	1	2	37.2419	18.57	4	7	14.3719	10.96	2	2
P51858	Hepatoma-derived growth factor OS=Homo sapiens GN=HDGF PE=1 SV=1 - [HDGF_HUMAN]	27.5	1	4	4	8		0																				0								0			20.5482	25.42	3	4	4.71561	7.08	1	1
O96008	Mitochondrial import receptor subunit TOM40 homolog OS=Homo sapiens GN=TOMM40 PE=1 SV=1 - [TOM40_HUMAN]	27.42	1	3	3	5														0			4.627	9.42	1	1	9.61267	9.42	1	2																	4.33884	9.14	1
P24752	Acetyl-CoA acetyltransferase, mitochondrial OS=Homo sapiens GN=ACAT1 PE=1 SV=1 - [THIL_HUMAN]	27.4	1	5	5	7						0																				0							4.70632	6.56	1	1	17.7098	18.74	3	3	6.3979	6.32	1
P49721	Proteasome subunit beta type-2 OS=Homo sapiens GN=PSMB2 PE=1 SV=1 - [PSB2_HUMAN]	27.36	1	4	4	6		0				0												0															3.62793	8.46	1	1					4.65918	9.95	1
Q96AB3	Isochorismatase domain-containing protein 2, mitochondrial OS=Homo sapiens GN=ISOC2 PE=1 SV=1 - [ISOC2_HUMAN]	27.32	1	2	2	4																	6.21164	16.1	1	1	12.1343	27.32	2	2	5.95166	11.22	1	1
Q7KZF4	Staphylococcal nuclease domain-containing protein 1 OS=Homo sapiens GN=SND1 PE=1 SV=1 - [SND1_HUMAN]	27.25	1	14	14	19		0			4.51946	1.43	1	1	4.88541	1.43	1	1	4.53723	1.43	1	1	9.84868	4.95	2	2	11.2568	6.15	2	2	3.89707	1.87	1	1		0			4.36856	1.43	1	1	12.5288	4.51	2	3	11.7491	6.81	3
P62280	40S ribosomal protein S11 OS=Homo sapiens GN=RPS11 PE=1 SV=3 - [RS11_HUMAN]	27.22	1	3	3	6		0								0											5.14328	11.39	1	1		0			7.56055	7.59	1	2	3.55709	7.59	1	1		0
P02545	Prelamin-A/C OS=Homo sapiens GN=LMNA PE=1 SV=1 - [LMNA_HUMAN]	27.11	1	12	12	15					3.79026	2.11	1	1						0			4.17957	2.11	1	1	14.7544	11.6	3	3	9.29395	4.52	2	2	22.1368	10.39	5	5	3.4108	1.66	1	1						0
Q16719	Kynureninase OS=Homo sapiens GN=KYNU PE=1 SV=1 - [KYNU_HUMAN]	27.1	1	7	7	11					3.97562	3.44	1	1									10.5556	10.11	2	2	7.00635	6.67	1	1	6.46471	6.67	1	1		0								0			4.70357	5.38	1
P51149	Ras-related protein Rab-7a OS=Homo sapiens GN=RAB7A PE=1 SV=1 - [RAB7A_HUMAN]	27.05	1	4	4	6		0								0			4.33246	6.76	1	1	7.37475	11.59	2	2	4.67857	12.08	1	1	4.34303	12.08	1	1	4.135	10.14	1	1		0				0				0
Q8WWY7	WAP four-disulfide core domain protein 12 OS=Homo sapiens GN=WFDC12 PE=2 SV=1 - [WFD12_HUMAN]	27.03	1	1	1	1		0																											3.68325	27.03	1	1
P15954	Cytochrome c oxidase subunit 7C, mitochondrial OS=Homo sapiens GN=COX7C PE=1 SV=1 - [COX7C_HUMAN]	26.98	1	1	1	1		0																			5.54018	26.98	1	1
P51991	Heterogeneous nuclear ribonucleoprotein A3 OS=Homo sapiens GN=HNRNPA3 PE=1 SV=2 - [ROA3_HUMAN]	26.98	1	6	6	10	4.76795	5.82	1	1	4.85345	5.82	1	1	4.61745	5.82	1	1	4.61486	5.82	1	1						0								0			4.36301	3.44	1	1	3.87858	5.29	1	1		0
P15311	Ezrin OS=Homo sapiens GN=EZR PE=1 SV=4 - [EZRI_HUMAN]	26.96	2	6	10	15																	11.7948	5.97	3	3	12.9297	11.6	3	3	14.7607	7	2	3	12.6164	5.46	2	3		0				0				0
P62888	60S ribosomal protein L30 OS=Homo sapiens GN=RPL30 PE=1 SV=2 - [RL30_HUMAN]	26.96	1	2	2	3																																	4.17911	10.43	1	1
P62753	40S ribosomal protein S6 OS=Homo sapiens GN=RPS6 PE=1 SV=1 - [RS6_HUMAN]	26.91	1	6	6	14						0												0							9.14199	8.03	1	2	16.5326	18.07	3	4	3.60154	4.42	1	1
O75347	Tubulin-specific chaperone A OS=Homo sapiens GN=TBCA PE=1 SV=3 - [TBCA_HUMAN]	26.85	1	3	3	5	3.50847	9.26	1	1		0							3.55517	9.26	1	1																		0			3.46546	10.19	1	1		0
P62333	26S protease regulatory subunit 10B OS=Homo sapiens GN=PSMC6 PE=1 SV=1 - [PRS10_HUMAN]	26.74	1	6	6	9						0											3.50551	3.08	1	1		0			18.1176	16.2	3	4	15.8723	9	2	3	3.71152	2.83	1	1						0
P34932	Heat shock 70 kDa protein 4 OS=Homo sapiens GN=HSPA4 PE=1 SV=4 - [HSP74_HUMAN]	26.67	1	13	13	19	3.56602	1.67	1	1	4.15528	1.67	1	1					7.15898	3.45	2	2	7.61996	4.76	2	2	4.61745	3.45	1	1	13.74	9.64	3	3	5.82583	2.02	1	1	5.31001	2.02	1	1	4.29806	3.21	1	1		0
P12074	Cytochrome c oxidase subunit 6A1, mitochondrial OS=Homo sapiens GN=COX6A1 PE=1 SV=4 - [CX6A1_HUMAN]	26.61	1	1	1	1		0
Q9BSH4	Translational activator of cytochrome c oxidase 1 OS=Homo sapiens GN=TACO1 PE=1 SV=1 - [TACO1_HUMAN]	26.6	1	4	4	5						0																0			8.4681	6.06	1	2									8.61957	12.46	2	2	5.44964	8.08	1
O75083	WD repeat-containing protein 1 OS=Homo sapiens GN=WDR1 PE=1 SV=4 - [WDR1_HUMAN]	26.57	1	8	8	12										0			4.19775	2.64	1	1	3.99192	2.64	1	1	3.65802	2.48	1	1	3.64473	2.48	1	1		0				0			4.25984	3.63	1	1	8.64944	3.14	1
Q9BWD1	Acetyl-CoA acetyltransferase, cytosolic OS=Homo sapiens GN=ACAT2 PE=1 SV=2 - [THIC_HUMAN]	26.45	1	5	5	11		0																			10.5423	14.86	2	2	10.0108	14.86	2	2					19.4413	15.62	2	4	11.0681	15.62	2	2		0
Q9NRX4	14 kDa phosphohistidine phosphatase OS=Homo sapiens GN=PHPT1 PE=1 SV=1 - [PHP14_HUMAN]	26.4	1	2	2	4						0											4.29896	12	1	1	3.64505	12	1	1
Q92928	Putative Ras-related protein Rab-1C OS=Homo sapiens GN=RAB1C PE=5 SV=2 - [RAB1C_HUMAN]	26.37	6	3	5	16	11.2402	8.46	1	2	10.9876	16.42	2	2	3.22133	5.47	1	1	14.3417	16.42	2	3	17.7482	20.4	3	4	5.21642	11.94	1	1		0				0							11.1889	12.44	1	2	5.96689	12.44	1
Q15019	Septin-2 OS=Homo sapiens GN=SEPT2 PE=1 SV=1 - [SEPT2_HUMAN]	26.32	1	5	5	5						0																			10.0066	13.57	2	2	3.47122	3.05	1	1
Q96A33	Coiled-coil domain-containing protein 47 OS=Homo sapiens GN=CCDC47 PE=1 SV=1 - [CCD47_HUMAN]	26.29	1	7	7	11					5.44041	4.97	1	1					7.26452	3.52	1	2	10.562	8.49	2	2	4.42143	3.73	1	1						0				0			3.3955	2.07	1	1	4.01359	3.31	1
P83731	60S ribosomal protein L24 OS=Homo sapiens GN=RPL24 PE=1 SV=1 - [RL24_HUMAN]	26.11	1	5	5	8	3.90464	8.28	1	1		0							3.97274	8.28	1	1						0			3.89372	8.92	1	1	3.56421	7.64	1	1	7.41717	15.29	2	2	3.80116	7.64	1	1
P35270	Sepiapterin reductase OS=Homo sapiens GN=SPR PE=1 SV=1 - [SPRE_HUMAN]	26.05	1	4	4	4		0															5.51877	8.05	1	1		0				0			11.7723	18.01	3	3						0
P63000	Ras-related C3 botulinum toxin substrate 1 OS=Homo sapiens GN=RAC1 PE=1 SV=1 - [RAC1_HUMAN]	26.04	3	4	4	4		0															3.25553	5.21	1	1									3.8672	7.81	1	1	3.4645	5.73	1	1						0
P00966	Argininosuccinate synthase OS=Homo sapiens GN=ASS1 PE=1 SV=2 - [ASSY_HUMAN]	25.97	1	6	6	6					6.04584	8.5	1	1		0											4.69414	4.61	1	1		0			9.2406	10.19	2	2		0			4.76072	4.85	1	1	6.45985	8.01	1
Q9H773	dCTP pyrophosphatase 1 OS=Homo sapiens GN=DCTPP1 PE=1 SV=1 - [DCTP1_HUMAN]	25.88	1	2	2	3																	3.24816	7.65	1	1					6.16364	18.24	1	1	5.32768	18.24	1	1										0
P62820	Ras-related protein Rab-1A OS=Homo sapiens GN=RAB1A PE=1 SV=3 - [RAB1A_HUMAN]	25.85	5	3	5	11		0			4.64398	7.8	1	1	3.22133	5.37	1	1	7.597	16.1	2	2	8.79538	16.1	2	2	10.6751	11.71	1	2	4.79845	11.71	1	1		0				0				0			12.7163	12.2	1
P43686	26S protease regulatory subunit 6B OS=Homo sapiens GN=PSMC4 PE=1 SV=2 - [PRS6B_HUMAN]	25.84	1	7	7	11		0			5.78083	7.89	1	1		0				0			10.9941	4.55	1	2	9.45506	5.02	2	2	5.09824	5.02	1	1	8.70286	8.37	2	2		0							9.14108	5.26	2
P30153	Serine/threonine-protein phosphatase 2A 65 kDa regulatory subunit A alpha isoform OS=Homo sapiens GN=PPP2R1A PE=1 SV=4 - [2AAA_HUMAN]	25.81	2	9	9	11		0				0								0			4.55221	3.4	1	1	9.90093	7.98	2	2					14.484	10.7	3	3	5.46694	4.58	1	1	4.28931	4.58	1	1
P50991	T-complex protein 1 subunit delta OS=Homo sapiens GN=CCT4 PE=1 SV=4 - [TCPD_HUMAN]	25.79	1	8	8	10	4.25781	2.41	1	1	3.43853	2.41	1	1		0											6.11943	3.71	1	1		0			14.6627	12.62	4	4	11.4608	12.06	2	2	6.65776	4.45	1	1		0
Q9GZT3	SRA stem-loop-interacting RNA-binding protein, mitochondrial OS=Homo sapiens GN=SLIRP PE=1 SV=1 - [SLIRP_HUMAN]	25.69	1	2	2	4						0							3.93232	12.84	1	1	4.08632	12.84	1	1					3.44093	12.84	1	1	4.31521	12.84	1	1						0				0
P62191	26S protease regulatory subunit 4 OS=Homo sapiens GN=PSMC1 PE=1 SV=1 - [PRS4_HUMAN]	25.68	1	7	7	11													3.21798	2.73	1	1	9.9916	9.09	2	2	10.6938	4.77	1	2	9.41364	9.09	2	2	8.19774	4.32	1	2		0			9.20127	8.18	2	2		0
Q16698	2,4-dienoyl-CoA reductase, mitochondrial OS=Homo sapiens GN=DECR1 PE=1 SV=1 - [DECR_HUMAN]	25.67	1	7	7	11									3.65608	3.88	1	1	3.35935	3.88	1	1	3.21455	3.88	1	1	4.37733	6.57	1	1	4.13779	6.57	1	1	4.09241	4.18	1	1	7.91267	4.48	2	2					4.59025	6.87	1
P11940	Polyadenylate-binding protein 1 OS=Homo sapiens GN=PABPC1 PE=1 SV=2 - [PABP1_HUMAN]	25.63	3	7	15	22		0			7.99948	4.4	2	2					5.16244	2.67	1	1	21.9052	14.62	5	5	14.5516	9.91	3	3	13.2316	10.38	3	3	13.9646	8.49	3	3	5.14454	2.83	1	1	4.51209	2.36	1	1	4.31209	2.36	1
O95831	Apoptosis-inducing factor 1, mitochondrial OS=Homo sapiens GN=AIFM1 PE=1 SV=1 - [AIFM1_HUMAN]	25.61	1	9	9	12	3.58045	2.61	1	1					3.87784	1.79	1	1					3.31023	2.12	1	1	3.74393	3.1	1	1		0			5.23361	5.87	1	1	5.8456	5.87	1	1	16.2562	7.18	2	3
Q15435	Protein phosphatase 1 regulatory subunit 7 OS=Homo sapiens GN=PPP1R7 PE=1 SV=1 - [PP1R7_HUMAN]	25.56	1	5	5	7	5.59494	5	1	1													9.87612	10.28	2	2	3.30294	5	1	1					3.35087	3.89	1	1
Q07021	Complement component 1 Q subcomponent-binding protein, mitochondrial OS=Homo sapiens GN=C1QBP PE=1 SV=1 - [C1QBP_HUMAN]	25.53	1	3	3	4					6.07921	10.64	1	1									4.87139	5.32	1	1	4.92294	9.57	1	1	4.19974	9.57	1	1
P50213	Isocitrate dehydrogenase [NAD] subunit alpha, mitochondrial OS=Homo sapiens GN=IDH3A PE=1 SV=1 - [IDH3A_HUMAN]	25.41	1	6	6	7		0				0				0			6.47648	6.01	2	2	3.34486	2.73	1	1	3.92081	6.28	1	1						0											10.049	12.02	2
P08195	4F2 cell-surface antigen heavy chain OS=Homo sapiens GN=SLC3A2 PE=1 SV=3 - [4F2_HUMAN]	25.4	1	9	9	15		0				0				0							8.39645	4.13	2	2	3.59608	2.38	1	1	20.2891	9.52	3	4	3.71279	3.02	1	1	6.09166	5.08	1	1	11.6026	8.1	2	2		0
Q9NZT1	Calmodulin-like protein 5 OS=Homo sapiens GN=CALML5 PE=1 SV=2 - [CALL5_HUMAN]	25.34	1	4	4	5	9.32985	23.29	2	2									5.83324	15.75	1	1		0							3.95688	16.44	1	1		0			4.76298	8.9	1	1		0
O43175	D-3-phosphoglycerate dehydrogenase OS=Homo sapiens GN=PHGDH PE=1 SV=4 - [SERA_HUMAN]	25.33	1	9	9	21		0			7.4708	5.25	2	2	8.42116	4.88	2	2	15.3257	9.38	4	4	10.5983	7.32	3	3		0			9.78625	6.94	2	2	5.20078	3.94	1	1	5.44357	3.94	1	1	15.1067	7.5	2	3	4.89607	3.56	1
P00390	Glutathione reductase, mitochondrial OS=Homo sapiens GN=GSR PE=1 SV=2 - [GSHR_HUMAN]	25.29	1	7	7	7		0				0				0			4.87554	6.51	1	1					4.75239	4.02	1	1	4.82341	4.41	1	1		0							10.5322	9.2	2	2	3.64691	4.02	1
Q9Y5L4	Mitochondrial import inner membrane translocase subunit Tim13 OS=Homo sapiens GN=TIMM13 PE=1 SV=1 - [TIM13_HUMAN]	25.26	1	2	2	2													4.27445	14.74	1	1					3.6367	10.53	1	1
Q96C90	Protein phosphatase 1 regulatory subunit 14B OS=Homo sapiens GN=PPP1R14B PE=1 SV=3 - [PP14B_HUMAN]	25.17	1	2	2	2																										0				0											5.41132	14.97	1
Q15233	Non-POU domain-containing octamer-binding protein OS=Homo sapiens GN=NONO PE=1 SV=4 - [NONO_HUMAN]	25.05	1	7	7	12	4.60776	4.88	1	1	4.20646	4.88	1	1		0			9.47213	7.64	2	2	8.16587	6.16	2	2	3.70131	2.97	1	1	4.58943	3.18	1	1		0			3.50343	2.34	1	1	4.71908	3.82	1	1	10.5529	3.82	1
P04844	Dolichyl-diphosphooligosaccharide--protein glycosyltransferase subunit 2 OS=Homo sapiens GN=RPN2 PE=1 SV=3 - [RPN2_HUMAN]	25.04	1	9	9	17		0			4.52245	4.91	1	1									4.19105	4.91	1	1	3.78115	4.91	1	1	4.06711	4.91	1	1					21.5942	11.89	3	4	25.6312	16.96	4	5	9.05552	7.77	2
P46782	40S ribosomal protein S5 OS=Homo sapiens GN=RPS5 PE=1 SV=4 - [RS5_HUMAN]	25	1	4	4	11					5.24024	9.8	1	1					5.15064	9.8	1	1	13.5969	23.53	3	3	8.17703	15.2	2	2	10.8712	8.82	1	2	11.58	8.82	1	2		0				0
Q9NY33	Dipeptidyl peptidase 3 OS=Homo sapiens GN=DPP3 PE=1 SV=2 - [DPP3_HUMAN]	24.97	1	9	9	13	4.2649	2.44	1	1	3.79702	3.53	1	1	3.21551	1.76	1	1	9.5247	4.75	2	2	5.30545	2.31	1	1		0			8.9049	5.7	2	2	4.43654	3.53	1	1		0							7.60081	3.93	1
Q16543	Hsp90 co-chaperone Cdc37 OS=Homo sapiens GN=CDC37 PE=1 SV=1 - [CDC37_HUMAN]	24.87	1	5	5	10		0			3.83508	5.56	1	1					5.27023	5.56	1	1	8.1696	11.38	2	2	3.93179	5.82	1	1						0				0							3.71937	2.65	1
P10768	S-formylglutathione hydrolase OS=Homo sapiens GN=ESD PE=1 SV=2 - [ESTD_HUMAN]	24.82	1	4	4	5						0								0			4.97012	8.16	1	1		0							3.86294	4.26	1	1	3.85195	4.61	1	1						0
O95336	6-phosphogluconolactonase OS=Homo sapiens GN=PGLS PE=1 SV=2 - [6PGL_HUMAN]	24.81	1	3	3	3	3.24358	6.2	1	1						0											7.56407	18.6	2	2		0								0								0
P05109	Protein S100-A8 OS=Homo sapiens GN=S100A8 PE=1 SV=1 - [S10A8_HUMAN]	24.73	1	1	1	1																																		0
P23246	Splicing factor, proline- and glutamine-rich OS=Homo sapiens GN=SFPQ PE=1 SV=2 - [SFPQ_HUMAN]	24.61	1	11	11	19	4.57111	3.25	1	1	11.8378	5.37	2	3		0							9.3788	3.25	1	2		0			9.86138	4.67	2	2	4.3393	2.4	1	1		0			4.26516	1.98	1	1	8.67122	1.98	1
P15880	40S ribosomal protein S2 OS=Homo sapiens GN=RPS2 PE=1 SV=2 - [RS2_HUMAN]	24.57	1	8	8	10	3.67	3.75	1	1		0				0			3.26091	3.75	1	1		0											10.3637	11.26	2	2	8.22955	9.56	2	2		0			5.73932	8.53	1
P39023	60S ribosomal protein L3 OS=Homo sapiens GN=RPL3 PE=1 SV=2 - [RL3_HUMAN]	24.57	1	6	6	12					3.93777	5.96	1	1													4.67531	6.45	1	1	19.1726	11.91	2	4	6.01997	6.45	1	1	10.2705	14.89	2	2	6.28581	8.44	1	1
Q06323	Proteasome activator complex subunit 1 OS=Homo sapiens GN=PSME1 PE=1 SV=1 - [PSME1_HUMAN]	24.5	1	4	4	9						0							4.23478	4.82	1	1	4.73424	4.82	1	1	4.81843	4.82	1	1													5.70665	6.43	1	1	21.367	18.07	2
P22570	NADPH:adrenodoxin oxidoreductase, mitochondrial OS=Homo sapiens GN=FDXR PE=1 SV=3 - [ADRO_HUMAN]	24.44	1	6	6	9		0																			3.96391	4.48	1	1	9.29851	9.78	2	2	7.97877	7.94	2	2	5.78111	5.09	1	1	5.49737	5.09	1	1
Q9Y3I0	tRNA-splicing ligase RtcB homolog OS=Homo sapiens GN=RTCB PE=1 SV=1 - [RTCB_HUMAN]	24.36	1	5	5	8	10.2217	9.7	2	2	5.05733	3.76	1	1						0				0				0			10.2035	6.93	2	2	4.83871	5.94	1	1	4.95808	5.94	1	1		0
Q3ZCM7	Tubulin beta-8 chain OS=Homo sapiens GN=TUBB8 PE=1 SV=2 - [TBB8_HUMAN]	24.32	3	1	8	32	14.4688	13.06	3	3	4.44009	3.38	1	1		0			8.22749	5.63	2	2	23.5503	15.09	4	6	13.1081	9.46	2	3	9.85516	7.21	1	2	7.75576	9.68	2	2	16.1347	12.84	3	4	27.4786	10.59	2	6	10.3623	10.59	2
P05023	Sodium/potassium-transporting ATPase subunit alpha-1 OS=Homo sapiens GN=ATP1A1 PE=1 SV=1 - [AT1A1_HUMAN]	24.24	6	15	15	22	10.2668	3.62	2	2	12.3181	5.18	3	3	3.79818	1.27	1	1	18.8386	5.96	4	4	12.7971	6.55	3	3	9.24754	3.81	2	2	4.0723	1.27	1	1	3.56484	1.47	1	1					11.39	1.76	1	2		0
P0C0S5	Histone H2A.Z OS=Homo sapiens GN=H2AFZ PE=1 SV=2 - [H2AZ_HUMAN]	24.22	2	2	2	3		0				0				0				0								0																				0
Q00610	Clathrin heavy chain 1 OS=Homo sapiens GN=CLTC PE=1 SV=5 - [CLH1_HUMAN]	24.12	2	23	23	45		0				0							18.8799	2.57	3	4	36.4751	6.33	6	8	23.3168	4.72	4	5	19.5003	3.76	3	4	9.44336	2.09	1	2	21.7767	1.91	2	4	20.0029	3.46	4	4	24.6135	4.48	4
P40227	T-complex protein 1 subunit zeta OS=Homo sapiens GN=CCT6A PE=1 SV=3 - [TCPZ_HUMAN]	24.11	2	10	10	18	9.4794	5.65	2	2	4.99085	3.2	1	1	4.063	2.45	1	1	5.74692	4.71	1	1	5.21158	3.2	1	1	3.45434	3.95	1	1	9.27131	6.21	2	2		0			14.0029	6.4	2	3	13.7627	8.1	2	3
P24666	Low molecular weight phosphotyrosine protein phosphatase OS=Homo sapiens GN=ACP1 PE=1 SV=3 - [PPAC_HUMAN]	24.05	1	3	3	3						0															4.61886	7.59	1	1					3.29323	8.23	1	1					3.7914	8.23	1	1
P52565	Rho GDP-dissociation inhibitor 1 OS=Homo sapiens GN=ARHGDIA PE=1 SV=3 - [GDIR1_HUMAN]	24.02	1	5	5	11	3.22509	7.35	1	1	3.70353	7.35	1	1	3.34928	7.35	1	1	3.95955	7.35	1	1	4.0427	7.35	1	1		0			5.06586	7.84	1	1	4.52624	6.86	1	1	3.93304	6.86	1	1					4.86708	8.33	1
Q16891	MICOS complex subunit MIC60 OS=Homo sapiens GN=IMMT PE=1 SV=1 - [MIC60_HUMAN]	24.01	1	12	12	19														0			5.87523	3.69	1	1	8.7918	3.69	1	2	4.49559	3.17	1	1	17.1045	8.05	3	3	18.0344	7.26	2	3	14.2476	5.54	2	3	16.4115	5.67	2
Q15836	Vesicle-associated membrane protein 3 OS=Homo sapiens GN=VAMP3 PE=1 SV=3 - [VAMP3_HUMAN]	24	2	1	1	1		0																			5.02563	24	1	1						0
P53004	Biliverdin reductase A OS=Homo sapiens GN=BLVRA PE=1 SV=2 - [BIEA_HUMAN]	23.99	1	5	5	5					4.04388	4.73	1	1																					8.33705	9.12	2	2	8.13915	10.14	2	2		0				0
P63244	Guanine nucleotide-binding protein subunit beta-2-like 1 OS=Homo sapiens GN=GNB2L1 PE=1 SV=3 - [GBLP_HUMAN]	23.97	1	4	4	5		0				0			3.72037	3.79	1	1		0				0				0				0			4.32575	7.57	1	1	3.31569	4.1	1	1					4.59215	8.52	1
P49915	GMP synthase [glutamine-hydrolyzing] OS=Homo sapiens GN=GMPS PE=1 SV=1 - [GUAA_HUMAN]	23.95	1	8	8	9						0								0			9.72491	6.93	2	2	6.46429	4.33	1	1	3.90428	2.02	1	1	17.277	11.11	3	3						0				0
P42765	3-ketoacyl-CoA thiolase, mitochondrial OS=Homo sapiens GN=ACAA2 PE=1 SV=2 - [THIM_HUMAN]	23.93	1	5	5	7						0				0								0			5.38719	6.55	1	1	11.4647	12.59	2	2									6.29241	7.05	1	1
P35579	Myosin-9 OS=Homo sapiens GN=MYH9 PE=1 SV=4 - [MYH9_HUMAN]	23.88	2	30	31	51	4.66728	1.38	1	1	5.20729	1.38	1	1		0			6.17128	0.92	1	1	10.2455	0.92	1	2	8.84362	1.99	2	2	15.5474	3.06	4	4	43.6754	4.23	6	10	7.66361	1.22	2	2	3.56966	0.51	1	1	21.3446	5.05	4
P46940	Ras GTPase-activating-like protein IQGAP1 OS=Homo sapiens GN=IQGAP1 PE=1 SV=1 - [IQGA1_HUMAN]	23.84	1	19	19	26		0				0				0			7.0532	1.81	2	2	3.74571	1.75	1	1	4.29366	1.75	1	1	22.4992	4.71	4	5	16.6487	2.47	2	3	23.7158	4.22	4	5	15.3334	3.8	3	3	13.6921	3.5	2
P41208	Centrin-2 OS=Homo sapiens GN=CETN2 PE=1 SV=1 - [CETN2_HUMAN]	23.84	1	2	2	2														0																0				0							5.02095	14.53	1
P61923	Coatomer subunit zeta-1 OS=Homo sapiens GN=COPZ1 PE=1 SV=1 - [COPZ1_HUMAN]	23.73	1	3	3	5		0								0															4.75362	12.99	1	1	3.91697	8.47	1	1	10.5637	15.25	1	2	5.77567	15.25	1	1
O00151	PDZ and LIM domain protein 1 OS=Homo sapiens GN=PDLIM1 PE=1 SV=4 - [PDLI1_HUMAN]	23.71	1	3	3	4		0				0				0								0			3.89359	9.42	1	1	4.36813	4.56	1	1	3.84453	4.56	1	1		0
Q15631	Translin OS=Homo sapiens GN=TSN PE=1 SV=1 - [TSN_HUMAN]	23.68	1	3	3	3										0				0								0							3.57928	5.7	1	1	4.61145	5.26	1	1					6.26945	12.72	1
P46776	60S ribosomal protein L27a OS=Homo sapiens GN=RPL27A PE=1 SV=2 - [RL27A_HUMAN]	23.65	1	2	2	4		0												0				0			4.13459	14.86	1	1	4.12913	14.86	1	1	4.62635	14.86	1	1		0								0
P17844	Probable ATP-dependent RNA helicase DDX5 OS=Homo sapiens GN=DDX5 PE=1 SV=1 - [DDX5_HUMAN]	23.62	1	8	8	14	7.23639	5.37	1	1	6.72089	5.37	1	1		0			7.91193	5.37	1	1	3.91246	3.91	1	1	4.6692	3.91	1	1	12.2619	9.45	3	3	4.01223	1.95	1	1					9.74436	6.19	2	2	12.3224	8.47	2
P46777	60S ribosomal protein L5 OS=Homo sapiens GN=RPL5 PE=1 SV=3 - [RL5_HUMAN]	23.57	1	5	5	10		0				0																			4.52055	4.71	1	1		0							8.29071	4.04	1	2	4.11725	4.04	1
O75832	26S proteasome non-ATPase regulatory subunit 10 OS=Homo sapiens GN=PSMD10 PE=1 SV=1 - [PSD10_HUMAN]	23.45	1	2	2	4																		0				0				0							5.29838	10.62	1	1	3.77137	10.62	1	1		0
P13489	Ribonuclease inhibitor OS=Homo sapiens GN=RNH1 PE=1 SV=2 - [RINI_HUMAN]	23.43	1	6	6	9	6.42517	7.16	1	1	3.32117	3.25	1	1	3.52091	3.25	1	1	6.90676	5.64	2	2	3.82032	3.25	1	1					4.88783	4.77	1	1
Q16822	Phosphoenolpyruvate carboxykinase [GTP], mitochondrial OS=Homo sapiens GN=PCK2 PE=1 SV=3 - [PCKGM_HUMAN]	23.28	1	8	8	16					5.93743	3.75	1	1						0			5.16031	2.81	1	1	7.87035	5.94	2	2	8.62809	6.88	2	2	14.3864	6.88	2	3	9.15321	6.88	2	2	4.14653	3.75	1	1	13.7228	11.56	3
Q9BWJ5	Splicing factor 3B subunit 5 OS=Homo sapiens GN=SF3B5 PE=1 SV=1 - [SF3B5_HUMAN]	23.26	1	1	1	1
P20618	Proteasome subunit beta type-1 OS=Homo sapiens GN=PSMB1 PE=1 SV=2 - [PSB1_HUMAN]	23.24	1	4	4	4																	3.94237	8.3	1	1	4.34394	9.96	1	1	3.46301	7.47	1	1	5.11973	5.81	1	1		0								0
P52815	39S ribosomal protein L12, mitochondrial OS=Homo sapiens GN=MRPL12 PE=1 SV=2 - [RM12_HUMAN]	23.23	1	2	2	3					4.17479	17.17	1	1					4.21538	6.06	1	1	4.16291	6.06	1	1										0
O15511	Actin-related protein 2/3 complex subunit 5 OS=Homo sapiens GN=ARPC5 PE=1 SV=3 - [ARPC5_HUMAN]	23.18	1	2	2	3						0			4.00029	7.95	1	1	3.21574	7.95	1	1														0								0
P42167	Lamina-associated polypeptide 2, isoforms beta/gamma OS=Homo sapiens GN=TMPO PE=1 SV=2 - [LAP2B_HUMAN]	23.13	2	6	6	11	3.171	2.86	1	1		0							3.3812	2.86	1	1	3.16335	2.86	1	1	5.42247	5.73	1	1					9.11279	6.61	2	2	4.1787	3.08	1	1						0
Q9UL25	Ras-related protein Rab-21 OS=Homo sapiens GN=RAB21 PE=1 SV=3 - [RAB21_HUMAN]	23.11	1	3	3	6		0																				0				0			6.15756	7.56	1	1	9.07745	12.89	2	2	3.79714	5.33	1	1	8.94478	10.22	1
P30519	Heme oxygenase 2 OS=Homo sapiens GN=HMOX2 PE=1 SV=2 - [HMOX2_HUMAN]	23.1	1	3	3	6																					5.6687	8.86	1	1	10.2628	17.09	2	2	5.07547	8.23	1	1
Q8IUE6	Histone H2A type 2-B OS=Homo sapiens GN=HIST2H2AB PE=1 SV=3 - [H2A2B_HUMAN]	23.08	3	1	1	1																					4.85106	23.08	1	1										0				0
Q12906	Interleukin enhancer-binding factor 3 OS=Homo sapiens GN=ILF3 PE=1 SV=3 - [ILF3_HUMAN]	23.04	1	10	10	16		0				0												0			4.27108	2.24	1	1	9.11418	5.26	2	2	5.65478	3.8	1	1	6.72849	3.58	1	1	6.6865	2.68	1	1		0
P49419	Alpha-aminoadipic semialdehyde dehydrogenase OS=Homo sapiens GN=ALDH7A1 PE=1 SV=5 - [AL7A1_HUMAN]	23.01	1	7	7	8		0			12.5644	6.86	1	2										0								0			3.9543	3.15	1	1					10.505	7.42	2	2		0
P23526	Adenosylhomocysteinase OS=Homo sapiens GN=AHCY PE=1 SV=4 - [SAHH_HUMAN]	22.92	1	7	7	10										0							3.47287	2.55	1	1	8.84418	9.49	2	2	8.98836	8.1	2	2	9.28	6.94	2	2		0								0
P25325	3-mercaptopyruvate sulfurtransferase OS=Homo sapiens GN=MPST PE=1 SV=3 - [THTM_HUMAN]	22.9	1	3	3	3																					4.0332	8.08	1	1									7.5063	14.81	2	2		0
Q9NUP9	Protein lin-7 homolog C OS=Homo sapiens GN=LIN7C PE=1 SV=1 - [LIN7C_HUMAN]	22.84	2	2	2	2																						0				0				0							5.0235	14.72	1	1		0
O60506	Heterogeneous nuclear ribonucleoprotein Q OS=Homo sapiens GN=SYNCRIP PE=1 SV=2 - [HNRPQ_HUMAN]	22.79	1	9	11	13		0			4.25438	2.09	1	1	3.37171	1.93	1	1	4.52905	2.09	1	1	7.60398	4.01	2	2		0			13.8529	8.03	3	3	3.37117	1.77	1	1		0			3.35826	1.77	1	1	12.3218	8.19	2
P37108	Signal recognition particle 14 kDa protein OS=Homo sapiens GN=SRP14 PE=1 SV=2 - [SRP14_HUMAN]	22.79	1	2	2	2														0																			4.5226	10.29	1	1		0
O00170	AH receptor-interacting protein OS=Homo sapiens GN=AIP PE=1 SV=2 - [AIP_HUMAN]	22.73	1	5	5	6		0																							3.542	5.15	1	1					4.47644	5.15	1	1	9.96523	11.82	2	2	6.52318	7.58	1
Q92688	Acidic leucine-rich nuclear phosphoprotein 32 family member B OS=Homo sapiens GN=ANP32B PE=1 SV=1 - [AN32B_HUMAN]	22.71	2	3	4	9														0				0							4.87905	8.37	1	1	9.81303	13.55	2	2					11.6608	9.56	1	2	15.3908	14.34	2
P49903	Selenide, water dikinase 1 OS=Homo sapiens GN=SEPHS1 PE=1 SV=2 - [SPS1_HUMAN]	22.7	1	5	5	5																		0							4.74198	3.83	1	1	4.05226	6.38	1	1					4.4486	3.83	1	1		0
P62491	Ras-related protein Rab-11A OS=Homo sapiens GN=RAB11A PE=1 SV=3 - [RB11A_HUMAN]	22.69	2	4	4	5		0				0				0			6.71593	9.72	2	2		0			3.67212	7.87	1	1	4.17621	7.87	1	1									3.51598	5.09	1	1		0
P60866	40S ribosomal protein S20 OS=Homo sapiens GN=RPS20 PE=1 SV=1 - [RS20_HUMAN]	22.69	1	2	2	3						0															3.45391	10.08	1	1		0				0							4.41131	12.61	1	1	4.28136	12.61	1
P24539	ATP synthase F(0) complex subunit B1, mitochondrial OS=Homo sapiens GN=ATP5F1 PE=1 SV=2 - [AT5F1_HUMAN]	22.66	1	5	5	8		0								0												0			3.46893	5.86	1	1									7.81808	15.63	2	2	10.955	6.64	1
Q9UHA4	Ragulator complex protein LAMTOR3 OS=Homo sapiens GN=LAMTOR3 PE=1 SV=1 - [LTOR3_HUMAN]	22.58	1	1	1	1																																					5.14415	22.58	1	1
Q8N335	Glycerol-3-phosphate dehydrogenase 1-like protein OS=Homo sapiens GN=GPD1L PE=1 SV=1 - [GPD1L_HUMAN]	22.51	1	4	4	5		0				0				0			3.27401	3.42	1	1	3.24632	3.42	1	1									3.69169	5.13	1	1						0				0
P22061	Protein-L-isoaspartate(D-aspartate) O-methyltransferase OS=Homo sapiens GN=PCMT1 PE=1 SV=4 - [PIMT_HUMAN]	22.47	1	2	2	4										0								0				0				0			6.66729	14.98	1	1	11.7108	14.98	1	2						0
Q14697	Neutral alpha-glucosidase AB OS=Homo sapiens GN=GANAB PE=1 SV=3 - [GANAB_HUMAN]	22.46	1	12	12	20		0								0				0			4.28075	1.8	1	1	11.3308	3.07	2	3	17.7504	5.08	3	4	11.297	4.45	3	3		0				0			3.38717	0.95	1
Q9H2U2	Inorganic pyrophosphatase 2, mitochondrial OS=Homo sapiens GN=PPA2 PE=1 SV=2 - [IPYR2_HUMAN]	22.46	1	5	5	8														0											4.28122	3.89	1	1		0				0			10.0933	13.17	2	2	19.3709	17.07	3
P46459	Vesicle-fusing ATPase OS=Homo sapiens GN=NSF PE=1 SV=3 - [NSF_HUMAN]	22.45	1	8	8	9		0			6.13904	4.3	1	1						0			4.23176	1.75	1	1	5.00527	2.69	1	1		0				0			4.58871	2.02	1	1	5.0413	3.9	1	1	18.6753	7.8	3
P27635	60S ribosomal protein L10 OS=Homo sapiens GN=RPL10 PE=1 SV=4 - [RL10_HUMAN]	22.43	1	3	3	4						0																				0			4.47266	6.54	1	1	4.32857	6.54	1	1					7.27874	13.55	1
P43304	Glycerol-3-phosphate dehydrogenase, mitochondrial OS=Homo sapiens GN=GPD2 PE=1 SV=3 - [GPDM_HUMAN]	22.42	1	8	8	11		0				0				0				0			4.95056	1.65	1	1		0				0			19.5635	7.29	3	4	10.8617	7.02	2	2	10.1668	3.85	1	2	4.37348	2.89	1
P00387	NADH-cytochrome b5 reductase 3 OS=Homo sapiens GN=CYB5R3 PE=1 SV=3 - [NB5R3_HUMAN]	22.26	1	3	3	4						0															8.10046	5.65	1	2									6.27216	8.97	1	1		0			5.17992	7.64	1
Q15738	Sterol-4-alpha-carboxylate 3-dehydrogenase, decarboxylating OS=Homo sapiens GN=NSDHL PE=1 SV=2 - [NSDHL_HUMAN]	22.25	1	4	4	4		0				0												0				0			3.58914	3.49	1	1														0
P36578	60S ribosomal protein L4 OS=Homo sapiens GN=RPL4 PE=1 SV=5 - [RL4_HUMAN]	22.25	1	8	8	13		0				0				0				0				0			5.02659	3.98	1	1	10.5065	7.26	2	2		0				0				0			3.49712	2.34	1
P50502	Hsc70-interacting protein OS=Homo sapiens GN=ST13 PE=1 SV=2 - [F10A1_HUMAN]	22.22	3	5	5	5		0				0												0				0							3.66213	3.79	1	1	4.19159	4.07	1	1					4.21798	3.25	1
P19105	Myosin regulatory light chain 12A OS=Homo sapiens GN=MYL12A PE=1 SV=2 - [ML12A_HUMAN]	22.22	3	2	2	3	3.65248	5.85	1	1	4.85443	16.37	1	1										0			3.54043	5.85	1	1
P35080	Profilin-2 OS=Homo sapiens GN=PFN2 PE=1 SV=3 - [PROF2_HUMAN]	22.14	1	3	3	8	4.34409	10	1	1		0				0			4.50709	10	1	1	8.40697	10	1	2		0							12.5077	11.43	1	3	5.03476	10.71	1	1
Q12904	Aminoacyl tRNA synthase complex-interacting multifunctional protein 1 OS=Homo sapiens GN=AIMP1 PE=1 SV=2 - [AIMP1_HUMAN]	22.12	1	4	4	6																						0			8.14068	9.62	2	2		0				0				0			4.65756	5.77	1
P12814	Alpha-actinin-1 OS=Homo sapiens GN=ACTN1 PE=1 SV=2 - [ACTN1_HUMAN]	22.09	2	8	14	26	4.25056	1.35	1	1	4.06597	1.35	1	1	3.79413	1.35	1	1	8.25388	2.69	2	2	16.7337	4.04	3	4	12.3597	3.92	3	3	14.9537	5.94	3	3	8.8582	3.36	2	2	8.55087	3.25	2	2		0			9.98546	4.82	2
Q9BX68	Histidine triad nucleotide-binding protein 2, mitochondrial OS=Homo sapiens GN=HINT2 PE=1 SV=1 - [HINT2_HUMAN]	22.09	1	2	2	7									3.75065	9.82	1	1		0			7.74179	22.09	2	2	10.5348	12.27	1	2	10.4418	12.27	1	2						0				0
Q99471	Prefoldin subunit 5 OS=Homo sapiens GN=PFDN5 PE=1 SV=2 - [PFD5_HUMAN]	22.08	1	2	2	3	4.98709	10.39	1	1									5.40245	10.39	1	1	3.8637	11.69	1	1
O43504	Ragulator complex protein LAMTOR5 OS=Homo sapiens GN=LAMTOR5 PE=1 SV=1 - [LTOR5_HUMAN]	21.98	1	1	1	1																					4.56968	21.98	1	1
P27361	Mitogen-activated protein kinase 3 OS=Homo sapiens GN=MAPK3 PE=1 SV=4 - [MK03_HUMAN]	21.9	1	4	4	4						0			3.09752	3.96	1	1																	3.91845	6.07	1	1		0				0			4.84102	6.86	1
P55786	Puromycin-sensitive aminopeptidase OS=Homo sapiens GN=NPEPPS PE=1 SV=2 - [PSA_HUMAN]	21.87	2	10	10	18	4.14675	1.41	1	1		0			4.38418	1.41	1	1	4.83274	1.41	1	1	13.8816	5.77	3	3	12.4813	5.98	2	2	11.2068	4.46	2	2	22.461	9.9	4	4	6.67217	3.05	1	1	6.83836	2.61	1	1	7.92611	4.79	2
Q9P258	Protein RCC2 OS=Homo sapiens GN=RCC2 PE=1 SV=2 - [RCC2_HUMAN]	21.84	1	7	7	10		0				0				0				0			3.24747	2.11	1	1	3.42106	2.11	1	1	12.9396	10.34	3	3	6.04519	3.64	1	1	3.65252	2.49	1	1		0			8.60822	3.26	1
P81277	Prolactin-releasing peptide OS=Homo sapiens GN=PRLH PE=2 SV=1 - [PRRP_HUMAN]	21.84	1	1	1	1														0				0																								0
Q14802	FXYD domain-containing ion transport regulator 3 OS=Homo sapiens GN=FXYD3 PE=2 SV=1 - [FXYD3_HUMAN]	21.84	1	1	1	1						0																											4.02839	21.84	1	1
P55263	Adenosine kinase OS=Homo sapiens GN=ADK PE=1 SV=2 - [ADK_HUMAN]	21.82	1	4	4	4						0				0								0				0				0			3.79981	5.8	1	1		0							6.89227	8.29	1
O00764	Pyridoxal kinase OS=Homo sapiens GN=PDXK PE=1 SV=1 - [PDXK_HUMAN]	21.79	1	3	3	3																					8.05849	11.54	1	1		0								0
O75369	Filamin-B OS=Homo sapiens GN=FLNB PE=1 SV=2 - [FLNB_HUMAN]	21.75	2	30	30	34	5.11803	0.77	1	1		0				0			11.8347	1.15	2	3	23.3046	3.54	5	5	18.5593	3.38	3	3	9.30925	1.35	2	2	21.7748	3.27	5	5	13.5146	2.27	3	3	15.946	2.5	3	3		0
Q96KP4	Cytosolic non-specific dipeptidase OS=Homo sapiens GN=CNDP2 PE=1 SV=2 - [CNDP2_HUMAN]	21.68	1	6	6	6													3.11802	2.11	1	1	3.36724	2.11	1	1	5.13307	5.89	1	1		0							4.48368	6.53	1	1		0
Q9P0J0	NADH dehydrogenase [ubiquinone] 1 alpha subcomplex subunit 13 OS=Homo sapiens GN=NDUFA13 PE=1 SV=3 - [NDUAD_HUMAN]	21.53	1	2	2	2						0												0			4.28944	9.03	1	1		0												0
O60814	Histone H2B type 1-K OS=Homo sapiens GN=HIST1H2BK PE=1 SV=3 - [H2B1K_HUMAN]	21.43	14	2	2	6	5.04669	11.9	1	1		0				0			4.39672	11.9	1	1	9.30935	11.9	1	2	4.714	11.9	1	1										0				0
O60927	Protein phosphatase 1 regulatory subunit 11 OS=Homo sapiens GN=PPP1R11 PE=1 SV=1 - [PP1RB_HUMAN]	21.43	1	1	1	1														0							5.08009	21.43	1	1														0
Q9BS26	Endoplasmic reticulum resident protein 44 OS=Homo sapiens GN=ERP44 PE=1 SV=1 - [ERP44_HUMAN]	21.43	1	4	4	6																						0			3.8157	4.43	1	1						0			6.46133	7.39	1	1	13.5389	13.05	2
P04080	Cystatin-B OS=Homo sapiens GN=CSTB PE=1 SV=2 - [CYTB_HUMAN]	21.43	1	1	1	1																																		0							4.70524	21.43	1
P04155	Trefoil factor 1 OS=Homo sapiens GN=TFF1 PE=1 SV=1 - [TFF1_HUMAN]	21.43	1	1	1	1														0																			6.37168	21.43	1	1
P49207	60S ribosomal protein L34 OS=Homo sapiens GN=RPL34 PE=1 SV=3 - [RL34_HUMAN]	21.37	1	2	2	2														0								0			4.05566	10.26	1	1						0
P26599	Polypyrimidine tract-binding protein 1 OS=Homo sapiens GN=PTBP1 PE=1 SV=1 - [PTBP1_HUMAN]	21.28	1	6	6	9		0																				0			17.7629	13.18	3	4	11.1274	9.42	2	2	3.89221	2.26	1	1						0
P14866	Heterogeneous nuclear ribonucleoprotein L OS=Homo sapiens GN=HNRNPL PE=1 SV=2 - [HNRPL_HUMAN]	21.22	1	6	6	11		0																							3.85835	3.06	1	1	13.7413	5.77	2	3	15.2784	8.32	2	3	12.4423	5.94	1	2	5.1597	4.58	1
O43678	NADH dehydrogenase [ubiquinone] 1 alpha subcomplex subunit 2 OS=Homo sapiens GN=NDUFA2 PE=1 SV=3 - [NDUA2_HUMAN]	21.21	1	1	1	3													4.62044	21.21	1	1	7.95497	21.21	1	2
Q04760	Lactoylglutathione lyase OS=Homo sapiens GN=GLO1 PE=1 SV=4 - [LGUL_HUMAN]	21.2	1	3	3	7					5.81212	10.87	1	1									6.48919	10.87	1	1	15.2853	10.87	1	3					4.5839	9.24	1	1		0				0			5.51619	11.96	1
P49368	T-complex protein 1 subunit gamma OS=Homo sapiens GN=CCT3 PE=1 SV=4 - [TCPG_HUMAN]	21.1	1	7	7	7		0			3.92644	2.02	1	1						0				0				0				0				0			9.645	7.71	2	2		0			4.06345	4.22	1
O00584	Ribonuclease T2 OS=Homo sapiens GN=RNASET2 PE=1 SV=2 - [RNT2_HUMAN]	21.09	1	3	3	5		0																				0				0			4.5192	6.25	1	1	5.14632	6.64	1	1	5.46195	6.64	1	1	6.60649	8.2	1
Q8TD06	Anterior gradient protein 3 homolog OS=Homo sapiens GN=AGR3 PE=1 SV=1 - [AGR3_HUMAN]	21.08	1	1	2	4		0				0			3.49391	6.63	1	1	3.46186	6.63	1	1	3.73493	6.63	1	1																		0			4.49816	14.46	1
P62269	40S ribosomal protein S18 OS=Homo sapiens GN=RPS18 PE=1 SV=3 - [RS18_HUMAN]	21.05	1	2	2	2		0											3.79722	7.89	1	1		0				0			4.61364	13.16	1	1		0
Q16181	Septin-7 OS=Homo sapiens GN=SEPT7 PE=1 SV=2 - [SEPT7_HUMAN]	21.05	1	5	5	7		0															4.55582	3.89	1	1		0			4.48652	5.26	1	1	4.02475	2.97	1	1	4.84702	2.97	1	1		0			6.04849	4.58	1
P15170	Eukaryotic peptide chain release factor GTP-binding subunit ERF3A OS=Homo sapiens GN=GSPT1 PE=1 SV=1 - [ERF3A_HUMAN]	21.04	2	5	5	7					4.93114	4.61	1	1									9.81859	4.61	1	2						0			4.26017	3.41	1	1	6.71839	7.01	1	1
P61204	ADP-ribosylation factor 3 OS=Homo sapiens GN=ARF3 PE=1 SV=2 - [ARF3_HUMAN]	20.99	3	1	2	14		0				0															11.3179	9.94	1	2	17.2235	9.94	1	3	16.5445	9.94	1	3	10.8181	9.94	1	2	11.2902	9.94	1	2	4.29491	9.94	1
Q9Y365	PCTP-like protein OS=Homo sapiens GN=STARD10 PE=1 SV=2 - [PCTL_HUMAN]	20.96	1	5	5	10	4.92992	5.5	1	1	4.68599	5.5	1	1	5.11117	5.5	1	1	4.98342	5.5	1	1	14.1989	14.78	3	3	10.5421	5.84	1	2		0				0								0				0
P61106	Ras-related protein Rab-14 OS=Homo sapiens GN=RAB14 PE=1 SV=4 - [RAB14_HUMAN]	20.93	1	3	3	8	4.02646	13.95	1	1														0			4.00187	6.98	1	1	8.37579	6.98	1	2						0			5.03448	13.95	1	1	4.69552	13.95	1
O75396	Vesicle-trafficking protein SEC22b OS=Homo sapiens GN=SEC22B PE=1 SV=4 - [SC22B_HUMAN]	20.93	1	3	3	5	4.47874	6.51	1	1									4.64559	6.51	1	1		0			5.24647	10.23	1	1	5.59585	10.23	1	1		0			7.98913	14.42	1	1
P28072	Proteasome subunit beta type-6 OS=Homo sapiens GN=PSMB6 PE=1 SV=4 - [PSB6_HUMAN]	20.92	1	2	2	2		0								0			3.74013	4.6	1	1		0				0							6.71961	16.32	1	1
P49591	Serine--tRNA ligase, cytoplasmic OS=Homo sapiens GN=SARS PE=1 SV=3 - [SYSC_HUMAN]	20.82	1	5	5	5						0								0			3.58673	4.28	1	1		0				0			3.99655	2.33	1	1		0			5.27518	2.92	1	1	6.1502	5.84	1
P34931	Heat shock 70 kDa protein 1-like OS=Homo sapiens GN=HSPA1L PE=1 SV=2 - [HS71L_HUMAN]	20.75	1	1	12	33	10.6528	5.62	3	3	17.8888	9.67	4	4		0			30.4834	9.36	4	7	21.0045	11.54	5	5	18.8697	11.39	4	4	31.0287	16.85	6	7	8.31837	4.99	2	2	5.73977	4.84	1	1		0				0
O14653	Golgi SNAP receptor complex member 2 OS=Homo sapiens GN=GOSR2 PE=1 SV=2 - [GOSR2_HUMAN]	20.75	1	2	2	2																																					6.25588	12.26	1	1
P04062	Glucosylceramidase OS=Homo sapiens GN=GBA PE=1 SV=3 - [GLCM_HUMAN]	20.71	1	4	4	6																					5.67505	5.41	1	1	9.0161	9.7	2	2	5.33342	5.6	1	1	4.90225	5.6	1	1		0			4.053	5.41	1
P00505	Aspartate aminotransferase, mitochondrial OS=Homo sapiens GN=GOT2 PE=1 SV=3 - [AATM_HUMAN]	20.7	1	6	6	9		0				0								0			10.4398	2.33	1	3		0							12.0532	7.67	2	3						0			3.78177	5.35	1
Q15819	Ubiquitin-conjugating enzyme E2 variant 2 OS=Homo sapiens GN=UBE2V2 PE=1 SV=4 - [UB2V2_HUMAN]	20.69	1	1	2	2		0				0							3.17093	6.9	1	1		0				0												0							3.98904	13.79	1
P62424	60S ribosomal protein L7a OS=Homo sapiens GN=RPL7A PE=1 SV=2 - [RL7A_HUMAN]	20.68	1	4	4	7		0				0							3.46828	4.14	1	1	3.50919	4.14	1	1	4.44257	7.52	1	1	5.00567	6.02	1	1	7.19059	6.02	1	2		0			4.97667	9.02	1	1		0
Q9BUF5	Tubulin beta-6 chain OS=Homo sapiens GN=TUBB6 PE=1 SV=1 - [TBB6_HUMAN]	20.63	2	3	8	27	8.08175	5.38	2	2	9.47101	6.95	2	2	4.21893	3.14	1	1	12.5216	9.19	3	3	18.1531	7.62	3	5	12.4986	10.99	3	3	4.02319	4.04	1	1	8.1309	6.5	2	2	11.5823	5.61	2	3	14.7204	3.14	1	4	3.98947	3.14	1
Q96I24	Far upstream element-binding protein 3 OS=Homo sapiens GN=FUBP3 PE=1 SV=2 - [FUBP3_HUMAN]	20.63	1	5	5	7														0				0			4.92651	4.37	1	1		0			4.65039	4.55	1	1	4.07534	5.07	1	1					4.88408	3.5	1
Q9UKK9	ADP-sugar pyrophosphatase OS=Homo sapiens GN=NUDT5 PE=1 SV=1 - [NUDT5_HUMAN]	20.55	1	3	3	3																					4.22279	6.85	1	1					3.693	5.02	1	1		0				0
Q9Y3C6	Peptidyl-prolyl cis-trans isomerase-like 1 OS=Homo sapiens GN=PPIL1 PE=1 SV=1 - [PPIL1_HUMAN]	20.48	1	2	2	3						0				0											3.77117	10.24	1	1	3.47585	10.24	1	1	4.84935	10.24	1	1						0
Q9HDC9	Adipocyte plasma membrane-associated protein OS=Homo sapiens GN=APMAP PE=1 SV=2 - [APMAP_HUMAN]	20.43	1	4	4	7		0				0												0			6.17369	6.49	1	1	13.7462	9.86	2	3	4.31473	3.37	1	1										0
P52292	Importin subunit alpha-1 OS=Homo sapiens GN=KPNA2 PE=1 SV=1 - [IMA1_HUMAN]	20.42	1	5	5	14	5.02128	6.24	1	1	5.24275	6.24	1	1	4.60882	3.4	1	1	15.332	12.48	3	3	9.44444	3.4	1	2	9.42111	3.78	1	2	17.5229	7.94	2	4		0				0				0				0
P17931	Galectin-3 OS=Homo sapiens GN=LGALS3 PE=1 SV=5 - [LEG3_HUMAN]	20.4	1	4	4	6																		0							7.37057	10.4	2	2	3.87276	4.4	1	1		0			3.41105	4.4	1	1
P12532	Creatine kinase U-type, mitochondrial OS=Homo sapiens GN=CKMT1A PE=1 SV=1 - [KCRU_HUMAN]	20.38	1	5	5	6		0				0				0												0			4.18182	3.84	1	1		0			14.0378	8.15	1	2		0			5.48931	4.8	1
Q16774	Guanylate kinase OS=Homo sapiens GN=GUK1 PE=1 SV=2 - [KGUA_HUMAN]	20.3	1	2	2	2						0								0												0											4.38454	11.17	1	1		0
Q92597	Protein NDRG1 OS=Homo sapiens GN=NDRG1 PE=1 SV=1 - [NDRG1_HUMAN]	20.3	1	5	5	7																	8.99647	8.12	2	2									5.1232	5.58	1	1									11.4735	6.35	1
P56385	ATP synthase subunit e, mitochondrial OS=Homo sapiens GN=ATP5I PE=1 SV=2 - [ATP5I_HUMAN]	20.29	1	1	1	1																					4.30168	20.29	1	1
Q8NBX0	Saccharopine dehydrogenase-like oxidoreductase OS=Homo sapiens GN=SCCPDH PE=1 SV=1 - [SCPDL_HUMAN]	20.28	1	4	4	5		0				0															7.24194	9.56	2	2	9.86292	12.82	2	2	3.65758	4.2	1	1										0
P28838	Cytosol aminopeptidase OS=Homo sapiens GN=LAP3 PE=1 SV=3 - [AMPL_HUMAN]	20.23	1	7	7	9	3.96442	2.31	1	1		0				0			3.12079	2.31	1	1	3.58342	2.31	1	1		0			5.05959	3.08	1	1	9.85469	3.66	1	2		0			5.00384	5.59	1	1		0
Q8WUY1	Protein THEM6 OS=Homo sapiens GN=THEM6 PE=1 SV=2 - [THEM6_HUMAN]	20.19	1	2	2	4																		0							4.80532	7.69	1	1	4.75731	7.69	1	1
O14602	Eukaryotic translation initiation factor 1A, Y-chromosomal OS=Homo sapiens GN=EIF1AY PE=1 SV=4 - [IF1AY_HUMAN]	20.14	2	2	2	2																													4.97833	11.11	1	1
Q9Y224	UPF0568 protein C14orf166 OS=Homo sapiens GN=C14orf166 PE=1 SV=1 - [CN166_HUMAN]	20.08	1	3	3	6																													5.09081	8.2	1	1	7.41101	11.89	1	1	15.8774	20.08	2	3	7.0512	11.89	1
Q15181	Inorganic pyrophosphatase OS=Homo sapiens GN=PPA1 PE=1 SV=2 - [IPYR_HUMAN]	20.07	1	3	3	6						0				0				0				0				0				0				0							12.9656	10.73	2	3	3.79375	4.84	1
Q9Y333	U6 snRNA-associated Sm-like protein LSm2 OS=Homo sapiens GN=LSM2 PE=1 SV=1 - [LSM2_HUMAN]	20	1	1	1	1		0																																			4.08615	20	1	1
Q12792	Twinfilin-1 OS=Homo sapiens GN=TWF1 PE=1 SV=3 - [TWF1_HUMAN]	20	1	4	4	6		0				0				0				0							3.79337	6.29	1	1	4.10047	6.29	1	1					9.02709	7.43	2	2	6.71552	7.43	1	1	5.69584	6.29	1
P55957	BH3-interacting domain death agonist OS=Homo sapiens GN=BID PE=1 SV=1 - [BID_HUMAN]	20	1	2	2	2																					4.0429	5.64	1	1	3.72818	14.36	1	1										0
P39019	40S ribosomal protein S19 OS=Homo sapiens GN=RPS19 PE=1 SV=2 - [RS19_HUMAN]	20	1	2	2	5														0				0																0				0
Q15185	Prostaglandin E synthase 3 OS=Homo sapiens GN=PTGES3 PE=1 SV=1 - [TEBP_HUMAN]	20	1	2	2	3																																	4.60226	9.38	1	1
O14519	Cyclin-dependent kinase 2-associated protein 1 OS=Homo sapiens GN=CDK2AP1 PE=1 SV=1 - [CDKA1_HUMAN]	20	1	1	1	1
Q8WUM4	Programmed cell death 6-interacting protein OS=Homo sapiens GN=PDCD6IP PE=1 SV=1 - [PDC6I_HUMAN]	19.93	1	10	10	16	8.4314	4.15	2	2	9.42005	6.68	2	2					4.65289	1.84	1	1	9.66078	6.34	2	2	16.5595	5.53	2	3	5.54567	2.76	1	1		0			3.6921	1.27	1	1		0			5.85101	3	1
Q96DI7	U5 small nuclear ribonucleoprotein 40 kDa protein OS=Homo sapiens GN=SNRNP40 PE=1 SV=1 - [SNR40_HUMAN]	19.89	1	3	3	3																		0							5.91092	7.84	1	1		0			3.36526	3.08	1	1		0
P17858	ATP-dependent 6-phosphofructokinase, liver type OS=Homo sapiens GN=PFKL PE=1 SV=6 - [PFKAL_HUMAN]	19.87	1	8	8	17		0			8.87168	4.74	2	2					11.2366	2.82	1	2	10.366	2.82	1	2	4.97253	3.85	1	1	5.12962	3.85	1	1					9.68606	2.18	1	2	10.6626	2.18	1	2	3.97883	2.95	1
Q8N4V1	Membrane magnesium transporter 1 OS=Homo sapiens GN=MMGT1 PE=1 SV=1 - [MMGT1_HUMAN]	19.85	1	2	2	3																					4.32542	18.32	1	1	3.87183	18.32	1	1													6.12963	19.85	1
Q9BR76	Coronin-1B OS=Homo sapiens GN=CORO1B PE=1 SV=1 - [COR1B_HUMAN]	19.84	1	4	4	9		0				0				0								0				0			8.77264	9	2	2	25.1398	19.84	4	5	10.5712	10.84	2	2						0
P62993	Growth factor receptor-bound protein 2 OS=Homo sapiens GN=GRB2 PE=1 SV=1 - [GRB2_HUMAN]	19.82	1	3	3	4						0				0								0								0							3.64449	5.53	1	1
P07919	Cytochrome b-c1 complex subunit 6, mitochondrial OS=Homo sapiens GN=UQCRH PE=1 SV=2 - [QCR6_HUMAN]	19.78	1	1	1	2
P13693	Translationally-controlled tumor protein OS=Homo sapiens GN=TPT1 PE=1 SV=1 - [TCTP_HUMAN]	19.77	1	5	5	9																													11.7578	16.86	2	3
P53999	Activated RNA polymerase II transcriptional coactivator p15 OS=Homo sapiens GN=SUB1 PE=1 SV=3 - [TCP4_HUMAN]	19.69	1	2	2	6		0															4.685	18.9	1	1	4.70824	18.9	1	1	4.3343	18.9	1	1	4.61383	18.9	1	1		0							6.59685	19.69	1
P61513	60S ribosomal protein L37a OS=Homo sapiens GN=RPL37A PE=1 SV=2 - [RL37A_HUMAN]	19.57	1	1	1	5	3.65092	19.57	1	1	3.76154	19.57	1	1	3.96007	19.57	1	1	4.12935	19.57	1	1	4.11014	19.57	1	1		0																0
Q9H8Y8	Golgi reassembly-stacking protein 2 OS=Homo sapiens GN=GORASP2 PE=1 SV=3 - [GORS2_HUMAN]	19.47	1	4	4	6	3.83219	3.76	1	1						0							5.44426	7.08	1	1	5.1279	7.08	1	1	5.47825	5.75	1	1		0												0
P40925	Malate dehydrogenase, cytoplasmic OS=Homo sapiens GN=MDH1 PE=1 SV=4 - [MDHC_HUMAN]	19.46	1	4	4	8		0				0				0			11.623	13.47	3	3	3.27306	3.59	1	1						0				0				0								0
Q99417	C-Myc-binding protein OS=Homo sapiens GN=MYCBP PE=1 SV=3 - [MYCBP_HUMAN]	19.42	1	1	1	1		0												0							4.17975	19.42	1	1		0								0
P00403	Cytochrome c oxidase subunit 2 OS=Homo sapiens GN=MT-CO2 PE=1 SV=1 - [COX2_HUMAN]	19.38	1	3	3	9																					12.3083	16.3	2	3	18.1722	16.3	2	4	3.78474	8.81	1	1					6.87682	11.89	1	1
O75821	Eukaryotic translation initiation factor 3 subunit G OS=Homo sapiens GN=EIF3G PE=1 SV=2 - [EIF3G_HUMAN]	19.38	1	2	2	2																	4.3386	10.31	1	1		0											6.69327	9.06	1	1						0
P52272	Heterogeneous nuclear ribonucleoprotein M OS=Homo sapiens GN=HNRNPM PE=1 SV=3 - [HNRPM_HUMAN]	19.32	1	9	9	12		0			3.69506	2.05	1	1					3.2725	1.37	1	1	12.5979	7.53	3	3		0				0			13.8673	5.21	2	3	9.97023	3.15	1	2	3.33833	1.23	1	1		0
P13984	General transcription factor IIF subunit 2 OS=Homo sapiens GN=GTF2F2 PE=1 SV=2 - [T2FB_HUMAN]	19.28	1	2	2	3																																	10.2769	11.24	1	2						0
Q6IAA8	Ragulator complex protein LAMTOR1 OS=Homo sapiens GN=LAMTOR1 PE=1 SV=2 - [LTOR1_HUMAN]	19.25	1	2	2	2		0				0								0				0			5.43722	18.63	1	1						0			4.1291	19.25	1	1
Q99798	Aconitate hydratase, mitochondrial OS=Homo sapiens GN=ACO2 PE=1 SV=2 - [ACON_HUMAN]	19.23	1	8	8	16	5.22766	2.82	1	1		0			4.29882	1.92	1	1	7.07537	3.59	2	2	12.6979	7.05	3	3	5.0695	3.46	1	1	4.72791	3.46	1	1		0							6.44183	4.1	1	1	21.6596	10.38	3
Q14103	Heterogeneous nuclear ribonucleoprotein D0 OS=Homo sapiens GN=HNRNPD PE=1 SV=1 - [HNRPD_HUMAN]	19.15	1	4	5	7		0				0			3.14084	2.82	1	1	3.21454	2.82	1	1	4.38108	3.94	1	1	8.44673	4.79	1	2									3.72326	3.66	1	1						0
P41227	N-alpha-acetyltransferase 10 OS=Homo sapiens GN=NAA10 PE=1 SV=1 - [NAA10_HUMAN]	19.15	1	2	2	2																		0							4.20753	8.51	1	1
Q9UHX1	Poly(U)-binding-splicing factor PUF60 OS=Homo sapiens GN=PUF60 PE=1 SV=1 - [PUF60_HUMAN]	19.14	1	4	4	5	4.08589	5.55	1	1	3.84007	5.55	1	1										0				0			5.44953	3.94	1	1		0				0			5.0659	4.29	1	1
Q9BPW8	Protein NipSnap homolog 1 OS=Homo sapiens GN=NIPSNAP1 PE=1 SV=1 - [NIPS1_HUMAN]	19.01	1	3	3	5																						0																0			19.6172	19.01	3
P04040	Catalase OS=Homo sapiens GN=CAT PE=1 SV=3 - [CATA_HUMAN]	18.98	1	7	7	8		0				0							4.08029	2.47	1	1	3.7466	2.28	1	1	5.16316	4.55	1	1		0			4.40931	3.04	1	1	11.682	8.16	2	2
O43708	Maleylacetoacetate isomerase OS=Homo sapiens GN=GSTZ1 PE=1 SV=3 - [MAAI_HUMAN]	18.98	1	2	2	3		0												0				0				0																			4.1708	11.11	1
Q9Y696	Chloride intracellular channel protein 4 OS=Homo sapiens GN=CLIC4 PE=1 SV=4 - [CLIC4_HUMAN]	18.97	1	2	2	3																		0												0				0			4.90696	11.86	1	1	4.27842	11.86	1
P31943	Heterogeneous nuclear ribonucleoprotein H OS=Homo sapiens GN=HNRNPH1 PE=1 SV=4 - [HNRH1_HUMAN]	18.93	1	3	6	13	4.53299	3.79	1	1	4.38392	3.79	1	1	4.74216	3.79	1	1	4.73851	3.79	1	1	14.0111	7.57	2	3									5.03661	4.9	1	1	13.9068	8.46	2	3		0				0
Q13177	Serine/threonine-protein kinase PAK 2 OS=Homo sapiens GN=PAK2 PE=1 SV=3 - [PAK2_HUMAN]	18.89	2	5	5	6		0											11.2246	4.58	1	2					4.20784	3.82	1	1	4.61659	2.48	1	1	4.20946	2.29	1	1						0				0
P09651	Heterogeneous nuclear ribonucleoprotein A1 OS=Homo sapiens GN=HNRNPA1 PE=1 SV=5 - [ROA1_HUMAN]	18.82	2	4	5	8										0			5.63937	4.3	1	1	5.25945	4.3	1	1						0			5.36019	4.57	1	1	9.3929	8.87	2	2		0			8.5622	5.38	1
P33176	Kinesin-1 heavy chain OS=Homo sapiens GN=KIF5B PE=1 SV=1 - [KINH_HUMAN]	18.8	3	10	10	10		0												0			7.72781	2.91	2	2		0			4.0871	2.6	1	1	6.2061	3.53	1	1	3.3143	1.04	1	1		0			5.14733	2.18	1
P48637	Glutathione synthetase OS=Homo sapiens GN=GSS PE=1 SV=1 - [GSHB_HUMAN]	18.78	1	4	4	5						0							4.6051	2.95	1	1	11.436	13.5	3	3		0				0				0				0				0			5.93051	5.27	1
P10412	Histone H1.4 OS=Homo sapiens GN=HIST1H1E PE=1 SV=2 - [H14_HUMAN]	18.72	5	4	5	14		0				0				0			3.35792	5.02	1	1									19.2932	18.26	3	5	28.5581	18.26	3	7		0				0				0
P07910	Heterogeneous nuclear ribonucleoproteins C1/C2 OS=Homo sapiens GN=HNRNPC PE=1 SV=4 - [HNRPC_HUMAN]	18.63	4	5	5	8										0			13.2454	12.75	3	3	8.45371	7.52	2	2	4.49345	3.59	1	1	3.58467	4.25	1	1		0				0							4.72202	5.56	1
Q9H3K6	BolA-like protein 2 OS=Homo sapiens GN=BOLA2 PE=1 SV=1 - [BOLA2_HUMAN]	18.6	1	1	1	1						0												0				0				0								0							5.02605	18.6	1
P55036	26S proteasome non-ATPase regulatory subunit 4 OS=Homo sapiens GN=PSMD4 PE=1 SV=1 - [PSMD4_HUMAN]	18.57	2	4	4	5					4.43454	4.51	1	1					3.67967	4.51	1	1		0				0			9.24018	11.94	2	2										0			4.72186	6.1	1
P00568	Adenylate kinase isoenzyme 1 OS=Homo sapiens GN=AK1 PE=1 SV=3 - [KAD1_HUMAN]	18.56	1	2	2	3		0																				0				0				0			3.41722	6.7	1	1	5.07133	11.86	1	1	6.63825	11.86	1
Q5T1J5	Putative coiled-coil-helix-coiled-coil-helix domain-containing protein CHCHD2P9, mitochondrial OS=Homo sapiens GN=CHCHD2P9 PE=5 SV=1 - [CHCH9_HUMAN]	18.54	2	1	1	2		0				0				0							4.24883	18.54	1	1	3.88134	18.54	1	1
Q9HC38	Glyoxalase domain-containing protein 4 OS=Homo sapiens GN=GLOD4 PE=1 SV=1 - [GLOD4_HUMAN]	18.53	1	4	4	5		0				0												0				0			4.88997	5.75	1	1		0
P17987	T-complex protein 1 subunit alpha OS=Homo sapiens GN=TCP1 PE=1 SV=1 - [TCPA_HUMAN]	18.53	1	6	6	7						0							15.1631	10.43	3	3	4.1663	5.4	1	1	4.06408	3.6	1	1	4.48482	4.14	1	1		0				0			3.32331	2.16	1	1		0
Q9Y5M8	Signal recognition particle receptor subunit beta OS=Homo sapiens GN=SRPRB PE=1 SV=3 - [SRPRB_HUMAN]	18.45	1	4	4	4													4.60213	7.01	1	1					4.47822	7.38	1	1		0			9.25692	11.07	2	2		0								0
Q9HAV7	GrpE protein homolog 1, mitochondrial OS=Homo sapiens GN=GRPEL1 PE=1 SV=2 - [GRPE1_HUMAN]	18.43	1	2	2	3																														0								0
P62899	60S ribosomal protein L31 OS=Homo sapiens GN=RPL31 PE=1 SV=1 - [RL31_HUMAN]	18.4	1	1	1	1		0																			4.84365	18.4	1	1																		0
P07108	Acyl-CoA-binding protein OS=Homo sapiens GN=DBI PE=1 SV=2 - [ACBP_HUMAN]	18.39	1	1	1	1																										0
P61353	60S ribosomal protein L27 OS=Homo sapiens GN=RPL27 PE=1 SV=2 - [RL27_HUMAN]	18.38	1	2	2	3										0								0															3.60253	8.09	1	1	3.55388	8.09	1	1
P83916	Chromobox protein homolog 1 OS=Homo sapiens GN=CBX1 PE=1 SV=1 - [CBX1_HUMAN]	18.38	1	2	3	6					5.04339	8.65	1	1									5.0245	8.65	1	1	3.4387	8.65	1	1	3.8227	8.65	1	1														0
Q9Y2V2	Calcium-regulated heat stable protein 1 OS=Homo sapiens GN=CARHSP1 PE=1 SV=2 - [CHSP1_HUMAN]	18.37	1	2	2	2																									5.05111	10.88	1	1
P60983	Glia maturation factor beta OS=Homo sapiens GN=GMFB PE=1 SV=2 - [GMFB_HUMAN]	18.31	1	1	1	1																		0												0							4.65951	18.31	1	1
Q9BTT0	Acidic leucine-rich nuclear phosphoprotein 32 family member E OS=Homo sapiens GN=ANP32E PE=1 SV=1 - [AN32E_HUMAN]	18.28	1	4	4	6																									18.2673	12.31	2	3	4.97354	5.22	1	1					9.0993	11.94	1	1	4.4079	6.34	1
O60936	Nucleolar protein 3 OS=Homo sapiens GN=NOL3 PE=1 SV=1 - [NOL3_HUMAN]	18.26	1	3	3	5	4.92388	8.68	1	1	5.30235	8.68	1	1									4.98111	8.68	1	1		0
Q13451	Peptidyl-prolyl cis-trans isomerase FKBP5 OS=Homo sapiens GN=FKBP5 PE=1 SV=2 - [FKBP5_HUMAN]	18.16	1	4	4	6		0												0			3.55938	3.5	1	1													5.75457	5.47	1	1	5.40444	5.47	1	1		0
Q13155	Aminoacyl tRNA synthase complex-interacting multifunctional protein 2 OS=Homo sapiens GN=AIMP2 PE=1 SV=2 - [AIMP2_HUMAN]	18.13	1	3	3	3														0							4.37373	7.81	1	1													3.75376	8.13	1	1
P07384	Calpain-1 catalytic subunit OS=Homo sapiens GN=CAPN1 PE=1 SV=1 - [CAN1_HUMAN]	18.07	1	7	7	10		0								0			5.12466	4.34	1	1	3.96224	1.82	1	1	4.49845	1.82	1	1		0			5.29101	2.52	1	1		0			3.54374	1.4	1	1	4.74043	3.64	1
P45974	Ubiquitin carboxyl-terminal hydrolase 5 OS=Homo sapiens GN=USP5 PE=1 SV=2 - [UBP5_HUMAN]	18.07	1	9	9	13	4.716	2.21	1	1	4.1167	2.21	1	1					4.58259	1.75	1	1	3.90331	1.52	1	1	3.99232	1.98	1	1		0			8.7466	4.66	2	2	4.00818	1.4	1	1	7.51056	3.38	2	2	4.43035	1.98	1
P35241	Radixin OS=Homo sapiens GN=RDX PE=1 SV=1 - [RADI_HUMAN]	18.01	2	3	7	7		0				0								0			11.5904	5.83	3	3	4.19357	4.63	1	1		0			3.75205	3.26	1	1		0							5.44869	2.74	1
O75531	Barrier-to-autointegration factor OS=Homo sapiens GN=BANF1 PE=1 SV=1 - [BAF_HUMAN]	17.98	1	1	1	1						0																											5.53817	17.98	1	1
P27824	Calnexin OS=Homo sapiens GN=CANX PE=1 SV=2 - [CALX_HUMAN]	17.91	1	9	9	24													4.4569	2.7	1	1	4.35877	2.7	1	1		0			5.26161	3.38	1	1	4.13934	3.55	1	1	28.8481	8.45	3	7	16.0619	4.9	2	4	17.0472	11.49	3
P25815	Protein S100-P OS=Homo sapiens GN=S100P PE=1 SV=2 - [S100P_HUMAN]	17.89	1	1	1	2						0																0			4.0684	17.89	1	1	4.34589	17.89	1	1
P49841	Glycogen synthase kinase-3 beta OS=Homo sapiens GN=GSK3B PE=1 SV=2 - [GSK3B_HUMAN]	17.86	1	2	2	3	5.26539	8.81	1	1						0			6.66664	8.81	1	1		0																								0
P26641	Elongation factor 1-gamma OS=Homo sapiens GN=EEF1G PE=1 SV=3 - [EF1G_HUMAN]	17.85	1	6	6	9	4.18701	2.97	1	1									4.47909	2.97	1	1	4.29961	2.97	1	1	4.48824	2.75	1	1	3.93855	3.2	1	1	4.27854	3.2	1	1	3.31255	2.29	1	1		0			3.31464	3.2	1
P51553	Isocitrate dehydrogenase [NAD] subunit gamma, mitochondrial OS=Homo sapiens GN=IDH3G PE=1 SV=1 - [IDH3G_HUMAN]	17.81	1	5	5	6																	6.89256	7.89	1	1	7.19256	7.89	1	1	4.75897	5.09	1	1	3.57164	3.31	1	1					13.5887	14.5	2	2
P05141	ADP/ATP translocase 2 OS=Homo sapiens GN=SLC25A5 PE=1 SV=7 - [ADT2_HUMAN]	17.79	2	4	6	13	4.60818	4.36	1	1	4.44509	4.36	1	1	4.56893	4.36	1	1	4.80501	4.36	1	1	8.41835	8.39	2	2		0				0				0			3.39338	5.03	1	1	4.73301	5.03	1	1
P12236	ADP/ATP translocase 3 OS=Homo sapiens GN=SLC25A6 PE=1 SV=4 - [ADT3_HUMAN]	17.79	3	2	4	5													4.21605	4.36	1	1	3.65269	4.03	1	1		0				0				0				0								0
O95372	Acyl-protein thioesterase 2 OS=Homo sapiens GN=LYPLA2 PE=1 SV=1 - [LYPA2_HUMAN]	17.75	1	2	2	2		0																0																0							6.2492	11.26	1
P53621	Coatomer subunit alpha OS=Homo sapiens GN=COPA PE=1 SV=2 - [COPA_HUMAN]	17.73	1	12	12	14	5.57369	1.8	1	1		0				0			3.10602	0.82	1	1		0			8.14929	3.59	2	2	11.3067	4.82	3	3	4.28176	1.31	1	1		0			8.46967	3.35	2	2	4.45727	3.1	1
Q96K17	Transcription factor BTF3 homolog 4 OS=Homo sapiens GN=BTF3L4 PE=1 SV=1 - [BT3L4_HUMAN]	17.72	1	1	1	1																																	5.41897	17.72	1	1		0
Q16204	Coiled-coil domain-containing protein 6 OS=Homo sapiens GN=CCDC6 PE=1 SV=2 - [CCDC6_HUMAN]	17.72	1	3	3	4						0												0				0							12.1477	11.81	2	3										0
P13667	Protein disulfide-isomerase A4 OS=Homo sapiens GN=PDIA4 PE=1 SV=2 - [PDIA4_HUMAN]	17.67	1	8	8	16	3.54307	2.02	1	1		0			3.90892	1.86	1	1	3.93923	1.86	1	1	3.38872	1.86	1	1	7.61968	6.2	2	2	11.6976	6.2	2	3		0				0			7.64422	4.19	2	2	11.3282	3.26	1
O00217	NADH dehydrogenase [ubiquinone] iron-sulfur protein 8, mitochondrial OS=Homo sapiens GN=NDUFS8 PE=1 SV=1 - [NDUS8_HUMAN]	17.62	1	3	3	3	3.28566	4.29	1	1																		0							5.07949	10.48	1	1									6.25482	13.33	1
O75390	Citrate synthase, mitochondrial OS=Homo sapiens GN=CS PE=1 SV=2 - [CISY_HUMAN]	17.6	1	4	4	6		0				0				0			5.05077	3.43	1	1	9.51646	6.87	2	2		0								0			11.9596	8.37	1	2	3.49211	2.36	1	1		0
Q8N5M4	Tetratricopeptide repeat protein 9C OS=Homo sapiens GN=TTC9C PE=1 SV=1 - [TTC9C_HUMAN]	17.54	1	2	2	2																																	4.61784	8.77	1	1						0
P46781	40S ribosomal protein S9 OS=Homo sapiens GN=RPS9 PE=1 SV=3 - [RS9_HUMAN]	17.53	1	3	3	4		0																0				0				0			3.79992	6.19	1	1	4.19231	6.19	1	1					3.71138	5.15	1
O43681	ATPase ASNA1 OS=Homo sapiens GN=ASNA1 PE=1 SV=2 - [ASNA_HUMAN]	17.53	1	3	3	5																					4.66467	6.32	1	1	4.56885	6.32	1	1	8.67437	4.6	1	2									4.16863	6.61	1
Q15149	Plectin OS=Homo sapiens GN=PLEC PE=1 SV=3 - [PLEC_HUMAN]	17.51	1	43	45	54		0				0			10.0368	0.7	2	2	17.1188	1.3	4	4	11.6196	0.85	3	3	24.7002	2.56	5	5	34.6179	3.37	7	8	16.472	1.22	4	4	33.9585	1.81	6	8	17.1177	1.56	3	3	16.0528	1.41	3
P62805	Histone H4 OS=Homo sapiens GN=HIST1H4A PE=1 SV=2 - [H4_HUMAN]	17.48	1	1	1	1																										0				0											4.99949	17.48	1
P62304	Small nuclear ribonucleoprotein E OS=Homo sapiens GN=SNRPE PE=1 SV=1 - [RUXE_HUMAN]	17.39	1	1	1	3	4.38546	17.39	1	1									4.0048	17.39	1	1	4.20844	17.39	1	1
P31942	Heterogeneous nuclear ribonucleoprotein H3 OS=Homo sapiens GN=HNRNPH3 PE=1 SV=2 - [HNRH3_HUMAN]	17.34	1	4	4	4										0			3.90553	3.47	1	1	4.99595	4.91	1	1									4.29324	6.36	1	1		0
O00148	ATP-dependent RNA helicase DDX39A OS=Homo sapiens GN=DDX39A PE=1 SV=2 - [DX39A_HUMAN]	17.33	2	6	6	6		0			4.6809	3.28	1	1					3.55182	2.34	1	1		0												0				0			7.14965	5.39	2	2	4.18238	6.32	1
P09669	Cytochrome c oxidase subunit 6C OS=Homo sapiens GN=COX6C PE=1 SV=2 - [COX6C_HUMAN]	17.33	1	2	2	3						0												0								0				0			3.88371	16	1	1
P00761	Trypsin OS=Sus scrofa PE=1 SV=1 - [TRYP_PIG]	17.32	1	2	2	7		0				0				0				0								0			13.3332	17.32	2	3	11.9857	8.66	1	2	4.54646	8.66	1	1
P61254	60S ribosomal protein L26 OS=Homo sapiens GN=RPL26 PE=1 SV=1 - [RL26_HUMAN]	17.24	2	2	2	3		0												0				0				0															3.50395	7.59	1	1		0
O00571	ATP-dependent RNA helicase DDX3X OS=Homo sapiens GN=DDX3X PE=1 SV=3 - [DDX3X_HUMAN]	17.22	2	7	7	15		0			9.98921	3.32	1	2		0				0			10.2845	5.44	2	2	9.60271	2.42	1	2	11.1686	2.42	1	2	16.4853	5.44	2	3	5.31932	3.02	1	1		0				0
P31153	S-adenosylmethionine synthase isoform type-2 OS=Homo sapiens GN=MAT2A PE=1 SV=1 - [METK2_HUMAN]	17.22	2	5	5	7	7.57422	6.58	2	2									4.44157	3.8	1	1	4.40541	3.8	1	1		0							4.36247	3.8	1	1									4.15488	5.32	1
Q09666	Neuroblast differentiation-associated protein AHNAK OS=Homo sapiens GN=AHNAK PE=1 SV=2 - [AHNK_HUMAN]	17.18	1	35	35	42		0			7.8285	0.98	2	2		0			11.6854	0.85	3	3	16.7161	1.85	3	3	51.3491	3.9	10	11	16.5456	2.17	4	4		0			7.70084	1.15	2	2	18.1678	1.8	4	4	35.5177	5.03	8
Q7Z7H5	Transmembrane emp24 domain-containing protein 4 OS=Homo sapiens GN=TMED4 PE=1 SV=1 - [TMED4_HUMAN]	17.18	1	2	2	2																		0								0				0				0				0			4.22296	8.81	1
Q9UNE7	E3 ubiquitin-protein ligase CHIP OS=Homo sapiens GN=STUB1 PE=1 SV=2 - [CHIP_HUMAN]	17.16	1	3	3	3																																	4.20841	4.95	1	1					5.89764	7.59	1
P52597	Heterogeneous nuclear ribonucleoprotein F OS=Homo sapiens GN=HNRNPF PE=1 SV=3 - [HNRPF_HUMAN]	17.11	1	3	4	11	9.0955	8.19	2	2	4.92574	4.1	1	1		0			4.73851	4.1	1	1	13.7009	8.19	2	3		0							10.8815	5.3	1	2	4.22238	5.3	1	1	6.74586	7.71	1	1
Q9BRT6	Protein LLP homolog OS=Homo sapiens GN=LLPH PE=2 SV=1 - [LLPH_HUMAN]	17.05	1	1	1	1		0				0								0				0				0				0				0			5.10046	17.05	1	1		0				0
P50897	Palmitoyl-protein thioesterase 1 OS=Homo sapiens GN=PPT1 PE=1 SV=1 - [PPT1_HUMAN]	16.99	1	3	3	4																	5.07903	5.88	1	1	4.31119	5.88	1	1	4.36191	6.54	1	1					4.21175	4.58	1	1		0
Q6UW68	Transmembrane protein 205 OS=Homo sapiens GN=TMEM205 PE=1 SV=1 - [TM205_HUMAN]	16.93	1	2	2	3																													7.40976	16.93	2	2	3.37691	8.99	1	1		0
Q9ULZ3	Apoptosis-associated speck-like protein containing a CARD OS=Homo sapiens GN=PYCARD PE=1 SV=2 - [ASC_HUMAN]	16.92	1	3	3	4						0								0			5.57498	8.72	1	1	9.16338	15.9	2	2														0			7.71447	9.74	1
P35221	Catenin alpha-1 OS=Homo sapiens GN=CTNNA1 PE=1 SV=1 - [CTNA1_HUMAN]	16.89	2	7	7	8	3.65215	1.43	1	1	4.15992	1.88	1	1		0			4.70003	1.88	1	1		0			5.28082	3.09	1	1		0				0							5.32578	2.87	1	1	10.4979	4.75	2
O60869	Endothelial differentiation-related factor 1 OS=Homo sapiens GN=EDF1 PE=1 SV=1 - [EDF1_HUMAN]	16.89	1	2	2	3						0								0															8.66931	10.14	1	2
P68400	Casein kinase II subunit alpha OS=Homo sapiens GN=CSNK2A1 PE=1 SV=1 - [CSK21_HUMAN]	16.88	2	4	4	5																						0												0			9.58879	11	2	2		0
P14314	Glucosidase 2 subunit beta OS=Homo sapiens GN=PRKCSH PE=1 SV=2 - [GLU2B_HUMAN]	16.86	1	7	7	12	7.42759	3.79	2	2		0			3.11247	2.08	1	1	7.45675	3.79	2	2	3.95394	1.89	1	1					4.68413	3.22	1	1					8.86848	2.46	1	2		0
Q9UMX5	Neudesin OS=Homo sapiens GN=NENF PE=1 SV=1 - [NENF_HUMAN]	16.86	1	1	1	1																																	4.95285	16.86	1	1
Q9Y5J7	Mitochondrial import inner membrane translocase subunit Tim9 OS=Homo sapiens GN=TIMM9 PE=1 SV=1 - [TIM9_HUMAN]	16.85	1	1	1	2		0																											3.96999	16.85	1	1	4.49666	16.85	1	1
P30085	UMP-CMP kinase OS=Homo sapiens GN=CMPK1 PE=1 SV=3 - [KCY_HUMAN]	16.84	1	2	2	3																		0			4.12685	10.2	1	1	4.04755	10.2	1	1		0			3.84667	6.63	1	1						0
Q9NPA8	Transcription and mRNA export factor ENY2 OS=Homo sapiens GN=ENY2 PE=1 SV=1 - [ENY2_HUMAN]	16.83	1	1	1	1																					4.16563	16.83	1	1						0								0
O95182	NADH dehydrogenase [ubiquinone] 1 alpha subcomplex subunit 7 OS=Homo sapiens GN=NDUFA7 PE=1 SV=3 - [NDUA7_HUMAN]	16.81	1	2	2	2																					4.1233	15.93	1	1													4.50278	16.81	1	1
Q9Y2T7	Y-box-binding protein 2 OS=Homo sapiens GN=YBX2 PE=1 SV=2 - [YBOX2_HUMAN]	16.76	1	2	4	4		0											3.8073	4.95	1	1						0																			4.28358	5.49	1
P04083	Annexin A1 OS=Homo sapiens GN=ANXA1 PE=1 SV=2 - [ANXA1_HUMAN]	16.76	1	4	4	8														0			4.25849	4.62	1	1	8.11934	11.27	2	2	8.98408	4.34	1	2	8.8655	4.34	1	2		0			4.43475	7.8	1	1		0
P53396	ATP-citrate synthase OS=Homo sapiens GN=ACLY PE=1 SV=3 - [ACLY_HUMAN]	16.71	1	11	11	16	7.3383	2.63	2	2	4.11224	1.36	1	1		0			7.30621	2.54	2	2	12.3612	3.91	3	3		0			3.94902	1.73	1	1	4.06666	1.45	1	1	3.31188	1.18	1	1	4.33629	1.45	1	1	20.5355	8.36	4
P43490	Nicotinamide phosphoribosyltransferase OS=Homo sapiens GN=NAMPT PE=1 SV=1 - [NAMPT_HUMAN]	16.7	1	3	3	5														0				0			4.1097	4.28	1	1		0				0			12.745	12.42	2	2	6.58056	5.91	1	1	7.3474	5.91	1
Q8N163	Cell cycle and apoptosis regulator protein 2 OS=Homo sapiens GN=CCAR2 PE=1 SV=2 - [CCAR2_HUMAN]	16.68	1	6	6	9		0											10.1342	6.5	2	2	12.3354	8.34	3	3	8.51455	6.83	2	2					10.1313	4.98	2	2		0				0
P42677	40S ribosomal protein S27 OS=Homo sapiens GN=RPS27 PE=1 SV=3 - [RS27_HUMAN]	16.67	2	2	2	3		0				0							3.3199	15.48	1	1	3.36173	15.48	1	1													3.72996	16.67	1	1
P51665	26S proteasome non-ATPase regulatory subunit 7 OS=Homo sapiens GN=PSMD7 PE=1 SV=2 - [PSMD7_HUMAN]	16.67	1	3	3	5																									3.81208	4.01	1	1										0			15.9887	12.65	2
P62072	Mitochondrial import inner membrane translocase subunit Tim10 OS=Homo sapiens GN=TIMM10 PE=1 SV=1 - [TIM10_HUMAN]	16.67	1	1	1	1																										0
O95433	Activator of 90 kDa heat shock protein ATPase homolog 1 OS=Homo sapiens GN=AHSA1 PE=1 SV=1 - [AHSA1_HUMAN]	16.57	1	4	4	4																		0							3.66269	6.51	1	1	5.24614	4.73	1	1					5.61443	7.4	1	1	3.77819	4.44	1
Q14258	E3 ubiquitin/ISG15 ligase TRIM25 OS=Homo sapiens GN=TRIM25 PE=1 SV=2 - [TRI25_HUMAN]	16.51	1	7	7	9		0			3.79885	1.9	1	1																	4.1425	2.22	1	1	8.9151	4.29	2	2	5.92451	3.97	1	1	3.98736	2.7	1	1	5.45534	5.4	1
Q6YN16	Hydroxysteroid dehydrogenase-like protein 2 OS=Homo sapiens GN=HSDL2 PE=1 SV=1 - [HSDL2_HUMAN]	16.51	1	4	4	5													4.05069	4.31	1	1		0											3.82849	4.55	1	1									4.45951	4.07	1
Q9P0L0	Vesicle-associated membrane protein-associated protein A OS=Homo sapiens GN=VAPA PE=1 SV=3 - [VAPA_HUMAN]	16.47	1	2	2	2						0				0				0				0				0							4.73158	5.62	1	1
P24534	Elongation factor 1-beta OS=Homo sapiens GN=EEF1B2 PE=1 SV=3 - [EF1B_HUMAN]	16.44	1	2	2	6	4.72234	5.78	1	1	3.46913	5.78	1	1					4.68516	5.78	1	1	4.69795	5.78	1	1										0							6.09011	10.67	1	1	6.49901	10.67	1
Q9H7C9	Mth938 domain-containing protein OS=Homo sapiens GN=AAMDC PE=1 SV=1 - [AAMDC_HUMAN]	16.39	1	1	1	1																									3.79247	16.39	1	1
O14662	Syntaxin-16 OS=Homo sapiens GN=STX16 PE=1 SV=3 - [STX16_HUMAN]	16.31	1	2	2	2		0				0																																0
P20339	Ras-related protein Rab-5A OS=Homo sapiens GN=RAB5A PE=1 SV=2 - [RAB5A_HUMAN]	16.28	1	2	2	2						0				0							3.73633	6.51	1	1						0				0				0				0			3.96549	9.77	1
Q99627	COP9 signalosome complex subunit 8 OS=Homo sapiens GN=COPS8 PE=1 SV=1 - [CSN8_HUMAN]	16.27	1	1	1	1																		0								0							6.5052	16.27	1	1
Q96FW1	Ubiquitin thioesterase OTUB1 OS=Homo sapiens GN=OTUB1 PE=1 SV=2 - [OTUB1_HUMAN]	16.24	1	3	3	4						0																																			3.34424	3.69	1
Q9UK76	Hematological and neurological expressed 1 protein OS=Homo sapiens GN=HN1 PE=1 SV=3 - [HN1_HUMAN]	16.23	1	1	1	2		0				0				0												0								0				0				0			6.20126	16.23	1
Q9BS40	Latexin OS=Homo sapiens GN=LXN PE=1 SV=2 - [LXN_HUMAN]	16.22	1	4	4	6														0				0				0			5.57797	8.11	1	1	9.4021	13.51	2	2									5.01868	10.81	1
P26368	Splicing factor U2AF 65 kDa subunit OS=Homo sapiens GN=U2AF2 PE=1 SV=4 - [U2AF2_HUMAN]	16.21	1	3	3	4	5.2568	8	1	1	4.84191	8	1	1						0			4.37858	2.74	1	1	4.47221	5.47	1	1										0								0
Q99832	T-complex protein 1 subunit eta OS=Homo sapiens GN=CCT7 PE=1 SV=2 - [TCPH_HUMAN]	16.21	1	4	4	7										0				0			8.33948	9.94	2	2	9.099	8.29	2	2	9.6101	7.18	2	2	4.44455	2.58	1	1						0				0
P53597	Succinyl-CoA ligase [ADP/GDP-forming] subunit alpha, mitochondrial OS=Homo sapiens GN=SUCLG1 PE=1 SV=4 - [SUCA_HUMAN]	16.18	1	4	4	7		0								0							5.19865	8.09	1	1	4.47716	8.09	1	1		0				0				0			15.2616	15.32	2	3	5.28472	8.38	1
Q969H8	UPF0556 protein C19orf10 OS=Homo sapiens GN=C19orf10 PE=1 SV=1 - [CS010_HUMAN]	16.18	1	2	2	2																		0			3.41693	8.67	1	1						0							4.03291	7.51	1	1
Q9C005	Protein dpy-30 homolog OS=Homo sapiens GN=DPY30 PE=1 SV=1 - [DPY30_HUMAN]	16.16	1	1	1	6																									4.1049	16.16	1	1	9.03607	16.16	1	2	11.7901	16.16	1	3		0
Q9UBQ7	Glyoxylate reductase/hydroxypyruvate reductase OS=Homo sapiens GN=GRHPR PE=1 SV=1 - [GRHPR_HUMAN]	16.16	1	2	2	4													4.22378	7.32	1	1	4.90735	7.32	1	1	4.60417	7.32	1	1						0											6.67031	8.84	1
Q86UE4	Protein LYRIC OS=Homo sapiens GN=MTDH PE=1 SV=2 - [LYRIC_HUMAN]	16.15	1	5	5	5		0											3.77084	2.23	1	1	4.10375	4.64	1	1	5.0241	3.26	1	1										0				0				0
Q14657	EKC/KEOPS complex subunit LAGE3 OS=Homo sapiens GN=LAGE3 PE=1 SV=2 - [LAGE3_HUMAN]	16.08	1	1	1	2																					8.18567	16.08	1	2		0				0				0
Q96EL3	39S ribosomal protein L53, mitochondrial OS=Homo sapiens GN=MRPL53 PE=1 SV=1 - [RM53_HUMAN]	16.07	1	1	1	4																														0
Q9Y3E2	BolA-like protein 1 OS=Homo sapiens GN=BOLA1 PE=1 SV=1 - [BOLA1_HUMAN]	16.06	1	1	1	1						0								0																											5.67249	16.06	1
P51659	Peroxisomal multifunctional enzyme type 2 OS=Homo sapiens GN=HSD17B4 PE=1 SV=3 - [DHB4_HUMAN]	16.03	1	7	7	8		0							4.61248	1.77	1	1					3.64342	3.67	1	1		0			5.35108	2.72	1	1	3.52853	2.31	1	1	3.32856	1.49	1	1		0				0
Q9P2E9	Ribosome-binding protein 1 OS=Homo sapiens GN=RRBP1 PE=1 SV=4 - [RRBP1_HUMAN]	16.03	1	13	13	17	8.04303	1.84	2	2	3.99953	0.92	1	1		0			9.51216	2.06	2	2	5.02145	2.06	1	1	7.85762	3.05	2	2	4.14104	1.42	1	1		0			12.2514	4.04	2	2	4.70863	2.06	1	1	9.32433	1.42	1
P54105	Methylosome subunit pICln OS=Homo sapiens GN=CLNS1A PE=1 SV=1 - [ICLN_HUMAN]	16.03	1	2	2	3													3.13253	5.49	1	1		0				0			4.876	10.55	1	1	6.11501	10.55	1	1		0
Q14764	Major vault protein OS=Homo sapiens GN=MVP PE=1 SV=4 - [MVP_HUMAN]	16.01	1	5	5	6		0			4.49552	3.25	1	1						0			5.64789	3.58	1	1	5.47153	3.58	1	1		0			5.08383	3.7	1	1		0			3.91226	2.91	1	1	4.22508	2.58	1
O75131	Copine-3 OS=Homo sapiens GN=CPNE3 PE=1 SV=1 - [CPNE3_HUMAN]	16.01	1	5	5	9														0											13.8874	5.96	2	3	13.9676	6.33	2	3	5.16932	3.35	1	1	8.18872	7.08	2	2
P19387	DNA-directed RNA polymerase II subunit RPB3 OS=Homo sapiens GN=POLR2C PE=1 SV=2 - [RPB3_HUMAN]	16	1	2	2	3		0																			3.31254	6.91	1	1	10.6767	16	2	2														0
P08574	Cytochrome c1, heme protein, mitochondrial OS=Homo sapiens GN=CYC1 PE=1 SV=3 - [CY1_HUMAN]	16	1	3	3	3																		0				0							3.25603	3.69	1	1	9.35028	12.31	2	2
O15231	Zinc finger protein 185 OS=Homo sapiens GN=ZNF185 PE=1 SV=3 - [ZN185_HUMAN]	15.97	1	6	6	6	3.55932	3.05	1	1						0				0				0			5.65526	4.5	1	1	4.00264	2.47	1	1		0			3.83357	1.89	1	1		0			9.06392	6.53	2
Q99729	Heterogeneous nuclear ribonucleoprotein A/B OS=Homo sapiens GN=HNRNPAB PE=1 SV=2 - [ROAA_HUMAN]	15.96	1	3	4	7						0			3.14084	3.01	1	1	3.21454	3.01	1	1		0				0							4.95148	4.52	1	1	3.78764	3.92	1	1						0
P43243	Matrin-3 OS=Homo sapiens GN=MATR3 PE=1 SV=2 - [MATR3_HUMAN]	15.94	1	5	5	11																					4.7931	2.48	1	1	10.3556	2.48	1	2	10.5738	2.48	1	2	14.3987	7.91	2	3	5.42801	3.07	1	1	6.33599	3.31	1
P12081	Histidine--tRNA ligase, cytoplasmic OS=Homo sapiens GN=HARS PE=1 SV=2 - [SYHC_HUMAN]	15.91	1	4	4	7					4.0479	5.89	1	1						0			4.6759	5.89	1	1	4.54581	5.89	1	1	14.2282	13.16	3	3	5.06598	2.75	1	1		0								0
O14949	Cytochrome b-c1 complex subunit 8 OS=Homo sapiens GN=UQCRQ PE=1 SV=4 - [QCR8_HUMAN]	15.85	1	1	1	2																																	4.65633	15.85	1	1	4.6287	15.85	1	1
P52788	Spermine synthase OS=Homo sapiens GN=SMS PE=1 SV=2 - [SPSY_HUMAN]	15.85	1	2	2	2										0				0				0				0				0								0			6.22189	8.47	1	1	4.10748	7.38	1
P16615	Sarcoplasmic/endoplasmic reticulum calcium ATPase 2 OS=Homo sapiens GN=ATP2A2 PE=1 SV=1 - [AT2A2_HUMAN]	15.83	1	10	13	16		0			3.92539	2.5	1	1					7.73392	2.88	2	2	4.10267	2.59	1	1	8.72807	4.22	2	2	9.35761	2.98	2	2	5.20667	1.54	1	1	22.6977	8.93	5	5	8.03135	4.51	2	2		0
Q9BSJ8	Extended synaptotagmin-1 OS=Homo sapiens GN=ESYT1 PE=1 SV=1 - [ESYT1_HUMAN]	15.76	1	10	10	11					4.48596	2.08	1	1					9.25079	3.17	2	2					8.31258	3.53	2	2	4.72113	1.9	1	1	3.22892	1.09	1	1						0
P61758	Prefoldin subunit 3 OS=Homo sapiens GN=VBP1 PE=1 SV=3 - [PFD3_HUMAN]	15.74	1	1	1	1														0																0				0			4.94654	15.74	1	1		0
P47755	F-actin-capping protein subunit alpha-2 OS=Homo sapiens GN=CAPZA2 PE=1 SV=3 - [CAZA2_HUMAN]	15.73	1	1	3	4		0				0							3.31519	3.5	1	1		0											4.8986	6.29	1	1	5.07432	6.29	1	1
P62913	60S ribosomal protein L11 OS=Homo sapiens GN=RPL11 PE=1 SV=2 - [RL11_HUMAN]	15.73	1	2	2	8	4.62851	7.87	1	1	4.93221	7.87	1	1	4.77317	7.87	1	1	4.75696	7.87	1	1	4.50655	7.87	1	1													3.9453	7.87	1	1	8.55179	7.87	1	2
P25788	Proteasome subunit alpha type-3 OS=Homo sapiens GN=PSMA3 PE=1 SV=2 - [PSA3_HUMAN]	15.69	1	3	3	4													3.86522	4.71	1	1						0							3.33599	5.49	1	1	8.41571	10.98	2	2
Q92499	ATP-dependent RNA helicase DDX1 OS=Homo sapiens GN=DDX1 PE=1 SV=2 - [DDX1_HUMAN]	15.68	1	5	5	9		0			11.5201	2.84	1	2									9.4064	6.62	2	2	15.2355	9.19	3	3					4.65441	2.43	1	1		0				0				0
O15126	Secretory carrier-associated membrane protein 1 OS=Homo sapiens GN=SCAMP1 PE=1 SV=2 - [SCAM1_HUMAN]	15.68	1	3	3	4	4.20352	7.99	1	1						0			8.91105	7.99	2	2																	4.60601	7.69	1	1
Q96E14	RecQ-mediated genome instability protein 2 OS=Homo sapiens GN=RMI2 PE=1 SV=2 - [RMI2_HUMAN]	15.65	1	1	1	1																										0
O00762	Ubiquitin-conjugating enzyme E2 C OS=Homo sapiens GN=UBE2C PE=1 SV=1 - [UBE2C_HUMAN]	15.64	1	1	1	1																														0
O15355	Protein phosphatase 1G OS=Homo sapiens GN=PPM1G PE=1 SV=1 - [PPM1G_HUMAN]	15.57	1	3	3	4		0				0				0				0			4.93502	6.78	1	1	10.144	12.27	2	2		0				0				0				0				0
P20810	Calpastatin OS=Homo sapiens GN=CAST PE=1 SV=4 - [ICAL_HUMAN]	15.54	1	6	6	7		0				0				0				0				0				0				0				0				0			8.27865	6.36	2	2	4.25919	2.68	1
P34896	Serine hydroxymethyltransferase, cytosolic OS=Homo sapiens GN=SHMT1 PE=1 SV=1 - [GLYC_HUMAN]	15.53	1	3	4	4		0				0				0				0			3.96618	2.9	1	1		0			4.20883	4.55	1	1						0			5.23153	3.93	1	1		0
P46060	Ran GTPase-activating protein 1 OS=Homo sapiens GN=RANGAP1 PE=1 SV=1 - [RAGP1_HUMAN]	15.5	1	4	4	7		0												0				0			9.37094	8.01	2	2	5.82936	4.09	1	1	5.39577	5.79	1	1	15.2434	7.5	2	3
Q9UBV8	Peflin OS=Homo sapiens GN=PEF1 PE=1 SV=1 - [PEF1_HUMAN]	15.49	1	2	2	3	6.28251	10.92	1	1	6.13947	10.92	1	1									4.88768	4.58	1	1
P35998	26S protease regulatory subunit 7 OS=Homo sapiens GN=PSMC2 PE=1 SV=3 - [PRS7_HUMAN]	15.47	1	4	4	7																	4.50936	3.46	1	1	10.2528	8.78	2	2	9.31028	8.78	2	2		0				0								0
O94826	Mitochondrial import receptor subunit TOM70 OS=Homo sapiens GN=TOMM70A PE=1 SV=1 - [TOM70_HUMAN]	15.46	1	5	5	7		0								0				0				0											7.25347	1.97	1	2	3.3344	1.97	1	1	5.21947	3.95	1	1
P16455	Methylated-DNA--protein-cysteine methyltransferase OS=Homo sapiens GN=MGMT PE=1 SV=1 - [MGMT_HUMAN]	15.46	1	2	2	2						0				0																			7.65269	15.46	2	2
Q04917	14-3-3 protein eta OS=Homo sapiens GN=YWHAH PE=1 SV=4 - [1433F_HUMAN]	15.45	1	2	4	8		0				0							3.69241	4.07	1	1	3.67716	4.07	1	1	7.74537	8.94	1	2	4.19282	8.94	1	1	8.00744	5.69	1	2					6.18107	11.38	1	1
P18077	60S ribosomal protein L35a OS=Homo sapiens GN=RPL35A PE=1 SV=2 - [RL35A_HUMAN]	15.45	1	1	1	2																																						0
Q9GZZ1	N-alpha-acetyltransferase 50 OS=Homo sapiens GN=NAA50 PE=1 SV=1 - [NAA50_HUMAN]	15.38	1	1	1	2										0				0				0												0							5.39295	15.38	1	1	4.5279	15.38	1
P15559	NAD(P)H dehydrogenase [quinone] 1 OS=Homo sapiens GN=NQO1 PE=1 SV=1 - [NQO1_HUMAN]	15.33	1	3	3	3																						0				0			4.56424	6.57	1	1		0				0
P51148	Ras-related protein Rab-5C OS=Homo sapiens GN=RAB5C PE=1 SV=2 - [RAB5C_HUMAN]	15.28	1	2	2	4	3.8715	6.48	1	1	3.99172	6.48	1	1		0				0			7.81491	15.28	2	2						0								0				0				0
Q4VC31	Coiled-coil domain-containing protein 58 OS=Homo sapiens GN=CCDC58 PE=1 SV=1 - [CCD58_HUMAN]	15.28	1	1	1	1																																									3.94529	15.28	1
Q15370	Transcription elongation factor B polypeptide 2 OS=Homo sapiens GN=TCEB2 PE=1 SV=1 - [ELOB_HUMAN]	15.25	1	1	1	1																						0								0											4.99148	15.25	1
Q969X5	Endoplasmic reticulum-Golgi intermediate compartment protein 1 OS=Homo sapiens GN=ERGIC1 PE=1 SV=1 - [ERGI1_HUMAN]	15.17	1	2	2	2																									4.34116	8.28	1	1		0				0
P54727	UV excision repair protein RAD23 homolog B OS=Homo sapiens GN=RAD23B PE=1 SV=1 - [RD23B_HUMAN]	15.16	1	4	4	5		0								0								0			4.46297	4.4	1	1	3.76457	2.69	1	1	3.77034	2.69	1	1	5.17848	7.09	1	1		0			4.86071	3.67	1
Q99426	Tubulin-folding cofactor B OS=Homo sapiens GN=TBCB PE=1 SV=2 - [TBCB_HUMAN]	15.16	1	2	2	3																		0							9.81825	6.56	1	2		0
P28331	NADH-ubiquinone oxidoreductase 75 kDa subunit, mitochondrial OS=Homo sapiens GN=NDUFS1 PE=1 SV=3 - [NDUS1_HUMAN]	15.13	1	6	6	7		0								0				0			7.86239	6.19	2	2	4.6311	3.99	1	1	4.20658	2.75	1	1					3.4921	1.65	1	1		0
O60888	Protein CutA OS=Homo sapiens GN=CUTA PE=1 SV=2 - [CUTA_HUMAN]	15.08	1	1	1	2																														0			7.05145	15.08	1	1	7.06767	15.08	1	1
P23588	Eukaryotic translation initiation factor 4B OS=Homo sapiens GN=EIF4B PE=1 SV=2 - [IF4B_HUMAN]	15.06	1	4	4	6	4.08154	4.09	1	1	5.49126	4.91	1	1						0							8.18106	6.71	2	2		0				0							4.35249	4.09	1	1		0
Q8WUD4	Coiled-coil domain-containing protein 12 OS=Homo sapiens GN=CCDC12 PE=1 SV=1 - [CCD12_HUMAN]	15.06	1	1	1	1						0												0															4.57044	15.06	1	1
P51572	B-cell receptor-associated protein 31 OS=Homo sapiens GN=BCAP31 PE=1 SV=3 - [BAP31_HUMAN]	15.04	1	3	3	7	5.74926	9.35	1	1		0																			3.93952	6.1	1	1		0							12.0037	9.35	1	2	11.6534	9.35	1
O94905	Erlin-2 OS=Homo sapiens GN=ERLIN2 PE=1 SV=1 - [ERLN2_HUMAN]	15.04	2	3	3	3														0			3.72811	3.54	1	1	4.84523	5.6	1	1					4.73535	5.9	1	1
P61586	Transforming protein RhoA OS=Homo sapiens GN=RHOA PE=1 SV=1 - [RHOA_HUMAN]	15.03	1	1	2	3		0								0				0				0												0				0				0				0
Q9NX70	Mediator of RNA polymerase II transcription subunit 29 OS=Homo sapiens GN=MED29 PE=1 SV=1 - [MED29_HUMAN]	15	1	1	1	1																																	4.6276	15	1	1
Q9P287	BRCA2 and CDKN1A-interacting protein OS=Homo sapiens GN=BCCIP PE=1 SV=1 - [BCCIP_HUMAN]	14.97	1	2	2	2		0																			4.13176	7.32	1	1																	5.98117	7.64	1
P54886	Delta-1-pyrroline-5-carboxylate synthase OS=Homo sapiens GN=ALDH18A1 PE=1 SV=2 - [P5CS_HUMAN]	14.97	1	8	8	11		0								0								0			10.1957	5.03	2	2	5.12034	2.14	1	1	9.13276	2.14	1	2	7.46103	2.77	2	2					4.62274	3.02	1
Q02252	Methylmalonate-semialdehyde dehydrogenase [acylating], mitochondrial OS=Homo sapiens GN=ALDH6A1 PE=1 SV=2 - [MMSA_HUMAN]	14.95	1	4	4	7		0				0				0				0								0			5.96936	5.42	1	1		0				0				0			15.7104	9.35	2
Q7Z406	Myosin-14 OS=Homo sapiens GN=MYH14 PE=1 SV=2 - [MYH14_HUMAN]	14.94	2	21	22	26		0				0							7.14636	1.55	2	2		0			9.87589	1.85	2	2	22.6543	4.16	5	5	13.6421	1.35	2	3	12.0027	1.8	3	3		0			4.01699	1.35	1
Q9Y265	RuvB-like 1 OS=Homo sapiens GN=RUVBL1 PE=1 SV=1 - [RUVB1_HUMAN]	14.91	1	4	4	5		0				0								0			3.38067	3.07	1	1		0				0			7.56003	2.41	1	2					4.00626	5.04	1	1
O00264	Membrane-associated progesterone receptor component 1 OS=Homo sapiens GN=PGRMC1 PE=1 SV=3 - [PGRC1_HUMAN]	14.87	1	3	3	6	3.33016	7.18	1	1	4.02536	7.18	1	1						0			3.50023	7.18	1	1					3.65624	7.18	1	1									4.45369	7.69	1	1	4.89412	7.69	1
P55209	Nucleosome assembly protein 1-like 1 OS=Homo sapiens GN=NAP1L1 PE=1 SV=1 - [NP1L1_HUMAN]	14.83	1	4	5	7													4.49513	4.35	1	1	4.69429	4.35	1	1	5.55265	4.6	1	1	5.25547	4.6	1	1					3.80227	3.07	1	1		0
P17174	Aspartate aminotransferase, cytoplasmic OS=Homo sapiens GN=GOT1 PE=1 SV=3 - [AATC_HUMAN]	14.77	1	4	4	6		0							3.36876	3.39	1	1	3.65678	3.39	1	1		0							8.58365	8.72	2	2	4.13472	5.08	1	1	5.10499	6.3	1	1		0
P53602	Diphosphomevalonate decarboxylase OS=Homo sapiens GN=MVD PE=1 SV=1 - [MVD1_HUMAN]	14.75	1	2	2	2										0								0			9.09348	14.75	2	2		0
P10606	Cytochrome c oxidase subunit 5B, mitochondrial OS=Homo sapiens GN=COX5B PE=1 SV=2 - [COX5B_HUMAN]	14.73	1	1	1	1		0																0								0				0				0				0				0
P55795	Heterogeneous nuclear ribonucleoprotein H2 OS=Homo sapiens GN=HNRNPH2 PE=1 SV=1 - [HNRH2_HUMAN]	14.7	1	3	5	9					4.38392	3.79	1	1	4.74216	3.79	1	1		0			9.21717	7.57	2	2		0							4.58307	4.9	1	1	13.9321	8.46	2	3		0				0
Q5JRX3	Presequence protease, mitochondrial OS=Homo sapiens GN=PITRM1 PE=1 SV=3 - [PREP_HUMAN]	14.66	1	7	7	9						0				0				0				0			4.54942	2.6	1	1	12.246	7.04	3	3		0			4.27072	1.35	1	1	3.93447	2.41	1	1	4.63592	2.41	1
Q9P289	Serine/threonine-protein kinase 26 OS=Homo sapiens GN=STK26 PE=1 SV=2 - [STK26_HUMAN]	14.66	3	3	3	3														0				0				0			5.21683	4.09	1	1		0			5.81006	7.21	1	1
Q96FJ2	Dynein light chain 2, cytoplasmic OS=Homo sapiens GN=DYNLL2 PE=1 SV=1 - [DYL2_HUMAN]	14.61	1	2	2	3																																	4.03247	13.48	1	1						0
Q13310	Polyadenylate-binding protein 4 OS=Homo sapiens GN=PABPC4 PE=1 SV=1 - [PABP4_HUMAN]	14.6	2	1	9	14		0			7.99948	4.35	2	2					5.16244	2.64	1	1	14.2518	8.7	3	3	5.44127	3.73	1	1	9.68649	8.07	2	2	10.3807	6.37	2	2	5.14454	2.8	1	1		0
P52758	Ribonuclease UK114 OS=Homo sapiens GN=HRSP12 PE=1 SV=1 - [UK114_HUMAN]	14.6	1	1	1	1		0				0							4.38263	14.6	1	1		0								0				0
P36543	V-type proton ATPase subunit E 1 OS=Homo sapiens GN=ATP6V1E1 PE=1 SV=1 - [VATE1_HUMAN]	14.6	2	2	2	2		0				0								0				0				0				0								0							4.85023	10.18	1
P41250	Glycine--tRNA ligase OS=Homo sapiens GN=GARS PE=1 SV=3 - [SYG_HUMAN]	14.48	1	5	5	5	6.12063	3.92	1	1		0				0				0							4.17559	2.17	1	1		0			4.96669	2.84	1	1		0
P46108	Adapter molecule crk OS=Homo sapiens GN=CRK PE=1 SV=2 - [CRK_HUMAN]	14.47	1	2	2	2																														0			3.94718	4.61	1	1	7.18216	9.87	1	1		0
P11766	Alcohol dehydrogenase class-3 OS=Homo sapiens GN=ADH5 PE=1 SV=4 - [ADHX_HUMAN]	14.44	1	3	3	3
P60903	Protein S100-A10 OS=Homo sapiens GN=S100A10 PE=1 SV=2 - [S10AA_HUMAN]	14.43	1	1	1	1
P38606	V-type proton ATPase catalytic subunit A OS=Homo sapiens GN=ATP6V1A PE=1 SV=2 - [VATA_HUMAN]	14.42	1	5	5	8						0												0			5.31308	2.43	1	1	3.61594	3.24	1	1	11.0678	2.76	1	2	5.4345	2.76	1	1	4.75509	2.76	1	1
Q05048	Cleavage stimulation factor subunit 1 OS=Homo sapiens GN=CSTF1 PE=1 SV=1 - [CSTF1_HUMAN]	14.39	1	3	3	4	4.08169	3.48	1	1		0				0												0												0			4.70137	6.03	1	1	4.21263	4.87	1
Q8N8J7	Uncharacterized protein C4orf32 OS=Homo sapiens GN=C4orf32 PE=2 SV=2 - [CD032_HUMAN]	14.39	1	1	1	1																										0			4.78915	14.39	1	1										0
O43324	Eukaryotic translation elongation factor 1 epsilon-1 OS=Homo sapiens GN=EEF1E1 PE=1 SV=1 - [MCA3_HUMAN]	14.37	1	1	1	1										0								0			4.50241	14.37	1	1
P31689	DnaJ homolog subfamily A member 1 OS=Homo sapiens GN=DNAJA1 PE=1 SV=2 - [DNJA1_HUMAN]	14.36	1	3	3	7		0																				0			9.17882	8.06	2	2	10.8734	4.79	1	2						0
O75915	PRA1 family protein 3 OS=Homo sapiens GN=ARL6IP5 PE=1 SV=1 - [PRAF3_HUMAN]	14.36	1	2	2	2																	4.84185	13.83	1	1													4.52874	10.64	1	1		0
P62273	40S ribosomal protein S29 OS=Homo sapiens GN=RPS29 PE=1 SV=2 - [RS29_HUMAN]	14.29	1	1	1	1	2.26113	14.29	1	1										0								0
P26196	Probable ATP-dependent RNA helicase DDX6 OS=Homo sapiens GN=DDX6 PE=1 SV=2 - [DDX6_HUMAN]	14.29	1	3	3	6																					9.64188	8.49	2	2	10.5521	8.49	2	2						0			8.22931	5.8	1	2		0
Q9BX40	Protein LSM14 homolog B OS=Homo sapiens GN=LSM14B PE=1 SV=1 - [LS14B_HUMAN]	14.29	1	3	3	3										0				0							3.9377	5.19	1	1	4.05974	5.97	1	1					3.73844	3.12	1	1		0				0
O60739	Eukaryotic translation initiation factor 1b OS=Homo sapiens GN=EIF1B PE=1 SV=2 - [EIF1B_HUMAN]	14.16	1	1	1	1																																									4.27548	14.16	1
P07814	Bifunctional glutamate/proline--tRNA ligase OS=Homo sapiens GN=EPRS PE=1 SV=5 - [SYEP_HUMAN]	14.15	1	13	13	16		0				0				0				0			8.73111	3.11	2	2	8.28022	3.04	2	2	7.98684	2.18	2	2	19.4626	4.7	5	5	4.67268	1.72	1	1	4.67884	1.72	1	1	10.9608	3.24	2
P23919	Thymidylate kinase OS=Homo sapiens GN=DTYMK PE=1 SV=4 - [KTHY_HUMAN]	14.15	1	2	2	2						0																												0							3.46673	8.49	1
P26885	Peptidyl-prolyl cis-trans isomerase FKBP2 OS=Homo sapiens GN=FKBP2 PE=1 SV=2 - [FKBP2_HUMAN]	14.08	1	1	1	1		0				0												0											4.70663	14.08	1	1						0				0
P36776	Lon protease homolog, mitochondrial OS=Homo sapiens GN=LONP1 PE=1 SV=2 - [LONM_HUMAN]	14.08	1	5	5	5		0			5.55541	3.65	1	1						0			7.93036	4.07	2	2	5.15508	3.55	1	1		0																0
P38159	RNA-binding motif protein, X chromosome OS=Homo sapiens GN=RBMX PE=1 SV=3 - [RBMX_HUMAN]	14.07	2	3	3	4		0				0								0				0				0			9.7838	9.97	2	2		0				0				0
P55769	NHP2-like protein 1 OS=Homo sapiens GN=NHP2L1 PE=1 SV=3 - [NH2L1_HUMAN]	14.06	1	1	1	1																									4.13966	14.06	1	1						0
Q9BV40	Vesicle-associated membrane protein 8 OS=Homo sapiens GN=VAMP8 PE=1 SV=1 - [VAMP8_HUMAN]	14	1	1	1	2																																						0
P08134	Rho-related GTP-binding protein RhoC OS=Homo sapiens GN=RHOC PE=1 SV=1 - [RHOC_HUMAN]	13.99	1	1	2	3																		0												0			3.57703	6.22	1	1
Q16851	UTP--glucose-1-phosphate uridylyltransferase OS=Homo sapiens GN=UGP2 PE=1 SV=5 - [UGPA_HUMAN]	13.98	1	5	5	6		0				0				0			5.98514	3.94	1	1						0			4.29588	3.54	1	1	9.38902	6.3	2	2	3.55063	2.56	1	1		0			6.23253	4.72	1
P54578	Ubiquitin carboxyl-terminal hydrolase 14 OS=Homo sapiens GN=USP14 PE=1 SV=3 - [UBP14_HUMAN]	13.97	1	3	3	3						0								0			3.9752	4.86	1	1																		0			4.56216	4.86	1
P14649	Myosin light chain 6B OS=Homo sapiens GN=MYL6B PE=1 SV=1 - [MYL6B_HUMAN]	13.94	1	1	2	4		0							3.60564	6.25	1	1	3.70211	6.25	1	1	3.79887	6.25	1	1		0											3.78777	7.69	1	1		0				0
P49748	Very long-chain specific acyl-CoA dehydrogenase, mitochondrial OS=Homo sapiens GN=ACADVL PE=1 SV=1 - [ACADV_HUMAN]	13.89	1	4	4	8	5.72131	2.6	1	1	4.01777	2.6	1	1		0				0			5.37385	2.6	1	1	5.54904	2.6	1	1	14.9158	9.77	3	3		0											6.48842	4.12	1
Q8NBS9	Thioredoxin domain-containing protein 5 OS=Homo sapiens GN=TXNDC5 PE=1 SV=2 - [TXND5_HUMAN]	13.89	1	4	4	9		0				0							3.13276	2.08	1	1		0			5.74952	4.63	1	1	17.0233	8.33	2	4	8.5278	3.47	1	2	4.5203	3.47	1	1						0
P16435	NADPH--cytochrome P450 reductase OS=Homo sapiens GN=POR PE=1 SV=2 - [NCPR_HUMAN]	13.88	1	4	4	9	4.77974	3.55	1	1	4.39348	3.55	1	1									4.94419	3.55	1	1	4.21484	3.25	1	1	5.10303	3.25	1	1	4.48141	3.25	1	1						0			4.13884	3.4	1
P46779	60S ribosomal protein L28 OS=Homo sapiens GN=RPL28 PE=1 SV=3 - [RL28_HUMAN]	13.87	1	2	2	2																	4.18841	13.14	1	1																	3.76646	13.87	1	1		0
P13674	Prolyl 4-hydroxylase subunit alpha-1 OS=Homo sapiens GN=P4HA1 PE=1 SV=2 - [P4HA1_HUMAN]	13.86	1	4	4	6		0																0				0															11.5598	3.93	1	2	5.5805	3.93	1
Q13405	39S ribosomal protein L49, mitochondrial OS=Homo sapiens GN=MRPL49 PE=1 SV=1 - [RM49_HUMAN]	13.86	1	1	1	1						0																												0
Q6NUK1	Calcium-binding mitochondrial carrier protein SCaMC-1 OS=Homo sapiens GN=SLC25A24 PE=1 SV=2 - [SCMC1_HUMAN]	13.84	1	5	5	6													3.43209	2.73	1	1	9.80478	6.92	2	2		0				0			3.89336	4.61	1	1					3.50659	2.31	1	1		0
Q93084	Sarcoplasmic/endoplasmic reticulum calcium ATPase 3 OS=Homo sapiens GN=ATP2A3 PE=1 SV=2 - [AT2A3_HUMAN]	13.81	2	7	10	13		0				0				0			11.6788	4.31	3	3	7.47614	2.49	2	2	4.81475	1.53	1	1	5.10528	1.53	1	1	11.4399	3.36	2	2	3.8067	1.34	1	1	5.49546	2.21	1	1	9.76085	2.21	1
P80404	4-aminobutyrate aminotransferase, mitochondrial OS=Homo sapiens GN=ABAT PE=1 SV=3 - [GABT_HUMAN]	13.8	1	3	3	4														0				0			9.0222	10	2	2	5.00605	4.4	1	1		0
P49902	Cytosolic purine 5'-nucleotidase OS=Homo sapiens GN=NT5C2 PE=1 SV=1 - [5NTC_HUMAN]	13.73	1	4	4	4																					6.62551	5.17	1	1		0								0			4.1002	5.53	1	1
Q9Y570	Protein phosphatase methylesterase 1 OS=Homo sapiens GN=PPME1 PE=1 SV=3 - [PPME1_HUMAN]	13.73	1	2	2	3																		0																			4.56272	5.7	1	1	5.35079	5.7	1
P20962	Parathymosin OS=Homo sapiens GN=PTMS PE=1 SV=2 - [PTMS_HUMAN]	13.73	1	1	1	1																					3.86171	13.73	1	1
Q9NZZ3	Charged multivesicular body protein 5 OS=Homo sapiens GN=CHMP5 PE=1 SV=1 - [CHMP5_HUMAN]	13.7	1	1	1	1																						0																0			6.15133	13.7	1
Q9Y4Z0	U6 snRNA-associated Sm-like protein LSm4 OS=Homo sapiens GN=LSM4 PE=1 SV=1 - [LSM4_HUMAN]	13.67	1	2	2	3																					4.39057	11.51	1	1																	12.0729	13.67	1
Q9UIJ7	GTP:AMP phosphotransferase AK3, mitochondrial OS=Homo sapiens GN=AK3 PE=1 SV=4 - [KAD3_HUMAN]	13.66	1	2	2	2						0												0			4.84604	6.17	1	1
Q92598	Heat shock protein 105 kDa OS=Homo sapiens GN=HSPH1 PE=1 SV=1 - [HS105_HUMAN]	13.64	1	7	7	11		0				0								0			3.68979	1.63	1	1		0			5.18806	2.33	1	1	15.4047	6.64	3	3		0			15.2359	3.5	2	3	6.03577	2.1	1
O94776	Metastasis-associated protein MTA2 OS=Homo sapiens GN=MTA2 PE=1 SV=1 - [MTA2_HUMAN]	13.62	1	4	4	7		0				0																0							4.58811	4.64	1	1	10.9745	2.84	1	2	4.55954	2.84	1	1		0
Q99733	Nucleosome assembly protein 1-like 4 OS=Homo sapiens GN=NAP1L4 PE=1 SV=1 - [NP1L4_HUMAN]	13.6	1	3	4	5																	3.69568	4	1	1	4.22846	4.53	1	1		0							4.61256	6.67	1	1	5.0629	6.67	1	1
Q9Y3B4	Splicing factor 3B subunit 6 OS=Homo sapiens GN=SF3B6 PE=1 SV=1 - [SF3B6_HUMAN]	13.6	1	1	1	1																													4.9321	13.6	1	1										0
P11233	Ras-related protein Ral-A OS=Homo sapiens GN=RALA PE=1 SV=1 - [RALA_HUMAN]	13.59	2	2	2	2						0																											3.91364	5.83	1	1	5.14678	7.77	1	1
O75817	Ribonuclease P protein subunit p20 OS=Homo sapiens GN=POP7 PE=1 SV=2 - [POP7_HUMAN]	13.57	1	1	1	1						0											3.24069	13.57	1	1																		0
Q562R1	Beta-actin-like protein 2 OS=Homo sapiens GN=ACTBL2 PE=1 SV=2 - [ACTBL_HUMAN]	13.56	1	1	3	17	8.67302	4.26	1	2	8.7541	4.26	1	2	7.98037	4.26	1	2	9.73441	4.26	1	2	16.94	4.26	1	4	8.2931	9.84	2	2	4.17139	4.26	1	1	3.39616	3.72	1	1		0				0				0
O75348	V-type proton ATPase subunit G 1 OS=Homo sapiens GN=ATP6V1G1 PE=1 SV=3 - [VATG1_HUMAN]	13.56	1	1	1	1
P68402	Platelet-activating factor acetylhydrolase IB subunit beta OS=Homo sapiens GN=PAFAH1B2 PE=1 SV=1 - [PA1B2_HUMAN]	13.54	1	2	2	2																													5.00165	8.3	1	1
P11216	Glycogen phosphorylase, brain form OS=Homo sapiens GN=PYGB PE=1 SV=5 - [PYGB_HUMAN]	13.52	1	6	6	6		0				0								0				0				0			8.04418	5.22	2	2		0				0			3.9325	1.3	1	1
Q9BU02	Thiamine-triphosphatase OS=Homo sapiens GN=THTPA PE=1 SV=3 - [THTPA_HUMAN]	13.48	1	1	1	1																																					6.22032	13.48	1	1		0
Q99747	Gamma-soluble NSF attachment protein OS=Homo sapiens GN=NAPG PE=1 SV=1 - [SNAG_HUMAN]	13.46	1	2	2	2						0												0				0				0				0				0			8.27911	13.46	2	2		0
P00367	Glutamate dehydrogenase 1, mitochondrial OS=Homo sapiens GN=GLUD1 PE=1 SV=2 - [DHE3_HUMAN]	13.44	2	5	5	6		0				0								0				0				0			3.7008	2.51	1	1	4.28835	2.87	1	1		0				0			9.55691	7.71	2
P09110	3-ketoacyl-CoA thiolase, peroxisomal OS=Homo sapiens GN=ACAA1 PE=1 SV=2 - [THIK_HUMAN]	13.44	1	3	3	4		0																			4.64123	4.95	1	1	9.24991	4.95	1	2	4.97933	3.54	1	1
P30566	Adenylosuccinate lyase OS=Homo sapiens GN=ADSL PE=1 SV=2 - [PUR8_HUMAN]	13.43	1	3	3	5						0																							9.67502	3.93	1	2	10.5764	4.13	1	2					4.19655	5.37	1
Q9NQP4	Prefoldin subunit 4 OS=Homo sapiens GN=PFDN4 PE=1 SV=1 - [PFD4_HUMAN]	13.43	1	2	2	4					5.04171	11.19	1	1	4.64541	11.19	1	1	4.88669	11.19	1	1					5.36067	13.43	1	1		0								0
Q9NQR4	Omega-amidase NIT2 OS=Homo sapiens GN=NIT2 PE=1 SV=1 - [NIT2_HUMAN]	13.41	1	2	2	2																		0			5.06385	5.8	1	1					3.79712	7.61	1	1						0
Q8WVJ2	NudC domain-containing protein 2 OS=Homo sapiens GN=NUDCD2 PE=1 SV=1 - [NUDC2_HUMAN]	13.38	1	1	1	1																													5.78927	13.38	1	1
P28070	Proteasome subunit beta type-4 OS=Homo sapiens GN=PSMB4 PE=1 SV=4 - [PSB4_HUMAN]	13.26	1	2	2	2		0											3.25975	7.58	1	1					3.70048	5.68	1	1		0
Q15717	ELAV-like protein 1 OS=Homo sapiens GN=ELAVL1 PE=1 SV=2 - [ELAV1_HUMAN]	13.19	1	3	3	3																	3.22206	3.37	1	1									3.74079	3.99	1	1
Q09028	Histone-binding protein RBBP4 OS=Homo sapiens GN=RBBP4 PE=1 SV=3 - [RBBP4_HUMAN]	13.18	1	2	2	3																																					4.32555	6.35	1	1	5.40993	6.35	1
Q9NR12	PDZ and LIM domain protein 7 OS=Homo sapiens GN=PDLIM7 PE=1 SV=1 - [PDLI7_HUMAN]	13.13	1	2	2	2		0								0				0				0			4.47919	6.78	1	1		0				0				0								0
Q13283	Ras GTPase-activating protein-binding protein 1 OS=Homo sapiens GN=G3BP1 PE=1 SV=1 - [G3BP1_HUMAN]	13.09	1	3	3	5		0				0				0												0				0			8.45079	8.15	2	2	4.63467	3.22	1	1					4.51418	4.94	1
Q13630	GDP-L-fucose synthase OS=Homo sapiens GN=TSTA3 PE=1 SV=1 - [FCL_HUMAN]	13.08	1	2	2	3									3.29403	3.74	1	1					7.02353	13.08	2	2		0																0
Q9UNF1	Melanoma-associated antigen D2 OS=Homo sapiens GN=MAGED2 PE=1 SV=2 - [MAGD2_HUMAN]	13.04	1	3	3	4		0				0							4.42724	3.96	1	1	4.7153	5.61	1	1	4.34174	5.61	1	1		0															6.46751	3.47	1
P00974	Pancreatic trypsin inhibitor OS=Bos taurus PE=1 SV=2 - [BPT1_BOVIN]	13	1	1	1	2																	3.31901	13	1	1	3.6788	13	1	1														0				0
Q96A26	Protein FAM162A OS=Homo sapiens GN=FAM162A PE=1 SV=2 - [F162A_HUMAN]	12.99	1	1	1	1										0
Q00325	Phosphate carrier protein, mitochondrial OS=Homo sapiens GN=SLC25A3 PE=1 SV=2 - [MPCP_HUMAN]	12.98	1	4	4	10	7.16157	3.31	1	2	3.29541	3.31	1	1		0			3.69018	3.31	1	1	3.55245	3.31	1	1		0				0			7.24682	4.42	1	2	3.88042	4.42	1	1
P31040	Succinate dehydrogenase [ubiquinone] flavoprotein subunit, mitochondrial OS=Homo sapiens GN=SDHA PE=1 SV=2 - [SDHA_HUMAN]	12.95	1	4	4	8	4.301	2.11	1	1						0			3.60468	2.11	1	1	9.36154	6.48	2	2	9.82411	6.48	2	2	4.62002	2.26	1	1						0				0			4.08883	4.22	1
Q12931	Heat shock protein 75 kDa, mitochondrial OS=Homo sapiens GN=TRAP1 PE=1 SV=3 - [TRAP1_HUMAN]	12.93	1	4	5	10	8.12797	1.99	1	2	9.16823	6.11	2	2	4.70473	1.99	1	1	4.63249	1.99	1	1	4.43966	1.99	1	1		0				0			4.38176	3.27	1	1	3.40539	1.56	1	1		0				0
P02786	Transferrin receptor protein 1 OS=Homo sapiens GN=TFRC PE=1 SV=2 - [TFR1_HUMAN]	12.89	1	6	6	6						0			3.31596	1.84	1	1		0			4.89488	2.11	1	1					4.48068	1.97	1	1	3.41323	1.71	1	1					4.44935	2.76	1	1		0
P32322	Pyrroline-5-carboxylate reductase 1, mitochondrial OS=Homo sapiens GN=PYCR1 PE=1 SV=2 - [P5CR1_HUMAN]	12.85	1	3	3	4																		0				0			4.35634	5.64	1	1		0								0			9.11918	5.64	1
O76003	Glutaredoxin-3 OS=Homo sapiens GN=GLRX3 PE=1 SV=2 - [GLRX3_HUMAN]	12.84	1	2	2	2
P49006	MARCKS-related protein OS=Homo sapiens GN=MARCKSL1 PE=1 SV=2 - [MRP_HUMAN]	12.82	1	1	1	2																																	4.10413	12.82	1	1	4.01635	12.82	1	1
P13498	Cytochrome b-245 light chain OS=Homo sapiens GN=CYBA PE=1 SV=3 - [CY24A_HUMAN]	12.82	1	1	1	1
O95881	Thioredoxin domain-containing protein 12 OS=Homo sapiens GN=TXNDC12 PE=1 SV=1 - [TXD12_HUMAN]	12.79	1	1	1	1																																										0
O15372	Eukaryotic translation initiation factor 3 subunit H OS=Homo sapiens GN=EIF3H PE=1 SV=1 - [EIF3H_HUMAN]	12.78	1	2	2	5																					3.83061	7.67	1	1	17.2679	12.78	2	3	6.44248	5.11	1	1
Q14980	Nuclear mitotic apparatus protein 1 OS=Homo sapiens GN=NUMA1 PE=1 SV=2 - [NUMA1_HUMAN]	12.77	1	13	13	16		0			4.02012	0.71	1	1		0				0			7.23379	1.61	1	1	11.8949	1.61	1	2	9.75362	1.51	2	2	10.2719	1.8	2	2	9.95776	2.22	2	2	6.89911	1.37	1	1	8.58642	2.13	2
P47897	Glutamine--tRNA ligase OS=Homo sapiens GN=QARS PE=1 SV=1 - [SYQ_HUMAN]	12.77	1	5	5	5		0				0				0				0				0								0			3.80036	1.81	1	1	12.2579	7.1	3	3	4.91417	3.87	1	1
P98179	Putative RNA-binding protein 3 OS=Homo sapiens GN=RBM3 PE=1 SV=1 - [RBM3_HUMAN]	12.74	1	2	2	5		0				0																							9.46125	11.46	1	2	3.83739	11.46	1	1						0
P41091	Eukaryotic translation initiation factor 2 subunit 3 OS=Homo sapiens GN=EIF2S3 PE=1 SV=3 - [IF2G_HUMAN]	12.71	2	3	3	4		0				0															8.75531	8.26	2	2	3.52313	2.97	1	1		0			4.56009	4.45	1	1		0
Q04828	Aldo-keto reductase family 1 member C1 OS=Homo sapiens GN=AKR1C1 PE=1 SV=1 - [AK1C1_HUMAN]	12.69	2	1	2	3		0				0				0								0				0			5.12601	6.81	1	1	3.80721	6.81	1	1
Q92522	Histone H1x OS=Homo sapiens GN=H1FX PE=1 SV=1 - [H1X_HUMAN]	12.68	1	2	2	5		0			3.81412	5.63	1	1	3.82359	5.63	1	1	3.8045	5.63	1	1	3.64572	5.63	1	1		0				0			3.96172	7.04	1	1		0				0
O14828	Secretory carrier-associated membrane protein 3 OS=Homo sapiens GN=SCAMP3 PE=1 SV=3 - [SCAM3_HUMAN]	12.68	1	2	2	3										0			4.931	4.61	1	1	3.85299	4.61	1	1		0																			3.89286	8.07	1
P40222	Alpha-taxilin OS=Homo sapiens GN=TXLNA PE=1 SV=3 - [TXLNA_HUMAN]	12.64	1	2	2	4														0			3.95137	6.59	1	1	4.29518	6.59	1	1						0			4.06854	6.04	1	1	4.60706	6.04	1	1		0
P61956	Small ubiquitin-related modifier 2 OS=Homo sapiens GN=SUMO2 PE=1 SV=3 - [SUMO2_HUMAN]	12.63	3	1	1	1		0				0				0			3.12855	12.63	1	1		0																								0
Q13435	Splicing factor 3B subunit 2 OS=Homo sapiens GN=SF3B2 PE=1 SV=2 - [SF3B2_HUMAN]	12.63	1	5	5	5		0																			10.2587	5.47	2	2		0				0							6.43295	3.24	1	1	5.43441	2.46	1
Q9BVT8	Transmembrane and ubiquitin-like domain-containing protein 1 OS=Homo sapiens GN=TMUB1 PE=1 SV=1 - [TMUB1_HUMAN]	12.6	1	1	1	1																																		0
O00193	Small acidic protein OS=Homo sapiens GN=SMAP PE=1 SV=1 - [SMAP_HUMAN]	12.57	1	1	1	2		0				0								0				0				0				0								0				0			5.8524	12.57	1
P61081	NEDD8-conjugating enzyme Ubc12 OS=Homo sapiens GN=UBE2M PE=1 SV=1 - [UBC12_HUMAN]	12.57	1	2	2	2													3.12055	6.01	1	1		0				0							3.79361	6.56	1	1						0
Q96GC9	Vacuole membrane protein 1 OS=Homo sapiens GN=VMP1 PE=1 SV=1 - [VMP1_HUMAN]	12.56	1	2	2	6	5.9465	7.39	1	1	5.04455	7.39	1	1																	3.94911	7.39	1	1						0
O75431	Metaxin-2 OS=Homo sapiens GN=MTX2 PE=1 SV=1 - [MTX2_HUMAN]	12.55	1	2	2	3						0																0			6.05517	8.37	1	1					7.06687	12.55	1	1	8.17659	12.55	1	1
Q3LXA3	Bifunctional ATP-dependent dihydroxyacetone kinase/FAD-AMP lyase (cyclizing) OS=Homo sapiens GN=DAK PE=1 SV=2 - [DHAK_HUMAN]	12.52	1	3	3	4		0			3.41442	2.96	1	1						0							9.07734	7.13	2	2						0				0			6.98288	5.39	1	1
P14678	Small nuclear ribonucleoprotein-associated proteins B and B' OS=Homo sapiens GN=SNRPB PE=1 SV=2 - [RSMB_HUMAN]	12.5	2	3	3	5						0												0			8.10996	8.75	1	2		0							6.46669	12.08	1	1	9.92774	12.5	2	2
P08397	Porphobilinogen deaminase OS=Homo sapiens GN=HMBS PE=1 SV=2 - [HEM3_HUMAN]	12.47	1	2	2	5														0				0				0			6.08176	6.65	1	1	4.3075	6.65	1	1		0			5.35464	5.82	1	1	10.8196	5.82	1
P78417	Glutathione S-transferase omega-1 OS=Homo sapiens GN=GSTO1 PE=1 SV=2 - [GSTO1_HUMAN]	12.45	1	2	2	4		0				0								0											9.71274	7.47	1	2	4.12486	7.47	1	1		0
Q9UI09	NADH dehydrogenase [ubiquinone] 1 alpha subcomplex subunit 12 OS=Homo sapiens GN=NDUFA12 PE=1 SV=1 - [NDUAC_HUMAN]	12.41	1	1	1	1														0								0												0
Q9Y3U8	60S ribosomal protein L36 OS=Homo sapiens GN=RPL36 PE=1 SV=3 - [RL36_HUMAN]	12.38	1	1	1	1																																						0
P40123	Adenylyl cyclase-associated protein 2 OS=Homo sapiens GN=CAP2 PE=1 SV=1 - [CAP2_HUMAN]	12.37	1	2	2	2														0				0															4.33393	5.66	1	1	5.462	6.71	1	1
O00483	Cytochrome c oxidase subunit NDUFA4 OS=Homo sapiens GN=NDUFA4 PE=1 SV=1 - [NDUA4_HUMAN]	12.35	1	1	1	1		0												0			3.34886	12.35	1	1		0
Q9BVK6	Transmembrane emp24 domain-containing protein 9 OS=Homo sapiens GN=TMED9 PE=1 SV=2 - [TMED9_HUMAN]	12.34	1	4	4	6														0			7.50439	8.94	2	2	3.72894	4.26	1	1					4.37012	7.23	1	1		0
Q16740	ATP-dependent Clp protease proteolytic subunit, mitochondrial OS=Homo sapiens GN=CLPP PE=1 SV=1 - [CLPP_HUMAN]	12.27	1	1	1	1						0								0			4.78691	12.27	1	1		0				0
P51668	Ubiquitin-conjugating enzyme E2 D1 OS=Homo sapiens GN=UBE2D1 PE=1 SV=1 - [UB2D1_HUMAN]	12.24	4	1	1	1						0																											3.28647	12.24	1	1
Q9Y5Z4	Heme-binding protein 2 OS=Homo sapiens GN=HEBP2 PE=1 SV=1 - [HEBP2_HUMAN]	12.2	1	2	2	2		0											3.31583	5.85	1	1	3.5787	6.34	1	1		0				0												0
P42766	60S ribosomal protein L35 OS=Homo sapiens GN=RPL35 PE=1 SV=2 - [RL35_HUMAN]	12.2	1	2	2	3						0								0											3.67641	11.38	1	1		0											3.38442	12.2	1
P28074	Proteasome subunit beta type-5 OS=Homo sapiens GN=PSMB5 PE=1 SV=3 - [PSB5_HUMAN]	12.17	1	2	2	3		0				0				0				0				0				0			4.25158	6.84	1	1	3.51578	5.32	1	1	3.86399	5.32	1	1
P80303	Nucleobindin-2 OS=Homo sapiens GN=NUCB2 PE=1 SV=2 - [NUCB2_HUMAN]	12.14	1	3	3	3						0												0								0				0				0							5.14748	5.95	1
Q01813	ATP-dependent 6-phosphofructokinase, platelet type OS=Homo sapiens GN=PFKP PE=1 SV=2 - [PFKAP_HUMAN]	12.12	1	8	8	10						0				0							4.33638	1.66	1	1		0				0							9.68322	5.48	2	2	3.89432	1.53	1	1		0
Q16762	Thiosulfate sulfurtransferase OS=Homo sapiens GN=TST PE=1 SV=4 - [THTR_HUMAN]	12.12	1	3	3	5																		0							8.46222	6.4	1	2	7.60998	10.77	2	2		0								0
Q96HY6	DDRGK domain-containing protein 1 OS=Homo sapiens GN=DDRGK1 PE=1 SV=2 - [DDRGK_HUMAN]	12.1	1	2	2	3						0												0							3.78123	6.05	1	1		0			9.98566	6.05	1	2		0				0
Q9BY42	Protein RTF2 homolog OS=Homo sapiens GN=RTFDC1 PE=1 SV=3 - [RTF2_HUMAN]	12.09	1	3	3	3		0															3.90228	6.21	1	1										0			4.27338	4.58	1	1						0
P36542	ATP synthase subunit gamma, mitochondrial OS=Homo sapiens GN=ATP5C1 PE=1 SV=1 - [ATPG_HUMAN]	12.08	1	3	3	5		0											3.97065	4.03	1	1	4.09276	4.03	1	1		0							5.03234	5.03	1	1		0			5.85951	8.05	1	1	6.11167	8.05	1
Q96CN7	Isochorismatase domain-containing protein 1 OS=Homo sapiens GN=ISOC1 PE=1 SV=3 - [ISOC1_HUMAN]	12.08	1	2	2	3										0			4.21873	5.03	1	1	3.32269	5.03	1	1	4.07529	7.05	1	1		0				0				0				0
Q12765	Secernin-1 OS=Homo sapiens GN=SCRN1 PE=1 SV=2 - [SCRN1_HUMAN]	12.08	1	4	4	4																													7.44579	7	2	2		0								0
P61006	Ras-related protein Rab-8A OS=Homo sapiens GN=RAB8A PE=1 SV=1 - [RAB8A_HUMAN]	12.08	5	1	2	2						0			3.22133	5.31	1	1					4.91222	6.76	1	1														0
Q07960	Rho GTPase-activating protein 1 OS=Homo sapiens GN=ARHGAP1 PE=1 SV=1 - [RHG01_HUMAN]	12.07	1	3	3	3						0											3.60558	4.1	1	1										0								0
Q96DA6	Mitochondrial import inner membrane translocase subunit TIM14 OS=Homo sapiens GN=DNAJC19 PE=1 SV=3 - [TIM14_HUMAN]	12.07	1	1	1	1																																		0				0
P11387	DNA topoisomerase 1 OS=Homo sapiens GN=TOP1 PE=1 SV=2 - [TOP1_HUMAN]	12.03	1	5	5	5						0				0								0				0				0				0			3.74231	1.7	1	1					9.85793	6.01	2
O95983	Methyl-CpG-binding domain protein 3 OS=Homo sapiens GN=MBD3 PE=1 SV=1 - [MBD3_HUMAN]	12.03	1	2	2	2										0												0				0			5.99063	5.5	1	1
Q9Y3F4	Serine-threonine kinase receptor-associated protein OS=Homo sapiens GN=STRAP PE=1 SV=1 - [STRAP_HUMAN]	12	1	3	3	3														0															3.52197	3.43	1	1		0
Q9ULA0	Aspartyl aminopeptidase OS=Homo sapiens GN=DNPEP PE=1 SV=1 - [DNPEP_HUMAN]	12	1	4	4	5					5.64068	5.89	1	1						0			4.02005	2.53	1	1	5.38195	6.11	1	1	5.24752	6.11	1	1		0				0
P0C7V9	Putative methyltransferase-like protein 15P1 OS=Homo sapiens GN=METTL15P1 PE=5 SV=1 - [ME15P_HUMAN]	11.97	2	1	1	1						0								0																							3.96951	11.97	1	1
P35606	Coatomer subunit beta' OS=Homo sapiens GN=COPB2 PE=1 SV=2 - [COPB2_HUMAN]	11.92	1	5	5	6		0																0												0							4.16293	1.55	1	1	9.28605	4.86	2
P38919	Eukaryotic initiation factor 4A-III OS=Homo sapiens GN=EIF4A3 PE=1 SV=4 - [IF4A3_HUMAN]	11.92	1	2	3	4					3.73735	4.62	1	1		0								0				0				0			5.01928	3.89	1	1	4.96288	3.89	1	1						0
Q99436	Proteasome subunit beta type-7 OS=Homo sapiens GN=PSMB7 PE=1 SV=1 - [PSB7_HUMAN]	11.91	1	2	2	3	5.41045	6.86	1	1	4.74933	6.86	1	1																		0								0
O43684	Mitotic checkpoint protein BUB3 OS=Homo sapiens GN=BUB3 PE=1 SV=1 - [BUB3_HUMAN]	11.89	1	2	2	3		0															5.2136	5.79	1	1	5.09513	5.79	1	1
Q14847	LIM and SH3 domain protein 1 OS=Homo sapiens GN=LASP1 PE=1 SV=2 - [LASP1_HUMAN]	11.88	1	3	3	4		0							3.15595	4.98	1	1		0															8.60627	5.75	1	2
Q9Y6C9	Mitochondrial carrier homolog 2 OS=Homo sapiens GN=MTCH2 PE=1 SV=1 - [MTCH2_HUMAN]	11.88	1	2	2	3																																						0			6.52609	6.93	1
Q14444	Caprin-1 OS=Homo sapiens GN=CAPRIN1 PE=1 SV=2 - [CAPR1_HUMAN]	11.85	1	4	4	9	5.78434	5.92	1	1		0							7.49955	7.48	2	2	10.7043	5.92	1	2	5.01268	5.92	1	1		0							5.72191	7.19	1	1	10.8053	10.3	2	2
Q13148	TAR DNA-binding protein 43 OS=Homo sapiens GN=TARDBP PE=1 SV=1 - [TADBP_HUMAN]	11.84	1	5	5	6		0			4.2427	4.35	1	1									4.69873	4.35	1	1					3.97695	5.8	1	1		0				0							11.6102	11.59	2
Q9Y5Y3	Probable G-protein coupled receptor 45 OS=Homo sapiens GN=GPR45 PE=2 SV=2 - [GPR45_HUMAN]	11.83	1	1	1	1																		0								0								0
Q14247	Src substrate cortactin OS=Homo sapiens GN=CTTN PE=1 SV=2 - [SRC8_HUMAN]	11.82	1	3	3	3		0				0				0								0				0				0							4.97163	5.82	1	1		0				0
Q9H4M9	EH domain-containing protein 1 OS=Homo sapiens GN=EHD1 PE=1 SV=2 - [EHD1_HUMAN]	11.8	1	4	4	5										0							5.47019	5.99	1	1	5.13276	5.99	1	1									3.44774	2.43	1	1	3.50372	2.06	1	1	3.91972	3.56	1
Q9Y3C1	Nucleolar protein 16 OS=Homo sapiens GN=NOP16 PE=1 SV=2 - [NOP16_HUMAN]	11.8	1	1	1	1																																										0
O95793	Double-stranded RNA-binding protein Staufen homolog 1 OS=Homo sapiens GN=STAU1 PE=1 SV=2 - [STAU1_HUMAN]	11.79	1	3	3	4		0				0				0				0				0				0								0			4.87016	4.33	1	1	9.10247	7.97	2	2	4.068	3.81	1
P63098	Calcineurin subunit B type 1 OS=Homo sapiens GN=PPP3R1 PE=1 SV=2 - [CANB1_HUMAN]	11.76	1	1	1	1		0				0				0				0								0				0			3.74774	11.76	1	1		0				0				0
P05198	Eukaryotic translation initiation factor 2 subunit 1 OS=Homo sapiens GN=EIF2S1 PE=1 SV=3 - [IF2A_HUMAN]	11.75	1	2	2	2					3.42683	3.81	1	1										0			4.16136	7.94	1	1														0
Q86VP6	Cullin-associated NEDD8-dissociated protein 1 OS=Homo sapiens GN=CAND1 PE=1 SV=2 - [CAND1_HUMAN]	11.71	2	8	8	10		0				0								0				0			7.85867	3.25	2	2	17.138	5.93	4	4	3.76588	0.98	1	1		0				0			5.86984	2.03	1
O75223	Gamma-glutamylcyclotransferase OS=Homo sapiens GN=GGCT PE=1 SV=1 - [GGCT_HUMAN]	11.7	1	1	1	1														0																				0			4.27283	11.7	1	1		0
P56134	ATP synthase subunit f, mitochondrial OS=Homo sapiens GN=ATP5J2 PE=1 SV=3 - [ATPK_HUMAN]	11.7	1	1	1	1																	3.63549	11.7	1	1
O14579	Coatomer subunit epsilon OS=Homo sapiens GN=COPE PE=1 SV=3 - [COPE_HUMAN]	11.69	1	2	2	2		0															3.62953	4.87	1	1																					5.41177	6.82	1
Q96M27	Protein PRRC1 OS=Homo sapiens GN=PRRC1 PE=1 SV=1 - [PRRC1_HUMAN]	11.69	1	4	4	5		0				0											4.15921	3.37	1	1	4.34608	3.6	1	1	3.45618	4.27	1	1	5.66332	4.27	1	1		0
P33993	DNA replication licensing factor MCM7 OS=Homo sapiens GN=MCM7 PE=1 SV=4 - [MCM7_HUMAN]	11.68	1	5	5	10		0			3.47609	1.67	1	1	3.39017	1.67	1	1						0			9.75991	2.64	1	2	11.3127	2.64	1	2						0				0			5.05739	2.5	1
P47985	Cytochrome b-c1 complex subunit Rieske, mitochondrial OS=Homo sapiens GN=UQCRFS1 PE=1 SV=2 - [UCRI_HUMAN]	11.68	2	1	1	1						0				0												0
P26640	Valine--tRNA ligase OS=Homo sapiens GN=VARS PE=1 SV=4 - [SYVC_HUMAN]	11.63	1	7	7	8		0			5.5242	1.58	1	1										0								0			3.79046	0.87	1	1	16.7263	5.46	3	3	8.52592	1.27	1	2
Q58FF7	Putative heat shock protein HSP 90-beta-3 OS=Homo sapiens GN=HSP90AB3P PE=5 SV=1 - [H90B3_HUMAN]	11.56	2	1	9	29		0			5.1659	2.68	1	1	8.72021	4.52	2	2	3.77571	2.68	1	1		0							4.09116	2.35	1	1	3.97957	2.68	1	1	9.18185	2.51	1	2	4.39412	2.51	1	1	3.79411	2.85	1
Q96QR8	Transcriptional activator protein Pur-beta OS=Homo sapiens GN=PURB PE=1 SV=3 - [PURB_HUMAN]	11.54	1	1	1	1																					3.84625	11.54	1	1
P22234	Multifunctional protein ADE2 OS=Homo sapiens GN=PAICS PE=1 SV=3 - [PUR6_HUMAN]	11.53	1	3	3	9						0								0							9.96174	3.76	1	2	21.614	8.47	2	4	15.6899	7.76	2	3
Q9H1E3	Nuclear ubiquitous casein and cyclin-dependent kinase substrate 1 OS=Homo sapiens GN=NUCKS1 PE=1 SV=1 - [NUCKS_HUMAN]	11.52	1	2	2	2																																					5.83141	11.11	1	1	5.74723	11.11	1
P16401	Histone H1.5 OS=Homo sapiens GN=HIST1H1B PE=1 SV=3 - [H15_HUMAN]	11.5	1	2	3	5		0				0				0				0				0				0			7.58894	11.06	2	2	3.37922	5.31	1	1		0				0				0
P27105	Erythrocyte band 7 integral membrane protein OS=Homo sapiens GN=STOM PE=1 SV=3 - [STOM_HUMAN]	11.46	1	2	2	3		0												0							4.44564	6.6	1	1		0												0			4.25602	4.86	1
P23381	Tryptophan--tRNA ligase, cytoplasmic OS=Homo sapiens GN=WARS PE=1 SV=2 - [SYWC_HUMAN]	11.46	1	3	3	4		0				0				0				0				0				0			3.58035	2.97	1	1		0				0			5.14261	4.88	1	1	9.75176	8.49	2
P06493	Cyclin-dependent kinase 1 OS=Homo sapiens GN=CDK1 PE=1 SV=3 - [CDK1_HUMAN]	11.45	1	2	2	2																													4.35648	5.39	1	1						0
Q8NFV4	Alpha/beta hydrolase domain-containing protein 11 OS=Homo sapiens GN=ABHD11 PE=2 SV=1 - [ABHDB_HUMAN]	11.43	1	2	2	2																		0				0			9.41845	11.43	2	2		0				0
O00231	26S proteasome non-ATPase regulatory subunit 11 OS=Homo sapiens GN=PSMD11 PE=1 SV=3 - [PSD11_HUMAN]	11.37	1	4	4	5						0												0								0			3.46331	2.61	1	1		0			4.33079	4.98	1	1	4.02655	3.55	1
Q9UIL1	Short coiled-coil protein OS=Homo sapiens GN=SCOC PE=1 SV=2 - [SCOC_HUMAN]	11.32	1	1	1	2																		0							10.4392	11.32	1	2
P61011	Signal recognition particle 54 kDa protein OS=Homo sapiens GN=SRP54 PE=1 SV=1 - [SRP54_HUMAN]	11.31	1	3	3	4						0				0				0				0				0				0				0				0			5.2766	5.16	1	1		0
O75608	Acyl-protein thioesterase 1 OS=Homo sapiens GN=LYPLA1 PE=1 SV=1 - [LYPA1_HUMAN]	11.3	1	1	1	1		0																																				0
Q92947	Glutaryl-CoA dehydrogenase, mitochondrial OS=Homo sapiens GN=GCDH PE=1 SV=1 - [GCDH_HUMAN]	11.19	1	2	2	2																						0				0				0				0							4.50202	5.71	1
Q13641	Trophoblast glycoprotein OS=Homo sapiens GN=TPBG PE=1 SV=1 - [TPBG_HUMAN]	11.19	1	3	3	4													5.01776	4.52	1	1	9.46955	7.86	2	2														0
O96019	Actin-like protein 6A OS=Homo sapiens GN=ACTL6A PE=1 SV=1 - [ACL6A_HUMAN]	11.19	1	2	2	2						0				0																			3.70247	4.2	1	1	6.33108	6.99	1	1
Q8NAA6	Uncharacterized protein C15orf53 OS=Homo sapiens GN=C15orf53 PE=2 SV=1 - [CO053_HUMAN]	11.17	1	1	1	2																									3.44235	11.17	1	1	3.55159	11.17	1	1
P50914	60S ribosomal protein L14 OS=Homo sapiens GN=RPL14 PE=1 SV=4 - [RL14_HUMAN]	11.16	1	3	3	4		0			3.96383	5.58	1	1		0				0			4.3889	5.58	1	1		0				0			3.51647	5.58	1	1		0				0			4.70638	11.16	1
Q02218	2-oxoglutarate dehydrogenase, mitochondrial OS=Homo sapiens GN=OGDH PE=1 SV=3 - [ODO1_HUMAN]	11.14	1	5	5	5		0												0				0								0				0			8.74394	4.01	2	2		0			8.38963	3.32	1
O95817	BAG family molecular chaperone regulator 3 OS=Homo sapiens GN=BAG3 PE=1 SV=3 - [BAG3_HUMAN]	11.13	1	2	2	2		0				0				0																0												0				0
O15498	Synaptobrevin homolog YKT6 OS=Homo sapiens GN=YKT6 PE=1 SV=1 - [YKT6_HUMAN]	11.11	1	1	1	1		0																																			5.50285	11.11	1	1
Q9NQ88	Fructose-2,6-bisphosphatase TIGAR OS=Homo sapiens GN=TIGAR PE=1 SV=1 - [TIGAR_HUMAN]	11.11	1	1	1	1																		0			5.824	11.11	1	1														0
Q9NRV9	Heme-binding protein 1 OS=Homo sapiens GN=HEBP1 PE=1 SV=1 - [HEBP1_HUMAN]	11.11	1	1	1	1																																		0			4.15057	11.11	1	1		0
O43674	NADH dehydrogenase [ubiquinone] 1 beta subcomplex subunit 5, mitochondrial OS=Homo sapiens GN=NDUFB5 PE=1 SV=1 - [NDUB5_HUMAN]	11.11	1	1	1	1						0				0								0				0			3.95093	11.11	1	1
Q5UCC4	ER membrane protein complex subunit 10 OS=Homo sapiens GN=EMC10 PE=1 SV=1 - [EMC10_HUMAN]	11.07	1	2	2	2		0				0				0				0			3.62277	6.49	1	1		0				0				0				0			3.73155	4.58	1	1		0
O43396	Thioredoxin-like protein 1 OS=Homo sapiens GN=TXNL1 PE=1 SV=3 - [TXNL1_HUMAN]	11.07	1	1	1	1																														0			5.37687	11.07	1	1						0
Q15046	Lysine--tRNA ligase OS=Homo sapiens GN=KARS PE=1 SV=3 - [SYK_HUMAN]	11.06	1	4	4	4						0															7.02294	5.36	1	1					8.04775	4.86	2	2		0							3.98842	3.18	1
O76094	Signal recognition particle subunit SRP72 OS=Homo sapiens GN=SRP72 PE=1 SV=3 - [SRP72_HUMAN]	11.03	1	3	3	3		0				0				0								0				0				0				0				0			8.43788	7	2	2	4.67202	4.02	1
P05455	Lupus La protein OS=Homo sapiens GN=SSB PE=1 SV=2 - [LA_HUMAN]	11.03	1	3	3	5					4.60626	3.43	1	1						0			4.29502	3.43	1	1		0				0				0			3.89321	3.19	1	1	4.17455	4.41	1	1	4.04964	4.41	1
Q9Y285	Phenylalanine--tRNA ligase alpha subunit OS=Homo sapiens GN=FARSA PE=1 SV=3 - [SYFA_HUMAN]	11.02	1	2	2	2						0				0								0				0			4.20179	5.12	1	1		0				0			6.93417	5.91	1	1
P33991	DNA replication licensing factor MCM4 OS=Homo sapiens GN=MCM4 PE=1 SV=5 - [MCM4_HUMAN]	11.01	1	5	5	9		0								0							5.60518	2.2	1	1	4.42083	2.78	1	1	10.4059	5.1	2	2	4.11597	2.78	1	1		0				0			4.22374	1.74	1
Q6PI48	Aspartate--tRNA ligase, mitochondrial OS=Homo sapiens GN=DARS2 PE=1 SV=1 - [SYDM_HUMAN]	11.01	1	3	3	3						0								0								0				0				0			4.2408	3.1	1	1		0				0
P61026	Ras-related protein Rab-10 OS=Homo sapiens GN=RAB10 PE=1 SV=1 - [RAB10_HUMAN]	11	5	1	2	3	3.94557	5.5	1	1		0			3.22133	5.5	1	1						0			3.80924	5.5	1	1										0
Q6NUK4	Receptor expression-enhancing protein 3 OS=Homo sapiens GN=REEP3 PE=1 SV=1 - [REEP3_HUMAN]	10.98	1	1	1	1		0								0								0																			6.10001	10.98	1	1
Q27J81	Inverted formin-2 OS=Homo sapiens GN=INF2 PE=1 SV=2 - [INF2_HUMAN]	10.97	1	5	5	8						0											5.63557	2.16	1	1		0			11.2234	3.04	1	2		0			14.898	3.92	2	3	4.43163	1.44	1	1
P42126	Enoyl-CoA delta isomerase 1, mitochondrial OS=Homo sapiens GN=ECI1 PE=1 SV=1 - [ECI1_HUMAN]	10.93	1	3	3	5	4.31939	4.97	1	1	8.22989	9.27	2	2		0			4.25569	4.97	1	1					4.51932	5.96	1	1																		0
Q9Y5S9	RNA-binding protein 8A OS=Homo sapiens GN=RBM8A PE=1 SV=1 - [RBM8A_HUMAN]	10.92	1	1	1	1		0																											4.1	10.92	1	1
P62136	Serine/threonine-protein phosphatase PP1-alpha catalytic subunit OS=Homo sapiens GN=PPP1CA PE=1 SV=1 - [PP1A_HUMAN]	10.91	2	1	2	2																										0				0				0
Q13200	26S proteasome non-ATPase regulatory subunit 2 OS=Homo sapiens GN=PSMD2 PE=1 SV=3 - [PSMD2_HUMAN]	10.9	1	5	5	7																						0			15.4256	1.65	1	3					3.82049	2.75	1	1		0			5.3998	2.09	1
P08133	Annexin A6 OS=Homo sapiens GN=ANXA6 PE=1 SV=3 - [ANXA6_HUMAN]	10.85	1	4	4	5		0												0				0			4.60779	2.38	1	1	5.10702	2.38	1	1	9.15041	2.38	1	2
Q9P0M9	39S ribosomal protein L27, mitochondrial OS=Homo sapiens GN=MRPL27 PE=1 SV=1 - [RM27_HUMAN]	10.81	1	1	1	1		0				0								0				0				0				0				0				0				0				0
Q12846	Syntaxin-4 OS=Homo sapiens GN=STX4 PE=1 SV=2 - [STX4_HUMAN]	10.77	1	2	2	2														0								0			3.97176	6.4	1	1						0								0
Q9H008	Phospholysine phosphohistidine inorganic pyrophosphate phosphatase OS=Homo sapiens GN=LHPP PE=1 SV=2 - [LHPP_HUMAN]	10.74	1	1	1	1										0				0				0			5.26657	10.74	1	1		0												0
O15382	Branched-chain-amino-acid aminotransferase, mitochondrial OS=Homo sapiens GN=BCAT2 PE=1 SV=2 - [BCAT2_HUMAN]	10.71	1	2	2	2																													4.26514	4.08	1	1						0				0
O95861	3'(2'),5'-bisphosphate nucleotidase 1 OS=Homo sapiens GN=BPNT1 PE=1 SV=1 - [BPNT1_HUMAN]	10.71	1	2	2	2																						0											3.41115	3.9	1	1
Q16775	Hydroxyacylglutathione hydrolase, mitochondrial OS=Homo sapiens GN=HAGH PE=1 SV=2 - [GLO2_HUMAN]	10.71	1	3	3	5																									13.573	10.06	2	3	3.2544	4.87	1	1
O95394	Phosphoacetylglucosamine mutase OS=Homo sapiens GN=PGM3 PE=1 SV=1 - [AGM1_HUMAN]	10.7	1	2	2	2		0																																			4.11468	6.83	1	1
Q9Y5J6	Mitochondrial import inner membrane translocase subunit Tim10 B OS=Homo sapiens GN=TIMM10B PE=1 SV=1 - [T10B_HUMAN]	10.68	1	1	1	1																																									3.45139	10.68	1
Q9H993	UPF0364 protein C6orf211 OS=Homo sapiens GN=C6orf211 PE=1 SV=1 - [CF211_HUMAN]	10.66	1	2	2	2		0				0																			5.41019	6.8	1	1
Q16555	Dihydropyrimidinase-related protein 2 OS=Homo sapiens GN=DPYSL2 PE=1 SV=1 - [DPYL2_HUMAN]	10.66	1	3	3	4						0				0			4.01857	3.15	1	1		0				0			4.07506	2.8	1	1		0			5.34427	4.72	1	1	5.23303	4.72	1	1		0
P51649	Succinate-semialdehyde dehydrogenase, mitochondrial OS=Homo sapiens GN=ALDH5A1 PE=1 SV=2 - [SSDH_HUMAN]	10.65	1	2	2	2		0				0												0			5.63975	4.86	1	1	4.97825	5.79	1	1														0
P09012	U1 small nuclear ribonucleoprotein A OS=Homo sapiens GN=SNRPA PE=1 SV=3 - [SNRPA_HUMAN]	10.64	1	2	2	2	3.83936	10.28	1	1																	5.75206	10.64	1	1																		0
Q9H4A4	Aminopeptidase B OS=Homo sapiens GN=RNPEP PE=1 SV=2 - [AMPB_HUMAN]	10.62	1	4	4	5		0				0							3.73232	1.69	1	1	4.0142	3.85	1	1		0				0								0								0
Q8TBF4	Zinc finger CCHC-type and RNA-binding motif-containing protein 1 OS=Homo sapiens GN=ZCRB1 PE=1 SV=2 - [ZCRB1_HUMAN]	10.6	1	1	1	1						0																								0
Q9Y230	RuvB-like 2 OS=Homo sapiens GN=RUVBL2 PE=1 SV=3 - [RUVB2_HUMAN]	10.58	1	3	3	3		0				0								0			3.65851	2.81	1	1						0				0							5.34194	3.67	1	1		0
P62894	Cytochrome c - Bos taurus (Bovine). - [CYC_BOVIN]	10.58	3	1	1	1										0																											3.35633	10.58	1	1
Q8WZ82	Ovarian cancer-associated gene 2 protein OS=Homo sapiens GN=OVCA2 PE=1 SV=1 - [OVCA2_HUMAN]	10.57	1	1	1	1																						0																			3.84089	10.57	1
P52895	Aldo-keto reductase family 1 member C2 OS=Homo sapiens GN=AKR1C2 PE=1 SV=3 - [AK1C2_HUMAN]	10.53	1	1	2	3		0				0				0								0				0			8.61113	10.53	2	2	3.80721	6.81	1	1		0
Q9BQ52	Zinc phosphodiesterase ELAC protein 2 OS=Homo sapiens GN=ELAC2 PE=1 SV=2 - [RNZ2_HUMAN]	10.53	1	4	4	5		0				0				0				0				0				0				0			3.70381	2.42	1	1	9.28276	5.57	2	2	4.30004	3.03	1	1		0
P61962	DDB1- and CUL4-associated factor 7 OS=Homo sapiens GN=DCAF7 PE=1 SV=1 - [DCAF7_HUMAN]	10.53	1	2	2	3		0																																0
Q9H0U9	Testis-specific Y-encoded-like protein 1 OS=Homo sapiens GN=TSPYL1 PE=1 SV=3 - [TSYL1_HUMAN]	10.53	1	2	2	2														0											4.14095	4.58	1	1									4.5289	5.95	1	1
Q9NVA2	Septin-11 OS=Homo sapiens GN=SEPT11 PE=1 SV=3 - [SEP11_HUMAN]	10.49	1	2	2	2		0				0								0								0			3.9917	4.66	1	1		0				0			3.76179	5.83	1	1
Q96IU4	Alpha/beta hydrolase domain-containing protein 14B OS=Homo sapiens GN=ABHD14B PE=1 SV=1 - [ABHEB_HUMAN]	10.48	1	1	1	1																						0			4.21274	10.48	1	1
P35637	RNA-binding protein FUS OS=Homo sapiens GN=FUS PE=1 SV=1 - [FUS_HUMAN]	10.46	1	4	4	7		0				0				0				0				0				0			13.0028	6.08	2	3	7.04485	3.23	1	2	3.8698	3.23	1	1		0				0
P14550	Alcohol dehydrogenase [NADP(+)] OS=Homo sapiens GN=AKR1A1 PE=1 SV=3 - [AK1A1_HUMAN]	10.46	1	2	2	2						0											3.22301	3.69	1	1		0			5.98532	6.77	1	1		0				0				0
P00167	Cytochrome b5 OS=Homo sapiens GN=CYB5A PE=1 SV=2 - [CYB5_HUMAN]	10.45	1	1	1	1										0
P36405	ADP-ribosylation factor-like protein 3 OS=Homo sapiens GN=ARL3 PE=1 SV=2 - [ARL3_HUMAN]	10.44	1	1	1	2		0				0								0				0				0																				0
O60884	DnaJ homolog subfamily A member 2 OS=Homo sapiens GN=DNAJA2 PE=1 SV=1 - [DNJA2_HUMAN]	10.44	1	2	2	2						0								0								0				0											4.6277	7.77	1	1		0
O43390	Heterogeneous nuclear ribonucleoprotein R OS=Homo sapiens GN=HNRNPR PE=1 SV=1 - [HNRPR_HUMAN]	10.43	1	2	4	5		0				0			3.37171	1.9	1	1		0			3.17421	1.9	1	1										0			4.09451	2.21	1	1	3.35826	1.74	1	1	6.03098	4.58	1
A0FGR8	Extended synaptotagmin-2 OS=Homo sapiens GN=ESYT2 PE=1 SV=1 - [ESYT2_HUMAN]	10.42	1	3	3	4		0				0								0				0				0				0			6.08785	3.8	1	1					6.51769	3.47	1	1		0
Q9Y3B7	39S ribosomal protein L11, mitochondrial OS=Homo sapiens GN=MRPL11 PE=1 SV=1 - [RM11_HUMAN]	10.42	1	1	1	1														0											4.42212	10.42	1	1														0
O94979	Protein transport protein Sec31A OS=Homo sapiens GN=SEC31A PE=1 SV=3 - [SC31A_HUMAN]	10.41	1	6	6	7		0				0				0				0				0				0			3.56685	1.39	1	1		0				0			4.52991	0.98	1	1	10.8312	3.85	2
P22102	Trifunctional purine biosynthetic protein adenosine-3 OS=Homo sapiens GN=GART PE=1 SV=1 - [PUR2_HUMAN]	10.4	1	5	5	7						0												0			8.30741	4.65	2	2	8.27235	4.46	2	2	4.46122	2.18	1	1		0			5.04669	1.98	1	1		0
P62851	40S ribosomal protein S25 OS=Homo sapiens GN=RPS25 PE=1 SV=1 - [RS25_HUMAN]	10.4	1	2	2	3						0				0				0				0											3.70302	8.8	1	1		0								0
P29372	DNA-3-methyladenine glycosylase OS=Homo sapiens GN=MPG PE=1 SV=3 - [3MG_HUMAN]	10.4	1	1	1	1																						0											6.58221	10.4	1	1						0
P49257	Protein ERGIC-53 OS=Homo sapiens GN=LMAN1 PE=1 SV=2 - [LMAN1_HUMAN]	10.39	1	2	2	2																														0							4.33725	4.9	1	1
P46926	Glucosamine-6-phosphate isomerase 1 OS=Homo sapiens GN=GNPDA1 PE=1 SV=1 - [GNPI1_HUMAN]	10.38	1	1	1	1																					5.30132	10.38	1	1
P84103	Serine/arginine-rich splicing factor 3 OS=Homo sapiens GN=SRSF3 PE=1 SV=1 - [SRSF3_HUMAN]	10.37	1	1	1	1		0				0				0				0				0				0				0			4.59341	10.37	1	1										0
P42025	Beta-centractin OS=Homo sapiens GN=ACTR1B PE=1 SV=1 - [ACTY_HUMAN]	10.37	2	2	2	3						0												0				0			4.87194	5.05	1	1	4.81207	5.05	1	1						0
Q16795	NADH dehydrogenase [ubiquinone] 1 alpha subcomplex subunit 9, mitochondrial OS=Homo sapiens GN=NDUFA9 PE=1 SV=2 - [NDUA9_HUMAN]	10.34	1	2	2	2		0																							4.56903	5.31	1	1
P18031	Tyrosine-protein phosphatase non-receptor type 1 OS=Homo sapiens GN=PTPN1 PE=1 SV=1 - [PTN1_HUMAN]	10.34	1	3	3	3						0												0																				0			4.66621	5.06	1
O43598	2'-deoxynucleoside 5'-phosphate N-hydrolase 1 OS=Homo sapiens GN=DNPH1 PE=1 SV=1 - [DNPH1_HUMAN]	10.34	1	2	2	3														0											9.56804	9.77	1	2						0				0
P40429	60S ribosomal protein L13a OS=Homo sapiens GN=RPL13A PE=1 SV=2 - [RL13A_HUMAN]	10.34	2	2	2	2						0				0			3.20341	5.42	1	1		0																								0
Q9UQB8	Brain-specific angiogenesis inhibitor 1-associated protein 2 OS=Homo sapiens GN=BAIAP2 PE=1 SV=1 - [BAIP2_HUMAN]	10.33	1	2	2	2		0								0				0							4.4056	4.89	1	1													5.22377	5.43	1	1
Q9BV86	N-terminal Xaa-Pro-Lys N-methyltransferase 1 OS=Homo sapiens GN=NTMT1 PE=1 SV=3 - [NTM1A_HUMAN]	10.31	1	1	1	1
P22087	rRNA 2'-O-methyltransferase fibrillarin OS=Homo sapiens GN=FBL PE=1 SV=2 - [FBRL_HUMAN]	10.28	1	1	1	1		0				0				0								0												0				0			6.64211	10.28	1	1		0
P61326	Protein mago nashi homolog OS=Homo sapiens GN=MAGOH PE=1 SV=1 - [MGN_HUMAN]	10.27	2	1	1	1
Q12905	Interleukin enhancer-binding factor 2 OS=Homo sapiens GN=ILF2 PE=1 SV=2 - [ILF2_HUMAN]	10.26	1	2	2	3					4.36999	5.9	1	1						0			4.00658	5.9	1	1						0												0			4.28878	4.36	1
P08559	Pyruvate dehydrogenase E1 component subunit alpha, somatic form, mitochondrial OS=Homo sapiens GN=PDHA1 PE=1 SV=3 - [ODPA_HUMAN]	10.26	2	3	3	4																													8.67397	3.59	1	2	3.50409	3.59	1	1		0
Q8N8N7	Prostaglandin reductase 2 OS=Homo sapiens GN=PTGR2 PE=1 SV=1 - [PTGR2_HUMAN]	10.26	1	2	2	2						0				0				0							3.43465	3.99	1	1
Q14108	Lysosome membrane protein 2 OS=Homo sapiens GN=SCARB2 PE=1 SV=2 - [SCRB2_HUMAN]	10.25	1	2	2	3										0																							8.44299	6.28	1	1	6.97598	6.28	1	1
Q96A49	Synapse-associated protein 1 OS=Homo sapiens GN=SYAP1 PE=1 SV=1 - [SYAP1_HUMAN]	10.23	1	3	3	4						0				0								0			3.80843	3.98	1	1		0											5.93468	5.97	1	1	8.66647	4.26	1
P09661	U2 small nuclear ribonucleoprotein A' OS=Homo sapiens GN=SNRPA1 PE=1 SV=2 - [RU2A_HUMAN]	10.2	1	1	1	2		0								0							4.49217	10.2	1	1	4.97098	10.2	1	1														0
Q9NQT5	Exosome complex component RRP40 OS=Homo sapiens GN=EXOSC3 PE=1 SV=3 - [EXOS3_HUMAN]	10.18	1	1	1	1																																		0			6.35064	10.18	1	1		0
P49321	Nuclear autoantigenic sperm protein OS=Homo sapiens GN=NASP PE=1 SV=2 - [NASP_HUMAN]	10.15	1	4	4	9						0								0				0			8.59726	7.49	2	2	11.3627	2.92	1	2	6.12247	2.92	1	1						0			18.7941	5.58	2
Q9NTK5	Obg-like ATPase 1 OS=Homo sapiens GN=OLA1 PE=1 SV=2 - [OLA1_HUMAN]	10.1	1	3	3	5		0			5.32176	3.79	1	1		0			7.72318	6.57	2	2	5.17576	3.79	1	1		0							3.3901	3.54	1	1		0								0
Q9NYU2	UDP-glucose:glycoprotein glucosyltransferase 1 OS=Homo sapiens GN=UGGT1 PE=1 SV=3 - [UGGG1_HUMAN]	10.1	1	7	7	7		0			3.98127	1.61	1	1		0											6.31737	1.99	1	1	8.23473	2.12	2	2		0				0				0				0
Q9BV57	1,2-dihydroxy-3-keto-5-methylthiopentene dioxygenase OS=Homo sapiens GN=ADI1 PE=1 SV=1 - [MTND_HUMAN]	10.06	1	1	1	1						0				0				0
Q8NC51	Plasminogen activator inhibitor 1 RNA-binding protein OS=Homo sapiens GN=SERBP1 PE=1 SV=2 - [PAIRB_HUMAN]	10.05	1	2	2	3		0			4.30735	5.15	1	1		0							4.39973	5.15	1	1		0								0				0				0				0
P08243	Asparagine synthetase [glutamine-hydrolyzing] OS=Homo sapiens GN=ASNS PE=1 SV=4 - [ASNS_HUMAN]	9.98	1	2	2	2		0				0				0				0												0				0				0			7.63097	4.99	1	1
Q9Y5Y2	Cytosolic Fe-S cluster assembly factor NUBP2 OS=Homo sapiens GN=NUBP2 PE=1 SV=1 - [NUBP2_HUMAN]	9.96	1	1	1	2						0															6.21081	9.96	1	1	5.8486	9.96	1	1
Q01130	Serine/arginine-rich splicing factor 2 OS=Homo sapiens GN=SRSF2 PE=1 SV=4 - [SRSF2_HUMAN]	9.95	1	1	1	1		0				0				0																								0				0				0
P84095	Rho-related GTP-binding protein RhoG OS=Homo sapiens GN=RHOG PE=1 SV=1 - [RHOG_HUMAN]	9.95	1	1	1	1																						0			3.66508	9.95	1	1										0
Q96I99	Succinyl-CoA ligase [GDP-forming] subunit beta, mitochondrial OS=Homo sapiens GN=SUCLG2 PE=1 SV=2 - [SUCB2_HUMAN]	9.95	1	3	3	3																	3.29393	2.31	1	1									4.16112	3.7	1	1		0
O95782	AP-2 complex subunit alpha-1 OS=Homo sapiens GN=AP2A1 PE=1 SV=3 - [AP2A1_HUMAN]	9.93	1	6	7	8		0				0				0				0			13.532	5.42	3	3	11.7071	5.83	2	2						0			5.57935	2.87	1	1	5.2692	2.87	1	1		0
O75663	TIP41-like protein OS=Homo sapiens GN=TIPRL PE=1 SV=2 - [TIPRL_HUMAN]	9.93	1	1	1	1						0												0				0															4.75251	9.93	1	1		0
P36957	Dihydrolipoyllysine-residue succinyltransferase component of 2-oxoglutarate dehydrogenase complex, mitochondrial OS=Homo sapiens GN=DLST PE=1 SV=4 - [ODO2_HUMAN]	9.93	1	3	3	3										0				0			4.26577	2.65	1	1									4.94028	3.75	1	1
P63092	Guanine nucleotide-binding protein G(s) subunit alpha isoforms short OS=Homo sapiens GN=GNAS PE=1 SV=1 - [GNAS2_HUMAN]	9.9	10	2	3	3		0			3.37832	4.06	1	1	3.33608	2.79	1	1		0				0								0							3.89988	3.05	1	1		0
Q15126	Phosphomevalonate kinase OS=Homo sapiens GN=PMVK PE=1 SV=3 - [PMVK_HUMAN]	9.9	1	1	1	2						0
Q9NQE9	Histidine triad nucleotide-binding protein 3 OS=Homo sapiens GN=HINT3 PE=1 SV=1 - [HINT3_HUMAN]	9.89	1	1	1	1																						0
Q6P2I3	Fumarylacetoacetate hydrolase domain-containing protein 2B OS=Homo sapiens GN=FAHD2B PE=2 SV=1 - [FAH2B_HUMAN]	9.87	2	1	1	1																										0				0							6.00673	9.87	1	1
O00233	26S proteasome non-ATPase regulatory subunit 9 OS=Homo sapiens GN=PSMD9 PE=1 SV=3 - [PSMD9_HUMAN]	9.87	1	2	2	2																	3.22177	4.48	1	1
Q9UN37	Vacuolar protein sorting-associated protein 4A OS=Homo sapiens GN=VPS4A PE=1 SV=1 - [VPS4A_HUMAN]	9.84	1	2	2	2		0				0								0				0				0				0																0
Q9UBC2	Epidermal growth factor receptor substrate 15-like 1 OS=Homo sapiens GN=EPS15L1 PE=1 SV=1 - [EP15R_HUMAN]	9.84	1	3	3	4						0								0			5.96924	3.94	1	1	10.1126	7.64	2	2	4.46651	2.2	1	1		0				0				0
Q9UMS0	NFU1 iron-sulfur cluster scaffold homolog, mitochondrial OS=Homo sapiens GN=NFU1 PE=1 SV=2 - [NFU1_HUMAN]	9.84	1	1	1	1																		0								0				0				0				0			5.24682	9.84	1
Q96TA1	Niban-like protein 1 OS=Homo sapiens GN=FAM129B PE=1 SV=3 - [NIBL1_HUMAN]	9.79	1	3	3	3						0				0				0			5.98899	4.16	1	1					4.22794	3.49	1	1		0				0
P09874	Poly [ADP-ribose] polymerase 1 OS=Homo sapiens GN=PARP1 PE=1 SV=4 - [PARP1_HUMAN]	9.76	1	6	6	14		0											7.25793	2.76	2	2	3.64413	1.28	1	1	4.88785	1.87	1	1	5.85981	1.87	1	1	14.6591	1.87	1	3	10.8558	1.87	1	2	8.64535	2.86	1	1	8.17824	2.86	1
Q15393	Splicing factor 3B subunit 3 OS=Homo sapiens GN=SF3B3 PE=1 SV=4 - [SF3B3_HUMAN]	9.7	1	6	6	7		0				0			3.60293	0.99	1	1		0				0			4.02283	1.23	1	1	9.2452	3.37	2	2		0				0			6.29557	2.05	1	1
P84098	60S ribosomal protein L19 OS=Homo sapiens GN=RPL19 PE=1 SV=1 - [RL19_HUMAN]	9.69	1	3	3	7	9.42709	8.67	1	2	4.39316	8.67	1	1		0							5.32432	8.67	1	1		0											4.66698	9.18	1	1		0
P50570	Dynamin-2 OS=Homo sapiens GN=DNM2 PE=1 SV=2 - [DYN2_HUMAN]	9.66	3	4	4	6						0															5.99264	3.33	1	1		0			8.50862	3.56	2	2	8.89538	4.48	2	2	5.74692	2.76	1	1		0
P15927	Replication protein A 32 kDa subunit OS=Homo sapiens GN=RPA2 PE=1 SV=1 - [RFA2_HUMAN]	9.63	1	1	1	1																		0												0
Q8TBF2	Prostamide/prostaglandin F synthase OS=Homo sapiens GN=FAM213B PE=2 SV=1 - [PGFS_HUMAN]	9.6	1	1	1	1																													3.37603	9.6	1	1										0
Q9BSH5	Haloacid dehalogenase-like hydrolase domain-containing protein 3 OS=Homo sapiens GN=HDHD3 PE=1 SV=1 - [HDHD3_HUMAN]	9.56	1	1	1	1																		0				0												0				0			4.06225	9.56	1
Q14344	Guanine nucleotide-binding protein subunit alpha-13 OS=Homo sapiens GN=GNA13 PE=1 SV=2 - [GNA13_HUMAN]	9.55	9	1	2	2									3.33608	2.92	1	1		0				0							4.17409	6.63	1	1						0
Q9BQ69	O-acetyl-ADP-ribose deacetylase MACROD1 OS=Homo sapiens GN=MACROD1 PE=1 SV=2 - [MACD1_HUMAN]	9.54	1	1	1	2		0												0																							13.4054	9.54	1	2
O15460	Prolyl 4-hydroxylase subunit alpha-2 OS=Homo sapiens GN=P4HA2 PE=1 SV=1 - [P4HA2_HUMAN]	9.53	1	3	3	4										0				0								0			5.21756	3.18	1	1		0											10.4288	6.36	2
Q8IV36	Protein HID1 OS=Homo sapiens GN=HID1 PE=1 SV=1 - [HID1_HUMAN]	9.52	1	4	4	5		0				0				0							7.42423	5.08	2	2	7.77028	4.95	2	2										0							4.68164	2.54	1
Q9NRF9	DNA polymerase epsilon subunit 3 OS=Homo sapiens GN=POLE3 PE=1 SV=1 - [DPOE3_HUMAN]	9.52	1	1	1	1		0				0								0							3.52973	9.52	1	1		0
Q00765	Receptor expression-enhancing protein 5 OS=Homo sapiens GN=REEP5 PE=1 SV=3 - [REEP5_HUMAN]	9.52	1	1	1	1		0				0																				0				0				0				0
Q15742	NGFI-A-binding protein 2 OS=Homo sapiens GN=NAB2 PE=1 SV=1 - [NAB2_HUMAN]	9.52	1	3	3	3																		0							5.33154	5.33	1	1		0			3.5305	2.48	1	1	3.6531	1.71	1	1		0
Q9GZS3	WD repeat-containing protein 61 OS=Homo sapiens GN=WDR61 PE=1 SV=1 - [WDR61_HUMAN]	9.51	1	1	1	1		0				0								0							3.65471	9.51	1	1						0
Q03252	Lamin-B2 OS=Homo sapiens GN=LMNB2 PE=1 SV=3 - [LMNB2_HUMAN]	9.5	1	2	3	3		0				0				0				0				0				0			3.61606	4.17	1	1		0				0				0			3.93761	3.17	1
Q9BTV4	Transmembrane protein 43 OS=Homo sapiens GN=TMEM43 PE=1 SV=1 - [TMM43_HUMAN]	9.5	1	2	2	2		0																0			4.55607	6.5	1	1		0				0			3.52863	3	1	1		0				0
P61086	Ubiquitin-conjugating enzyme E2 K OS=Homo sapiens GN=UBE2K PE=1 SV=3 - [UBE2K_HUMAN]	9.5	1	1	1	1																																										0
Q8TBX8	Phosphatidylinositol 5-phosphate 4-kinase type-2 gamma OS=Homo sapiens GN=PIP4K2C PE=1 SV=3 - [PI42C_HUMAN]	9.5	1	2	2	4						0				0				0				0				0				0				0											4.20808	5.46	1
P13073	Cytochrome c oxidase subunit 4 isoform 1, mitochondrial OS=Homo sapiens GN=COX4I1 PE=1 SV=1 - [COX41_HUMAN]	9.47	1	1	1	2		0				0								0				0												0			8.59088	9.47	1	2
P42704	Leucine-rich PPR motif-containing protein, mitochondrial OS=Homo sapiens GN=LRPPRC PE=1 SV=3 - [LPPRC_HUMAN]	9.47	1	8	8	9		0				0				0				0				0							3.46089	0.86	1	1	4.16144	1	1	1	7.27939	2.94	2	2		0			15.9268	2.3	2
O43633	Charged multivesicular body protein 2a OS=Homo sapiens GN=CHMP2A PE=1 SV=1 - [CHM2A_HUMAN]	9.46	1	1	1	1																																									4.57994	9.46	1
O60828	Polyglutamine-binding protein 1 OS=Homo sapiens GN=PQBP1 PE=1 SV=1 - [PQBP1_HUMAN]	9.43	1	1	1	1		0				0															3.75851	9.43	1	1		0
P47914	60S ribosomal protein L29 OS=Homo sapiens GN=RPL29 PE=1 SV=2 - [RL29_HUMAN]	9.43	1	1	1	5					8.38159	9.43	1	2					11.7905	9.43	1	3		0																				0
O15143	Actin-related protein 2/3 complex subunit 1B OS=Homo sapiens GN=ARPC1B PE=1 SV=3 - [ARC1B_HUMAN]	9.41	1	2	2	2		0																							3.72807	4.84	1	1		0
Q13084	39S ribosomal protein L28, mitochondrial OS=Homo sapiens GN=MRPL28 PE=1 SV=4 - [RM28_HUMAN]	9.38	1	1	1	2										0											6.90401	9.38	1	1	6.8852	9.38	1	1
P18428	Lipopolysaccharide-binding protein OS=Homo sapiens GN=LBP PE=1 SV=3 - [LBP_HUMAN]	9.36	1	1	1	1																														0
Q9BZZ5	Apoptosis inhibitor 5 OS=Homo sapiens GN=API5 PE=1 SV=3 - [API5_HUMAN]	9.35	1	2	2	3		0								0				0				0												0							5.66559	5.15	1	1	8.97881	9.35	2
P55145	Mesencephalic astrocyte-derived neurotrophic factor OS=Homo sapiens GN=MANF PE=1 SV=3 - [MANF_HUMAN]	9.34	1	1	1	2																										0
Q5XKP0	Protein QIL1 OS=Homo sapiens GN=QIL1 PE=1 SV=1 - [QIL1_HUMAN]	9.32	1	1	1	1																																					3.36896	9.32	1	1
P30046	D-dopachrome decarboxylase OS=Homo sapiens GN=DDT PE=1 SV=3 - [DOPD_HUMAN]	9.32	1	1	1	2																	3.38306	9.32	1	1	3.76517	9.32	1	1		0
P50995	Annexin A11 OS=Homo sapiens GN=ANXA11 PE=1 SV=1 - [ANX11_HUMAN]	9.31	1	3	3	3		0												0			3.31344	2.18	1	1						0								0							3.80629	3.96	1
O14908	PDZ domain-containing protein GIPC1 OS=Homo sapiens GN=GIPC1 PE=1 SV=2 - [GIPC1_HUMAN]	9.31	1	2	2	2		0																											3.75491	4.8	1	1						0
Q13268	Dehydrogenase/reductase SDR family member 2, mitochondrial OS=Homo sapiens GN=DHRS2 PE=1 SV=4 - [DHRS2_HUMAN]	9.29	1	1	1	1														0											5.0081	9.29	1	1		0												0
Q9Y2Q3	Glutathione S-transferase kappa 1 OS=Homo sapiens GN=GSTK1 PE=1 SV=3 - [GSTK1_HUMAN]	9.29	1	1	1	1						0																								0			4.6759	9.29	1	1
Q7Z434	Mitochondrial antiviral-signaling protein OS=Homo sapiens GN=MAVS PE=1 SV=2 - [MAVS_HUMAN]	9.26	1	2	2	2																					10.2517	9.26	2	2										0								0
P30038	Delta-1-pyrroline-5-carboxylate dehydrogenase, mitochondrial OS=Homo sapiens GN=ALDH4A1 PE=1 SV=3 - [AL4A1_HUMAN]	9.24	1	3	3	4													3.24948	2.66	1	1		0				0			9.64627	3.73	1	2		0								0				0
P06730	Eukaryotic translation initiation factor 4E OS=Homo sapiens GN=EIF4E PE=1 SV=2 - [IF4E_HUMAN]	9.22	1	2	2	3		0																							4.60027	6.45	1	1	4.63348	6.45	1	1		0			4.62814	9.22	1	1
O00154	Cytosolic acyl coenzyme A thioester hydrolase OS=Homo sapiens GN=ACOT7 PE=1 SV=3 - [BACH_HUMAN]	9.21	1	2	2	2						0												0							3.70503	3.95	1	1						0								0
Q96AT9	Ribulose-phosphate 3-epimerase OS=Homo sapiens GN=RPE PE=1 SV=1 - [RPE_HUMAN]	9.21	1	1	1	1																					3.46133	9.21	1	1
P09001	39S ribosomal protein L3, mitochondrial OS=Homo sapiens GN=MRPL3 PE=1 SV=1 - [RM03_HUMAN]	9.2	1	1	1	1		0								0																				0								0				0
Q9NSE4	Isoleucine--tRNA ligase, mitochondrial OS=Homo sapiens GN=IARS2 PE=1 SV=2 - [SYIM_HUMAN]	9.19	1	5	5	5														0											5.11678	1.68	1	1		0			5.45703	2.96	1	1						0
P20340	Ras-related protein Rab-6A OS=Homo sapiens GN=RAB6A PE=1 SV=3 - [RAB6A_HUMAN]	9.13	2	1	1	1		0																0												0											4.86773	9.13	1
O94760	N(G),N(G)-dimethylarginine dimethylaminohydrolase 1 OS=Homo sapiens GN=DDAH1 PE=1 SV=3 - [DDAH1_HUMAN]	9.12	1	1	1	1																										0				0			4.74444	9.12	1	1		0
Q14677	Clathrin interactor 1 OS=Homo sapiens GN=CLINT1 PE=1 SV=1 - [EPN4_HUMAN]	9.12	1	2	2	3																						0								0							3.98521	4.16	1	1
P27816	Microtubule-associated protein 4 OS=Homo sapiens GN=MAP4 PE=1 SV=3 - [MAP4_HUMAN]	9.11	1	4	4	5	4.15139	1.48	1	1									4.00783	1.48	1	1		0			7.47253	3.39	1	1	3.81123	1.22	1	1					6.76226	3.04	1	1		0				0
Q02543	60S ribosomal protein L18a OS=Homo sapiens GN=RPL18A PE=1 SV=2 - [RL18A_HUMAN]	9.09	1	1	1	1										0																												0				0
O43395	U4/U6 small nuclear ribonucleoprotein Prp3 OS=Homo sapiens GN=PRPF3 PE=1 SV=2 - [PRPF3_HUMAN]	9.08	1	3	3	3		0				0								0							5.80199	4.54	1	1		0							4.85423	1.9	1	1		0			3.63626	2.64	1
Q9NVF9	Ethanolamine kinase 2 OS=Homo sapiens GN=ETNK2 PE=2 SV=3 - [EKI2_HUMAN]	9.07	1	1	1	1						0																																				0
Q9HCN8	Stromal cell-derived factor 2-like protein 1 OS=Homo sapiens GN=SDF2L1 PE=1 SV=2 - [SDF2L_HUMAN]	9.05	1	1	1	2																					7.6882	9.05	1	2		0				0				0
Q9Y490	Talin-1 OS=Homo sapiens GN=TLN1 PE=1 SV=3 - [TLN1_HUMAN]	9.01	1	10	10	16		0				0			3.71	0.55	1	1	4.13855	1.1	1	1	8.45816	1.38	2	2	18.8643	2.48	3	4	14.8002	1.65	2	3	7.62026	1.73	2	2	10.3477	1.97	2	2	6.12595	1.18	1	1
Q9NYL4	Peptidyl-prolyl cis-trans isomerase FKBP11 OS=Homo sapiens GN=FKBP11 PE=1 SV=1 - [FKB11_HUMAN]	8.96	1	1	1	1		0																			6.3905	8.96	1	1
P49736	DNA replication licensing factor MCM2 OS=Homo sapiens GN=MCM2 PE=1 SV=4 - [MCM2_HUMAN]	8.96	1	3	3	6		0				0																0				0							9.5361	1.88	1	2	13.8786	4.87	2	3		0
P61019	Ras-related protein Rab-2A OS=Homo sapiens GN=RAB2A PE=1 SV=1 - [RAB2A_HUMAN]	8.96	1	1	1	1																									5.05382	8.96	1	1		0				0
Q9UNQ2	Probable dimethyladenosine transferase OS=Homo sapiens GN=DIMT1 PE=1 SV=1 - [DIM1_HUMAN]	8.95	1	1	1	1		0				0				0				0				0																0			7.42297	8.95	1	1
Q9H3N1	Thioredoxin-related transmembrane protein 1 OS=Homo sapiens GN=TMX1 PE=1 SV=1 - [TMX1_HUMAN]	8.93	1	2	2	3		0			3.99838	4.29	1	1					3.9754	4.29	1	1													3.5232	4.64	1	1
P19525	Interferon-induced, double-stranded RNA-activated protein kinase OS=Homo sapiens GN=EIF2AK2 PE=1 SV=2 - [E2AK2_HUMAN]	8.89	1	2	2	2																		0							4.69726	5.08	1	1		0			5.20489	3.81	1	1						0
Q9UNH7	Sorting nexin-6 OS=Homo sapiens GN=SNX6 PE=1 SV=1 - [SNX6_HUMAN]	8.87	1	2	2	2																													4.28239	3.69	1	1						0			4.66986	5.17	1
O60749	Sorting nexin-2 OS=Homo sapiens GN=SNX2 PE=1 SV=2 - [SNX2_HUMAN]	8.86	1	3	3	3		0												0											4.10864	3.08	1	1		0				0				0				0
P33992	DNA replication licensing factor MCM5 OS=Homo sapiens GN=MCM5 PE=1 SV=5 - [MCM5_HUMAN]	8.86	1	4	4	5										0				0				0			3.54316	2.18	1	1	4.19107	2.04	1	1	3.43815	2.18	1	1		0				0			4.04449	2.45	1
Q6S8J3	POTE ankyrin domain family member E OS=Homo sapiens GN=POTEE PE=1 SV=3 - [POTEE_HUMAN]	8.84	5	1	6	27	8.67302	1.49	1	2	19.7419	3.63	2	4	7.98037	1.49	1	2	16.3027	3.63	2	3	29.2044	3.63	2	6	4.27274	1.49	1	1	8.96484	3.81	2	2		0				0				0			4.09476	1.95	1
P40616	ADP-ribosylation factor-like protein 1 OS=Homo sapiens GN=ARL1 PE=1 SV=1 - [ARL1_HUMAN]	8.84	1	1	1	1						0																			4.50741	8.84	1	1
P20073	Annexin A7 OS=Homo sapiens GN=ANXA7 PE=1 SV=3 - [ANXA7_HUMAN]	8.81	1	2	2	4		0			4.53838	3.28	1	1					4.25408	3.28	1	1	4.13827	3.28	1	1						0								0
Q9Y3A5	Ribosome maturation protein SBDS OS=Homo sapiens GN=SBDS PE=1 SV=4 - [SBDS_HUMAN]	8.8	1	1	1	1		0				0																0				0											6.60077	8.8	1	1		0
O75494	Serine/arginine-rich splicing factor 10 OS=Homo sapiens GN=SRSF10 PE=1 SV=1 - [SRS10_HUMAN]	8.78	1	1	1	1														0																				0
Q08623	Pseudouridine-5'-monophosphatase OS=Homo sapiens GN=HDHD1 PE=1 SV=3 - [HDHD1_HUMAN]	8.77	1	1	1	1																																						0
P36507	Dual specificity mitogen-activated protein kinase kinase 2 OS=Homo sapiens GN=MAP2K2 PE=1 SV=1 - [MP2K2_HUMAN]	8.75	1	1	1	1						0																				0												0			7.91053	8.75	1
P30711	Glutathione S-transferase theta-1 OS=Homo sapiens GN=GSTT1 PE=1 SV=4 - [GSTT1_HUMAN]	8.75	1	1	1	1																						0																			4.29411	8.75	1
Q07866	Kinesin light chain 1 OS=Homo sapiens GN=KLC1 PE=1 SV=2 - [KLC1_HUMAN]	8.73	1	2	3	3		0				0																0																			3.78072	4.36	1
Q15814	Tubulin-specific chaperone C OS=Homo sapiens GN=TBCC PE=1 SV=2 - [TBCC_HUMAN]	8.67	1	1	1	1						0								0				0				0											5.63288	8.67	1	1
Q9NX62	Inositol monophosphatase 3 OS=Homo sapiens GN=IMPAD1 PE=1 SV=1 - [IMPA3_HUMAN]	8.64	1	1	1	1																					3.81222	8.64	1	1		0								0
O43765	Small glutamine-rich tetratricopeptide repeat-containing protein alpha OS=Homo sapiens GN=SGTA PE=1 SV=1 - [SGTA_HUMAN]	8.63	1	2	2	2	3.46996	4.15	1	1										0																			4.78725	4.47	1	1						0
Q7L014	Probable ATP-dependent RNA helicase DDX46 OS=Homo sapiens GN=DDX46 PE=1 SV=2 - [DDX46_HUMAN]	8.63	1	5	5	5		0								0				0				0				0			4.37548	1.26	1	1		0			8.90868	4.07	2	2						0
Q15428	Splicing factor 3A subunit 2 OS=Homo sapiens GN=SF3A2 PE=1 SV=2 - [SF3A2_HUMAN]	8.62	1	2	2	3														0												0							5.06184	4.53	1	1		0
Q15654	Thyroid receptor-interacting protein 6 OS=Homo sapiens GN=TRIP6 PE=1 SV=3 - [TRIP6_HUMAN]	8.61	1	1	1	2						0				0							5.11875	8.61	1	1	5.46934	8.61	1	1		0				0				0								0
Q13724	Mannosyl-oligosaccharide glucosidase OS=Homo sapiens GN=MOGS PE=1 SV=5 - [MOGS_HUMAN]	8.6	1	4	4	4						0											3.79043	1.43	1	1						0							3.64971	1.55	1	1	10.0686	5.62	2	2
Q10713	Mitochondrial-processing peptidase subunit alpha OS=Homo sapiens GN=PMPCA PE=1 SV=2 - [MPPA_HUMAN]	8.57	1	2	2	2																		0				0				0							6.95064	5.14	1	1		0				0
Q96RP9	Elongation factor G, mitochondrial OS=Homo sapiens GN=GFM1 PE=1 SV=2 - [EFGM_HUMAN]	8.52	1	3	3	3		0				0											5.86991	3.86	1	1										0			4.07239	1.86	1	1		0
Q08257	Quinone oxidoreductase OS=Homo sapiens GN=CRYZ PE=1 SV=1 - [QOR_HUMAN]	8.51	1	1	1	1						0												0				0				0											5.66974	8.51	1	1
Q86U38	Nucleolar protein 9 OS=Homo sapiens GN=NOP9 PE=1 SV=1 - [NOP9_HUMAN]	8.49	1	2	2	2	4.65175	5.35	1	1																					4.02241	3.14	1	1		0				0				0
P62633	Cellular nucleic acid-binding protein OS=Homo sapiens GN=CNBP PE=1 SV=1 - [CNBP_HUMAN]	8.47	1	1	1	1										0							4.31464	8.47	1	1		0								0				0				0				0
O60762	Dolichol-phosphate mannosyltransferase subunit 1 OS=Homo sapiens GN=DPM1 PE=1 SV=1 - [DPM1_HUMAN]	8.46	1	1	1	1														0												0			4.81208	8.46	1	1		0
P04899	Guanine nucleotide-binding protein G(i) subunit alpha-2 OS=Homo sapiens GN=GNAI2 PE=1 SV=3 - [GNAI2_HUMAN]	8.45	9	1	2	2						0			3.33608	3.1	1	1		0				0												0							4.56632	5.35	1	1		0
Q9ULV4	Coronin-1C OS=Homo sapiens GN=CORO1C PE=1 SV=1 - [COR1C_HUMAN]	8.44	1	2	2	2		0															4.16903	3.38	1	1						0												0
P08579	U2 small nuclear ribonucleoprotein B'' OS=Homo sapiens GN=SNRPB2 PE=1 SV=1 - [RU2B_HUMAN]	8.44	1	1	1	1																										0											4.7857	8.44	1	1
Q8WW12	PEST proteolytic signal-containing nuclear protein OS=Homo sapiens GN=PCNP PE=1 SV=2 - [PCNP_HUMAN]	8.43	1	1	1	1		0																							4.64721	8.43	1	1						0
Q9UHY7	Enolase-phosphatase E1 OS=Homo sapiens GN=ENOPH1 PE=1 SV=1 - [ENOPH_HUMAN]	8.43	1	1	1	2																						0																			9.56695	8.43	1
Q8IY67	Ribonucleoprotein PTB-binding 1 OS=Homo sapiens GN=RAVER1 PE=1 SV=1 - [RAVR1_HUMAN]	8.42	1	2	2	2						0																0			6.39459	5.12	1	1						0				0				0
Q15005	Signal peptidase complex subunit 2 OS=Homo sapiens GN=SPCS2 PE=1 SV=3 - [SPCS2_HUMAN]	8.41	1	1	1	2																													11.8066	8.41	1	2		0
Q9C0E8	Protein lunapark OS=Homo sapiens GN=LNP PE=1 SV=2 - [LNP_HUMAN]	8.41	1	1	1	1																					4.72482	8.41	1	1
Q9Y6M9	NADH dehydrogenase [ubiquinone] 1 beta subcomplex subunit 9 OS=Homo sapiens GN=NDUFB9 PE=1 SV=3 - [NDUB9_HUMAN]	8.38	1	1	1	1																						0								0				0			4.5894	8.38	1	1		0
Q08752	Peptidyl-prolyl cis-trans isomerase D OS=Homo sapiens GN=PPID PE=1 SV=3 - [PPID_HUMAN]	8.38	1	2	2	2																									4.37549	4.59	1	1		0											4.11795	3.78	1
Q9UBX3	Mitochondrial dicarboxylate carrier OS=Homo sapiens GN=SLC25A10 PE=1 SV=2 - [DIC_HUMAN]	8.36	1	1	1	4	9.62601	8.36	1	2	10.0674	8.36	1	2						0				0																0								0
P82673	28S ribosomal protein S35, mitochondrial OS=Homo sapiens GN=MRPS35 PE=1 SV=1 - [RT35_HUMAN]	8.36	1	1	1	1		0								0								0			4.52226	8.36	1	1																		0
A8MW95	Beclin-2 OS=Homo sapiens GN=BECN1P1 PE=1 SV=2 - [BECN2_HUMAN]	8.35	1	1	1	3																																		0
P28482	Mitogen-activated protein kinase 1 OS=Homo sapiens GN=MAPK1 PE=1 SV=3 - [MK01_HUMAN]	8.33	1	2	2	4		0				0				0												0							3.32134	3.06	1	1	7.10779	3.06	1	2		0			3.8944	5.28	1
Q14376	UDP-glucose 4-epimerase OS=Homo sapiens GN=GALE PE=1 SV=2 - [GALE_HUMAN]	8.33	1	1	1	1						0												0																			3.8658	8.33	1	1
Q96S19	UPF0585 protein C16orf13 OS=Homo sapiens GN=C16orf13 PE=1 SV=2 - [CP013_HUMAN]	8.33	1	1	1	1																										0												0
Q6DD88	Atlastin-3 OS=Homo sapiens GN=ATL3 PE=1 SV=1 - [ATLA3_HUMAN]	8.32	1	2	2	2		0																0			4.21087	3.88	1	1		0															6.11053	4.44	1
Q13547	Histone deacetylase 1 OS=Homo sapiens GN=HDAC1 PE=1 SV=1 - [HDAC1_HUMAN]	8.3	2	2	2	2										0				0				0				0												0			4.53965	2.7	1	1	7.15953	5.6	1
P19367	Hexokinase-1 OS=Homo sapiens GN=HK1 PE=1 SV=3 - [HXK1_HUMAN]	8.29	1	5	5	5		0				0				0				0			3.5061	1.31	1	1		0			3.80493	2.4	1	1	3.88903	1.85	1	1	6.7196	2.73	2	2		0				0
Q9BU89	Deoxyhypusine hydroxylase OS=Homo sapiens GN=DOHH PE=1 SV=1 - [DOHH_HUMAN]	8.28	1	1	1	1		0				0												0																							4.00948	8.28	1
P57105	Synaptojanin-2-binding protein OS=Homo sapiens GN=SYNJ2BP PE=1 SV=2 - [SYJ2B_HUMAN]	8.28	1	1	1	1																										0				0			3.67432	8.28	1	1
P26440	Isovaleryl-CoA dehydrogenase, mitochondrial OS=Homo sapiens GN=IVD PE=1 SV=1 - [IVD_HUMAN]	8.27	1	1	1	1	5.08403	8.27	1	1																						0				0				0
P54725	UV excision repair protein RAD23 homolog A OS=Homo sapiens GN=RAD23A PE=1 SV=1 - [RD23A_HUMAN]	8.26	1	1	1	2	7.9334	8.26	1	1	7.09845	8.26	1	1																														0
Q9NX46	Poly(ADP-ribose) glycohydrolase ARH3 OS=Homo sapiens GN=ADPRHL2 PE=1 SV=1 - [ARHL2_HUMAN]	8.26	1	1	1	1																																									4.07685	8.26	1
O43242	26S proteasome non-ATPase regulatory subunit 3 OS=Homo sapiens GN=PSMD3 PE=1 SV=2 - [PSMD3_HUMAN]	8.24	1	2	2	2										0				0				0				0																0
Q5J8M3	ER membrane protein complex subunit 4 OS=Homo sapiens GN=EMC4 PE=1 SV=2 - [EMC4_HUMAN]	8.2	1	1	1	1																														0							3.84067	8.2	1	1
P23443	Ribosomal protein S6 kinase beta-1 OS=Homo sapiens GN=RPS6KB1 PE=1 SV=2 - [KS6B1_HUMAN]	8.19	1	3	3	3																		0				0							4.54916	3.43	1	1						0			4.15693	4.19	1
P49821	NADH dehydrogenase [ubiquinone] flavoprotein 1, mitochondrial OS=Homo sapiens GN=NDUFV1 PE=1 SV=4 - [NDUV1_HUMAN]	8.19	1	2	2	2																		0				0							3.89756	5.82	1	1		0				0				0
Q9Y383	Putative RNA-binding protein Luc7-like 2 OS=Homo sapiens GN=LUC7L2 PE=1 SV=2 - [LC7L2_HUMAN]	8.16	2	3	3	4	4.48403	3.83	1	1						0			4.95007	3.83	1	1		0			3.65474	4.59	1	1						0								0
Q9Y266	Nuclear migration protein nudC OS=Homo sapiens GN=NUDC PE=1 SV=1 - [NUDC_HUMAN]	8.16	1	2	2	3														0												0			4.13216	3.63	1	1	4.33968	3.63	1	1
O75822	Eukaryotic translation initiation factor 3 subunit J OS=Homo sapiens GN=EIF3J PE=1 SV=2 - [EIF3J_HUMAN]	8.14	1	1	1	1						0																															4.38977	8.14	1	1
Q02750	Dual specificity mitogen-activated protein kinase kinase 1 OS=Homo sapiens GN=MAP2K1 PE=1 SV=2 - [MP2K1_HUMAN]	8.14	1	1	1	1																										0												0			7.44298	8.14	1
P0DMM9	Sulfotransferase 1A3 OS=Homo sapiens GN=SULT1A3 PE=1 SV=1 - [ST1A3_HUMAN]	8.14	1	1	1	1																																									3.92667	8.14	1
Q9Y399	28S ribosomal protein S2, mitochondrial OS=Homo sapiens GN=MRPS2 PE=1 SV=1 - [RT02_HUMAN]	8.11	1	1	1	1						0																															4.26831	8.11	1	1
O00338	Sulfotransferase 1C2 OS=Homo sapiens GN=SULT1C2 PE=1 SV=1 - [ST1C2_HUMAN]	8.11	1	1	1	1						0																			3.62254	8.11	1	1														0
P49189	4-trimethylaminobutyraldehyde dehydrogenase OS=Homo sapiens GN=ALDH9A1 PE=1 SV=3 - [AL9A1_HUMAN]	8.1	1	2	2	2		0																								0				0								0			9.59154	8.1	2
Q15257	Serine/threonine-protein phosphatase 2A activator OS=Homo sapiens GN=PPP2R4 PE=1 SV=3 - [PTPA_HUMAN]	8.1	1	1	1	1		0				0				0				0			4.28782	8.1	1	1
Q4V328	GRIP1-associated protein 1 OS=Homo sapiens GN=GRIPAP1 PE=1 SV=1 - [GRAP1_HUMAN]	8.09	1	3	3	3		0				0							5.04804	3.33	1	1		0				0			4.43062	1.78	1	1		0				0				0			7.89663	2.97	1
Q99460	26S proteasome non-ATPase regulatory subunit 1 OS=Homo sapiens GN=PSMD1 PE=1 SV=2 - [PSMD1_HUMAN]	8.08	1	4	4	5		0				0															6.00204	2.52	1	1	8.10871	4.72	2	2	3.25227	1.68	1	1						0				0
Q08209	Serine/threonine-protein phosphatase 2B catalytic subunit alpha isoform OS=Homo sapiens GN=PPP3CA PE=1 SV=1 - [PP2BA_HUMAN]	8.06	2	2	2	2		0				0								0				0				0			4.16881	3.07	1	1	4.85024	4.99	1	1		0				0				0
O43837	Isocitrate dehydrogenase [NAD] subunit beta, mitochondrial OS=Homo sapiens GN=IDH3B PE=1 SV=2 - [IDH3B_HUMAN]	8.05	1	1	1	1																																	6.25866	8.05	1	1
P31937	3-hydroxyisobutyrate dehydrogenase, mitochondrial OS=Homo sapiens GN=HIBADH PE=1 SV=2 - [3HIDH_HUMAN]	8.04	1	1	1	1																		0																			6.5709	8.04	1	1
P08779	Keratin, type I cytoskeletal 16 OS=Homo sapiens GN=KRT16 PE=1 SV=4 - [K1C16_HUMAN]	8.03	5	1	4	7	10.9262	4.23	2	3		0				0			3.47345	1.9	1	1	3.15518	1.9	1	1		0				0				0			5.55744	1.9	1	2		0
Q86XP3	ATP-dependent RNA helicase DDX42 OS=Homo sapiens GN=DDX42 PE=1 SV=1 - [DDX42_HUMAN]	8	1	3	3	4		0				0				0				0			6.42102	4.37	1	1	7.07459	4.37	1	1	5.44369	2.35	1	1		0			4.36591	1.28	1	1		0				0
P15586	N-acetylglucosamine-6-sulfatase OS=Homo sapiens GN=GNS PE=1 SV=3 - [GNS_HUMAN]	7.97	1	4	4	4													3.8152	2.17	1	1	3.28963	2.36	1	1		0			4.93565	2.9	1	1		0								0
P16422	Epithelial cell adhesion molecule OS=Homo sapiens GN=EPCAM PE=1 SV=2 - [EPCAM_HUMAN]	7.96	1	1	1	1		0				0								0				0							4.69968	7.96	1	1		0
Q08J23	tRNA (cytosine(34)-C(5))-methyltransferase OS=Homo sapiens GN=NSUN2 PE=1 SV=2 - [NSUN2_HUMAN]	7.95	1	3	3	4		0											3.87442	2.09	1	1	3.54831	2.09	1	1		0				0				0			4.15838	1.96	1	1	5.45217	3.91	1	1
O00204	Sulfotransferase family cytosolic 2B member 1 OS=Homo sapiens GN=SULT2B1 PE=1 SV=2 - [ST2B1_HUMAN]	7.95	1	2	2	2																									3.85827	4.38	1	1						0			4.07755	3.56	1	1		0
P19623	Spermidine synthase OS=Homo sapiens GN=SRM PE=1 SV=1 - [SPEE_HUMAN]	7.95	1	2	2	2						0				0				0				0				0				0			3.57034	4.64	1	1									3.59151	3.31	1
Q15459	Splicing factor 3A subunit 1 OS=Homo sapiens GN=SF3A1 PE=1 SV=1 - [SF3A1_HUMAN]	7.94	1	3	3	6		0								0				0				0			16.0441	2.52	1	3	4.34922	2.52	1	1	5.24646	3.53	1	1		0				0				0
Q86T03	Type 1 phosphatidylinositol 4,5-bisphosphate 4-phosphatase OS=Homo sapiens GN=TMEM55B PE=1 SV=1 - [TM55B_HUMAN]	7.94	1	1	1	1						0															5.88828	7.94	1	1
Q13907	Isopentenyl-diphosphate Delta-isomerase 1 OS=Homo sapiens GN=IDI1 PE=1 SV=2 - [IDI1_HUMAN]	7.93	1	2	2	3						0											4.77549	5.29	1	1		0				0			4.37663	7.93	1	1	4.89778	7.93	1	1		0
Q3ZCQ8	Mitochondrial import inner membrane translocase subunit TIM50 OS=Homo sapiens GN=TIMM50 PE=1 SV=2 - [TIM50_HUMAN]	7.93	1	1	1	1										0												0				0				0				0			4.49129	7.93	1	1		0
P05026	Sodium/potassium-transporting ATPase subunit beta-1 OS=Homo sapiens GN=ATP1B1 PE=1 SV=1 - [AT1B1_HUMAN]	7.92	1	2	2	2														0			3.88026	3.63	1	1													3.42645	4.29	1	1
Q5TFE4	5'-nucleotidase domain-containing protein 1 OS=Homo sapiens GN=NT5DC1 PE=1 SV=1 - [NT5D1_HUMAN]	7.91	1	2	2	2		0			4.34469	4.4	1	1														0							4.25559	3.52	1	1						0				0
Q16531	DNA damage-binding protein 1 OS=Homo sapiens GN=DDB1 PE=1 SV=1 - [DDB1_HUMAN]	7.89	1	5	5	11	6.25369	2.63	1	1													6.23039	2.63	1	1	10.7232	4.04	2	2	9.37602	2.98	2	2									7.95665	1.58	1	2	12.4508	3.68	2
Q9GZY8	Mitochondrial fission factor OS=Homo sapiens GN=MFF PE=1 SV=1 - [MFF_HUMAN]	7.89	1	1	1	1						0								0																				0			4.09196	7.89	1	1
Q5JTV8	Torsin-1A-interacting protein 1 OS=Homo sapiens GN=TOR1AIP1 PE=1 SV=2 - [TOIP1_HUMAN]	7.89	1	2	2	3						0				0							5.14163	4.29	1	1	3.92233	4.29	1	1	5.74868	3.6	1	1										0				0
Q9Y3D6	Mitochondrial fission 1 protein OS=Homo sapiens GN=FIS1 PE=1 SV=2 - [FIS1_HUMAN]	7.89	1	1	1	1																					3.29022	7.89	1	1
P09497	Clathrin light chain B OS=Homo sapiens GN=CLTB PE=1 SV=1 - [CLCB_HUMAN]	7.86	1	1	1	1		0												0																				0
O14979	Heterogeneous nuclear ribonucleoprotein D-like OS=Homo sapiens GN=HNRNPDL PE=1 SV=3 - [HNRDL_HUMAN]	7.86	1	2	3	4		0							3.14084	2.38	1	1	3.21454	2.38	1	1		0							4.71253	4.05	1	1						0								0
P15622	Zinc finger protein 250 OS=Homo sapiens GN=ZNF250 PE=2 SV=3 - [ZN250_HUMAN]	7.86	1	1	1	1						0				0								0				0				0				0
Q9BRP8	Partner of Y14 and mago OS=Homo sapiens GN=WIBG PE=1 SV=1 - [WIBG_HUMAN]	7.84	1	1	1	2																					5.75955	7.84	1	1	5.73141	7.84	1	1		0				0				0
Q9UHD1	Cysteine and histidine-rich domain-containing protein 1 OS=Homo sapiens GN=CHORDC1 PE=1 SV=2 - [CHRD1_HUMAN]	7.83	1	1	1	1		0				0				0				0				0				0				0				0				0				0			4.3459	7.83	1
Q92890	Ubiquitin fusion degradation protein 1 homolog OS=Homo sapiens GN=UFD1L PE=1 SV=3 - [UFD1_HUMAN]	7.82	1	1	1	1						0																0																0				0
Q9UHV9	Prefoldin subunit 2 OS=Homo sapiens GN=PFDN2 PE=1 SV=1 - [PFD2_HUMAN]	7.79	1	1	1	4	3.69209	7.79	1	1	3.66741	7.79	1	1	3.82454	7.79	1	1	4.39319	7.79	1	1		0				0				0
A6NDG6	Phosphoglycolate phosphatase OS=Homo sapiens GN=PGP PE=1 SV=1 - [PGP_HUMAN]	7.79	1	1	1	1														0							4.54438	7.79	1	1						0												0
P17812	CTP synthase 1 OS=Homo sapiens GN=CTPS1 PE=1 SV=2 - [PYRG1_HUMAN]	7.78	1	3	3	3										0											4.45195	2.71	1	1	4.37392	3.05	1	1		0							3.89253	2.03	1	1
P54577	Tyrosine--tRNA ligase, cytoplasmic OS=Homo sapiens GN=YARS PE=1 SV=4 - [SYYC_HUMAN]	7.77	1	2	2	3																		0				0				0			3.61767	2.84	1	1						0				0
Q8IY95	Transmembrane protein 192 OS=Homo sapiens GN=TMEM192 PE=1 SV=1 - [TM192_HUMAN]	7.75	1	1	1	1		0																																							4.29896	7.75	1
Q9HC07	Transmembrane protein 165 OS=Homo sapiens GN=TMEM165 PE=1 SV=1 - [TM165_HUMAN]	7.72	1	1	1	1																					5.03549	7.72	1	1														0
Q06124	Tyrosine-protein phosphatase non-receptor type 11 OS=Homo sapiens GN=PTPN11 PE=1 SV=2 - [PTN11_HUMAN]	7.71	1	2	2	3										0				0							4.84752	4.69	1	1													9.13622	3.02	1	2
P62266	40S ribosomal protein S23 OS=Homo sapiens GN=RPS23 PE=1 SV=3 - [RS23_HUMAN]	7.69	1	1	1	3									3.57323	7.69	1	1	4.29206	7.69	1	1	3.35182	7.69	1	1														0								0
Q9NYL9	Tropomodulin-3 OS=Homo sapiens GN=TMOD3 PE=1 SV=1 - [TMOD3_HUMAN]	7.67	1	2	2	2						0				0							3.50166	2.84	1	1																		0
P62140	Serine/threonine-protein phosphatase PP1-beta catalytic subunit OS=Homo sapiens GN=PPP1CB PE=1 SV=3 - [PP1B_HUMAN]	7.65	2	1	2	2						0											3.19742	3.06	1	1						0								0
P27694	Replication protein A 70 kDa DNA-binding subunit OS=Homo sapiens GN=RPA1 PE=1 SV=2 - [RFA1_HUMAN]	7.63	1	2	2	2		0																			4.8401	3.73	1	1										0							5.53927	3.9	1
A6NIZ1	Ras-related protein Rap-1b-like protein OS=Homo sapiens PE=2 SV=1 - [RP1BL_HUMAN]	7.61	3	2	2	7	4.78155	6.52	1	1	4.68656	6.52	1	1													4.69209	6.52	1	1									9.37739	7.61	1	2	9.28028	7.61	1	2		0
O60763	General vesicular transport factor p115 OS=Homo sapiens GN=USO1 PE=1 SV=2 - [USO1_HUMAN]	7.59	1	4	4	5		0																0			4.54987	2.08	1	1	4.14149	2.08	1	1		0				0				0			9.74099	4.16	2
Q9Y2D0	Carbonic anhydrase 5B, mitochondrial OS=Homo sapiens GN=CA5B PE=1 SV=1 - [CAH5B_HUMAN]	7.57	1	1	1	1		0				0
P56192	Methionine--tRNA ligase, cytoplasmic OS=Homo sapiens GN=MARS PE=1 SV=2 - [SYMC_HUMAN]	7.56	1	4	4	4										0				0				0				0							4.48524	3.11	1	1		0				0			9.55743	6	2
P21266	Glutathione S-transferase Mu 3 OS=Homo sapiens GN=GSTM3 PE=1 SV=3 - [GSTM3_HUMAN]	7.56	1	1	1	3																						0							5.64299	7.56	1	1	10.043	7.56	1	2						0
Q96HC4	PDZ and LIM domain protein 5 OS=Homo sapiens GN=PDLIM5 PE=1 SV=5 - [PDLI5_HUMAN]	7.55	1	2	2	2																					4.34965	4.03	1	1														0				0
P62249	40S ribosomal protein S16 OS=Homo sapiens GN=RPS16 PE=1 SV=2 - [RS16_HUMAN]	7.53	1	1	1	1		0				0											3.72495	7.53	1	1										0				0
Q9BYG5	Partitioning defective 6 homolog beta OS=Homo sapiens GN=PARD6B PE=1 SV=1 - [PAR6B_HUMAN]	7.53	1	1	1	1														0																				0			6.01332	7.53	1	1
O43488	Aflatoxin B1 aldehyde reductase member 2 OS=Homo sapiens GN=AKR7A2 PE=1 SV=3 - [ARK72_HUMAN]	7.52	2	2	2	2						0											8.14562	7.52	2	2										0				0
P21912	Succinate dehydrogenase [ubiquinone] iron-sulfur subunit, mitochondrial OS=Homo sapiens GN=SDHB PE=1 SV=3 - [SDHB_HUMAN]	7.5	1	1	1	1		0				0				0								0				0
Q01081	Splicing factor U2AF 35 kDa subunit OS=Homo sapiens GN=U2AF1 PE=1 SV=3 - [U2AF1_HUMAN]	7.5	1	1	1	2																																	11.183	7.5	1	2
Q92905	COP9 signalosome complex subunit 5 OS=Homo sapiens GN=COPS5 PE=1 SV=4 - [CSN5_HUMAN]	7.49	1	2	2	2		0				0																			3.43718	4.49	1	1													4.03923	7.49	1
Q9NX63	MICOS complex subunit MIC19 OS=Homo sapiens GN=CHCHD3 PE=1 SV=1 - [MIC19_HUMAN]	7.49	1	2	2	2										0			5.04965	6.61	1	1										0												0
Q9NXW2	DnaJ homolog subfamily B member 12 OS=Homo sapiens GN=DNAJB12 PE=1 SV=4 - [DJB12_HUMAN]	7.47	1	1	1	1		0				0												0								0												0				0
Q15008	26S proteasome non-ATPase regulatory subunit 6 OS=Homo sapiens GN=PSMD6 PE=1 SV=1 - [PSMD6_HUMAN]	7.46	1	2	2	2		0												0												0				0				0							3.77208	4.11	1
Q8WXF1	Paraspeckle component 1 OS=Homo sapiens GN=PSPC1 PE=1 SV=1 - [PSPC1_HUMAN]	7.46	1	2	2	3					3.88472	4.4	1	1						0				0			5.52601	3.06	1	1	4.82713	3.06	1	1		0												0
O96013	Serine/threonine-protein kinase PAK 4 OS=Homo sapiens GN=PAK4 PE=1 SV=1 - [PAK4_HUMAN]	7.45	1	2	2	2		0				0				0				0				0				0				0				0			3.82716	3.55	1	1		0			4.94281	3.89	1
Q14974	Importin subunit beta-1 OS=Homo sapiens GN=KPNB1 PE=1 SV=2 - [IMB1_HUMAN]	7.42	1	5	5	11	4.6272	1.71	1	1	4.95328	1.71	1	1					8.801	3.42	2	2	9.62369	3.42	2	2						0			3.77431	1.6	1	1
Q6P1X6	UPF0598 protein C8orf82 OS=Homo sapiens GN=C8orf82 PE=1 SV=2 - [CH082_HUMAN]	7.41	1	1	1	1																													4.55245	7.41	1	1		0
P06132	Uroporphyrinogen decarboxylase OS=Homo sapiens GN=UROD PE=1 SV=2 - [DCUP_HUMAN]	7.36	1	1	1	1
Q16890	Tumor protein D53 OS=Homo sapiens GN=TPD52L1 PE=1 SV=1 - [TPD53_HUMAN]	7.35	1	1	1	1		0																				0				0			3.9068	7.35	1	1						0
P56537	Eukaryotic translation initiation factor 6 OS=Homo sapiens GN=EIF6 PE=1 SV=1 - [IF6_HUMAN]	7.35	1	1	1	1
O95340	Bifunctional 3'-phosphoadenosine 5'-phosphosulfate synthase 2 OS=Homo sapiens GN=PAPSS2 PE=1 SV=2 - [PAPS2_HUMAN]	7.33	1	2	2	2		0				0												0				0				0				0				0				0
Q9BXS5	AP-1 complex subunit mu-1 OS=Homo sapiens GN=AP1M1 PE=1 SV=3 - [AP1M1_HUMAN]	7.33	1	1	1	1																		0				0																0				0
P13807	Glycogen [starch] synthase, muscle OS=Homo sapiens GN=GYS1 PE=1 SV=2 - [GYS1_HUMAN]	7.33	1	3	3	5						0															3.94957	2.04	1	1	3.82273	3.26	1	1	3.68937	3.26	1	1						0				0
O95299	NADH dehydrogenase [ubiquinone] 1 alpha subcomplex subunit 10, mitochondrial OS=Homo sapiens GN=NDUFA10 PE=1 SV=1 - [NDUAA_HUMAN]	7.32	1	2	2	2		0																				0				0			4.26518	4.23	1	1										0
O60568	Procollagen-lysine,2-oxoglutarate 5-dioxygenase 3 OS=Homo sapiens GN=PLOD3 PE=1 SV=1 - [PLOD3_HUMAN]	7.32	1	3	3	3		0			3.41921	2.17	1	1														0							4.05676	2.44	1	1
Q9BW19	Kinesin-like protein KIFC1 OS=Homo sapiens GN=KIFC1 PE=1 SV=2 - [KIFC1_HUMAN]	7.28	1	2	2	2		0				0				0											5.20084	4.61	1	1		0			3.65324	2.67	1	1		0
O14773	Tripeptidyl-peptidase 1 OS=Homo sapiens GN=TPP1 PE=1 SV=2 - [TPP1_HUMAN]	7.28	1	2	2	3						0															5.54708	4.8	1	1	4.54397	4.8	1	1					3.31909	2.49	1	1
Q9NYB0	Telomeric repeat-binding factor 2-interacting protein 1 OS=Homo sapiens GN=TERF2IP PE=1 SV=1 - [TE2IP_HUMAN]	7.27	1	1	1	2						0											5.46856	7.27	1	1	5.04892	7.27	1	1										0				0				0
Q7L2J0	7SK snRNA methylphosphate capping enzyme OS=Homo sapiens GN=MEPCE PE=1 SV=1 - [MEPCE_HUMAN]	7.26	1	2	2	2		0								0				0												0							5.86128	4.79	1	1
P09496	Clathrin light chain A OS=Homo sapiens GN=CLTA PE=1 SV=1 - [CLCA_HUMAN]	7.26	1	2	2	2																																					3.56258	4.44	1	1
O15321	Transmembrane 9 superfamily member 1 OS=Homo sapiens GN=TM9SF1 PE=2 SV=2 - [TM9S1_HUMAN]	7.26	1	2	2	2										0				0								0			3.84542	3.47	1	1		0
Q96KA5	Cleft lip and palate transmembrane protein 1-like protein OS=Homo sapiens GN=CLPTM1L PE=1 SV=1 - [CLP1L_HUMAN]	7.25	1	2	2	3						0												0							4.31197	4.28	1	1		0			9.04936	2.97	1	2
Q9H0B6	Kinesin light chain 2 OS=Homo sapiens GN=KLC2 PE=1 SV=1 - [KLC2_HUMAN]	7.23	1	1	2	2		0				0								0				0				0				0				0												0
Q9UI08	Ena/VASP-like protein OS=Homo sapiens GN=EVL PE=1 SV=2 - [EVL_HUMAN]	7.21	1	1	1	2																														0								0
P09960	Leukotriene A-4 hydrolase OS=Homo sapiens GN=LTA4H PE=1 SV=2 - [LKHA4_HUMAN]	7.2	1	3	3	3	3.50862	2.95	1	1		0																				0			3.72488	1.96	1	1		0				0				0
P25205	DNA replication licensing factor MCM3 OS=Homo sapiens GN=MCM3 PE=1 SV=3 - [MCM3_HUMAN]	7.18	1	3	3	3		0				0							5.07517	2.48	1	1														0				0			3.62216	1.36	1	1
Q9H444	Charged multivesicular body protein 4b OS=Homo sapiens GN=CHMP4B PE=1 SV=1 - [CHM4B_HUMAN]	7.14	1	1	1	1																	3.69396	7.14	1	1
F2Z333	Fibronectin type-III domain-containing transmembrane protein C1orf233 OS=Homo sapiens GN=C1orf233 PE=3 SV=1 - [CA233_HUMAN]	7.08	1	1	1	1													3.22965	7.08	1	1																						0
Q9Y316	Protein MEMO1 OS=Homo sapiens GN=MEMO1 PE=1 SV=1 - [MEMO1_HUMAN]	7.07	1	1	1	1																																					3.99568	7.07	1	1
Q9NZM1	Myoferlin OS=Homo sapiens GN=MYOF PE=1 SV=1 - [MYOF_HUMAN]	7.04	1	9	9	10		0				0				0			3.4405	0.53	1	1		0				0			4.01759	0.78	1	1	8.33283	1.36	2	2	7.06895	1.31	2	2		0			4.27185	0.92	1
Q02978	Mitochondrial 2-oxoglutarate/malate carrier protein OS=Homo sapiens GN=SLC25A11 PE=1 SV=3 - [M2OM_HUMAN]	7.01	1	1	1	1														0			5.35466	7.01	1	1						0																0
Q53H82	Beta-lactamase-like protein 2 OS=Homo sapiens GN=LACTB2 PE=1 SV=2 - [LACB2_HUMAN]	6.94	1	1	1	1						0																																0
P46937	Transcriptional coactivator YAP1 OS=Homo sapiens GN=YAP1 PE=1 SV=2 - [YAP1_HUMAN]	6.94	1	1	1	1																					5.11596	6.94	1	1
O75900	Matrix metalloproteinase-23 OS=Homo sapiens GN=MMP23A PE=1 SV=2 - [MMP23_HUMAN]	6.92	1	1	1	1										0																			3.7443	6.92	1	1										0
Q9NVM6	DnaJ homolog subfamily C member 17 OS=Homo sapiens GN=DNAJC17 PE=1 SV=1 - [DJC17_HUMAN]	6.91	1	1	1	1																									4.43097	6.91	1	1		0				0
Q15041	ADP-ribosylation factor-like protein 6-interacting protein 1 OS=Homo sapiens GN=ARL6IP1 PE=1 SV=2 - [AR6P1_HUMAN]	6.9	1	1	1	1		0																												0							4.88411	6.9	1	1
P40818	Ubiquitin carboxyl-terminal hydrolase 8 OS=Homo sapiens GN=USP8 PE=1 SV=1 - [UBP8_HUMAN]	6.89	1	3	3	3		0				0				0			3.88556	2.15	1	1										0								0				0				0
P82930	28S ribosomal protein S34, mitochondrial OS=Homo sapiens GN=MRPS34 PE=1 SV=2 - [RT34_HUMAN]	6.88	1	1	1	3						0																							4.60493	6.88	1	1	8.07943	6.88	1	2
Q9UKM9	RNA-binding protein Raly OS=Homo sapiens GN=RALY PE=1 SV=1 - [RALY_HUMAN]	6.86	1	1	1	2		0				0								0				0				0				0											4.10166	6.86	1	1	4.18822	6.86	1
Q7Z4H3	HD domain-containing protein 2 OS=Homo sapiens GN=HDDC2 PE=1 SV=1 - [HDDC2_HUMAN]	6.86	1	1	1	1
Q15050	Ribosome biogenesis regulatory protein homolog OS=Homo sapiens GN=RRS1 PE=1 SV=2 - [RRS1_HUMAN]	6.85	1	1	1	1		0				0				0				0				0			3.6685	6.85	1	1		0												0
Q9H0D6	5'-3' exoribonuclease 2 OS=Homo sapiens GN=XRN2 PE=1 SV=1 - [XRN2_HUMAN]	6.84	1	3	3	3		0				0				0								0			4.69278	2.53	1	1		0								0				0				0
P45973	Chromobox protein homolog 5 OS=Homo sapiens GN=CBX5 PE=1 SV=1 - [CBX5_HUMAN]	6.81	1	1	1	2						0												0				0							3.29438	6.81	1	1	3.41905	6.81	1	1
Q14197	Peptidyl-tRNA hydrolase ICT1, mitochondrial OS=Homo sapiens GN=ICT1 PE=1 SV=1 - [ICT1_HUMAN]	6.8	1	1	1	1						0																								0			3.71096	6.8	1	1		0
Q14653	Interferon regulatory factor 3 OS=Homo sapiens GN=IRF3 PE=1 SV=1 - [IRF3_HUMAN]	6.79	1	1	1	1																																	5.2748	6.79	1	1
O43447	Peptidyl-prolyl cis-trans isomerase H OS=Homo sapiens GN=PPIH PE=1 SV=1 - [PPIH_HUMAN]	6.78	1	1	1	1																													5.28869	6.78	1	1										0
Q07812	Apoptosis regulator BAX OS=Homo sapiens GN=BAX PE=1 SV=1 - [BAX_HUMAN]	6.77	1	1	1	1						0											4.35917	6.77	1	1																		0
P25685	DnaJ homolog subfamily B member 1 OS=Homo sapiens GN=DNAJB1 PE=1 SV=4 - [DNJB1_HUMAN]	6.76	1	1	1	1						0				0				0							5.47723	6.76	1	1		0
P15408	Fos-related antigen 2 OS=Homo sapiens GN=FOSL2 PE=1 SV=1 - [FOSL2_HUMAN]	6.75	1	1	1	1		0																								0				0
Q9NWW5	Ceroid-lipofuscinosis neuronal protein 6 OS=Homo sapiens GN=CLN6 PE=1 SV=1 - [CLN6_HUMAN]	6.75	1	1	1	1																													4.15506	6.75	1	1
O75937	DnaJ homolog subfamily C member 8 OS=Homo sapiens GN=DNAJC8 PE=1 SV=2 - [DNJC8_HUMAN]	6.72	1	1	1	1		0																																							4.22464	6.72	1
P67812	Signal peptidase complex catalytic subunit SEC11A OS=Homo sapiens GN=SEC11A PE=1 SV=1 - [SC11A_HUMAN]	6.7	1	1	1	2																																	6.76737	6.7	1	2
O75688	Protein phosphatase 1B OS=Homo sapiens GN=PPM1B PE=1 SV=1 - [PPM1B_HUMAN]	6.68	2	2	2	3	6.57913	2.51	1	2										0																				0
P13861	cAMP-dependent protein kinase type II-alpha regulatory subunit OS=Homo sapiens GN=PRKAR2A PE=1 SV=2 - [KAP2_HUMAN]	6.68	1	2	2	2						0															3.49813	3.96	1	1		0							3.43461	2.72	1	1
Q3MHD2	Protein LSM12 homolog OS=Homo sapiens GN=LSM12 PE=1 SV=2 - [LSM12_HUMAN]	6.67	1	1	1	1		0				0			4.29981	6.67	1	1						0				0				0				0				0				0				0
Q8IUZ5	5-phosphohydroxy-L-lysine phospho-lyase OS=Homo sapiens GN=PHYKPL PE=1 SV=1 - [AT2L2_HUMAN]	6.67	1	1	1	1						0																0												0			5.3457	6.67	1	1
P53801	Pituitary tumor-transforming gene 1 protein-interacting protein OS=Homo sapiens GN=PTTG1IP PE=1 SV=1 - [PTTG_HUMAN]	6.67	1	1	1	1																																		0			3.58606	6.67	1	1
Q16539	Mitogen-activated protein kinase 14 OS=Homo sapiens GN=MAPK14 PE=1 SV=3 - [MK14_HUMAN]	6.67	1	1	1	2																					4.50805	6.67	1	1	4.98377	6.67	1	1
Q15075	Early endosome antigen 1 OS=Homo sapiens GN=EEA1 PE=1 SV=2 - [EEA1_HUMAN]	6.66	1	4	4	4		0				0				0								0				0				0				0							5.38227	1.7	1	1	5.296	1.56	1
Q9UBE0	SUMO-activating enzyme subunit 1 OS=Homo sapiens GN=SAE1 PE=1 SV=1 - [SAE1_HUMAN]	6.65	1	1	1	1																														0				0			6.19867	6.65	1	1
Q9UIC8	Leucine carboxyl methyltransferase 1 OS=Homo sapiens GN=LCMT1 PE=1 SV=2 - [LCMT1_HUMAN]	6.59	1	1	1	1										0																								0							3.90369	6.59	1
Q04637	Eukaryotic translation initiation factor 4 gamma 1 OS=Homo sapiens GN=EIF4G1 PE=1 SV=4 - [IF4G1_HUMAN]	6.57	1	5	5	7		0				0								0			5.06366	2.13	1	1	5.38768	2.13	1	1	4.37738	1.19	1	1		0				0				0				0
Q96GG9	DCN1-like protein 1 OS=Homo sapiens GN=DCUN1D1 PE=1 SV=1 - [DCNL1_HUMAN]	6.56	1	1	1	1																	3.35347	6.56	1	1										0												0
Q13151	Heterogeneous nuclear ribonucleoprotein A0 OS=Homo sapiens GN=HNRNPA0 PE=1 SV=1 - [ROA0_HUMAN]	6.56	1	1	1	1										0																								0
Q07666	KH domain-containing, RNA-binding, signal transduction-associated protein 1 OS=Homo sapiens GN=KHDRBS1 PE=1 SV=1 - [KHDR1_HUMAN]	6.55	1	1	1	2		0				0				0				0								0								0							5.09982	6.55	1	1	4.7697	6.55	1
Q9BRJ2	39S ribosomal protein L45, mitochondrial OS=Homo sapiens GN=MRPL45 PE=1 SV=2 - [RM45_HUMAN]	6.54	1	1	1	1		0																0							4.85185	6.54	1	1		0								0
P55060	Exportin-2 OS=Homo sapiens GN=CSE1L PE=1 SV=3 - [XPO2_HUMAN]	6.49	1	3	3	6	11.2818	2.37	1	2	5.69778	2.37	1	1										0				0												0
Q9BRX2	Protein pelota homolog OS=Homo sapiens GN=PELO PE=1 SV=2 - [PELO_HUMAN]	6.49	1	1	1	1																		0																								0
Q9BT09	Protein canopy homolog 3 OS=Homo sapiens GN=CNPY3 PE=1 SV=1 - [CNPY3_HUMAN]	6.47	1	1	1	1																																										0
O00487	26S proteasome non-ATPase regulatory subunit 14 OS=Homo sapiens GN=PSMD14 PE=1 SV=1 - [PSDE_HUMAN]	6.45	1	1	1	1																						0
Q9BVG4	Protein PBDC1 OS=Homo sapiens GN=PBDC1 PE=1 SV=1 - [PBDC1_HUMAN]	6.44	1	1	1	1		0				0											3.73416	6.44	1	1														0				0				0
Q9BYJ9	YTH domain-containing family protein 1 OS=Homo sapiens GN=YTHDF1 PE=1 SV=1 - [YTHD1_HUMAN]	6.44	1	1	1	2						0											6.11552	6.44	1	1	6.07159	6.44	1	1														0				0
Q9HAB8	Phosphopantothenate--cysteine ligase OS=Homo sapiens GN=PPCS PE=1 SV=2 - [PPCS_HUMAN]	6.43	1	1	1	1		0				0												0				0												0
Q9HC36	rRNA methyltransferase 3, mitochondrial OS=Homo sapiens GN=RNMTL1 PE=1 SV=2 - [MRM3_HUMAN]	6.43	1	1	1	2		0				0								0																							4.53525	6.43	1	1	4.55567	6.43	1
O43660	Pleiotropic regulator 1 OS=Homo sapiens GN=PLRG1 PE=1 SV=1 - [PLRG1_HUMAN]	6.42	1	1	1	1										0												0								0				0								0
P49768	Presenilin-1 OS=Homo sapiens GN=PSEN1 PE=1 SV=1 - [PSN1_HUMAN]	6.42	1	1	1	1					3.75807	6.42	1	1																						0												0
Q16773	Kynurenine--oxoglutarate transaminase 1 OS=Homo sapiens GN=CCBL1 PE=1 SV=1 - [KAT1_HUMAN]	6.4	1	1	1	1		0																				0												0							4.22617	6.4	1
Q96DH6	RNA-binding protein Musashi homolog 2 OS=Homo sapiens GN=MSI2 PE=1 SV=1 - [MSI2H_HUMAN]	6.4	1	1	1	1																														0			3.97823	6.4	1	1
Q8WYA6	Beta-catenin-like protein 1 OS=Homo sapiens GN=CTNNBL1 PE=1 SV=1 - [CTBL1_HUMAN]	6.39	1	2	2	3																						0				0							9.90126	2.66	1	2
Q96GA7	Serine dehydratase-like OS=Homo sapiens GN=SDSL PE=1 SV=1 - [SDSL_HUMAN]	6.38	1	1	1	2		0				0															8.49831	6.38	1	2
P34949	Mannose-6-phosphate isomerase OS=Homo sapiens GN=MPI PE=1 SV=2 - [MPI_HUMAN]	6.38	1	1	1	2																																		0			4.52611	6.38	1	1	5.11256	6.38	1
P61313	60S ribosomal protein L15 OS=Homo sapiens GN=RPL15 PE=1 SV=2 - [RL15_HUMAN]	6.37	1	1	1	1		0																				0												0
Q8N1G4	Leucine-rich repeat-containing protein 47 OS=Homo sapiens GN=LRRC47 PE=1 SV=1 - [LRC47_HUMAN]	6.35	1	2	2	3		0				0				0				0			3.75221	3.09	1	1		0			8.40936	3.26	1	2		0				0				0				0
P61221	ATP-binding cassette sub-family E member 1 OS=Homo sapiens GN=ABCE1 PE=1 SV=1 - [ABCE1_HUMAN]	6.34	1	1	1	1		0				0																0				0												0				0
O95848	Uridine diphosphate glucose pyrophosphatase OS=Homo sapiens GN=NUDT14 PE=1 SV=2 - [NUD14_HUMAN]	6.31	1	1	1	1		0												0															3.45431	6.31	1	1
P10644	cAMP-dependent protein kinase type I-alpha regulatory subunit OS=Homo sapiens GN=PRKAR1A PE=1 SV=1 - [KAP0_HUMAN]	6.3	1	2	2	2		0				0				0				0				0				0				0				0			3.6852	3.15	1	1	4.74194	3.15	1	1
Q6IBS0	Twinfilin-2 OS=Homo sapiens GN=TWF2 PE=1 SV=2 - [TWF2_HUMAN]	6.3	1	1	1	1		0				0																																0			6.84343	6.3	1
O76024	Wolframin OS=Homo sapiens GN=WFS1 PE=1 SV=2 - [WFS1_HUMAN]	6.29	1	3	3	3		0				0								0			4.45252	3.15	1	1		0				0				0				0			9.6917	6.29	2	2		0
Q92616	Translational activator GCN1 OS=Homo sapiens GN=GCN1L1 PE=1 SV=6 - [GCN1L_HUMAN]	6.29	1	9	9	15		0				0				0				0			7.9921	2.13	2	2	9.45036	2.13	2	2	16.2885	2.62	3	3	18.0695	1.65	3	4		0			6.18391	1.16	1	1	5.6422	0.86	1
Q1KMD3	Heterogeneous nuclear ribonucleoprotein U-like protein 2 OS=Homo sapiens GN=HNRNPUL2 PE=1 SV=1 - [HNRL2_HUMAN]	6.29	1	3	3	4										0							4.65522	1.87	1	1		0				0				0			4.79227	2.54	1	1
Q9UJU6	Drebrin-like protein OS=Homo sapiens GN=DBNL PE=1 SV=1 - [DBNL_HUMAN]	6.28	1	2	2	4						0			4.95463	3.72	1	1	8.984	3.72	1	2	3.21694	2.56	1	1														0
Q12972	Nuclear inhibitor of protein phosphatase 1 OS=Homo sapiens GN=PPP1R8 PE=1 SV=2 - [PP1R8_HUMAN]	6.27	1	1	1	2		0																0				0								0											9.37783	6.27	1
P46109	Crk-like protein OS=Homo sapiens GN=CRKL PE=1 SV=1 - [CRKL_HUMAN]	6.27	1	1	1	1						0																								0								0
P12270	Nucleoprotein TPR OS=Homo sapiens GN=TPR PE=1 SV=3 - [TPR_HUMAN]	6.26	1	7	7	9		0			4.24396	1.06	1	1		0				0			5.47451	1.18	1	1	11.0147	2.29	2	2		0			7.56421	1.1	2	2		0			5.93799	0.85	1	1	11.0455	1.82	2
Q99613	Eukaryotic translation initiation factor 3 subunit C OS=Homo sapiens GN=EIF3C PE=1 SV=1 - [EIF3C_HUMAN]	6.24	2	3	3	4		0				0								0							4.84225	2.41	1	1	4.75778	2.41	1	1					3.86268	1.31	1	1
P15924	Desmoplakin OS=Homo sapiens GN=DSP PE=1 SV=3 - [DESP_HUMAN]	6.23	1	10	10	12		0				0				0			6.58164	0.77	1	1		0			10.5645	1.64	2	2	3.97684	1.04	1	1	20.5323	1.92	3	4	8.88913	1.04	2	2		0				0
P40763	Signal transducer and activator of transcription 3 OS=Homo sapiens GN=STAT3 PE=1 SV=2 - [STAT3_HUMAN]	6.23	1	2	2	2		0												0				0			4.23379	3.38	1	1		0				0				0								0
Q969V3	Nicalin OS=Homo sapiens GN=NCLN PE=1 SV=2 - [NCLN_HUMAN]	6.22	1	2	2	2		0				0				0								0				0				0			3.99736	2.49	1	1		0				0
Q53H96	Pyrroline-5-carboxylate reductase 3 OS=Homo sapiens GN=PYCRL PE=1 SV=3 - [P5CR3_HUMAN]	6.2	1	1	1	1						0																												0							3.44275	6.2	1
O43615	Mitochondrial import inner membrane translocase subunit TIM44 OS=Homo sapiens GN=TIMM44 PE=1 SV=2 - [TIM44_HUMAN]	6.19	1	2	2	2		0												0				0							3.88557	3.54	1	1		0				0			3.49733	2.65	1	1		0
Q9NR56	Muscleblind-like protein 1 OS=Homo sapiens GN=MBNL1 PE=1 SV=2 - [MBNL1_HUMAN]	6.19	1	1	1	1														0																0								0			4.61358	6.19	1
P50750	Cyclin-dependent kinase 9 OS=Homo sapiens GN=CDK9 PE=1 SV=3 - [CDK9_HUMAN]	6.18	1	1	1	1						0																												0				0
A1A4G5	Leukemia NUP98 fusion partner 1 OS=Homo sapiens GN=LNP1 PE=2 SV=1 - [LNP1_HUMAN]	6.18	1	1	1	1																	3.19341	6.18	1	1		0																0
O60831	PRA1 family protein 2 OS=Homo sapiens GN=PRAF2 PE=1 SV=1 - [PRAF2_HUMAN]	6.18	1	1	1	1														0			3.62111	6.18	1	1
O60493	Sorting nexin-3 OS=Homo sapiens GN=SNX3 PE=1 SV=3 - [SNX3_HUMAN]	6.17	1	1	1	1						0								0				0								0							3.30707	6.17	1	1		0				0
Q16881	Thioredoxin reductase 1, cytoplasmic OS=Homo sapiens GN=TXNRD1 PE=1 SV=3 - [TRXR1_HUMAN]	6.16	1	2	2	3						0												0			5.92513	3.54	1	1	4.71394	3.54	1	1						0								0
Q6NSW5	Protein FAM45B OS=Homo sapiens GN=FAM45B PE=2 SV=1 - [FA45B_HUMAN]	6.16	2	1	1	1																		0								0
Q00796	Sorbitol dehydrogenase OS=Homo sapiens GN=SORD PE=1 SV=4 - [DHSO_HUMAN]	6.16	1	1	1	1																		0				0				0				0
Q9BY44	Eukaryotic translation initiation factor 2A OS=Homo sapiens GN=EIF2A PE=1 SV=3 - [EIF2A_HUMAN]	6.15	1	2	2	2		0																			7.75981	6.15	2	2		0				0								0				0
Q15629	Translocating chain-associated membrane protein 1 OS=Homo sapiens GN=TRAM1 PE=1 SV=3 - [TRAM1_HUMAN]	6.15	1	1	1	1
Q7L5N1	COP9 signalosome complex subunit 6 OS=Homo sapiens GN=COPS6 PE=1 SV=1 - [CSN6_HUMAN]	6.12	1	1	1	1																						0																				0
P78347	General transcription factor II-I OS=Homo sapiens GN=GTF2I PE=1 SV=2 - [GTF2I_HUMAN]	6.11	1	5	5	7		0				0								0				0				0				0			3.87685	2	1	1		0				0				0
Q9Y5K5	Ubiquitin carboxyl-terminal hydrolase isozyme L5 OS=Homo sapiens GN=UCHL5 PE=1 SV=3 - [UCHL5_HUMAN]	6.08	1	1	1	2		0																												0				0
O43583	Density-regulated protein OS=Homo sapiens GN=DENR PE=1 SV=2 - [DENR_HUMAN]	6.06	1	1	1	1																																	3.27005	6.06	1	1
Q96G03	Phosphoglucomutase-2 OS=Homo sapiens GN=PGM2 PE=1 SV=4 - [PGM2_HUMAN]	6.05	1	3	3	6		0				0											5.11243	2.94	1	1	5.64004	2.94	1	1	5.0005	2.94	1	1	4.81521	2.94	1	1		0							4.94857	3.92	1
Q2TAA2	Isoamyl acetate-hydrolyzing esterase 1 homolog OS=Homo sapiens GN=IAH1 PE=1 SV=1 - [IAH1_HUMAN]	6.05	1	1	1	1						0																0											4.92891	6.05	1	1
Q86UP2	Kinectin OS=Homo sapiens GN=KTN1 PE=1 SV=1 - [KTN1_HUMAN]	6.04	1	4	4	5		0				0				0				0							3.67246	1.77	1	1		0				0							6.69443	1.84	1	1		0
Q5VUD6	Protein FAM69B OS=Homo sapiens GN=FAM69B PE=2 SV=3 - [FA69B_HUMAN]	6.03	1	1	1	1		0				0				0				0				0												0												0
O43852	Calumenin OS=Homo sapiens GN=CALU PE=1 SV=2 - [CALU_HUMAN]	6.03	1	1	1	1														0												0				0				0
Q8WWH5	Probable tRNA pseudouridine synthase 1 OS=Homo sapiens GN=TRUB1 PE=1 SV=1 - [TRUB1_HUMAN]	6.02	1	1	1	2		0				0												0				0			10.0618	6.02	1	2
P56159	GDNF family receptor alpha-1 OS=Homo sapiens GN=GFRA1 PE=2 SV=2 - [GFRA1_HUMAN]	6.02	1	1	1	1																						0				0											4.92178	6.02	1	1
Q9Y448	Small kinetochore-associated protein OS=Homo sapiens GN=KNSTRN PE=1 SV=2 - [SKAP_HUMAN]	6.01	1	1	1	1										0								0				0								0				0			3.80923	6.01	1	1		0
Q9Y277	Voltage-dependent anion-selective channel protein 3 OS=Homo sapiens GN=VDAC3 PE=1 SV=1 - [VDAC3_HUMAN]	6.01	1	1	1	1										0				0				0															3.91062	6.01	1	1		0
Q16537	Serine/threonine-protein phosphatase 2A 56 kDa regulatory subunit epsilon isoform OS=Homo sapiens GN=PPP2R5E PE=1 SV=1 - [2A5E_HUMAN]	6	1	1	1	1																														0			6.09343	6	1	1
P51648	Fatty aldehyde dehydrogenase OS=Homo sapiens GN=ALDH3A2 PE=1 SV=1 - [AL3A2_HUMAN]	5.98	1	1	1	1		0				0															5.08857	5.98	1	1		0				0				0
O14929	Histone acetyltransferase type B catalytic subunit OS=Homo sapiens GN=HAT1 PE=1 SV=1 - [HAT1_HUMAN]	5.97	1	1	1	1		0				0				0								0																0				0			4.18899	5.97	1
Q6P996	Pyridoxal-dependent decarboxylase domain-containing protein 1 OS=Homo sapiens GN=PDXDC1 PE=1 SV=2 - [PDXD1_HUMAN]	5.96	1	2	2	2		0				0								0															9.08771	5.96	2	2						0				0
O60256	Phosphoribosyl pyrophosphate synthase-associated protein 2 OS=Homo sapiens GN=PRPSAP2 PE=1 SV=1 - [KPRB_HUMAN]	5.96	1	1	1	1						0								0				0								0				0				0			4.31768	5.96	1	1		0
Q15637	Splicing factor 1 OS=Homo sapiens GN=SF1 PE=1 SV=4 - [SF01_HUMAN]	5.95	1	2	2	6		0				0											4.63533	2.03	1	1	5.37983	3.91	1	1	5.20998	3.91	1	1	5.21757	3.91	1	1	5.64591	3.91	1	1		0			4.46357	3.91	1
P53384	Cytosolic Fe-S cluster assembly factor NUBP1 OS=Homo sapiens GN=NUBP1 PE=1 SV=2 - [NUBP1_HUMAN]	5.94	1	1	1	2																									8.54644	5.94	1	2						0				0
Q96EC8	Protein YIPF6 OS=Homo sapiens GN=YIPF6 PE=1 SV=2 - [YIPF6_HUMAN]	5.93	1	1	1	1		0																															4.26808	5.93	1	1		0
Q15020	Squamous cell carcinoma antigen recognized by T-cells 3 OS=Homo sapiens GN=SART3 PE=1 SV=1 - [SART3_HUMAN]	5.92	1	3	3	5		0											5.33888	3.32	1	1	6.75072	3.32	1	1	6.82232	3.32	1	1	4.9867	2.49	1	1						0
O95837	Guanine nucleotide-binding protein subunit alpha-14 OS=Homo sapiens GN=GNA14 PE=2 SV=1 - [GNA14_HUMAN]	5.92	2	1	1	3																													5.52861	5.92	1	1	6.27067	5.92	1	1	5.29095	5.92	1	1
Q53H12	Acylglycerol kinase, mitochondrial OS=Homo sapiens GN=AGK PE=1 SV=2 - [AGK_HUMAN]	5.92	1	1	1	1																						0			4.04083	5.92	1	1		0												0
Q13501	Sequestosome-1 OS=Homo sapiens GN=SQSTM1 PE=1 SV=1 - [SQSTM_HUMAN]	5.91	1	1	1	1		0																			5.34491	5.91	1	1						0				0								0
Q9UNS2	COP9 signalosome complex subunit 3 OS=Homo sapiens GN=COPS3 PE=1 SV=3 - [CSN3_HUMAN]	5.91	1	1	1	1														0																0											6.49703	5.91	1
O60271	C-Jun-amino-terminal kinase-interacting protein 4 OS=Homo sapiens GN=SPAG9 PE=1 SV=4 - [JIP4_HUMAN]	5.9	1	5	5	5		0				0											7.3641	3.18	2	2		0			3.74392	0.98	1	1		0			3.46948	0.83	1	1		0				0
O60841	Eukaryotic translation initiation factor 5B OS=Homo sapiens GN=EIF5B PE=1 SV=4 - [IF2P_HUMAN]	5.9	1	3	3	3		0				0				0				0								0			4.87172	2.05	1	1		0								0				0
P11166	Solute carrier family 2, facilitated glucose transporter member 1 OS=Homo sapiens GN=SLC2A1 PE=1 SV=2 - [GTR1_HUMAN]	5.89	1	3	3	3																	3.89552	2.03	1	1		0								0
P62879	Guanine nucleotide-binding protein G(I)/G(S)/G(T) subunit beta-2 OS=Homo sapiens GN=GNB2 PE=1 SV=3 - [GBB2_HUMAN]	5.88	1	1	1	1																									5.12828	5.88	1	1						0								0
P35659	Protein DEK OS=Homo sapiens GN=DEK PE=1 SV=1 - [DEK_HUMAN]	5.87	1	2	2	3		0																0			3.96125	5.07	1	1	4.50189	5.07	1	1		0							5.94327	5.87	1	1
Q6NXG1	Epithelial splicing regulatory protein 1 OS=Homo sapiens GN=ESRP1 PE=1 SV=2 - [ESRP1_HUMAN]	5.87	1	2	2	2		0				0				0								0							5.75115	3.52	1	1		0							4.42468	2.35	1	1		0
Q99615	DnaJ homolog subfamily C member 7 OS=Homo sapiens GN=DNAJC7 PE=1 SV=2 - [DNJC7_HUMAN]	5.87	1	2	2	2														0												0											4.38752	2.63	1	1		0
P50148	Guanine nucleotide-binding protein G(q) subunit alpha OS=Homo sapiens GN=GNAQ PE=1 SV=4 - [GNAQ_HUMAN]	5.85	1	1	1	2																													5.56945	5.85	1	1	5.8798	5.85	1	1						0
Q14919	Dr1-associated corepressor OS=Homo sapiens GN=DRAP1 PE=1 SV=3 - [NC2A_HUMAN]	5.85	1	1	1	1																													3.54585	5.85	1	1
P11172	Uridine 5'-monophosphate synthase OS=Homo sapiens GN=UMPS PE=1 SV=1 - [UMPS_HUMAN]	5.83	1	2	2	2		0				0								0																0				0							7.72242	5.83	2
Q14160	Protein scribble homolog OS=Homo sapiens GN=SCRIB PE=1 SV=4 - [SCRIB_HUMAN]	5.83	1	4	4	5		0				0								0				0			4.29247	1.35	1	1	4.49416	1.35	1	1						0			5.46108	1.9	1	1		0
Q9UN86	Ras GTPase-activating protein-binding protein 2 OS=Homo sapiens GN=G3BP2 PE=1 SV=2 - [G3BP2_HUMAN]	5.81	1	1	1	2		0				0				0				0				0				0								0												0
P26639	Threonine--tRNA ligase, cytoplasmic OS=Homo sapiens GN=TARS PE=1 SV=3 - [SYTC_HUMAN]	5.81	1	2	2	2	3.16726	3.04	1	1		0				0				0				0				0												0			4.68228	2.77	1	1
Q9HD20	Manganese-transporting ATPase 13A1 OS=Homo sapiens GN=ATP13A1 PE=1 SV=2 - [AT131_HUMAN]	5.81	1	3	3	3						0				0				0				0							5.81935	2.33	1	1					3.7803	1.58	1	1		0
Q9P035	Very-long-chain (3R)-3-hydroxyacyl-CoA dehydratase 3 OS=Homo sapiens GN=PTPLAD1 PE=1 SV=2 - [HACD3_HUMAN]	5.8	1	1	1	1		0																			3.88135	5.8	1	1														0
Q9UK85	Dickkopf-like protein 1 OS=Homo sapiens GN=DKKL1 PE=1 SV=1 - [DKKL1_HUMAN]	5.79	1	1	1	1		0				0			3.07888	5.79	1	1						0
Q9Y2R9	28S ribosomal protein S7, mitochondrial OS=Homo sapiens GN=MRPS7 PE=1 SV=2 - [RT07_HUMAN]	5.79	1	1	1	1		0				0				0				0				0				0				0												0
Q9BUP3	Oxidoreductase HTATIP2 OS=Homo sapiens GN=HTATIP2 PE=1 SV=2 - [HTAI2_HUMAN]	5.79	1	1	1	1																						0				0			4.54448	5.79	1	1		0				0				0
Q01581	Hydroxymethylglutaryl-CoA synthase, cytoplasmic OS=Homo sapiens GN=HMGCS1 PE=1 SV=2 - [HMCS1_HUMAN]	5.77	1	1	1	3		0																0				0
P55884	Eukaryotic translation initiation factor 3 subunit B OS=Homo sapiens GN=EIF3B PE=1 SV=3 - [EIF3B_HUMAN]	5.77	1	2	2	2		0				0								0				0				0			5.79414	2.21	1	1		0				0								0
Q96MG2	Junctional sarcoplasmic reticulum protein 1 OS=Homo sapiens GN=JSRP1 PE=1 SV=1 - [JSPR1_HUMAN]	5.74	1	1	1	1		0				0				0				0			3.36068	5.74	1	1		0				0				0				0				0				0
Q96DB5	Regulator of microtubule dynamics protein 1 OS=Homo sapiens GN=RMDN1 PE=1 SV=1 - [RMD1_HUMAN]	5.73	1	1	1	1		0				0								0				0
Q13867	Bleomycin hydrolase OS=Homo sapiens GN=BLMH PE=1 SV=1 - [BLMH_HUMAN]	5.71	1	1	1	1																																					4.81128	5.71	1	1
Q92968	Peroxisomal membrane protein PEX13 OS=Homo sapiens GN=PEX13 PE=1 SV=2 - [PEX13_HUMAN]	5.71	1	1	1	1						0																0											4.97968	5.71	1	1		0
P53582	Methionine aminopeptidase 1 OS=Homo sapiens GN=METAP1 PE=1 SV=2 - [MAP11_HUMAN]	5.7	1	1	1	1						0								0																								0			6.3144	5.7	1
O75489	NADH dehydrogenase [ubiquinone] iron-sulfur protein 3, mitochondrial OS=Homo sapiens GN=NDUFS3 PE=1 SV=1 - [NDUS3_HUMAN]	5.68	1	1	1	1						0												0																							4.78725	5.68	1
Q15029	116 kDa U5 small nuclear ribonucleoprotein component OS=Homo sapiens GN=EFTUD2 PE=1 SV=1 - [U5S1_HUMAN]	5.66	1	4	4	4						0								0				0			3.82408	1.23	1	1	3.44431	1.34	1	1		0			3.92704	1.54	1	1		0
Q8IU81	Interferon regulatory factor 2-binding protein 1 OS=Homo sapiens GN=IRF2BP1 PE=1 SV=1 - [I2BP1_HUMAN]	5.65	1	1	1	1						0								0								0								0							4.25472	5.65	1	1
P15104	Glutamine synthetase OS=Homo sapiens GN=GLUL PE=1 SV=4 - [GLNA_HUMAN]	5.63	1	1	1	1																																						0				0
Q96C36	Pyrroline-5-carboxylate reductase 2 OS=Homo sapiens GN=PYCR2 PE=1 SV=1 - [P5CR2_HUMAN]	5.63	1	1	1	1						0															5.60838	5.63	1	1		0
Q9GZT9	Egl nine homolog 1 OS=Homo sapiens GN=EGLN1 PE=1 SV=1 - [EGLN1_HUMAN]	5.63	1	1	1	1						0				0				0				0			4.40652	5.63	1	1
Q9H9P8	L-2-hydroxyglutarate dehydrogenase, mitochondrial OS=Homo sapiens GN=L2HGDH PE=1 SV=3 - [L2HDH_HUMAN]	5.62	1	1	1	1						0				0				0								0			4.20815	5.62	1	1		0								0
P53041	Serine/threonine-protein phosphatase 5 OS=Homo sapiens GN=PPP5C PE=1 SV=1 - [PPP5_HUMAN]	5.61	1	1	1	1		0								0				0																0
Q5H9R7	Serine/threonine-protein phosphatase 6 regulatory subunit 3 OS=Homo sapiens GN=PPP6R3 PE=1 SV=2 - [PP6R3_HUMAN]	5.61	1	2	2	2		0				0																0				0				0				0			6.39187	2.63	1	1
Q06210	Glutamine--fructose-6-phosphate aminotransferase [isomerizing] 1 OS=Homo sapiens GN=GFPT1 PE=1 SV=3 - [GFPT1_HUMAN]	5.58	1	2	2	3		0				0																				0			5.70857	3.29	1	1						0				0
O14874	[3-methyl-2-oxobutanoate dehydrogenase [lipoamide]] kinase, mitochondrial OS=Homo sapiens GN=BCKDK PE=1 SV=2 - [BCKD_HUMAN]	5.58	1	1	1	1						0				0				0				0								0				0								0			5.33529	5.58	1
Q99611	Selenide, water dikinase 2 OS=Homo sapiens GN=SEPHS2 PE=1 SV=3 - [SPS2_HUMAN]	5.58	1	1	1	1																										0							5.60799	5.58	1	1
P46379	Large proline-rich protein BAG6 OS=Homo sapiens GN=BAG6 PE=1 SV=2 - [BAG6_HUMAN]	5.57	1	3	3	5																		0								0							5.46229	2.74	1	1	4.11487	2.74	1	1		0
O00429	Dynamin-1-like protein OS=Homo sapiens GN=DNM1L PE=1 SV=2 - [DNM1L_HUMAN]	5.57	1	2	2	2																	4.85078	2.31	1	1														0
Q9UHQ9	NADH-cytochrome b5 reductase 1 OS=Homo sapiens GN=CYB5R1 PE=1 SV=1 - [NB5R1_HUMAN]	5.57	1	1	1	1										0																			3.23188	5.57	1	1
P53618	Coatomer subunit beta OS=Homo sapiens GN=COPB1 PE=1 SV=3 - [COPB_HUMAN]	5.56	1	4	4	5		0				0								0							12.3477	3.36	2	3		0				0								0			6.51926	3.36	1
Q9NUQ9	Protein FAM49B OS=Homo sapiens GN=FAM49B PE=1 SV=1 - [FA49B_HUMAN]	5.56	1	1	1	2		0																0				0			5.17848	5.56	1	1	3.72292	5.56	1	1
Q99986	Serine/threonine-protein kinase VRK1 OS=Homo sapiens GN=VRK1 PE=1 SV=1 - [VRK1_HUMAN]	5.56	1	1	1	1		0				0				0				0				0				0												0							3.9947	5.56	1
Q16401	26S proteasome non-ATPase regulatory subunit 5 OS=Homo sapiens GN=PSMD5 PE=1 SV=3 - [PSMD5_HUMAN]	5.56	1	2	2	2						0								0			4.65683	2.58	1	1									4.61495	2.98	1	1		0				0
Q969Z0	Protein TBRG4 OS=Homo sapiens GN=TBRG4 PE=1 SV=1 - [TBRG4_HUMAN]	5.55	1	2	2	2		0				0				0											4.83266	5.39	1	1									6.53858	5.55	1	1						0
Q15758	Neutral amino acid transporter B(0) OS=Homo sapiens GN=SLC1A5 PE=1 SV=2 - [AAAT_HUMAN]	5.55	1	2	2	2													4.27937	3.7	1	1	5.69624	5.55	1	1
Q6IAN0	Dehydrogenase/reductase SDR family member 7B OS=Homo sapiens GN=DHRS7B PE=1 SV=2 - [DRS7B_HUMAN]	5.54	1	1	1	1		0								0												0																0
Q96G23	Ceramide synthase 2 OS=Homo sapiens GN=CERS2 PE=1 SV=1 - [CERS2_HUMAN]	5.53	1	2	2	4										0				0												0																0
Q00341	Vigilin OS=Homo sapiens GN=HDLBP PE=1 SV=2 - [VIGLN_HUMAN]	5.52	1	4	4	5		0				0				0				0			3.64545	1.42	1	1	5.22535	1.42	1	1	4.30071	1.42	1	1		0			10.9194	4.1	2	2		0				0
O75534	Cold shock domain-containing protein E1 OS=Homo sapiens GN=CSDE1 PE=1 SV=2 - [CSDE1_HUMAN]	5.51	1	3	3	3		0				0				0				0				0								0			3.4223	1.25	1	1						0			3.85951	2.76	1
Q99459	Cell division cycle 5-like protein OS=Homo sapiens GN=CDC5L PE=1 SV=2 - [CDC5L_HUMAN]	5.49	1	2	2	2		0								0				0				0				0				0				0				0
Q92841	Probable ATP-dependent RNA helicase DDX17 OS=Homo sapiens GN=DDX17 PE=1 SV=2 - [DDX17_HUMAN]	5.49	1	2	2	2		0				0				0											3.50683	2.06	1	1		0				0				0				0			5.37043	3.43	1
P22830	Ferrochelatase, mitochondrial OS=Homo sapiens GN=FECH PE=1 SV=2 - [HEMH_HUMAN]	5.44	1	1	1	1														0											3.864	5.44	1	1
Q9H0F6	Sharpin OS=Homo sapiens GN=SHARPIN PE=1 SV=1 - [SHRPN_HUMAN]	5.43	1	1	1	1																						0															4.50456	5.43	1	1		0
P07686	Beta-hexosaminidase subunit beta OS=Homo sapiens GN=HEXB PE=1 SV=3 - [HEXB_HUMAN]	5.4	1	2	2	2		0																				0							7.25469	5.4	2	2		0
Q9Y6I3	Epsin-1 OS=Homo sapiens GN=EPN1 PE=1 SV=2 - [EPN1_HUMAN]	5.38	1	2	2	2																					4.4717	5.21	1	1									4.05183	5.38	1	1
Q9Y4P3	Transducin beta-like protein 2 OS=Homo sapiens GN=TBL2 PE=1 SV=1 - [TBL2_HUMAN]	5.37	1	1	1	1		0				0								0							4.45881	5.37	1	1		0
Q9NPA0	ER membrane protein complex subunit 7 OS=Homo sapiens GN=EMC7 PE=1 SV=1 - [EMC7_HUMAN]	5.37	1	1	1	1										0				0				0				0				0			3.89835	5.37	1	1
P05388	60S acidic ribosomal protein P0 OS=Homo sapiens GN=RPLP0 PE=1 SV=1 - [RLA0_HUMAN]	5.36	1	1	1	3		0			5.23485	5.36	1	1					5.45285	5.36	1	1	4.7938	5.36	1	1										0								0
Q9P0I2	ER membrane protein complex subunit 3 OS=Homo sapiens GN=EMC3 PE=1 SV=3 - [EMC3_HUMAN]	5.36	1	2	2	2						0																															3.44296	4.98	1	1
Q16880	2-hydroxyacylsphingosine 1-beta-galactosyltransferase OS=Homo sapiens GN=UGT8 PE=2 SV=2 - [CGT_HUMAN]	5.36	1	1	1	1																																						0			3.97254	5.36	1
Q14204	Cytoplasmic dynein 1 heavy chain 1 OS=Homo sapiens GN=DYNC1H1 PE=1 SV=5 - [DYHC1_HUMAN]	5.34	1	14	14	17	4.40642	0.28	1	1	5.07813	0.56	1	1		0				0			3.85004	0.39	1	1	5.76374	0.41	1	1	17.2731	1.12	3	4	4.81776	0.41	1	1		0			10.2708	0.84	2	2	11.7268	1.03	2
Q96HE7	ERO1-like protein alpha OS=Homo sapiens GN=ERO1L PE=1 SV=2 - [ERO1A_HUMAN]	5.34	1	2	2	4	4.25685	2.99	1	1	4.22268	2.99	1	1					4.48128	2.99	1	1						0							4.1811	2.35	1	1										0
P40938	Replication factor C subunit 3 OS=Homo sapiens GN=RFC3 PE=1 SV=2 - [RFC3_HUMAN]	5.34	1	1	1	1																										0				0				0			4.43918	5.34	1	1
Q7L3B6	Hsp90 co-chaperone Cdc37-like 1 OS=Homo sapiens GN=CDC37L1 PE=1 SV=1 - [CD37L_HUMAN]	5.34	1	1	1	1										0				0												0												0			5.06954	5.34	1
Q13409	Cytoplasmic dynein 1 intermediate chain 2 OS=Homo sapiens GN=DYNC1I2 PE=1 SV=3 - [DC1I2_HUMAN]	5.33	1	1	1	1																						0				0				0
P07858	Cathepsin B OS=Homo sapiens GN=CTSB PE=1 SV=3 - [CATB_HUMAN]	5.31	1	1	1	2																																										0
Q9H3P7	Golgi resident protein GCP60 OS=Homo sapiens GN=ACBD3 PE=1 SV=4 - [GCP60_HUMAN]	5.3	1	1	1	1		0																											5.77528	5.3	1	1						0
P78345	Ribonuclease P protein subunit p38 OS=Homo sapiens GN=RPP38 PE=1 SV=2 - [RPP38_HUMAN]	5.3	1	1	1	1		0				0								0			3.19953	5.3	1	1
Q9NQW7	Xaa-Pro aminopeptidase 1 OS=Homo sapiens GN=XPNPEP1 PE=1 SV=3 - [XPP1_HUMAN]	5.3	1	1	1	1		0				0												0			4.80029	5.3	1	1										0								0
Q5T6V5	UPF0553 protein C9orf64 OS=Homo sapiens GN=C9orf64 PE=1 SV=1 - [CI064_HUMAN]	5.28	1	1	1	1						0																																0
Q15287	RNA-binding protein with serine-rich domain 1 OS=Homo sapiens GN=RNPS1 PE=1 SV=1 - [RNPS1_HUMAN]	5.25	1	1	1	2
Q02338	D-beta-hydroxybutyrate dehydrogenase, mitochondrial OS=Homo sapiens GN=BDH1 PE=1 SV=3 - [BDH_HUMAN]	5.25	1	1	1	1						0				0																0			5.26408	5.25	1	1
P30419	Glycylpeptide N-tetradecanoyltransferase 1 OS=Homo sapiens GN=NMT1 PE=1 SV=2 - [NMT1_HUMAN]	5.24	1	1	1	1														0			7.04656	5.24	1	1		0
P50579	Methionine aminopeptidase 2 OS=Homo sapiens GN=METAP2 PE=1 SV=1 - [MAP2_HUMAN]	5.23	1	1	1	1		0				0																0				0											5.56793	5.23	1	1
Q9NUU7	ATP-dependent RNA helicase DDX19A OS=Homo sapiens GN=DDX19A PE=1 SV=1 - [DD19A_HUMAN]	5.23	2	1	1	1						0												0			4.28673	5.23	1	1		0
O00515	Ladinin-1 OS=Homo sapiens GN=LAD1 PE=1 SV=2 - [LAD1_HUMAN]	5.22	1	2	2	2						0												0				0			5.0157	4.64	1	1						0				0			6.21338	5.22	1
Q96CM8	Acyl-CoA synthetase family member 2, mitochondrial OS=Homo sapiens GN=ACSF2 PE=1 SV=2 - [ACSF2_HUMAN]	5.2	1	1	1	1						0								0																								0			5.01088	5.2	1
Q9BY67	Cell adhesion molecule 1 OS=Homo sapiens GN=CADM1 PE=1 SV=2 - [CADM1_HUMAN]	5.2	1	1	1	1																																						0			5.72087	5.2	1
P10155	60 kDa SS-A/Ro ribonucleoprotein OS=Homo sapiens GN=TROVE2 PE=1 SV=2 - [RO60_HUMAN]	5.2	1	1	1	1						0																			3.83956	5.2	1	1		0				0
Q6NXE6	Armadillo repeat-containing protein 6 OS=Homo sapiens GN=ARMC6 PE=1 SV=2 - [ARMC6_HUMAN]	5.19	1	1	1	1		0				0																				0								0				0			5.30829	5.19	1
Q6AI08	HEAT repeat-containing protein 6 OS=Homo sapiens GN=HEATR6 PE=1 SV=1 - [HEAT6_HUMAN]	5.17	1	3	3	3		0				0																			4.63358	1.44	1	1						0				0			12.3837	3.73	2
Q8NDH3	Probable aminopeptidase NPEPL1 OS=Homo sapiens GN=NPEPL1 PE=1 SV=3 - [PEPL1_HUMAN]	5.16	1	1	1	1		0												0				0				0				0								0			4.82367	5.16	1	1
P78406	mRNA export factor OS=Homo sapiens GN=RAE1 PE=1 SV=1 - [RAE1L_HUMAN]	5.16	1	1	1	1																														0				0								0
Q9UHG3	Prenylcysteine oxidase 1 OS=Homo sapiens GN=PCYOX1 PE=1 SV=3 - [PCYOX_HUMAN]	5.15	1	1	1	1																						0															4.72629	5.15	1	1
Q9H3N8	Histamine H4 receptor OS=Homo sapiens GN=HRH4 PE=1 SV=2 - [HRH4_HUMAN]	5.13	1	1	1	2						0				0			3.18195	5.13	1	1	3.20964	5.13	1	1																		0
P82675	28S ribosomal protein S5, mitochondrial OS=Homo sapiens GN=MRPS5 PE=1 SV=2 - [RT05_HUMAN]	5.12	1	1	1	1		0				0																								0								0			4.94814	5.12	1
O15371	Eukaryotic translation initiation factor 3 subunit D OS=Homo sapiens GN=EIF3D PE=1 SV=1 - [EIF3D_HUMAN]	5.11	1	2	2	2																										0							3.60515	2.37	1	1		0
P45954	Short/branched chain specific acyl-CoA dehydrogenase, mitochondrial OS=Homo sapiens GN=ACADSB PE=1 SV=1 - [ACDSB_HUMAN]	5.09	1	1	1	1																						0																				0
P49023	Paxillin OS=Homo sapiens GN=PXN PE=1 SV=3 - [PAXI_HUMAN]	5.08	1	1	1	1		0								0								0			3.73881	5.08	1	1		0				0
Q15437	Protein transport protein Sec23B OS=Homo sapiens GN=SEC23B PE=1 SV=2 - [SC23B_HUMAN]	5.08	1	2	2	2						0															3.67623	3	1	1									4.15266	2.09	1	1		0				0
Q9BQ89	Protein FAM110A OS=Homo sapiens GN=FAM110A PE=1 SV=1 - [F110A_HUMAN]	5.08	1	1	1	1														0				0
Q5SSJ5	Heterochromatin protein 1-binding protein 3 OS=Homo sapiens GN=HP1BP3 PE=1 SV=1 - [HP1B3_HUMAN]	5.06	1	1	1	1		0				0								0				0				0								0								0
Q13492	Phosphatidylinositol-binding clathrin assembly protein OS=Homo sapiens GN=PICALM PE=1 SV=2 - [PICAL_HUMAN]	5.06	1	1	1	1										0							5.12214	5.06	1	1		0				0
O15042	U2 snRNP-associated SURP motif-containing protein OS=Homo sapiens GN=U2SURP PE=1 SV=2 - [SR140_HUMAN]	5.05	1	2	2	2		0				0																0				0				0				0			11.214	5.05	2	2
Q14728	Major facilitator superfamily domain-containing protein 10 OS=Homo sapiens GN=MFSD10 PE=2 SV=1 - [MFS10_HUMAN]	5.05	1	1	1	1		0																0
O94874	E3 UFM1-protein ligase 1 OS=Homo sapiens GN=UFL1 PE=1 SV=2 - [UFL1_HUMAN]	5.04	1	2	2	3						0				0				0				0											4.21553	2.14	1	1						0				0
Q8TE68	Epidermal growth factor receptor kinase substrate 8-like protein 1 OS=Homo sapiens GN=EPS8L1 PE=1 SV=3 - [ES8L1_HUMAN]	4.98	1	2	2	2		0				0								0				0				0			5.33431	2.49	1	1		0				0				0
A8MUH7	Putative PDZ domain-containing protein 1P OS=Homo sapiens GN=PDZK1P1 PE=5 SV=2 - [PDZ1P_HUMAN]	4.98	2	1	1	1						0																0								0
P04424	Argininosuccinate lyase OS=Homo sapiens GN=ASL PE=1 SV=4 - [ARLY_HUMAN]	4.96	1	1	1	1		0																0																				0
O75643	U5 small nuclear ribonucleoprotein 200 kDa helicase OS=Homo sapiens GN=SNRNP200 PE=1 SV=2 - [U520_HUMAN]	4.96	1	5	5	6		0				0								0				0			4.87651	0.7	1	1		0				0			4.75345	0.66	1	1		0			9.1739	2.62	2
P78344	Eukaryotic translation initiation factor 4 gamma 2 OS=Homo sapiens GN=EIF4G2 PE=1 SV=1 - [IF4G2_HUMAN]	4.96	1	2	2	2														0								0			4.14253	2.65	1	1						0				0
O00401	Neural Wiskott-Aldrich syndrome protein OS=Homo sapiens GN=WASL PE=1 SV=2 - [WASL_HUMAN]	4.95	1	1	1	1		0												0								0																			4.77021	4.95	1
Q9BVC6	Transmembrane protein 109 OS=Homo sapiens GN=TMEM109 PE=1 SV=1 - [TM109_HUMAN]	4.94	1	1	1	1		0											3.84166	4.94	1	1
Q9Y673	Dolichyl-phosphate beta-glucosyltransferase OS=Homo sapiens GN=ALG5 PE=1 SV=1 - [ALG5_HUMAN]	4.94	1	1	1	1						0																								0								0
P12694	2-oxoisovalerate dehydrogenase subunit alpha, mitochondrial OS=Homo sapiens GN=BCKDHA PE=1 SV=2 - [ODBA_HUMAN]	4.94	1	1	1	1
Q9BXP5	Serrate RNA effector molecule homolog OS=Homo sapiens GN=SRRT PE=1 SV=1 - [SRRT_HUMAN]	4.91	1	2	2	2		0				0				0																				0			3.34678	1.14	1	1	6.9936	3.77	1	1		0
A0MZ66	Shootin-1 OS=Homo sapiens GN=KIAA1598 PE=1 SV=4 - [SHOT1_HUMAN]	4.91	1	2	2	2		0								0				0				0			3.6138	2.38	1	1						0												0
Q9NQG5	Regulation of nuclear pre-mRNA domain-containing protein 1B OS=Homo sapiens GN=RPRD1B PE=1 SV=1 - [RPR1B_HUMAN]	4.91	1	1	1	1					4.11478	4.91	1	1														0				0																0
Q8IYP9	Palmitoyltransferase ZDHHC23 OS=Homo sapiens GN=ZDHHC23 PE=1 SV=3 - [ZDH23_HUMAN]	4.89	1	1	1	1					3.21847	4.89	1	1																														0				0
Q16658	Fascin OS=Homo sapiens GN=FSCN1 PE=1 SV=3 - [FSCN1_HUMAN]	4.87	1	1	1	3		0												0				0			4.3463	4.87	1	1	5.06429	4.87	1	1	5.45173	4.87	1	1		0
Q9NZT2	Opioid growth factor receptor OS=Homo sapiens GN=OGFR PE=1 SV=3 - [OGFR_HUMAN]	4.87	1	1	1	1						0								0								0				0				0			7.78123	4.87	1	1
P62714	Serine/threonine-protein phosphatase 2A catalytic subunit beta isoform OS=Homo sapiens GN=PPP2CB PE=1 SV=1 - [PP2AB_HUMAN]	4.85	2	1	1	2														0												0				0
P98175	RNA-binding protein 10 OS=Homo sapiens GN=RBM10 PE=1 SV=3 - [RBM10_HUMAN]	4.84	1	2	2	2																		0				0			4.45511	2.9	1	1		0				0				0				0
P14923	Junction plakoglobin OS=Homo sapiens GN=JUP PE=1 SV=3 - [PLAK_HUMAN]	4.83	1	2	2	3		0				0								0							5.37863	2.42	1	1	10.8295	4.83	2	2		0				0				0				0
P19404	NADH dehydrogenase [ubiquinone] flavoprotein 2, mitochondrial OS=Homo sapiens GN=NDUFV2 PE=1 SV=2 - [NDUV2_HUMAN]	4.82	1	1	1	1		0																							3.68104	4.82	1	1										0				0
P39656	Dolichyl-diphosphooligosaccharide--protein glycosyltransferase 48 kDa subunit OS=Homo sapiens GN=DDOST PE=1 SV=4 - [OST48_HUMAN]	4.82	1	2	2	2		0				0							3.24158	2.41	1	1	3.9657	2.41	1	1		0												0								0
A8MY62	Putative beta-lactamase-like 1 OS=Homo sapiens GN=LACTBL1 PE=2 SV=2 - [BLML_HUMAN]	4.8	1	1	1	2	3.87309	4.8	1	1		0				0				0				0			3.6652	4.8	1	1						0				0				0				0
Q9HD33	39S ribosomal protein L47, mitochondrial OS=Homo sapiens GN=MRPL47 PE=1 SV=2 - [RM47_HUMAN]	4.8	1	1	1	1						0																															3.60465	4.8	1	1
P52306	Rap1 GTPase-GDP dissociation stimulator 1 OS=Homo sapiens GN=RAP1GDS1 PE=1 SV=3 - [GDS1_HUMAN]	4.78	1	1	1	1														0							3.8504	4.78	1	1
Q9NNW7	Thioredoxin reductase 2, mitochondrial OS=Homo sapiens GN=TXNRD2 PE=1 SV=3 - [TRXR2_HUMAN]	4.77	1	1	1	1		0																0				0																				0
Q9GZT8	Putative GTP cyclohydrolase 1 type 2 NIF3L1 OS=Homo sapiens GN=NIF3L1 PE=1 SV=2 - [GTPC1_HUMAN]	4.77	1	1	1	1																										0								0				0			4.97508	4.77	1
P82979	SAP domain-containing ribonucleoprotein OS=Homo sapiens GN=SARNP PE=1 SV=3 - [SARNP_HUMAN]	4.76	1	1	1	1																	3.37335	4.76	1	1		0				0				0												0
P61201	COP9 signalosome complex subunit 2 OS=Homo sapiens GN=COPS2 PE=1 SV=1 - [CSN2_HUMAN]	4.74	1	1	1	1																						0				0			6.28668	4.74	1	1		0
P35520	Cystathionine beta-synthase OS=Homo sapiens GN=CBS PE=1 SV=2 - [CBS_HUMAN]	4.72	1	1	1	1		0								0								0			4.1514	4.72	1	1		0												0				0
Q9BUL8	Programmed cell death protein 10 OS=Homo sapiens GN=PDCD10 PE=1 SV=1 - [PDC10_HUMAN]	4.72	1	1	1	1		0								0			3.1046	4.72	1	1		0												0				0
Q14498	RNA-binding protein 39 OS=Homo sapiens GN=RBM39 PE=1 SV=2 - [RBM39_HUMAN]	4.72	1	2	2	3		0												0			3.20032	4.34	1	1									4.02201	4.72	1	1	3.96035	4.72	1	1		0				0
Q8WU90	Zinc finger CCCH domain-containing protein 15 OS=Homo sapiens GN=ZC3H15 PE=1 SV=1 - [ZC3HF_HUMAN]	4.69	1	1	1	1		0				0												0				0												0
Q8N6T3	ADP-ribosylation factor GTPase-activating protein 1 OS=Homo sapiens GN=ARFGAP1 PE=1 SV=2 - [ARFG1_HUMAN]	4.68	1	1	1	2						0				0				0				0				0								0				0			5.15081	4.68	1	1	4.5381	4.68	1
A6NDY0	Embryonic polyadenylate-binding protein 2 OS=Homo sapiens GN=PABPN1L PE=2 SV=1 - [EPAB2_HUMAN]	4.68	2	1	1	1						0
O60832	H/ACA ribonucleoprotein complex subunit 4 OS=Homo sapiens GN=DKC1 PE=1 SV=3 - [DKC1_HUMAN]	4.67	1	1	1	1		0				0								0				0												0
Q96N66	Lysophospholipid acyltransferase 7 OS=Homo sapiens GN=MBOAT7 PE=1 SV=2 - [MBOA7_HUMAN]	4.66	1	1	1	2		0				0								0								0				0			4.58758	4.66	1	1	4.33993	4.66	1	1		0
Q00577	Transcriptional activator protein Pur-alpha OS=Homo sapiens GN=PURA PE=1 SV=2 - [PURA_HUMAN]	4.66	1	1	1	1																																					3.61935	4.66	1	1
Q08211	ATP-dependent RNA helicase A OS=Homo sapiens GN=DHX9 PE=1 SV=4 - [DHX9_HUMAN]	4.65	1	3	3	3		0				0								0				0								0			3.26694	1.42	1	1		0				0				0
Q9NZB2	Constitutive coactivator of PPAR-gamma-like protein 1 OS=Homo sapiens GN=FAM120A PE=1 SV=2 - [F120A_HUMAN]	4.65	1	2	2	3		0				0								0				0				0			4.318	2.06	1	1	4.34679	2.06	1	1		0				0			4.60223	2.59	1
P31350	Ribonucleoside-diphosphate reductase subunit M2 OS=Homo sapiens GN=RRM2 PE=1 SV=1 - [RIR2_HUMAN]	4.63	1	1	1	1	3.26126	4.63	1	1										0												0
Q9NR28	Diablo homolog, mitochondrial OS=Homo sapiens GN=DIABLO PE=1 SV=1 - [DBLOH_HUMAN]	4.6	1	1	1	1		0				0																0							3.52053	4.6	1	1						0
Q96CW1	AP-2 complex subunit mu OS=Homo sapiens GN=AP2M1 PE=1 SV=2 - [AP2M1_HUMAN]	4.6	1	1	1	3						0				0				0															3.75801	4.6	1	1	7.93385	4.6	1	2
Q9Y4E8	Ubiquitin carboxyl-terminal hydrolase 15 OS=Homo sapiens GN=USP15 PE=1 SV=3 - [UBP15_HUMAN]	4.59	1	2	2	2																		0											5.17238	2.24	1	1		0								0
P62495	Eukaryotic peptide chain release factor subunit 1 OS=Homo sapiens GN=ETF1 PE=1 SV=3 - [ERF1_HUMAN]	4.58	1	1	1	1		0																			4.8696	4.58	1	1						0								0
Q12849	G-rich sequence factor 1 OS=Homo sapiens GN=GRSF1 PE=1 SV=3 - [GRSF1_HUMAN]	4.58	1	1	1	1		0				0																0				0			5.36441	4.58	1	1										0
P82933	28S ribosomal protein S9, mitochondrial OS=Homo sapiens GN=MRPS9 PE=1 SV=2 - [RT09_HUMAN]	4.55	1	1	1	1		0				0				0												0							4.22662	4.55	1	1		0				0				0
Q04206	Transcription factor p65 OS=Homo sapiens GN=RELA PE=1 SV=2 - [TF65_HUMAN]	4.54	1	1	1	1						0				0				0											4.4847	4.54	1	1										0
P18754	Regulator of chromosome condensation OS=Homo sapiens GN=RCC1 PE=1 SV=1 - [RCC1_HUMAN]	4.51	1	1	1	2																		0			11.0189	4.51	1	2														0
Q96CS3	FAS-associated factor 2 OS=Homo sapiens GN=FAF2 PE=1 SV=2 - [FAF2_HUMAN]	4.49	1	2	2	3																		0			5.21355	4.04	1	1	5.54668	4.04	1	1						0				0
Q9NZL9	Methionine adenosyltransferase 2 subunit beta OS=Homo sapiens GN=MAT2B PE=1 SV=1 - [MAT2B_HUMAN]	4.49	1	1	1	1						0																0				0				0
P18615	Negative elongation factor E OS=Homo sapiens GN=NELFE PE=1 SV=3 - [NELFE_HUMAN]	4.47	1	1	1	1		0				0								0												0				0								0
P30837	Aldehyde dehydrogenase X, mitochondrial OS=Homo sapiens GN=ALDH1B1 PE=1 SV=3 - [AL1B1_HUMAN]	4.45	1	1	1	1		0				0				0				0												0
Q8N766	ER membrane protein complex subunit 1 OS=Homo sapiens GN=EMC1 PE=1 SV=1 - [EMC1_HUMAN]	4.43	1	3	3	3		0				0				0							3.7507	1.41	1	1	3.38996	1.41	1	1		0			3.86523	1.61	1	1		0				0				0
Q9HD45	Transmembrane 9 superfamily member 3 OS=Homo sapiens GN=TM9SF3 PE=1 SV=2 - [TM9S3_HUMAN]	4.41	1	1	1	1						0								0				0												0												0
Q9BWF3	RNA-binding protein 4 OS=Homo sapiens GN=RBM4 PE=1 SV=1 - [RBM4_HUMAN]	4.4	1	1	1	2		0											4.66767	4.4	1	1	4.88559	4.4	1	1		0				0
Q7L5L3	Glycerophosphodiester phosphodiesterase domain-containing protein 3 OS=Homo sapiens GN=GDPD3 PE=2 SV=3 - [GDPD3_HUMAN]	4.4	1	1	1	1						0								0																0								0
Q9C037	E3 ubiquitin-protein ligase TRIM4 OS=Homo sapiens GN=TRIM4 PE=1 SV=2 - [TRIM4_HUMAN]	4.4	1	1	1	1																																		0
Q96JP5	E3 ubiquitin-protein ligase ZFP91 OS=Homo sapiens GN=ZFP91 PE=1 SV=1 - [ZFP91_HUMAN]	4.39	1	1	1	2						0								0			3.77175	4.39	1	1	3.76973	4.39	1	1		0				0				0				0
Q9NZA1	Chloride intracellular channel protein 5 OS=Homo sapiens GN=CLIC5 PE=1 SV=3 - [CLIC5_HUMAN]	4.39	2	1	1	2																		0											10.3161	4.39	1	2
O75886	Signal transducing adapter molecule 2 OS=Homo sapiens GN=STAM2 PE=1 SV=1 - [STAM2_HUMAN]	4.38	1	1	1	1																					4.94057	4.38	1	1														0				0
Q13433	Zinc transporter ZIP6 OS=Homo sapiens GN=SLC39A6 PE=1 SV=3 - [S39A6_HUMAN]	4.37	1	1	1	1		0												0															5.02289	4.37	1	1		0				0
Q14789	Golgin subfamily B member 1 OS=Homo sapiens GN=GOLGB1 PE=1 SV=2 - [GOGB1_HUMAN]	4.36	1	6	6	6		0				0								0				0			15.5437	2.3	3	3		0				0							3.83111	0.68	1	1		0
O95747	Serine/threonine-protein kinase OSR1 OS=Homo sapiens GN=OXSR1 PE=1 SV=1 - [OXSR1_HUMAN]	4.36	1	1	1	1						0								0							4.23441	4.36	1	1		0								0
Q8TEX9	Importin-4 OS=Homo sapiens GN=IPO4 PE=1 SV=2 - [IPO4_HUMAN]	4.35	1	2	2	2		0			5.59656	2.22	1	1						0								0							4.10812	2.13	1	1						0
Q05519	Serine/arginine-rich splicing factor 11 OS=Homo sapiens GN=SRSF11 PE=1 SV=1 - [SRS11_HUMAN]	4.34	1	1	1	1		0				0				0																0												0				0
Q96PD5	N-acetylmuramoyl-L-alanine amidase OS=Homo sapiens GN=PGLYRP2 PE=1 SV=1 - [PGRP2_HUMAN]	4.34	1	1	1	1														0																											3.90008	4.34	1
Q13423	NAD(P) transhydrogenase, mitochondrial OS=Homo sapiens GN=NNT PE=1 SV=3 - [NNTM_HUMAN]	4.33	1	2	2	2		0				0				0								0			8.64578	4.33	2	2		0				0				0
P14324	Farnesyl pyrophosphate synthase OS=Homo sapiens GN=FDPS PE=1 SV=4 - [FPPS_HUMAN]	4.3	1	1	1	2						0															4.64828	4.3	1	1	5.02311	4.3	1	1						0								0
Q53FZ2	Acyl-coenzyme A synthetase ACSM3, mitochondrial OS=Homo sapiens GN=ACSM3 PE=1 SV=2 - [ACSM3_HUMAN]	4.27	1	1	1	1		0																			3.73861	4.27	1	1		0				0
Q9Y5Q0	Fatty acid desaturase 3 OS=Homo sapiens GN=FADS3 PE=2 SV=1 - [FADS3_HUMAN]	4.27	1	1	1	1						0																								0
Q7Z3E1	TCDD-inducible poly [ADP-ribose] polymerase OS=Homo sapiens GN=TIPARP PE=2 SV=1 - [PARPT_HUMAN]	4.26	1	1	1	1						0				0				0				0				0			3.57481	4.26	1	1		0								0				0
Q14914	Prostaglandin reductase 1 OS=Homo sapiens GN=PTGR1 PE=1 SV=2 - [PTGR1_HUMAN]	4.26	1	1	1	2						0								0								0				0			7.69054	4.26	1	2		0								0
O75427	Leucine-rich repeat and calponin homology domain-containing protein 4 OS=Homo sapiens GN=LRCH4 PE=1 SV=2 - [LRCH4_HUMAN]	4.25	1	1	1	1		0				0																								0
Q9NXG2	THUMP domain-containing protein 1 OS=Homo sapiens GN=THUMPD1 PE=1 SV=2 - [THUM1_HUMAN]	4.25	1	1	1	1	4.5536	4.25	1	1																		0
Q92734	Protein TFG OS=Homo sapiens GN=TFG PE=1 SV=2 - [TFG_HUMAN]	4.25	1	1	1	1																		0																			3.57195	4.25	1	1		0
Q8N1N4	Keratin, type II cytoskeletal 78 OS=Homo sapiens GN=KRT78 PE=2 SV=2 - [K2C78_HUMAN]	4.23	1	4	4	10		0								0				0								0				0			3.4796	2.31	1	1	3.60829	2.31	1	1		0
Q9UK59	Lariat debranching enzyme OS=Homo sapiens GN=DBR1 PE=1 SV=2 - [DBR1_HUMAN]	4.23	1	1	1	1																																									5.42331	4.23	1
Q9H1K0	Rabenosyn-5 OS=Homo sapiens GN=ZFYVE20 PE=1 SV=2 - [RBNS5_HUMAN]	4.21	1	1	1	1		0				0				0				0								0				0												0			3.94904	4.21	1
Q13813	Spectrin alpha chain, non-erythrocytic 1 OS=Homo sapiens GN=SPTAN1 PE=1 SV=3 - [SPTN1_HUMAN]	4.21	1	6	6	6		0				0								0				0				0			4.6537	0.61	1	1	5.25739	0.73	1	1	3.98837	0.49	1	1		0				0
P23258	Tubulin gamma-1 chain OS=Homo sapiens GN=TUBG1 PE=1 SV=2 - [TBG1_HUMAN]	4.21	2	1	1	1																		0				0				0				0			5.0099	4.21	1	1						0
O00303	Eukaryotic translation initiation factor 3 subunit F OS=Homo sapiens GN=EIF3F PE=1 SV=1 - [EIF3F_HUMAN]	4.2	1	1	1	1		0				0																				0			5.55951	4.2	1	1						0
O43776	Asparagine--tRNA ligase, cytoplasmic OS=Homo sapiens GN=NARS PE=1 SV=1 - [SYNC_HUMAN]	4.2	1	1	1	1		0				0																0												0			5.68191	4.2	1	1		0
P06280	Alpha-galactosidase A OS=Homo sapiens GN=GLA PE=1 SV=1 - [AGAL_HUMAN]	4.2	1	1	1	2																					10.3214	4.2	1	2
O14975	Very long-chain acyl-CoA synthetase OS=Homo sapiens GN=SLC27A2 PE=1 SV=2 - [S27A2_HUMAN]	4.19	1	1	1	1																		0								0				0				0							6.66506	4.19	1
P07099	Epoxide hydrolase 1 OS=Homo sapiens GN=EPHX1 PE=1 SV=1 - [HYEP_HUMAN]	4.18	1	1	1	2
Q9H2P0	Activity-dependent neuroprotector homeobox protein OS=Homo sapiens GN=ADNP PE=1 SV=1 - [ADNP_HUMAN]	4.17	1	2	2	2						0								0							5.20488	2.54	1	1	4.16096	1.63	1	1						0				0
Q9HBH5	Retinol dehydrogenase 14 OS=Homo sapiens GN=RDH14 PE=1 SV=1 - [RDH14_HUMAN]	4.17	1	1	1	1						0				0												0								0			5.51095	4.17	1	1		0
Q96JB5	CDK5 regulatory subunit-associated protein 3 OS=Homo sapiens GN=CDK5RAP3 PE=1 SV=2 - [CK5P3_HUMAN]	4.15	1	1	1	1						0								0												0											3.72694	4.15	1	1
Q96ER9	Coiled-coil domain-containing protein 51 OS=Homo sapiens GN=CCDC51 PE=1 SV=2 - [CCD51_HUMAN]	4.14	1	1	1	1		0								0								0				0
Q9H488	GDP-fucose protein O-fucosyltransferase 1 OS=Homo sapiens GN=POFUT1 PE=1 SV=1 - [OFUT1_HUMAN]	4.12	1	1	1	1		0																				0				0				0			3.94483	4.12	1	1		0
Q9NUQ6	SPATS2-like protein OS=Homo sapiens GN=SPATS2L PE=1 SV=2 - [SPS2L_HUMAN]	4.12	1	1	1	1		0								0												0							3.28876	4.12	1	1		0
P53365	Arfaptin-2 OS=Homo sapiens GN=ARFIP2 PE=1 SV=1 - [ARFP2_HUMAN]	4.11	1	1	1	1														0																				0
Q14165	Malectin OS=Homo sapiens GN=MLEC PE=1 SV=1 - [MLEC_HUMAN]	4.11	1	1	1	1										0																			3.24436	4.11	1	1
Q01167	Forkhead box protein K2 OS=Homo sapiens GN=FOXK2 PE=1 SV=3 - [FOXK2_HUMAN]	4.09	1	1	1	1		0								0								0																			4.07144	4.09	1	1
P78527	DNA-dependent protein kinase catalytic subunit OS=Homo sapiens GN=PRKDC PE=1 SV=3 - [PRKDC_HUMAN]	4.09	1	10	10	11		0				0				0				0				0			4.01782	0.34	1	1	14.9262	1.38	3	3	8.18409	0.39	1	2		0			5.00515	0.73	1	1		0
P49585	Choline-phosphate cytidylyltransferase A OS=Homo sapiens GN=PCYT1A PE=1 SV=2 - [PCY1A_HUMAN]	4.09	1	1	1	1						0				0																							3.75647	4.09	1	1		0
Q92820	Gamma-glutamyl hydrolase OS=Homo sapiens GN=GGH PE=1 SV=2 - [GGH_HUMAN]	4.09	1	1	1	1										0																0			3.57215	4.09	1	1
O76021	Ribosomal L1 domain-containing protein 1 OS=Homo sapiens GN=RSL1D1 PE=1 SV=3 - [RL1D1_HUMAN]	4.08	1	1	1	1		0				0								0																0											4.52423	4.08	1
P35908	Keratin, type II cytoskeletal 2 epidermal OS=Homo sapiens GN=KRT2 PE=1 SV=2 - [K22E_HUMAN]	4.07	12	1	4	7	3.96229	1.88	1	1		0			2.16311	1.1	1	1						0				0								0			4.31166	1.41	1	2	2.15945	1.41	1	1		0
Q96L92	Sorting nexin-27 OS=Homo sapiens GN=SNX27 PE=1 SV=2 - [SNX27_HUMAN]	4.07	1	1	1	1														0								0												0				0
Q49AR2	UPF0489 protein C5orf22 OS=Homo sapiens GN=C5orf22 PE=1 SV=2 - [CE022_HUMAN]	4.07	1	1	1	1																						0											5.68692	4.07	1	1
O95822	Malonyl-CoA decarboxylase, mitochondrial OS=Homo sapiens GN=MLYCD PE=1 SV=3 - [DCMC_HUMAN]	4.06	1	1	1	1						0																												0								0
P23771	Trans-acting T-cell-specific transcription factor GATA-3 OS=Homo sapiens GN=GATA3 PE=1 SV=1 - [GATA3_HUMAN]	4.06	1	1	1	1						0												0
O94973	AP-2 complex subunit alpha-2 OS=Homo sapiens GN=AP2A2 PE=1 SV=2 - [AP2A2_HUMAN]	4.05	1	1	2	2										0				0			3.95176	1.06	1	1	5.0807	2.98	1	1		0								0				0				0
Q6VY07	Phosphofurin acidic cluster sorting protein 1 OS=Homo sapiens GN=PACS1 PE=1 SV=2 - [PACS1_HUMAN]	4.05	1	2	2	2																		0				0																			8.98337	4.05	2
O60427	Fatty acid desaturase 1 OS=Homo sapiens GN=FADS1 PE=1 SV=3 - [FADS1_HUMAN]	4.05	1	1	1	1													3.60187	4.05	1	1						0				0
Q13243	Serine/arginine-rich splicing factor 5 OS=Homo sapiens GN=SRSF5 PE=1 SV=1 - [SRSF5_HUMAN]	4.04	1	1	1	1		0				0				0				0				0				0				0								0			3.43173	4.04	1	1		0
Q9H845	Acyl-CoA dehydrogenase family member 9, mitochondrial OS=Homo sapiens GN=ACAD9 PE=1 SV=1 - [ACAD9_HUMAN]	4.03	1	1	1	1		0												0				0			3.94078	4.03	1	1		0												0
Q07955	Serine/arginine-rich splicing factor 1 OS=Homo sapiens GN=SRSF1 PE=1 SV=2 - [SRSF1_HUMAN]	4.03	1	1	1	1		0				0								0				0								0							4.02325	4.03	1	1						0
O43252	Bifunctional 3'-phosphoadenosine 5'-phosphosulfate synthase 1 OS=Homo sapiens GN=PAPSS1 PE=1 SV=2 - [PAPS1_HUMAN]	4.01	1	1	1	1																		0								0												0
Q9Y678	Coatomer subunit gamma-1 OS=Homo sapiens GN=COPG1 PE=1 SV=1 - [COPG1_HUMAN]	4	1	2	2	5		0				0																0			17.929	4	2	4	5.58146	2.06	1	1										0
Q13561	Dynactin subunit 2 OS=Homo sapiens GN=DCTN2 PE=1 SV=4 - [DCTN2_HUMAN]	3.99	1	1	1	1		0																				0				0								0							3.79619	3.99	1
P17612	cAMP-dependent protein kinase catalytic subunit alpha OS=Homo sapiens GN=PRKACA PE=1 SV=2 - [KAPCA_HUMAN]	3.99	1	1	1	1																		0																0				0				0
Q7LG56	Ribonucleoside-diphosphate reductase subunit M2 B OS=Homo sapiens GN=RRM2B PE=1 SV=1 - [RIR2B_HUMAN]	3.99	1	1	1	1														0								0								0											4.34031	3.99	1
O43148	mRNA cap guanine-N7 methyltransferase OS=Homo sapiens GN=RNMT PE=1 SV=1 - [MCES_HUMAN]	3.99	1	1	1	1													4.15894	3.99	1	1						0								0				0
Q8IVT2	Mitotic interactor and substrate of PLK1 OS=Homo sapiens GN=MISP PE=1 SV=1 - [MISP_HUMAN]	3.98	1	1	1	1		0																0																0				0				0
Q6P2Q9	Pre-mRNA-processing-splicing factor 8 OS=Homo sapiens GN=PRPF8 PE=1 SV=2 - [PRP8_HUMAN]	3.98	1	4	4	5		0				0												0			5.18688	0.86	1	1		0				0				0			5.90223	1.2	1	1		0
Q9H3P2	Negative elongation factor A OS=Homo sapiens GN=NELFA PE=1 SV=3 - [NELFA_HUMAN]	3.98	1	1	1	1						0															3.93302	3.98	1	1														0
Q86YG4	5'-nucleotidase domain-containing protein 4 OS=Homo sapiens GN=NT5DC4 PE=2 SV=2 - [NT5D4_HUMAN]	3.97	1	1	1	1														0				0												0												0
P55011	Solute carrier family 12 member 2 OS=Homo sapiens GN=SLC12A2 PE=1 SV=1 - [S12A2_HUMAN]	3.96	1	2	2	3		0				0				0			4.60572	1.82	1	1														0				0				0			3.85725	2.15	1
Q96EP5	DAZ-associated protein 1 OS=Homo sapiens GN=DAZAP1 PE=1 SV=1 - [DAZP1_HUMAN]	3.93	1	1	1	1																	5.12947	3.93	1	1		0								0
Q9NZ01	Very-long-chain enoyl-CoA reductase OS=Homo sapiens GN=TECR PE=1 SV=1 - [TECR_HUMAN]	3.9	1	1	1	2						0																0												0								0
P22033	Methylmalonyl-CoA mutase, mitochondrial OS=Homo sapiens GN=MUT PE=1 SV=4 - [MUTA_HUMAN]	3.87	1	1	1	1										0				0				0				0								0				0			5.58869	3.87	1	1
P10319	HLA class I histocompatibility antigen, B-58 alpha chain OS=Homo sapiens GN=HLA-B PE=1 SV=1 - [1B58_HUMAN]	3.87	38	1	1	1													3.8837	3.87	1	1		0								0								0								0
Q13363	C-terminal-binding protein 1 OS=Homo sapiens GN=CTBP1 PE=1 SV=2 - [CTBP1_HUMAN]	3.86	2	1	1	1																						0												0				0
P53007	Tricarboxylate transport protein, mitochondrial OS=Homo sapiens GN=SLC25A1 PE=1 SV=2 - [TXTP_HUMAN]	3.86	1	1	1	1						0												0																0							3.83158	3.86	1
Q9Y6G9	Cytoplasmic dynein 1 light intermediate chain 1 OS=Homo sapiens GN=DYNC1LI1 PE=1 SV=3 - [DC1L1_HUMAN]	3.82	1	1	1	2						0				0				0								0			7.2659	3.82	1	2		0												0
Q6ZV65	Protein FAM47E OS=Homo sapiens GN=FAM47E PE=2 SV=3 - [FA47E_HUMAN]	3.82	1	1	1	1
Q6P1M3	Lethal(2) giant larvae protein homolog 2 OS=Homo sapiens GN=LLGL2 PE=1 SV=2 - [L2GL2_HUMAN]	3.82	1	2	2	3										0							4.08688	1.08	1	1		0				0			5.92314	2.75	1	1	5.04867	2.75	1	1
Q13247	Serine/arginine-rich splicing factor 6 OS=Homo sapiens GN=SRSF6 PE=1 SV=2 - [SRSF6_HUMAN]	3.78	1	1	1	1		0				0				0				0				0				0							4.04244	3.78	1	1						0
P40121	Macrophage-capping protein OS=Homo sapiens GN=CAPG PE=1 SV=2 - [CAPG_HUMAN]	3.74	1	1	1	1													4.34426	3.74	1	1		0								0																0
Q8N1A0	Keratin-like protein KRT222 OS=Homo sapiens GN=KRT222 PE=2 SV=1 - [KT222_HUMAN]	3.73	2	1	2	6	10.529	3.73	2	3	3.69346	3.73	1	1					3.47345	3.05	1	1					3.37083	3.73	1	1						0								0
Q96LA8	Protein arginine N-methyltransferase 6 OS=Homo sapiens GN=PRMT6 PE=1 SV=1 - [ANM6_HUMAN]	3.73	1	1	1	1													3.53024	3.73	1	1						0																0
P42224	Signal transducer and activator of transcription 1-alpha/beta OS=Homo sapiens GN=STAT1 PE=1 SV=2 - [STAT1_HUMAN]	3.73	1	2	2	2						0												0												0			3.48963	1.87	1	1		0
P54920	Alpha-soluble NSF attachment protein OS=Homo sapiens GN=NAPA PE=1 SV=3 - [SNAA_HUMAN]	3.73	2	1	1	2										0							4.14319	3.73	1	1	4.36661	3.73	1	1						0
Q99829	Copine-1 OS=Homo sapiens GN=CPNE1 PE=1 SV=1 - [CPNE1_HUMAN]	3.72	1	1	1	1						0											6.21924	3.72	1	1		0				0				0								0
P18206	Vinculin OS=Homo sapiens GN=VCL PE=1 SV=4 - [VINC_HUMAN]	3.7	1	2	2	4		0				0				0				0				0			4.32573	2.29	1	1	4.94133	2.29	1	1		0				0				0			10.348	1.41	1
O95671	N-acetylserotonin O-methyltransferase-like protein OS=Homo sapiens GN=ASMTL PE=1 SV=3 - [ASML_HUMAN]	3.7	1	1	1	1						0												0				0								0							5.50254	3.7	1	1
Q6P1N9	Putative deoxyribonuclease TATDN1 OS=Homo sapiens GN=TATDN1 PE=1 SV=2 - [TATD1_HUMAN]	3.7	1	1	1	1						0																								0			3.50753	3.7	1	1
P06731	Carcinoembryonic antigen-related cell adhesion molecule 5 OS=Homo sapiens GN=CEACAM5 PE=1 SV=3 - [CEAM5_HUMAN]	3.7	1	1	1	1																													6.95268	3.7	1	1
Q15006	ER membrane protein complex subunit 2 OS=Homo sapiens GN=EMC2 PE=1 SV=1 - [EMC2_HUMAN]	3.7	1	1	1	1						0				0								0			3.77362	3.7	1	1						0
Q8WZA9	Immunity-related GTPase family Q protein OS=Homo sapiens GN=IRGQ PE=1 SV=1 - [IRGQ_HUMAN]	3.69	1	1	1	1		0				0																								0							4.54673	3.69	1	1
O75533	Splicing factor 3B subunit 1 OS=Homo sapiens GN=SF3B1 PE=1 SV=3 - [SF3B1_HUMAN]	3.68	1	2	2	4		0				0				0								0			4.35363	2.3	1	1		0				0				0				0
P10253	Lysosomal alpha-glucosidase OS=Homo sapiens GN=GAA PE=1 SV=4 - [LYAG_HUMAN]	3.68	1	2	2	2		0				0											3.63983	1.16	1	1									6.65324	2.52	1	1		0								0
P35269	General transcription factor IIF subunit 1 OS=Homo sapiens GN=GTF2F1 PE=1 SV=2 - [T2FA_HUMAN]	3.68	1	1	1	1						0				0				0				0																0							6.26082	3.68	1
A6NEY3	Putative golgin subfamily A member 6-like protein 3 OS=Homo sapiens GN=GOLGA6L3 PE=5 SV=3 - [GG6L3_HUMAN]	3.67	1	1	1	11	4.25909	3.67	1	1	4.71034	3.67	1	1						0			4.69868	3.67	1	1	8.05084	3.67	1	2	8.32109	3.67	1	2	5.01814	3.67	1	1	4.9302	3.67	1	1	4.25273	3.67	1	1	4.60959	3.67	1
Q9BQ39	ATP-dependent RNA helicase DDX50 OS=Homo sapiens GN=DDX50 PE=1 SV=1 - [DDX50_HUMAN]	3.66	1	1	1	1		0				0																0				0								0			5.60712	3.66	1	1		0
Q9Y3P9	Rab GTPase-activating protein 1 OS=Homo sapiens GN=RABGAP1 PE=1 SV=3 - [RBGP1_HUMAN]	3.65	1	2	2	2		0				0								0												0				0				0			4.42154	1.87	1	1	3.70289	1.78	1
Q5T2N8	ATPase family AAA domain-containing protein 3C OS=Homo sapiens GN=ATAD3C PE=2 SV=2 - [ATD3C_HUMAN]	3.65	2	2	2	2						0				0											4.84148	3.41	1	1		0								0			3.79993	3.65	1	1
Q99456	Keratin, type I cytoskeletal 12 OS=Homo sapiens GN=KRT12 PE=1 SV=1 - [K1C12_HUMAN]	3.64	2	1	2	3		0																0				0								0			5.55744	1.82	1	2		0				0
P30533	Alpha-2-macroglobulin receptor-associated protein OS=Homo sapiens GN=LRPAP1 PE=1 SV=1 - [AMRP_HUMAN]	3.64	1	1	1	1						0				0												0											4.06714	3.64	1	1		0				0
Q52LJ0	Protein FAM98B OS=Homo sapiens GN=FAM98B PE=1 SV=1 - [FA98B_HUMAN]	3.64	1	1	1	1						0								0															4.00652	3.64	1	1										0
Q12996	Cleavage stimulation factor subunit 3 OS=Homo sapiens GN=CSTF3 PE=1 SV=1 - [CSTF3_HUMAN]	3.63	1	1	1	1		0																0																0			4.41804	3.63	1	1
Q9H4G0	Band 4.1-like protein 1 OS=Homo sapiens GN=EPB41L1 PE=1 SV=2 - [E41L1_HUMAN]	3.63	1	1	1	1		0				0				0				0								0				0			5.12609	3.63	1	1		0				0
Q96RE7	Nucleus accumbens-associated protein 1 OS=Homo sapiens GN=NACC1 PE=1 SV=1 - [NACC1_HUMAN]	3.61	1	1	1	1		0												0															5.30178	3.61	1	1
P47756	F-actin-capping protein subunit beta OS=Homo sapiens GN=CAPZB PE=1 SV=4 - [CAPZB_HUMAN]	3.61	1	1	1	1	3.20553	3.61	1	1		0								0				0								0				0				0				0				0
P11279	Lysosome-associated membrane glycoprotein 1 OS=Homo sapiens GN=LAMP1 PE=1 SV=3 - [LAMP1_HUMAN]	3.6	1	1	1	1						0																				0								0							3.55384	3.6	1
Q9H4H8	Protein FAM83D OS=Homo sapiens GN=FAM83D PE=1 SV=3 - [FA83D_HUMAN]	3.59	1	1	1	1																																		0								0
Q96MW5	Conserved oligomeric Golgi complex subunit 8 OS=Homo sapiens GN=COG8 PE=1 SV=2 - [COG8_HUMAN]	3.59	1	1	1	1																									4.71635	3.59	1	1						0								0
Q96PK6	RNA-binding protein 14 OS=Homo sapiens GN=RBM14 PE=1 SV=2 - [RBM14_HUMAN]	3.59	1	1	1	2										0				0				0			3.71445	3.59	1	1	3.78871	3.59	1	1
Q9Y3X0	Coiled-coil domain-containing protein 9 OS=Homo sapiens GN=CCDC9 PE=1 SV=1 - [CCDC9_HUMAN]	3.58	1	1	1	1		0				0								0												0												0			5.25559	3.58	1
Q9Y6E2	Basic leucine zipper and W2 domain-containing protein 2 OS=Homo sapiens GN=BZW2 PE=1 SV=1 - [BZW2_HUMAN]	3.58	1	1	1	3														0												0			8.29471	3.58	1	2	4.98172	3.58	1	1		0				0
Q7L1Q6	Basic leucine zipper and W2 domain-containing protein 1 OS=Homo sapiens GN=BZW1 PE=1 SV=1 - [BZW1_HUMAN]	3.58	1	1	1	2														0								0							4.58396	3.58	1	1	5.04954	3.58	1	1						0
P11498	Pyruvate carboxylase, mitochondrial OS=Homo sapiens GN=PC PE=1 SV=2 - [PYC_HUMAN]	3.57	1	2	2	3		0																0								0			8.83141	1.87	1	2		0				0
O15327	Type II inositol 3,4-bisphosphate 4-phosphatase OS=Homo sapiens GN=INPP4B PE=2 SV=4 - [INP4B_HUMAN]	3.57	1	2	2	2		0				0				0												0				0			4.31626	1.41	1	1		0				0			4.6475	2.16	1
O75146	Huntingtin-interacting protein 1-related protein OS=Homo sapiens GN=HIP1R PE=1 SV=2 - [HIP1R_HUMAN]	3.56	1	2	2	3		0				0			3.42365	0.84	1	1	3.2183	0.84	1	1		0				0											6.57189	2.72	1	1		0				0
Q92896	Golgi apparatus protein 1 OS=Homo sapiens GN=GLG1 PE=1 SV=2 - [GSLG1_HUMAN]	3.56	1	3	3	4		0				0											3.86949	0.85	1	1		0				0			4.28482	1.19	1	1	4.22749	1.19	1	1		0			3.9458	1.53	1
O15270	Serine palmitoyltransferase 2 OS=Homo sapiens GN=SPTLC2 PE=1 SV=1 - [SPTC2_HUMAN]	3.56	1	1	1	1						0																			5.77978	3.56	1	1		0												0
Q9ULX6	A-kinase anchor protein 8-like OS=Homo sapiens GN=AKAP8L PE=1 SV=3 - [AKP8L_HUMAN]	3.56	1	1	1	1
Q96KJ4	Mesothelin-like protein OS=Homo sapiens GN=MSLNL PE=2 SV=3 - [MSLNL_HUMAN]	3.56	1	1	1	1																													4.98724	3.56	1	1
Q9UM54	Unconventional myosin-VI OS=Homo sapiens GN=MYO6 PE=1 SV=4 - [MYO6_HUMAN]	3.55	1	3	3	3		0				0				0				0				0				0							3.52805	1	1	1		0				0				0
O60684	Importin subunit alpha-7 OS=Homo sapiens GN=KPNA6 PE=1 SV=1 - [IMA7_HUMAN]	3.54	1	1	1	1						0																0																			4.2516	3.54	1
Q8N2K0	Monoacylglycerol lipase ABHD12 OS=Homo sapiens GN=ABHD12 PE=1 SV=2 - [ABD12_HUMAN]	3.52	1	1	1	1		0								0				0				0															4.14765	3.52	1	1
O95470	Sphingosine-1-phosphate lyase 1 OS=Homo sapiens GN=SGPL1 PE=1 SV=3 - [SGPL1_HUMAN]	3.52	1	1	1	1		0												0				0								0				0			4.0693	3.52	1	1		0
Q68EM7	Rho GTPase-activating protein 17 OS=Homo sapiens GN=ARHGAP17 PE=1 SV=1 - [RHG17_HUMAN]	3.52	1	1	1	1										0				0				0								0							6.63057	3.52	1	1		0
Q9UNZ2	NSFL1 cofactor p47 OS=Homo sapiens GN=NSFL1C PE=1 SV=2 - [NSF1C_HUMAN]	3.51	1	1	1	1		0				0				0								0				0				0												0
Q9UHB9	Signal recognition particle subunit SRP68 OS=Homo sapiens GN=SRP68 PE=1 SV=2 - [SRP68_HUMAN]	3.51	1	1	1	1		0				0				0								0												0				0
O60941	Dystrobrevin beta OS=Homo sapiens GN=DTNB PE=1 SV=1 - [DTNB_HUMAN]	3.51	2	1	1	1																		0							3.64543	3.51	1	1		0								0
Q14839	Chromodomain-helicase-DNA-binding protein 4 OS=Homo sapiens GN=CHD4 PE=1 SV=2 - [CHD4_HUMAN]	3.5	2	4	4	6	4.10355	0.89	1	1		0							7.70315	1.57	2	2	4.26371	0.89	1	1		0				0				0								0			4.01427	0.94	1
Q9UKV3	Apoptotic chromatin condensation inducer in the nucleus OS=Homo sapiens GN=ACIN1 PE=1 SV=2 - [ACINU_HUMAN]	3.5	1	2	2	2		0				0				0				0				0				0				0				0				0				0			4.47507	1.64	1
Q86YV9	Hermansky-Pudlak syndrome 6 protein OS=Homo sapiens GN=HPS6 PE=1 SV=1 - [HPS6_HUMAN]	3.48	1	1	1	1		0				0								0				0								0											4.16302	3.48	1	1		0
Q9H9T3	Elongator complex protein 3 OS=Homo sapiens GN=ELP3 PE=1 SV=2 - [ELP3_HUMAN]	3.47	1	1	1	1		0								0												0				0			6.53199	3.47	1	1		0				0				0
O60784	Target of Myb protein 1 OS=Homo sapiens GN=TOM1 PE=1 SV=2 - [TOM1_HUMAN]	3.46	1	1	1	1	3.43421	3.46	1	1																																						0
O75152	Zinc finger CCCH domain-containing protein 11A OS=Homo sapiens GN=ZC3H11A PE=1 SV=3 - [ZC11A_HUMAN]	3.46	1	1	1	1						0																0				0				0								0			5.05567	3.46	1
Q6UW02	Cytochrome P450 20A1 OS=Homo sapiens GN=CYP20A1 PE=2 SV=1 - [CP20A_HUMAN]	3.46	1	1	1	2
Q9H857	5'-nucleotidase domain-containing protein 2 OS=Homo sapiens GN=NT5DC2 PE=1 SV=1 - [NT5D2_HUMAN]	3.46	1	1	1	1														0								0				0				0			3.85998	3.46	1	1
P48426	Phosphatidylinositol 5-phosphate 4-kinase type-2 alpha OS=Homo sapiens GN=PIP4K2A PE=1 SV=2 - [PI42A_HUMAN]	3.45	1	1	1	1										0				0			3.2627	3.45	1	1		0																0
O95758	Polypyrimidine tract-binding protein 3 OS=Homo sapiens GN=PTBP3 PE=1 SV=2 - [PTBP3_HUMAN]	3.44	1	1	1	1		0																																				0
Q9Y5K6	CD2-associated protein OS=Homo sapiens GN=CD2AP PE=1 SV=1 - [CD2AP_HUMAN]	3.44	1	1	1	1						0								0				0				0				0				0								0				0
Q8N6M3	Fat storage-inducing transmembrane protein 2 OS=Homo sapiens GN=FITM2 PE=2 SV=1 - [FITM2_HUMAN]	3.44	1	1	1	1																	3.41301	3.44	1	1
P30740	Leukocyte elastase inhibitor OS=Homo sapiens GN=SERPINB1 PE=1 SV=1 - [ILEU_HUMAN]	3.43	1	1	1	1						0								0																				0
P50552	Vasodilator-stimulated phosphoprotein OS=Homo sapiens GN=VASP PE=1 SV=3 - [VASP_HUMAN]	3.42	1	1	1	1		0																0															3.75311	3.42	1	1
Q8TBA6	Golgin subfamily A member 5 OS=Homo sapiens GN=GOLGA5 PE=1 SV=3 - [GOGA5_HUMAN]	3.42	1	1	1	1						0															5.44859	3.42	1	1		0				0								0
Q96JB3	Hypermethylated in cancer 2 protein OS=Homo sapiens GN=HIC2 PE=1 SV=2 - [HIC2_HUMAN]	3.41	1	1	1	1		0
Q9C0C9	E2/E3 hybrid ubiquitin-protein ligase UBE2O OS=Homo sapiens GN=UBE2O PE=1 SV=3 - [UBE2O_HUMAN]	3.41	1	2	2	2														0																0			4.02049	1.7	1	1	5.90797	1.7	1	1		0
Q8N684	Cleavage and polyadenylation specificity factor subunit 7 OS=Homo sapiens GN=CPSF7 PE=1 SV=1 - [CPSF7_HUMAN]	3.4	1	1	1	1		0				0												0				0				0				0								0			4.10101	3.4	1
O43865	Putative adenosylhomocysteinase 2 OS=Homo sapiens GN=AHCYL1 PE=1 SV=2 - [SAHH2_HUMAN]	3.4	1	1	1	1		0				0												0																0								0
Q9P2J5	Leucine--tRNA ligase, cytoplasmic OS=Homo sapiens GN=LARS PE=1 SV=2 - [SYLC_HUMAN]	3.4	1	2	2	2		0				0				0				0				0				0			4.228	1.79	1	1		0								0				0
Q15436	Protein transport protein Sec23A OS=Homo sapiens GN=SEC23A PE=1 SV=2 - [SC23A_HUMAN]	3.4	1	1	1	1										0				0				0			3.70271	3.4	1	1		0				0				0				0				0
Q9Y4W6	AFG3-like protein 2 OS=Homo sapiens GN=AFG3L2 PE=1 SV=2 - [AFG32_HUMAN]	3.39	1	1	1	1						0												0				0			4.41867	3.39	1	1		0				0				0				0
O94855	Protein transport protein Sec24D OS=Homo sapiens GN=SEC24D PE=1 SV=2 - [SC24D_HUMAN]	3.39	1	1	1	2						0												0											5.2938	3.39	1	1	5.60888	3.39	1	1		0				0
Q9P2K2	Thioredoxin domain-containing protein 16 OS=Homo sapiens GN=TXNDC16 PE=2 SV=4 - [TXD16_HUMAN]	3.39	1	1	1	1						0								0				0																			4.24624	3.39	1	1
Q92786	Prospero homeobox protein 1 OS=Homo sapiens GN=PROX1 PE=1 SV=2 - [PROX1_HUMAN]	3.39	1	1	1	1														0				0				0
O15075	Serine/threonine-protein kinase DCLK1 OS=Homo sapiens GN=DCLK1 PE=1 SV=2 - [DCLK1_HUMAN]	3.38	1	2	2	2						0																				0				0				0			5.98365	3.24	1	1
Q5ZPR3	CD276 antigen OS=Homo sapiens GN=CD276 PE=1 SV=1 - [CD276_HUMAN]	3.37	1	1	1	1																					4.60183	3.37	1	1						0
P19484	Transcription factor EB OS=Homo sapiens GN=TFEB PE=1 SV=3 - [TFEB_HUMAN]	3.36	1	1	1	1		0				0								0																				0				0
Q8N8U2	Chromodomain Y-like protein 2 OS=Homo sapiens GN=CDYL2 PE=1 SV=2 - [CDYL2_HUMAN]	3.36	1	1	1	1						0							3.55506	3.36	1	1										0				0				0				0
Q9P0U4	CXXC-type zinc finger protein 1 OS=Homo sapiens GN=CXXC1 PE=1 SV=2 - [CXXC1_HUMAN]	3.35	1	1	1	1																		0				0				0				0							4.38088	3.35	1	1		0
Q9BXJ9	N-alpha-acetyltransferase 15, NatA auxiliary subunit OS=Homo sapiens GN=NAA15 PE=1 SV=1 - [NAA15_HUMAN]	3.35	1	2	2	2					3.40444	1.5	1	1						0							4.45317	1.85	1	1		0				0								0
Q4KMP7	TBC1 domain family member 10B OS=Homo sapiens GN=TBC1D10B PE=1 SV=3 - [TB10B_HUMAN]	3.34	1	1	1	1		0				0																				0				0			4.00934	3.34	1	1						0
Q96KG9	N-terminal kinase-like protein OS=Homo sapiens GN=SCYL1 PE=1 SV=1 - [NTKL_HUMAN]	3.34	1	1	1	1														0				0				0				0								0				0				0
O00115	Deoxyribonuclease-2-alpha OS=Homo sapiens GN=DNASE2 PE=1 SV=2 - [DNS2A_HUMAN]	3.33	1	1	1	1		0				0			3.20195	3.33	1	1										0																				0
Q9Y608	Leucine-rich repeat flightless-interacting protein 2 OS=Homo sapiens GN=LRRFIP2 PE=1 SV=1 - [LRRF2_HUMAN]	3.33	1	1	1	1		0				0								0												0				0				0							4.37715	3.33	1
O60216	Double-strand-break repair protein rad21 homolog OS=Homo sapiens GN=RAD21 PE=1 SV=2 - [RAD21_HUMAN]	3.33	1	1	1	1		0				0												0			4.60977	3.33	1	1		0								0								0
P41252	Isoleucine--tRNA ligase, cytoplasmic OS=Homo sapiens GN=IARS PE=1 SV=2 - [SYIC_HUMAN]	3.33	1	2	2	2		0								0				0			4.63387	1.98	1	1		0																				0
Q99873	Protein arginine N-methyltransferase 1 OS=Homo sapiens GN=PRMT1 PE=1 SV=2 - [ANM1_HUMAN]	3.32	1	1	1	1						0				0				0				0								0				0								0				0
P49840	Glycogen synthase kinase-3 alpha OS=Homo sapiens GN=GSK3A PE=1 SV=2 - [GSK3A_HUMAN]	3.31	1	1	1	1		0				0																							3.91946	3.31	1	1
Q96RQ3	Methylcrotonoyl-CoA carboxylase subunit alpha, mitochondrial OS=Homo sapiens GN=MCCC1 PE=1 SV=3 - [MCCA_HUMAN]	3.31	1	1	1	1		0				0				0												0				0								0			7.5341	3.31	1	1		0
P52756	RNA-binding protein 5 OS=Homo sapiens GN=RBM5 PE=1 SV=2 - [RBM5_HUMAN]	3.31	1	1	1	1		0																0							4.1139	3.31	1	1						0				0
P61160	Actin-related protein 2 OS=Homo sapiens GN=ACTR2 PE=1 SV=1 - [ARP2_HUMAN]	3.3	1	1	1	1						0																0							3.41168	3.3	1	1		0								0
Q9BUQ8	Probable ATP-dependent RNA helicase DDX23 OS=Homo sapiens GN=DDX23 PE=1 SV=3 - [DDX23_HUMAN]	3.29	1	2	2	2		0				0				0				0				0								0				0			3.97795	1.34	1	1		0
Q8WUA7	TBC1 domain family member 22A OS=Homo sapiens GN=TBC1D22A PE=1 SV=2 - [TB22A_HUMAN]	3.29	1	1	1	1		0				0							3.26871	3.29	1	1		0																								0
Q9UHD2	Serine/threonine-protein kinase TBK1 OS=Homo sapiens GN=TBK1 PE=1 SV=1 - [TBK1_HUMAN]	3.29	1	1	1	1		0																			3.9775	3.29	1	1		0
Q5K4L6	Long-chain fatty acid transport protein 3 OS=Homo sapiens GN=SLC27A3 PE=2 SV=3 - [S27A3_HUMAN]	3.29	1	1	1	1		0				0				0			4.63378	3.29	1	1
Q5JSH3	WD repeat-containing protein 44 OS=Homo sapiens GN=WDR44 PE=1 SV=1 - [WDR44_HUMAN]	3.29	1	1	1	1						0				0				0				0				0				0							5.86902	3.29	1	1						0
O15067	Phosphoribosylformylglycinamidine synthase OS=Homo sapiens GN=PFAS PE=1 SV=4 - [PUR4_HUMAN]	3.29	1	2	2	2						0												0				0								0											10.1447	3.29	2
Q9NR19	Acetyl-coenzyme A synthetase, cytoplasmic OS=Homo sapiens GN=ACSS2 PE=1 SV=1 - [ACSA_HUMAN]	3.28	1	1	1	1		0				0				0								0				0				0			4.38926	3.28	1	1		0
Q9UJS0	Calcium-binding mitochondrial carrier protein Aralar2 OS=Homo sapiens GN=SLC25A13 PE=1 SV=2 - [CMC2_HUMAN]	3.26	1	1	1	1		0			4.56283	3.26	1	1										0								0				0				0				0				0
Q13201	Multimerin-1 OS=Homo sapiens GN=MMRN1 PE=1 SV=3 - [MMRN1_HUMAN]	3.26	1	1	1	1		0				0				0				0												0				0							3.7963	3.26	1	1		0
Q9UN81	LINE-1 retrotransposable element ORF1 protein OS=Homo sapiens GN=L1RE1 PE=1 SV=1 - [LORF1_HUMAN]	3.25	1	1	1	1		0				0				0							3.36954	3.25	1	1		0												0				0				0
P49959	Double-strand break repair protein MRE11A OS=Homo sapiens GN=MRE11A PE=1 SV=3 - [MRE11_HUMAN]	3.25	1	1	1	2						0																								0				0			5.70267	3.25	1	1	5.32216	3.25	1
Q9BU23	Lipase maturation factor 2 OS=Homo sapiens GN=LMF2 PE=1 SV=2 - [LMF2_HUMAN]	3.25	1	1	1	1																																					5.9177	3.25	1	1
Q96HR8	H/ACA ribonucleoprotein complex non-core subunit NAF1 OS=Homo sapiens GN=NAF1 PE=1 SV=2 - [NAF1_HUMAN]	3.24	1	1	1	1										0																							3.60003	3.24	1	1		0
Q9NVH1	DnaJ homolog subfamily C member 11 OS=Homo sapiens GN=DNAJC11 PE=1 SV=2 - [DJC11_HUMAN]	3.22	1	1	1	1		0				0				0				0				0								0			3.66418	3.22	1	1		0				0				0
P57058	Hormonally up-regulated neu tumor-associated kinase OS=Homo sapiens GN=HUNK PE=1 SV=1 - [HUNK_HUMAN]	3.22	1	1	1	1						0												0				0																0
P41743	Protein kinase C iota type OS=Homo sapiens GN=PRKCI PE=1 SV=2 - [KPCI_HUMAN]	3.19	1	1	1	1																										0
Q7Z6Z7	E3 ubiquitin-protein ligase HUWE1 OS=Homo sapiens GN=HUWE1 PE=1 SV=3 - [HUWE1_HUMAN]	3.18	1	6	6	10	5.50995	0.5	1	1	6.35381	0.5	1	1		0			9.19015	0.94	2	2	4.70182	0.73	1	1	9.03265	1.35	2	2	5.11504	0.62	1	1	3.29996	0.25	1	1		0			3.89413	0.64	1	1		0
Q14566	DNA replication licensing factor MCM6 OS=Homo sapiens GN=MCM6 PE=1 SV=1 - [MCM6_HUMAN]	3.17	1	2	2	2										0			3.72012	1.22	1	1		0				0				0				0				0								0
Q9H2X9	Solute carrier family 12 member 5 OS=Homo sapiens GN=SLC12A5 PE=2 SV=3 - [S12A5_HUMAN]	3.16	4	2	2	2		0								0				0				0				0								0			3.81572	2.55	1	1					1.38205	0.61	1
Q8IZP0	Abl interactor 1 OS=Homo sapiens GN=ABI1 PE=1 SV=4 - [ABI1_HUMAN]	3.15	1	1	1	1										0								0																0
Q9UKV8	Protein argonaute-2 OS=Homo sapiens GN=AGO2 PE=1 SV=3 - [AGO2_HUMAN]	3.14	1	1	1	1		0				0												0				0																0			5.2038	3.14	1
P49761	Dual specificity protein kinase CLK3 OS=Homo sapiens GN=CLK3 PE=1 SV=3 - [CLK3_HUMAN]	3.13	1	1	1	1		0				0				0												0			4.22713	3.13	1	1						0
O43290	U4/U6.U5 tri-snRNP-associated protein 1 OS=Homo sapiens GN=SART1 PE=1 SV=1 - [SNUT1_HUMAN]	3.13	1	1	1	1		0				0				0				0												0				0							4.72442	3.13	1	1		0
Q9NZR1	Tropomodulin-2 OS=Homo sapiens GN=TMOD2 PE=1 SV=1 - [TMOD2_HUMAN]	3.13	1	1	1	1		0				0											4.03516	3.13	1	1		0								0								0
Q07617	Sperm-associated antigen 1 OS=Homo sapiens GN=SPAG1 PE=1 SV=3 - [SPAG1_HUMAN]	3.13	1	1	1	1		0				0				0				0												0				0				0							4.58589	3.13	1
Q7L775	EPM2A-interacting protein 1 OS=Homo sapiens GN=EPM2AIP1 PE=1 SV=1 - [EPMIP_HUMAN]	3.13	1	1	1	1						0								0								0				0																0
O95202	LETM1 and EF-hand domain-containing protein 1, mitochondrial OS=Homo sapiens GN=LETM1 PE=1 SV=1 - [LETM1_HUMAN]	3.11	1	1	1	1										0								0												0			5.4767	3.11	1	1		0
Q9H832	Ubiquitin-conjugating enzyme E2 Z OS=Homo sapiens GN=UBE2Z PE=1 SV=2 - [UBE2Z_HUMAN]	3.11	1	1	1	1																										0															3.7364	3.11	1
Q5VSL9	Striatin-interacting protein 1 OS=Homo sapiens GN=STRIP1 PE=1 SV=1 - [STRP1_HUMAN]	3.11	1	1	1	1														0				0			3.99776	3.11	1	1		0
P50548	ETS domain-containing transcription factor ERF OS=Homo sapiens GN=ERF PE=1 SV=2 - [ERF_HUMAN]	3.1	1	1	1	1		0								0												0								0				0
Q13418	Integrin-linked protein kinase OS=Homo sapiens GN=ILK PE=1 SV=2 - [ILK_HUMAN]	3.1	1	1	1	1						0												0											3.71766	3.1	1	1										0
Q15392	Delta(24)-sterol reductase OS=Homo sapiens GN=DHCR24 PE=1 SV=2 - [DHC24_HUMAN]	3.1	1	1	1	1						0								0								0
Q9UQ88	Cyclin-dependent kinase 11A OS=Homo sapiens GN=CDK11A PE=1 SV=4 - [CD11A_HUMAN]	3.07	2	1	1	1		0																0																0								0
Q13596	Sorting nexin-1 OS=Homo sapiens GN=SNX1 PE=1 SV=3 - [SNX1_HUMAN]	3.07	1	1	1	2																		0								0
Q6UXG2	UPF0577 protein KIAA1324 OS=Homo sapiens GN=KIAA1324 PE=2 SV=2 - [K1324_HUMAN]	3.06	1	1	1	1		0																				0												0			5.03578	3.06	1	1		0
O60341	Lysine-specific histone demethylase 1A OS=Homo sapiens GN=KDM1A PE=1 SV=2 - [KDM1A_HUMAN]	3.05	1	1	1	1										0								0				0			3.88156	3.05	1	1										0
Q14152	Eukaryotic translation initiation factor 3 subunit A OS=Homo sapiens GN=EIF3A PE=1 SV=1 - [EIF3A_HUMAN]	3.04	1	2	2	2		0				0												0				0				0				0				0			6.01187	2.24	1	1		0
Q13131	5'-AMP-activated protein kinase catalytic subunit alpha-1 OS=Homo sapiens GN=PRKAA1 PE=1 SV=4 - [AAPK1_HUMAN]	3.04	1	1	1	1						0								0															4.62989	3.04	1	1
Q13619	Cullin-4A OS=Homo sapiens GN=CUL4A PE=1 SV=3 - [CUL4A_HUMAN]	3.03	1	1	1	1		0				0								0				0																				0				0
O75306	NADH dehydrogenase [ubiquinone] iron-sulfur protein 2, mitochondrial OS=Homo sapiens GN=NDUFS2 PE=1 SV=2 - [NDUS2_HUMAN]	3.02	1	1	1	1		0				0								0																												0
P36871	Phosphoglucomutase-1 OS=Homo sapiens GN=PGM1 PE=1 SV=3 - [PGM1_HUMAN]	3.02	1	1	1	1		0				0												0											5.06067	3.02	1	1
Q9Y262	Eukaryotic translation initiation factor 3 subunit L OS=Homo sapiens GN=EIF3L PE=1 SV=1 - [EIF3L_HUMAN]	3.01	1	1	1	2						0				0				0								0												0
Q8NFW8	N-acylneuraminate cytidylyltransferase OS=Homo sapiens GN=CMAS PE=1 SV=2 - [NEUA_HUMAN]	3	1	1	1	1		0												0																							3.56236	3	1	1
O94804	Serine/threonine-protein kinase 10 OS=Homo sapiens GN=STK10 PE=1 SV=1 - [STK10_HUMAN]	3	1	1	1	1		0				0																0								0												0
Q8IYB5	Stromal membrane-associated protein 1 OS=Homo sapiens GN=SMAP1 PE=1 SV=2 - [SMAP1_HUMAN]	3	1	1	1	1																						0								0
Q9ULT6	E3 ubiquitin-protein ligase ZNRF3 OS=Homo sapiens GN=ZNRF3 PE=1 SV=3 - [ZNRF3_HUMAN]	2.99	1	1	1	1		0								0				0								0																0
O15269	Serine palmitoyltransferase 1 OS=Homo sapiens GN=SPTLC1 PE=1 SV=1 - [SPTC1_HUMAN]	2.96	1	1	1	1						0												0												0												0
Q92544	Transmembrane 9 superfamily member 4 OS=Homo sapiens GN=TM9SF4 PE=1 SV=2 - [TM9S4_HUMAN]	2.96	1	1	1	1						0																			5.7683	2.96	1	1														0
O60566	Mitotic checkpoint serine/threonine-protein kinase BUB1 beta OS=Homo sapiens GN=BUB1B PE=1 SV=3 - [BUB1B_HUMAN]	2.95	1	1	1	1		0				0				0				0				0				0								0			3.83082	2.95	1	1		0
Q4G176	Acyl-CoA synthetase family member 3, mitochondrial OS=Homo sapiens GN=ACSF3 PE=1 SV=3 - [ACSF3_HUMAN]	2.95	1	1	1	1														0				0																0
Q86VM9	Zinc finger CCCH domain-containing protein 18 OS=Homo sapiens GN=ZC3H18 PE=1 SV=2 - [ZCH18_HUMAN]	2.94	1	1	1	1		0				0				0				0				0				0				0				0				0			3.87448	2.94	1	1
P21281	V-type proton ATPase subunit B, brain isoform OS=Homo sapiens GN=ATP6V1B2 PE=1 SV=3 - [VATB2_HUMAN]	2.94	1	1	1	1						0				0				0				0								0								0				0
Q9UID3	Vacuolar protein sorting-associated protein 51 homolog OS=Homo sapiens GN=VPS51 PE=1 SV=2 - [VPS51_HUMAN]	2.94	1	1	1	1						0								0				0							4.3764	2.94	1	1						0
Q9Y2Z4	Tyrosine--tRNA ligase, mitochondrial OS=Homo sapiens GN=YARS2 PE=1 SV=2 - [SYYM_HUMAN]	2.94	1	1	1	1						0																											4.24101	2.94	1	1
Q6P2E9	Enhancer of mRNA-decapping protein 4 OS=Homo sapiens GN=EDC4 PE=1 SV=1 - [EDC4_HUMAN]	2.93	1	2	2	2		0								0											4.34408	1.21	1	1		0															4.82883	1.71	1
Q9H307	Pinin OS=Homo sapiens GN=PNN PE=1 SV=4 - [PININ_HUMAN]	2.93	1	1	1	1		0				0				0				0				0				0				0				0				0				0				0
P60228	Eukaryotic translation initiation factor 3 subunit E OS=Homo sapiens GN=EIF3E PE=1 SV=1 - [EIF3E_HUMAN]	2.92	1	1	1	4		0								0				0								0											7.05705	2.92	1	2	7.19944	2.92	1	2
Q9Y4B6	Protein VPRBP OS=Homo sapiens GN=VPRBP PE=1 SV=3 - [VPRBP_HUMAN]	2.92	1	1	1	1		0				0								0								0												0							5.14322	2.92	1
Q9Y226	Solute carrier family 22 member 13 OS=Homo sapiens GN=SLC22A13 PE=2 SV=2 - [S22AD_HUMAN]	2.9	1	1	1	1										0			3.18003	2.9	1	1		0				0				0
P23786	Carnitine O-palmitoyltransferase 2, mitochondrial OS=Homo sapiens GN=CPT2 PE=1 SV=2 - [CPT2_HUMAN]	2.89	1	1	1	1		0				0				0				0				0				0				0				0			3.83528	2.89	1	1		0				0
O00291	Huntingtin-interacting protein 1 OS=Homo sapiens GN=HIP1 PE=1 SV=5 - [HIP1_HUMAN]	2.89	1	1	1	1		0				0												0				0				0				0			6.12182	2.89	1	1		0				0
Q96AQ6	Pre-B-cell leukemia transcription factor-interacting protein 1 OS=Homo sapiens GN=PBXIP1 PE=1 SV=1 - [PBIP1_HUMAN]	2.87	1	1	1	1		0												0												0				0				0				0			5.91176	2.87	1
Q92804	TATA-binding protein-associated factor 2N OS=Homo sapiens GN=TAF15 PE=1 SV=1 - [RBP56_HUMAN]	2.87	1	1	1	3		0				0				0				0				0				0				0				0				0				0				0
O60826	Coiled-coil domain-containing protein 22 OS=Homo sapiens GN=CCDC22 PE=1 SV=1 - [CCD22_HUMAN]	2.87	1	1	1	1						0																0				0								0				0
O43172	U4/U6 small nuclear ribonucleoprotein Prp4 OS=Homo sapiens GN=PRPF4 PE=1 SV=2 - [PRP4_HUMAN]	2.87	1	1	1	1						0								0												0												0
Q6UN15	Pre-mRNA 3'-end-processing factor FIP1 OS=Homo sapiens GN=FIP1L1 PE=1 SV=1 - [FIP1_HUMAN]	2.86	1	1	1	1		0				0																							4.22833	2.86	1	1
P98088	Mucin-5AC (Fragments) OS=Homo sapiens GN=MUC5AC PE=1 SV=3 - [MUC5A_HUMAN]	2.86	1	1	1	1		0				0				0				0				0				0				0								0				0				0
P07602	Prosaposin OS=Homo sapiens GN=PSAP PE=1 SV=2 - [SAP_HUMAN]	2.86	1	1	1	2					4.66085	2.86	1	1									5.00523	2.86	1	1										0				0
O60437	Periplakin OS=Homo sapiens GN=PPL PE=1 SV=4 - [PEPL_HUMAN]	2.85	1	3	3	3		0				0				0				0			3.29346	0.68	1	1		0				0				0				0				0			4.05842	1.03	1
P51610	Host cell factor 1 OS=Homo sapiens GN=HCFC1 PE=1 SV=2 - [HCFC1_HUMAN]	2.85	1	3	3	3						0				0				0			4.94853	1.52	1	1					3.81218	0.79	1	1		0				0			5.4588	1.33	1	1		0
Q14435	Polypeptide N-acetylgalactosaminyltransferase 3 OS=Homo sapiens GN=GALNT3 PE=1 SV=2 - [GALT3_HUMAN]	2.84	1	1	1	3																					8.73787	2.84	1	2	3.73454	2.84	1	1						0								0
Q9H078	Caseinolytic peptidase B protein homolog OS=Homo sapiens GN=CLPB PE=1 SV=1 - [CLPB_HUMAN]	2.83	1	1	1	1		0				0												0												0
Q92900	Regulator of nonsense transcripts 1 OS=Homo sapiens GN=UPF1 PE=1 SV=2 - [RENT1_HUMAN]	2.83	1	2	2	3		0				0								0				0				0			3.78112	1.15	1	1		0				0				0				0
O00410	Importin-5 OS=Homo sapiens GN=IPO5 PE=1 SV=4 - [IPO5_HUMAN]	2.83	1	1	1	1										0				0				0							4.11428	2.83	1	1						0				0				0
Q6P1J9	Parafibromin OS=Homo sapiens GN=CDC73 PE=1 SV=1 - [CDC73_HUMAN]	2.82	1	1	1	1						0				0				0				0								0								0								0
Q8NF37	Lysophosphatidylcholine acyltransferase 1 OS=Homo sapiens GN=LPCAT1 PE=1 SV=2 - [PCAT1_HUMAN]	2.81	1	1	1	1		0				0											4.3025	2.81	1	1		0																0
P49589	Cysteine--tRNA ligase, cytoplasmic OS=Homo sapiens GN=CARS PE=1 SV=3 - [SYCC_HUMAN]	2.81	1	1	1	1		0				0				0				0												0				0				0				0			6.55001	2.81	1
A6NMS3	Olfactory receptor 5K4 OS=Homo sapiens GN=OR5K4 PE=2 SV=1 - [OR5K4_HUMAN]	2.8	1	1	1	1										0
Q14166	Tubulin--tyrosine ligase-like protein 12 OS=Homo sapiens GN=TTLL12 PE=1 SV=2 - [TTL12_HUMAN]	2.8	1	1	1	2																		0				0				0			3.913	2.8	1	1	6.15093	2.8	1	1
Q8WWM7	Ataxin-2-like protein OS=Homo sapiens GN=ATXN2L PE=1 SV=2 - [ATX2L_HUMAN]	2.79	1	1	1	1		0				0												0				0				0				0				0				0				0
Q96D46	60S ribosomal export protein NMD3 OS=Homo sapiens GN=NMD3 PE=1 SV=1 - [NMD3_HUMAN]	2.78	1	1	1	1		0												0				0											4.43931	2.78	1	1						0
Q7Z2K6	Endoplasmic reticulum metallopeptidase 1 OS=Homo sapiens GN=ERMP1 PE=1 SV=2 - [ERMP1_HUMAN]	2.77	1	2	2	3		0				0				0								0				0				0				0				0			3.78026	1.44	1	1		0
Q16512	Serine/threonine-protein kinase N1 OS=Homo sapiens GN=PKN1 PE=1 SV=2 - [PKN1_HUMAN]	2.76	1	1	1	1		0																								0											4.22585	2.76	1	1
Q8WTW3	Conserved oligomeric Golgi complex subunit 1 OS=Homo sapiens GN=COG1 PE=1 SV=1 - [COG1_HUMAN]	2.76	1	1	1	1						0								0								0				0							6.87788	2.76	1	1		0
Q9H267	Vacuolar protein sorting-associated protein 33B OS=Homo sapiens GN=VPS33B PE=1 SV=2 - [VP33B_HUMAN]	2.76	1	1	1	1						0																0				0				0				0
O15027	Protein transport protein Sec16A OS=Homo sapiens GN=SEC16A PE=1 SV=3 - [SC16A_HUMAN]	2.75	1	2	2	3		0								0				0				0															5.96145	1.47	1	1	11.2786	2.75	2	2		0
Q9H3U1	Protein unc-45 homolog A OS=Homo sapiens GN=UNC45A PE=1 SV=1 - [UN45A_HUMAN]	2.75	1	1	1	1		0				0								0												0				0							4.47671	2.75	1	1		0
Q13740	CD166 antigen OS=Homo sapiens GN=ALCAM PE=1 SV=2 - [CD166_HUMAN]	2.74	1	1	1	1		0																0				0				0				0				0				0				0
Q9UJU3	Zinc finger protein 112 OS=Homo sapiens GN=ZNF112 PE=2 SV=2 - [ZN112_HUMAN]	2.74	1	1	1	1		0				0							3.58398	2.74	1	1		0				0				0				0												0
P22059	Oxysterol-binding protein 1 OS=Homo sapiens GN=OSBP PE=1 SV=1 - [OSBP1_HUMAN]	2.73	1	1	1	1						0												0								0				0								0			5.16513	2.73	1
O14497	AT-rich interactive domain-containing protein 1A OS=Homo sapiens GN=ARID1A PE=1 SV=3 - [ARI1A_HUMAN]	2.71	1	2	2	3						0				0							5.99559	1.53	1	1	4.63129	1.53	1	1						0				0				0
O00186	Syntaxin-binding protein 3 OS=Homo sapiens GN=STXBP3 PE=1 SV=2 - [STXB3_HUMAN]	2.7	1	1	1	1										0								0				0				0							3.33712	2.7	1	1		0				0
O43815	Striatin OS=Homo sapiens GN=STRN PE=1 SV=4 - [STRN_HUMAN]	2.69	1	1	1	1		0								0												0												0				0
A1L0T0	Acetolactate synthase-like protein OS=Homo sapiens GN=ILVBL PE=1 SV=2 - [ILVBL_HUMAN]	2.69	1	1	1	2																						0			4.59511	2.69	1	1	3.99438	2.69	1	1		0				0				0
Q92667	A-kinase anchor protein 1, mitochondrial OS=Homo sapiens GN=AKAP1 PE=1 SV=1 - [AKAP1_HUMAN]	2.66	1	1	1	2		0				0								0								0								0			5.03573	2.66	1	1	5.28576	2.66	1	1
Q9H270	Vacuolar protein sorting-associated protein 11 homolog OS=Homo sapiens GN=VPS11 PE=1 SV=1 - [VPS11_HUMAN]	2.66	1	1	1	1		0								0				0				0							4.14317	2.66	1	1
Q93009	Ubiquitin carboxyl-terminal hydrolase 7 OS=Homo sapiens GN=USP7 PE=1 SV=2 - [UBP7_HUMAN]	2.63	1	2	2	2		0								0												0				0			3.89359	1.27	1	1		0				0
Q5T9A4	ATPase family AAA domain-containing protein 3B OS=Homo sapiens GN=ATAD3B PE=1 SV=1 - [ATD3B_HUMAN]	2.62	1	1	1	1		0				0								0				0				0								0								0
Q9BYC5	Alpha-(1,6)-fucosyltransferase OS=Homo sapiens GN=FUT8 PE=1 SV=2 - [FUT8_HUMAN]	2.61	1	1	1	1		0																				0												0				0			4.14555	2.61	1
P05165	Propionyl-CoA carboxylase alpha chain, mitochondrial OS=Homo sapiens GN=PCCA PE=1 SV=4 - [PCCA_HUMAN]	2.61	1	1	1	1		0				0				0								0												0				0
Q04726	Transducin-like enhancer protein 3 OS=Homo sapiens GN=TLE3 PE=1 SV=2 - [TLE3_HUMAN]	2.59	1	1	1	1						0												0												0
Q01082	Spectrin beta chain, non-erythrocytic 1 OS=Homo sapiens GN=SPTBN1 PE=1 SV=2 - [SPTB2_HUMAN]	2.58	1	3	3	3		0				0				0												0				0				0				0				0			5.81429	0.85	1
O75362	Zinc finger protein 217 OS=Homo sapiens GN=ZNF217 PE=1 SV=1 - [ZN217_HUMAN]	2.58	1	1	1	1		0				0				0				0				0			5.58575	2.58	1	1		0				0				0				0				0
O95486	Protein transport protein Sec24A OS=Homo sapiens GN=SEC24A PE=1 SV=2 - [SC24A_HUMAN]	2.56	1	1	1	1		0
Q14721	Potassium voltage-gated channel subfamily B member 1 OS=Homo sapiens GN=KCNB1 PE=1 SV=2 - [KCNB1_HUMAN]	2.56	1	1	1	1																																					3.7389	2.56	1	1		0
Q9P2N5	RNA-binding protein 27 OS=Homo sapiens GN=RBM27 PE=1 SV=2 - [RBM27_HUMAN]	2.55	1	1	1	1		0				0				0								0				0								0				0			4.62673	2.55	1	1		0
Q16630	Cleavage and polyadenylation specificity factor subunit 6 OS=Homo sapiens GN=CPSF6 PE=1 SV=2 - [CPSF6_HUMAN]	2.54	1	1	1	1		0															3.73079	2.54	1	1														0
P59046	NACHT, LRR and PYD domains-containing protein 12 OS=Homo sapiens GN=NLRP12 PE=1 SV=2 - [NAL12_HUMAN]	2.54	1	1	1	1		0																0							3.94836	2.54	1	1						0				0
Q9BW71	HIRA-interacting protein 3 OS=Homo sapiens GN=HIRIP3 PE=1 SV=3 - [HIRP3_HUMAN]	2.52	1	1	1	1		0				0																								0
O14976	Cyclin-G-associated kinase OS=Homo sapiens GN=GAK PE=1 SV=2 - [GAK_HUMAN]	2.52	1	2	2	3						0												0			5.45718	1.3	1	1		0			10.0322	2.52	2	2						0				0
Q9H1B7	Interferon regulatory factor 2-binding protein-like OS=Homo sapiens GN=IRF2BPL PE=1 SV=1 - [I2BPL_HUMAN]	2.51	1	1	1	1		0								0				0								0								0				0								0
Q92797	Symplekin OS=Homo sapiens GN=SYMPK PE=1 SV=2 - [SYMPK_HUMAN]	2.51	1	1	1	1		0				0												0				0								0			6.40363	2.51	1	1		0				0
P48634	Protein PRRC2A OS=Homo sapiens GN=PRRC2A PE=1 SV=3 - [PRC2A_HUMAN]	2.5	1	2	2	2		0				0								0				0			3.73333	1.44	1	1		0				0				0				0			4.64549	1.07	1
Q96ED9	Protein Hook homolog 2 OS=Homo sapiens GN=HOOK2 PE=1 SV=3 - [HOOK2_HUMAN]	2.5	1	1	1	1		0				0				0								0				0								0
Q9Y6Y8	SEC23-interacting protein OS=Homo sapiens GN=SEC23IP PE=1 SV=1 - [S23IP_HUMAN]	2.5	1	1	1	1														0												0				0				0
Q9P2R3	Rabankyrin-5 OS=Homo sapiens GN=ANKFY1 PE=1 SV=2 - [ANFY1_HUMAN]	2.48	1	1	1	1		0				0				0								0				0			4.79315	2.48	1	1						0				0
Q9BZF1	Oxysterol-binding protein-related protein 8 OS=Homo sapiens GN=OSBPL8 PE=1 SV=3 - [OSBL8_HUMAN]	2.47	1	1	1	1		0				0												0				0								0								0			4.6622	2.47	1
Q9NRW7	Vacuolar protein sorting-associated protein 45 OS=Homo sapiens GN=VPS45 PE=1 SV=1 - [VPS45_HUMAN]	2.46	1	1	1	2		0								0								0				0				0			4.5687	2.46	1	1	4.22371	2.46	1	1		0
Q16186	Proteasomal ubiquitin receptor ADRM1 OS=Homo sapiens GN=ADRM1 PE=1 SV=2 - [ADRM1_HUMAN]	2.46	1	1	1	1						0				0				0								0								0
Q13098	COP9 signalosome complex subunit 1 OS=Homo sapiens GN=GPS1 PE=1 SV=4 - [CSN1_HUMAN]	2.44	1	1	1	1	3.37786	2.44	1	1		0																								0
Q14139	Ubiquitin conjugation factor E4 A OS=Homo sapiens GN=UBE4A PE=1 SV=2 - [UBE4A_HUMAN]	2.44	1	1	1	1						0												0															5.8745	2.44	1	1		0
Q92922	SWI/SNF complex subunit SMARCC1 OS=Homo sapiens GN=SMARCC1 PE=1 SV=3 - [SMRC1_HUMAN]	2.44	1	1	2	2						0				0				0			3.37621	1.09	1	1										0				0
Q14126	Desmoglein-2 OS=Homo sapiens GN=DSG2 PE=1 SV=2 - [DSG2_HUMAN]	2.42	1	1	1	1		0				0								0				0												0							4.4441	2.42	1	1		0
Q04446	1,4-alpha-glucan-branching enzyme OS=Homo sapiens GN=GBE1 PE=1 SV=3 - [GLGB_HUMAN]	2.42	1	1	1	2		0				0								0															8.25399	2.42	1	2
Q6IA86	Elongator complex protein 2 OS=Homo sapiens GN=ELP2 PE=1 SV=2 - [ELP2_HUMAN]	2.42	1	1	1	1										0				0												0				0								0				0
Q08881	Tyrosine-protein kinase ITK/TSK OS=Homo sapiens GN=ITK PE=1 SV=1 - [ITK_HUMAN]	2.42	1	1	1	1																										0																0
P26358	DNA (cytosine-5)-methyltransferase 1 OS=Homo sapiens GN=DNMT1 PE=1 SV=2 - [DNMT1_HUMAN]	2.41	1	2	2	2		0				0				0								0												0			5.35877	1.55	1	1		0				0
Q7KZI7	Serine/threonine-protein kinase MARK2 OS=Homo sapiens GN=MARK2 PE=1 SV=2 - [MARK2_HUMAN]	2.41	1	1	1	1		0												0				0												0				0								0
Q8N392	Rho GTPase-activating protein 18 OS=Homo sapiens GN=ARHGAP18 PE=1 SV=3 - [RHG18_HUMAN]	2.41	1	1	1	1										0								0				0				0							3.97782	2.41	1	1		0				0
P35527	Keratin, type I cytoskeletal 9 OS=Homo sapiens GN=KRT9 PE=1 SV=3 - [K1C9_HUMAN]	2.41	1	1	1	1																										0			3.32655	2.41	1	1		0								0
P14868	Aspartate--tRNA ligase, cytoplasmic OS=Homo sapiens GN=DARS PE=1 SV=2 - [SYDC_HUMAN]	2.4	1	1	1	1		0																0				0											3.40616	2.4	1	1
P31146	Coronin-1A OS=Homo sapiens GN=CORO1A PE=1 SV=4 - [COR1A_HUMAN]	2.39	1	1	1	1		0																											3.96726	2.39	1	1
Q9NTJ5	Phosphatidylinositide phosphatase SAC1 OS=Homo sapiens GN=SACM1L PE=1 SV=2 - [SAC1_HUMAN]	2.39	1	1	1	1																		0								0							4.06739	2.39	1	1
P14735	Insulin-degrading enzyme OS=Homo sapiens GN=IDE PE=1 SV=4 - [IDE_HUMAN]	2.36	1	1	1	2						0								0				0				0															6.50359	2.36	1	1	7.47584	2.36	1
P51689	Arylsulfatase D OS=Homo sapiens GN=ARSD PE=1 SV=2 - [ARSD_HUMAN]	2.36	1	1	1	1																													3.36254	2.36	1	1
P42892	Endothelin-converting enzyme 1 OS=Homo sapiens GN=ECE1 PE=1 SV=2 - [ECE1_HUMAN]	2.34	1	1	1	1																						0								0				0				0			4.54436	2.34	1
Q07890	Son of sevenless homolog 2 OS=Homo sapiens GN=SOS2 PE=1 SV=2 - [SOS2_HUMAN]	2.33	1	1	1	2		0				0								0				0				0				0				0				0				0
Q00653	Nuclear factor NF-kappa-B p100 subunit OS=Homo sapiens GN=NFKB2 PE=1 SV=4 - [NFKB2_HUMAN]	2.33	1	1	1	1										0								0								0								0			5.88664	2.33	1	1
P46013	Antigen KI-67 OS=Homo sapiens GN=MKI67 PE=1 SV=2 - [KI67_HUMAN]	2.3	1	3	3	3		0				0				0				0				0				0				0				0			5.95887	0.86	1	1	5.20876	0.74	1	1		0
O75717	WD repeat and HMG-box DNA-binding protein 1 OS=Homo sapiens GN=WDHD1 PE=1 SV=1 - [WDHD1_HUMAN]	2.3	1	1	1	1						0												0								0																0
Q9NVC6	Mediator of RNA polymerase II transcription subunit 17 OS=Homo sapiens GN=MED17 PE=1 SV=2 - [MED17_HUMAN]	2.3	1	1	1	1										0				0				0							3.51379	2.3	1	1						0								0
Q01844	RNA-binding protein EWS OS=Homo sapiens GN=EWSR1 PE=1 SV=1 - [EWS_HUMAN]	2.29	1	1	1	1		0				0												0				0				0			3.50759	2.29	1	1		0				0				0
Q13835	Plakophilin-1 OS=Homo sapiens GN=PKP1 PE=1 SV=2 - [PKP1_HUMAN]	2.28	1	1	1	1		0				0				0				0				0				0				0			3.31737	2.28	1	1		0				0
Q9UBS0	Ribosomal protein S6 kinase beta-2 OS=Homo sapiens GN=RPS6KB2 PE=1 SV=2 - [KS6B2_HUMAN]	2.28	1	1	1	1														0
P28340	DNA polymerase delta catalytic subunit OS=Homo sapiens GN=POLD1 PE=1 SV=2 - [DPOD1_HUMAN]	2.26	1	1	1	1		0				0				0				0												0											4.2799	2.26	1	1
Q68DA7	Formin-1 OS=Homo sapiens GN=FMN1 PE=2 SV=3 - [FMN1_HUMAN]	2.26	1	1	1	1		0				0				0												0																0				0
Q9P2M7	Cingulin OS=Homo sapiens GN=CGN PE=1 SV=2 - [CING_HUMAN]	2.26	1	1	1	1		0				0				0				0				0			3.93342	2.26	1	1		0				0				0				0				0
Q14694	Ubiquitin carboxyl-terminal hydrolase 10 OS=Homo sapiens GN=USP10 PE=1 SV=2 - [UBP10_HUMAN]	2.26	1	1	1	1						0								0								0				0			4.76552	2.26	1	1		0								0
Q29RF7	Sister chromatid cohesion protein PDS5 homolog A OS=Homo sapiens GN=PDS5A PE=1 SV=1 - [PDS5A_HUMAN]	2.24	1	1	1	1		0				0								0								0				0												0				0
O15357	Phosphatidylinositol 3,4,5-trisphosphate 5-phosphatase 2 OS=Homo sapiens GN=INPPL1 PE=1 SV=2 - [SHIP2_HUMAN]	2.23	1	1	1	1		0												0				0				0			3.72691	2.23	1	1		0								0				0
P24928	DNA-directed RNA polymerase II subunit RPB1 OS=Homo sapiens GN=POLR2A PE=1 SV=2 - [RPB1_HUMAN]	2.23	1	2	2	2		0				0								0				0								0							4.44238	1.22	1	1					5.05548	1.02	1
Q5VVP1	Spermatogenesis-associated protein 31A6 OS=Homo sapiens GN=SPATA31A6 PE=3 SV=1 - [S31A6_HUMAN]	2.23	7	1	1	2						0			3.35517	2.23	1	1	3.71237	2.23	1	1										0				0				0								0
Q8TAQ2	SWI/SNF complex subunit SMARCC2 OS=Homo sapiens GN=SMARCC2 PE=1 SV=1 - [SMRC2_HUMAN]	2.22	1	1	2	3		0				0				0				0			3.37621	0.99	1	1						0				0				0								0
P16278	Beta-galactosidase OS=Homo sapiens GN=GLB1 PE=1 SV=2 - [BGAL_HUMAN]	2.22	1	1	1	1													3.35126	2.22	1	1						0												0								0
Q92878	DNA repair protein RAD50 OS=Homo sapiens GN=RAD50 PE=1 SV=1 - [RAD50_HUMAN]	2.21	1	1	1	1		0				0				0				0				0				0				0				0				0				0			4.97153	2.21	1
Q8NHP8	Putative phospholipase B-like 2 OS=Homo sapiens GN=PLBD2 PE=1 SV=2 - [PLBL2_HUMAN]	2.21	1	1	1	1														0				0				0											3.28253	2.21	1	1
Q15276	Rab GTPase-binding effector protein 1 OS=Homo sapiens GN=RABEP1 PE=1 SV=2 - [RABE1_HUMAN]	2.2	1	1	1	1		0				0								0				0				0				0				0				0			5.58697	2.2	1	1
P22307	Non-specific lipid-transfer protein OS=Homo sapiens GN=SCP2 PE=1 SV=2 - [NLTP_HUMAN]	2.19	1	1	1	1		0				0				0				0								0								0								0				0
O14617	AP-3 complex subunit delta-1 OS=Homo sapiens GN=AP3D1 PE=1 SV=1 - [AP3D1_HUMAN]	2.17	1	1	1	1		0				0				0				0				0				0				0				0				0				0			3.78308	2.17	1
Q9P2I0	Cleavage and polyadenylation specificity factor subunit 2 OS=Homo sapiens GN=CPSF2 PE=1 SV=2 - [CPSF2_HUMAN]	2.17	1	1	1	1		0				0				0												0				0												0
Q86X55	Histone-arginine methyltransferase CARM1 OS=Homo sapiens GN=CARM1 PE=1 SV=3 - [CARM1_HUMAN]	2.14	1	1	1	1																		0															3.5383	2.14	1	1
Q96QC0	Serine/threonine-protein phosphatase 1 regulatory subunit 10 OS=Homo sapiens GN=PPP1R10 PE=1 SV=1 - [PP1RA_HUMAN]	2.13	1	1	1	1		0				0				0								0				0				0
P05556	Integrin beta-1 OS=Homo sapiens GN=ITGB1 PE=1 SV=2 - [ITB1_HUMAN]	2.13	1	1	1	2		0				0								0				0				0			9.69746	2.13	1	2		0				0								0
Q96ST3	Paired amphipathic helix protein Sin3a OS=Homo sapiens GN=SIN3A PE=1 SV=2 - [SIN3A_HUMAN]	2.12	1	1	1	1		0				0								0								0			5.02023	2.12	1	1						0				0
O00267	Transcription elongation factor SPT5 OS=Homo sapiens GN=SUPT5H PE=1 SV=1 - [SPT5H_HUMAN]	2.12	1	1	1	1		0												0							3.8256	2.12	1	1		0								0				0				0
O00329	Phosphatidylinositol 4,5-bisphosphate 3-kinase catalytic subunit delta isoform OS=Homo sapiens GN=PIK3CD PE=1 SV=2 - [PK3CD_HUMAN]	2.11	1	1	1	1		0												0								0				0				0				0				0
Q32MZ4	Leucine-rich repeat flightless-interacting protein 1 OS=Homo sapiens GN=LRRFIP1 PE=1 SV=2 - [LRRF1_HUMAN]	2.1	1	1	1	2						0								0				0				0				0				0				0				0			10.4737	2.1	1
Q12959	Disks large homolog 1 OS=Homo sapiens GN=DLG1 PE=1 SV=2 - [DLG1_HUMAN]	2.1	1	1	1	1																																	4.35117	2.1	1	1		0
O43747	AP-1 complex subunit gamma-1 OS=Homo sapiens GN=AP1G1 PE=1 SV=5 - [AP1G1_HUMAN]	2.07	1	1	1	1		0												0												0				0												0
O60502	Protein O-GlcNAcase OS=Homo sapiens GN=MGEA5 PE=1 SV=2 - [OGA_HUMAN]	2.07	1	1	1	1		0												0								0				0							4.24584	2.07	1	1		0
Q8IWU5	Extracellular sulfatase Sulf-2 OS=Homo sapiens GN=SULF2 PE=1 SV=1 - [SULF2_HUMAN]	2.07	1	1	1	1		0				0				0				0				0												0				0				0				0
Q13948	Protein CASP OS=Homo sapiens GN=CUX1 PE=1 SV=2 - [CASP_HUMAN]	2.06	1	1	1	2		0												0				0								0				0				0								0
Q93034	Cullin-5 OS=Homo sapiens GN=CUL5 PE=1 SV=4 - [CUL5_HUMAN]	2.05	1	1	1	1		0								0				0				0								0							3.6511	2.05	1	1		0
P57737	Coronin-7 OS=Homo sapiens GN=CORO7 PE=1 SV=2 - [CORO7_HUMAN]	2.05	1	1	1	1																										0				0				0			4.0752	2.05	1	1
Q3B7T1	Erythroid differentiation-related factor 1 OS=Homo sapiens GN=EDRF1 PE=1 SV=1 - [EDRF1_HUMAN]	2.02	1	1	1	1		0				0												0				0			4.10948	2.02	1	1						0				0				0
P23921	Ribonucleoside-diphosphate reductase large subunit OS=Homo sapiens GN=RRM1 PE=1 SV=1 - [RIR1_HUMAN]	2.02	1	1	1	1		0																0				0								0				0								0
P20585	DNA mismatch repair protein Msh3 OS=Homo sapiens GN=MSH3 PE=1 SV=4 - [MSH3_HUMAN]	2.02	1	1	1	1		0				0								0								0												0							5.87538	2.02	1
Q8WVM8	Sec1 family domain-containing protein 1 OS=Homo sapiens GN=SCFD1 PE=1 SV=4 - [SCFD1_HUMAN]	2.02	1	1	1	1						0																								0			3.75745	2.02	1	1		0				0
Q96D71	RalBP1-associated Eps domain-containing protein 1 OS=Homo sapiens GN=REPS1 PE=1 SV=3 - [REPS1_HUMAN]	2.01	1	1	1	1		0												0												0			3.89241	2.01	1	1						0				0
O60706	ATP-binding cassette sub-family C member 9 OS=Homo sapiens GN=ABCC9 PE=1 SV=2 - [ABCC9_HUMAN]	2	1	1	1	2														0			7.75175	2	1	2		0				0				0								0				0
O43719	HIV Tat-specific factor 1 OS=Homo sapiens GN=HTATSF1 PE=1 SV=1 - [HTSF1_HUMAN]	1.99	1	1	1	1		0				0																0								0				0							4.59397	1.99	1
P46977	Dolichyl-diphosphooligosaccharide--protein glycosyltransferase subunit STT3A OS=Homo sapiens GN=STT3A PE=1 SV=2 - [STT3A_HUMAN]	1.99	1	1	1	1						0												0				0				0				0							3.43609	1.99	1	1		0
O60313	Dynamin-like 120 kDa protein, mitochondrial OS=Homo sapiens GN=OPA1 PE=1 SV=3 - [OPA1_HUMAN]	1.98	1	1	1	1		0				0								0				0				0				0				0				0				0
O15169	Axin-1 OS=Homo sapiens GN=AXIN1 PE=1 SV=2 - [AXIN1_HUMAN]	1.97	1	1	1	1		0				0								0				0												0				0				0
Q92817	Envoplakin OS=Homo sapiens GN=EVPL PE=1 SV=3 - [EVPL_HUMAN]	1.97	1	2	2	2		0				0								0				0								0				0				0								0
P55290	Cadherin-13 OS=Homo sapiens GN=CDH13 PE=1 SV=1 - [CAD13_HUMAN]	1.96	1	1	1	3		0				0																							3.24127	1.96	1	1	6.92922	1.96	1	2		0
Q9Y2D8	Afadin- and alpha-actinin-binding protein OS=Homo sapiens GN=SSX2IP PE=1 SV=3 - [ADIP_HUMAN]	1.95	1	1	1	1		0				0											3.19989	1.95	1	1		0				0				0
Q8IVE3	Pleckstrin homology domain-containing family H member 2 OS=Homo sapiens GN=PLEKHH2 PE=2 SV=2 - [PKHH2_HUMAN]	1.94	1	1	1	1		0			3.74538	1.94	1	1		0								0				0				0								0
Q9H5N1	Rab GTPase-binding effector protein 2 OS=Homo sapiens GN=RABEP2 PE=1 SV=2 - [RABE2_HUMAN]	1.93	1	1	1	1		0				0								0								0				0							3.36179	1.93	1	1
Q9HCH5	Synaptotagmin-like protein 2 OS=Homo sapiens GN=SYTL2 PE=1 SV=3 - [SYTL2_HUMAN]	1.93	1	1	1	1		0				0																0												0								0
P48960	CD97 antigen OS=Homo sapiens GN=CD97 PE=1 SV=4 - [CD97_HUMAN]	1.92	1	1	1	1						0																0				0			5.69124	1.92	1	1		0				0
O00469	Procollagen-lysine,2-oxoglutarate 5-dioxygenase 2 OS=Homo sapiens GN=PLOD2 PE=1 SV=2 - [PLOD2_HUMAN]	1.9	1	1	1	1													3.71076	1.9	1	1																		0				0
P29322	Ephrin type-A receptor 8 OS=Homo sapiens GN=EPHA8 PE=1 SV=2 - [EPHA8_HUMAN]	1.89	1	1	1	1		0			3.34142	1.89	1	1		0				0				0				0				0								0				0				0
Q13045	Protein flightless-1 homolog OS=Homo sapiens GN=FLII PE=1 SV=2 - [FLII_HUMAN]	1.89	1	1	1	1						0				0				0											5.44597	1.89	1	1		0												0
Q9UBT2	SUMO-activating enzyme subunit 2 OS=Homo sapiens GN=UBA2 PE=1 SV=2 - [SAE2_HUMAN]	1.88	1	1	1	1						0											3.97822	1.88	1	1		0								0				0				0				0
Q6ZRV2	Protein FAM83H OS=Homo sapiens GN=FAM83H PE=1 SV=3 - [FA83H_HUMAN]	1.87	1	1	1	1		0								0												0				0				0				0				0			6.00621	1.87	1
Q9NSD9	Phenylalanine--tRNA ligase beta subunit OS=Homo sapiens GN=FARSB PE=1 SV=3 - [SYFB_HUMAN]	1.87	1	1	1	1	3.24849	1.87	1	1		0				0								0				0				0				0				0
P46019	Phosphorylase b kinase regulatory subunit alpha, liver isoform OS=Homo sapiens GN=PHKA2 PE=1 SV=1 - [KPB2_HUMAN]	1.86	1	1	1	1		0				0								0								0				0								0				0			4.74575	1.86	1
Q9C099	Leucine-rich repeat and coiled-coil domain-containing protein 1 OS=Homo sapiens GN=LRRCC1 PE=1 SV=2 - [LRCC1_HUMAN]	1.84	1	1	1	1		0				0								0								0				0												0
Q96PZ0	Pseudouridylate synthase 7 homolog OS=Homo sapiens GN=PUS7 PE=1 SV=2 - [PUS7_HUMAN]	1.82	1	1	1	1		0																				0				0			3.43274	1.82	1	1		0				0				0
Q9Y5S2	Serine/threonine-protein kinase MRCK beta OS=Homo sapiens GN=CDC42BPB PE=1 SV=2 - [MRCKB_HUMAN]	1.81	1	2	2	3		0				0				0				0				0				0				0			4.47112	0.82	1	1	4.57095	0.82	1	1		0
O94906	Pre-mRNA-processing factor 6 OS=Homo sapiens GN=PRPF6 PE=1 SV=1 - [PRP6_HUMAN]	1.81	1	1	1	2	4.63787	1.81	1	1		0				0			4.77713	1.81	1	1		0								0				0				0								0
P50416	Carnitine O-palmitoyltransferase 1, liver isoform OS=Homo sapiens GN=CPT1A PE=1 SV=2 - [CPT1A_HUMAN]	1.81	1	1	1	2					4.55963	1.81	1	1					4.26784	1.81	1	1						0								0				0				0				0
P42262	Glutamate receptor 2 OS=Homo sapiens GN=GRIA2 PE=1 SV=3 - [GRIA2_HUMAN]	1.81	1	1	1	1						0							3.75675	1.81	1	1														0
Q5VUA4	Zinc finger protein 318 OS=Homo sapiens GN=ZNF318 PE=1 SV=2 - [ZN318_HUMAN]	1.8	1	1	1	1		0				0				0				0				0				0				0				0				0				0				0
O15084	Serine/threonine-protein phosphatase 6 regulatory ankyrin repeat subunit A OS=Homo sapiens GN=ANKRD28 PE=1 SV=5 - [ANR28_HUMAN]	1.8	1	1	1	1		0				0												0				0																0			5.29441	1.8	1
P48449	Lanosterol synthase OS=Homo sapiens GN=LSS PE=1 SV=1 - [ERG7_HUMAN]	1.78	1	1	1	1		0				0				0				0				0				0				0								0				0				0
Q5JTH9	RRP12-like protein OS=Homo sapiens GN=RRP12 PE=1 SV=2 - [RRP12_HUMAN]	1.77	1	1	1	1		0								0				0				0				0							3.72936	1.77	1	1		0
Q9BSJ2	Gamma-tubulin complex component 2 OS=Homo sapiens GN=TUBGCP2 PE=1 SV=2 - [GCP2_HUMAN]	1.77	1	1	1	1														0				0				0								0				0				0				0
Q13367	AP-3 complex subunit beta-2 OS=Homo sapiens GN=AP3B2 PE=1 SV=2 - [AP3B2_HUMAN]	1.76	2	1	1	2		0				0				0				0							5.13829	1.76	1	1	5.69462	1.76	1	1		0				0				0				0
Q12766	HMG domain-containing protein 3 OS=Homo sapiens GN=HMGXB3 PE=2 SV=2 - [HMGX3_HUMAN]	1.76	1	1	1	1		0				0				0								0								0				0												0
Q7LBC6	Lysine-specific demethylase 3B OS=Homo sapiens GN=KDM3B PE=1 SV=2 - [KDM3B_HUMAN]	1.76	1	1	1	1		0				0								0				0				0				0								0			5.01296	1.76	1	1		0
Q9BUJ2	Heterogeneous nuclear ribonucleoprotein U-like protein 1 OS=Homo sapiens GN=HNRNPUL1 PE=1 SV=2 - [HNRL1_HUMAN]	1.75	1	1	1	1	3.20595	1.75	1	1		0				0				0				0				0				0				0				0				0				0
Q5VTR2	E3 ubiquitin-protein ligase BRE1A OS=Homo sapiens GN=RNF20 PE=1 SV=2 - [BRE1A_HUMAN]	1.74	1	1	1	1		0								0				0				0												0								0			5.58546	1.74	1
Q8IWK6	Probable G-protein coupled receptor 125 OS=Homo sapiens GN=GPR125 PE=1 SV=2 - [GP125_HUMAN]	1.74	1	1	1	1		0								0				0												0				0				0								0
Q96T37	Putative RNA-binding protein 15 OS=Homo sapiens GN=RBM15 PE=1 SV=2 - [RBM15_HUMAN]	1.74	1	1	1	1		0				0								0			4.00309	1.74	1	1		0												0				0
Q9UQE7	Structural maintenance of chromosomes protein 3 OS=Homo sapiens GN=SMC3 PE=1 SV=2 - [SMC3_HUMAN]	1.73	1	1	1	1		0				0								0								0				0				0				0				0				0
Q9BYX2	TBC1 domain family member 2A OS=Homo sapiens GN=TBC1D2 PE=1 SV=3 - [TBD2A_HUMAN]	1.72	1	1	1	1						0				0							3.17831	1.72	1	1						0																0
O60344	Endothelin-converting enzyme 2 OS=Homo sapiens GN=ECE2 PE=1 SV=4 - [ECE2_HUMAN]	1.7	1	1	1	1		0																				0				0			3.85651	1.7	1	1		0				0				0
Q9H2G2	STE20-like serine/threonine-protein kinase OS=Homo sapiens GN=SLK PE=1 SV=1 - [SLK_HUMAN]	1.7	1	1	1	1														0				0												0				0
Q68CP9	AT-rich interactive domain-containing protein 2 OS=Homo sapiens GN=ARID2 PE=1 SV=2 - [ARID2_HUMAN]	1.69	1	1	1	1		0				0											6.79104	1.69	1	1																		0
Q9HAV4	Exportin-5 OS=Homo sapiens GN=XPO5 PE=1 SV=1 - [XPO5_HUMAN]	1.66	1	1	1	1		0				0				0				0				0											4.23335	1.66	1	1						0				0
Q9BXX2	Ankyrin repeat domain-containing protein 30B OS=Homo sapiens GN=ANKRD30B PE=2 SV=3 - [AN30B_HUMAN]	1.65	1	1	1	1		0				0								0				0				0			4.04094	1.65	1	1		0								0				0
P13798	Acylamino-acid-releasing enzyme OS=Homo sapiens GN=APEH PE=1 SV=4 - [ACPH_HUMAN]	1.64	1	1	1	1		0				0				0				0			3.7033	1.64	1	1						0								0
O43143	Putative pre-mRNA-splicing factor ATP-dependent RNA helicase DHX15 OS=Homo sapiens GN=DHX15 PE=1 SV=2 - [DHX15_HUMAN]	1.64	1	1	1	1		0								0				0				0								0								0				0
O95373	Importin-7 OS=Homo sapiens GN=IPO7 PE=1 SV=1 - [IPO7_HUMAN]	1.64	1	1	1	1		0												0				0				0				0							4.05002	1.64	1	1						0
Q5T4S7	E3 ubiquitin-protein ligase UBR4 OS=Homo sapiens GN=UBR4 PE=1 SV=1 - [UBR4_HUMAN]	1.64	1	3	3	4		0				0				0				0			5.00517	0.54	1	1	5.09877	0.54	1	1	5.10319	0.5	1	1		0				0			6.83384	0.6	1	1		0
P23276	Kell blood group glycoprotein OS=Homo sapiens GN=KEL PE=1 SV=2 - [KELL_HUMAN]	1.64	1	1	1	1													3.12106	1.64	1	1																						0
P0C221	Coiled-coil domain-containing protein 175 OS=Homo sapiens GN=CCDC175 PE=2 SV=2 - [CC175_HUMAN]	1.64	1	1	1	1																		0				0								0			3.32529	1.64	1	1						0
Q9NYF8	Bcl-2-associated transcription factor 1 OS=Homo sapiens GN=BCLAF1 PE=1 SV=2 - [BCLF1_HUMAN]	1.63	1	1	1	1	3.31776	1.63	1	1		0				0				0				0												0				0				0				0
Q9GZR7	ATP-dependent RNA helicase DDX24 OS=Homo sapiens GN=DDX24 PE=1 SV=1 - [DDX24_HUMAN]	1.63	1	1	1	1		0				0								0				0				0				0								0				0				0
P35580	Myosin-10 OS=Homo sapiens GN=MYH10 PE=1 SV=3 - [MYH10_HUMAN]	1.62	2	1	2	2		0				0				0				0				0				0				0				0			3.46779	0.51	1	1		0				0
Q8IZ83	Aldehyde dehydrogenase family 16 member A1 OS=Homo sapiens GN=ALDH16A1 PE=1 SV=2 - [A16A1_HUMAN]	1.62	1	1	1	1		0				0								0				0			4.14485	1.62	1	1		0								0				0				0
Q5VZ89	DENN domain-containing protein 4C OS=Homo sapiens GN=DENND4C PE=1 SV=2 - [DEN4C_HUMAN]	1.61	1	1	1	1		0				0				0				0				0								0				0				0			3.73656	1.61	1	1
Q7L590	Protein MCM10 homolog OS=Homo sapiens GN=MCM10 PE=1 SV=2 - [MCM10_HUMAN]	1.6	1	1	1	1		0				0												0			3.54903	1.6	1	1						0				0								0
Q9UQ35	Serine/arginine repetitive matrix protein 2 OS=Homo sapiens GN=SRRM2 PE=1 SV=2 - [SRRM2_HUMAN]	1.6	1	2	2	2	3.84197	0.51	1	1		0				0				0				0			3.90609	1.09	1	1						0				0				0				0
Q10570	Cleavage and polyadenylation specificity factor subunit 1 OS=Homo sapiens GN=CPSF1 PE=1 SV=2 - [CPSF1_HUMAN]	1.59	1	1	1	1		0																0								0				0				0				0			6.35479	1.59	1
Q14573	Inositol 1,4,5-trisphosphate receptor type 3 OS=Homo sapiens GN=ITPR3 PE=1 SV=2 - [ITPR3_HUMAN]	1.57	1	2	2	2		0				0												0			3.88473	0.82	1	1		0								0				0			3.89745	0.75	1
P35711	Transcription factor SOX-5 OS=Homo sapiens GN=SOX5 PE=1 SV=3 - [SOX5_HUMAN]	1.57	2	1	1	1																		0								0								0				0				0
Q12955	Ankyrin-3 OS=Homo sapiens GN=ANK3 PE=1 SV=3 - [ANK3_HUMAN]	1.55	1	2	2	3		0				0				0				0				0				0				0				0			10.6256	0.8	1	2		0				0
Q96RK0	Protein capicua homolog OS=Homo sapiens GN=CIC PE=1 SV=2 - [CIC_HUMAN]	1.55	1	1	1	1		0				0																			4.67001	1.55	1	1		0								0				0
Q96A65	Exocyst complex component 4 OS=Homo sapiens GN=EXOC4 PE=1 SV=1 - [EXOC4_HUMAN]	1.54	1	1	1	1		0												0				0								0				0			3.8129	1.54	1	1		0				0
Q7Z3U7	Protein MON2 homolog OS=Homo sapiens GN=MON2 PE=1 SV=3 - [MON2_HUMAN]	1.51	1	1	1	1						0				0				0				0				0				0				0				0				0				0
P49796	Regulator of G-protein signaling 3 OS=Homo sapiens GN=RGS3 PE=1 SV=2 - [RGS3_HUMAN]	1.5	1	1	1	1		0				0				0				0			3.26855	1.5	1	1						0				0				0				0				0
P23467	Receptor-type tyrosine-protein phosphatase beta OS=Homo sapiens GN=PTPRB PE=1 SV=3 - [PTPRB_HUMAN]	1.5	1	1	1	1		0				0												0			3.77745	1.5	1	1		0				0				0								0
Q86YW0	1-phosphatidylinositol 4,5-bisphosphate phosphodiesterase zeta-1 OS=Homo sapiens GN=PLCZ1 PE=2 SV=1 - [PLCZ1_HUMAN]	1.48	1	1	1	1										0			3.48268	1.48	1	1		0				0				0
P82094	TATA element modulatory factor OS=Homo sapiens GN=TMF1 PE=1 SV=2 - [TMF1_HUMAN]	1.46	1	1	1	1		0				0				0				0								0				0			5.24806	1.46	1	1										0
Q13085	Acetyl-CoA carboxylase 1 OS=Homo sapiens GN=ACACA PE=1 SV=2 - [ACACA_HUMAN]	1.45	1	2	2	2		0				0												0												0			3.3095	0.55	1	1		0			4.40915	0.9	1
O75153	Clustered mitochondria protein homolog OS=Homo sapiens GN=CLUH PE=1 SV=2 - [CLU_HUMAN]	1.45	1	1	1	1		0				0								0								0								0												0
Q99700	Ataxin-2 OS=Homo sapiens GN=ATXN2 PE=1 SV=2 - [ATX2_HUMAN]	1.45	1	1	1	1	3.20881	1.45	1	1		0												0				0								0								0				0
Q32P44	Echinoderm microtubule-associated protein-like 3 OS=Homo sapiens GN=EML3 PE=1 SV=1 - [EMAL3_HUMAN]	1.45	1	1	1	1						0																											3.29192	1.45	1	1
Q7L576	Cytoplasmic FMR1-interacting protein 1 OS=Homo sapiens GN=CYFIP1 PE=1 SV=1 - [CYFP1_HUMAN]	1.44	1	1	1	1		0												0				0												0				0				0
Q9BTW9	Tubulin-specific chaperone D OS=Homo sapiens GN=TBCD PE=1 SV=2 - [TBCD_HUMAN]	1.43	1	1	1	1		0																0								0			3.33964	1.43	1	1		0								0
Q14203	Dynactin subunit 1 OS=Homo sapiens GN=DCTN1 PE=1 SV=3 - [DCTN1_HUMAN]	1.41	1	1	1	1		0				0				0								0				0				0				0								0				0
Q5T1M5	FK506-binding protein 15 OS=Homo sapiens GN=FKBP15 PE=1 SV=2 - [FKB15_HUMAN]	1.39	1	1	1	1		0				0				0								0				0				0				0								0
Q01970	1-phosphatidylinositol 4,5-bisphosphate phosphodiesterase beta-3 OS=Homo sapiens GN=PLCB3 PE=1 SV=2 - [PLCB3_HUMAN]	1.38	1	1	1	1		0				0												0								0								0			4.29592	1.38	1	1
Q3L8U1	Chromodomain-helicase-DNA-binding protein 9 OS=Homo sapiens GN=CHD9 PE=1 SV=2 - [CHD9_HUMAN]	1.38	1	2	2	2		0				0				0				0				0				0			4.74733	0.76	1	1		0				0								0
P30876	DNA-directed RNA polymerase II subunit RPB2 OS=Homo sapiens GN=POLR2B PE=1 SV=1 - [RPB2_HUMAN]	1.36	1	1	1	1		0				0								0				0				0				0				0				0				0			4.25912	1.36	1
P51532	Transcription activator BRG1 OS=Homo sapiens GN=SMARCA4 PE=1 SV=2 - [SMCA4_HUMAN]	1.34	1	1	1	1		0				0				0				0				0												0				0				0
Q8TBZ0	Coiled-coil domain-containing protein 110 OS=Homo sapiens GN=CCDC110 PE=2 SV=1 - [CC110_HUMAN]	1.32	1	1	1	1		0				0								0				0				0												0								0
Q7Z5J4	Retinoic acid-induced protein 1 OS=Homo sapiens GN=RAI1 PE=1 SV=2 - [RAI1_HUMAN]	1.31	1	1	1	1		0				0				0				0				0				0				0				0							4.32197	1.31	1	1		0
Q8IY92	Structure-specific endonuclease subunit SLX4 OS=Homo sapiens GN=SLX4 PE=1 SV=3 - [SLX4_HUMAN]	1.31	1	1	1	1		0				0								0				0				0				0								0				0				0
Q9NZ71	Regulator of telomere elongation helicase 1 OS=Homo sapiens GN=RTEL1 PE=1 SV=2 - [RTEL1_HUMAN]	1.31	1	1	1	2	3.51036	1.31	1	1		0				0				0			3.62948	1.31	1	1		0												0				0				0
Q96HY7	Probable 2-oxoglutarate dehydrogenase E1 component DHKTD1, mitochondrial OS=Homo sapiens GN=DHTKD1 PE=1 SV=2 - [DHTK1_HUMAN]	1.31	1	1	1	1						0																												0
O14776	Transcription elongation regulator 1 OS=Homo sapiens GN=TCERG1 PE=1 SV=2 - [TCRG1_HUMAN]	1.28	1	1	1	1		0								0								0				0				0				0				0				0
Q9UPP5	Uncharacterized protein KIAA1107 OS=Homo sapiens GN=KIAA1107 PE=1 SV=2 - [K1107_HUMAN]	1.28	1	1	1	1						0				0				0								0				0				0												0
Q5SY80	Uncharacterized protein C1orf101 OS=Homo sapiens GN=C1orf101 PE=2 SV=1 - [CA101_HUMAN]	1.26	1	2	2	3		0				0								0			3.20701	1.16	1	1					3.59599	1.26	1	1	3.55862	1.26	1	1		0				0				0
Q9HCD6	Protein TANC2 OS=Homo sapiens GN=TANC2 PE=1 SV=3 - [TANC2_HUMAN]	1.26	1	1	1	1						0				0				0				0				0				0				0				0				0				0
Q99996	A-kinase anchor protein 9 OS=Homo sapiens GN=AKAP9 PE=1 SV=3 - [AKAP9_HUMAN]	1.25	1	2	2	2		0				0				0				0				0				0				0				0				0			6.31549	0.59	1	1		0
O95347	Structural maintenance of chromosomes protein 2 OS=Homo sapiens GN=SMC2 PE=1 SV=2 - [SMC2_HUMAN]	1.25	1	1	1	1						0				0				0				0								0				0				0				0				0
Q4ZG55	Protein GREB1 OS=Homo sapiens GN=GREB1 PE=2 SV=1 - [GREB1_HUMAN]	1.23	1	1	1	2		0				0				0				0				0			4.95752	1.23	1	1	4.56358	1.23	1	1		0
O95602	DNA-directed RNA polymerase I subunit RPA1 OS=Homo sapiens GN=POLR1A PE=1 SV=2 - [RPA1_HUMAN]	1.22	1	1	1	1		0												0							4.10874	1.22	1	1		0								0				0
Q9UPY3	Endoribonuclease Dicer OS=Homo sapiens GN=DICER1 PE=1 SV=3 - [DICER_HUMAN]	1.2	1	1	1	1		0				0				0								0												0				0				0			4.50797	1.2	1
Q70E73	Ras-associated and pleckstrin homology domains-containing protein 1 OS=Homo sapiens GN=RAPH1 PE=1 SV=3 - [RAPH1_HUMAN]	1.2	1	1	1	1		0				0				0				0				0				0								0			3.46676	1.2	1	1		0				0
P57740	Nuclear pore complex protein Nup107 OS=Homo sapiens GN=NUP107 PE=1 SV=1 - [NU107_HUMAN]	1.19	1	1	1	1		0				0				0				0								0				0								0								0
Q9Y6D6	Brefeldin A-inhibited guanine nucleotide-exchange protein 1 OS=Homo sapiens GN=ARFGEF1 PE=1 SV=2 - [BIG1_HUMAN]	1.19	1	1	1	1						0								0				0			4.64071	1.19	1	1						0								0
P27708	CAD protein OS=Homo sapiens GN=CAD PE=1 SV=3 - [PYR1_HUMAN]	1.17	1	1	1	1		0								0				0				0			5.19967	1.17	1	1		0				0				0				0
Q9UPN9	E3 ubiquitin-protein ligase TRIM33 OS=Homo sapiens GN=TRIM33 PE=1 SV=3 - [TRI33_HUMAN]	1.15	1	1	1	1													3.25947	1.15	1	1		0																0								0
O14980	Exportin-1 OS=Homo sapiens GN=XPO1 PE=1 SV=1 - [XPO1_HUMAN]	1.12	1	1	1	1	3.16499	1.12	1	1																						0				0				0				0
Q9UHC1	DNA mismatch repair protein Mlh3 OS=Homo sapiens GN=MLH3 PE=1 SV=3 - [MLH3_HUMAN]	1.1	1	1	1	1		0				0				0							3.28512	1.1	1	1		0				0				0				0				0				0
Q12774	Rho guanine nucleotide exchange factor 5 OS=Homo sapiens GN=ARHGEF5 PE=1 SV=3 - [ARHG5_HUMAN]	1.06	1	1	1	2	3.61653	1.06	1	1	3.48026	1.06	1	1						0				0																								0
P42345	Serine/threonine-protein kinase mTOR OS=Homo sapiens GN=MTOR PE=1 SV=1 - [MTOR_HUMAN]	1.06	1	1	1	1						0				0				0				0			3.72213	1.06	1	1		0				0								0				0
Q03188	Centromere protein C OS=Homo sapiens GN=CENPC PE=1 SV=2 - [CENPC_HUMAN]	1.06	1	1	1	1					3.25899	1.06	1	1										0				0				0				0								0
Q8N201	Integrator complex subunit 1 OS=Homo sapiens GN=INTS1 PE=1 SV=2 - [INT1_HUMAN]	1.05	1	1	1	1		0				0																				0			4.38967	1.05	1	1		0				0				0
Q8TEK3	Histone-lysine N-methyltransferase, H3 lysine-79 specific OS=Homo sapiens GN=DOT1L PE=1 SV=2 - [DOT1L_HUMAN]	1.04	1	1	1	1		0												0				0								0				0				0				0				0
A5YKK6	CCR4-NOT transcription complex subunit 1 OS=Homo sapiens GN=CNOT1 PE=1 SV=2 - [CNOT1_HUMAN]	0.93	1	1	1	1		0												0				0			4.22016	0.93	1	1		0				0				0				0				0
Q9BWH6	RNA polymerase II-associated protein 1 OS=Homo sapiens GN=RPAP1 PE=1 SV=3 - [RPAP1_HUMAN]	0.93	1	1	1	1		0			3.33469	0.93	1	1		0				0								0				0				0				0				0
Q15643	Thyroid receptor-interacting protein 11 OS=Homo sapiens GN=TRIP11 PE=1 SV=3 - [TRIPB_HUMAN]	0.91	1	1	1	1		0				0								0				0												0				0								0
O00507	Probable ubiquitin carboxyl-terminal hydrolase FAF-Y OS=Homo sapiens GN=USP9Y PE=2 SV=2 - [USP9Y_HUMAN]	0.9	2	1	1	1		0				0								0				0				0				0								0				0
Q8TEM1	Nuclear pore membrane glycoprotein 210 OS=Homo sapiens GN=NUP210 PE=1 SV=3 - [PO210_HUMAN]	0.85	1	1	1	1						0				0				0				0				0																0				0
Q15262	Receptor-type tyrosine-protein phosphatase kappa OS=Homo sapiens GN=PTPRK PE=1 SV=2 - [PTPRK_HUMAN]	0.83	1	1	1	1		0				0								0				0				0				0				0				0				0				0
Q12789	General transcription factor 3C polypeptide 1 OS=Homo sapiens GN=GTF3C1 PE=1 SV=4 - [TF3C1_HUMAN]	0.76	1	1	1	1		0								0								0				0				0				0			4.66739	0.76	1	1		0				0
O75376	Nuclear receptor corepressor 1 OS=Homo sapiens GN=NCOR1 PE=1 SV=2 - [NCOR1_HUMAN]	0.74	1	1	1	1		0				0				0				0				0				0			3.90161	0.74	1	1		0				0				0				0
Q14008	Cytoskeleton-associated protein 5 OS=Homo sapiens GN=CKAP5 PE=1 SV=3 - [CKAP5_HUMAN]	0.74	1	1	1	1		0				0				0				0				0				0				0			3.71295	0.74	1	1		0				0				0
Q9Y520	Protein PRRC2C OS=Homo sapiens GN=PRRC2C PE=1 SV=4 - [PRC2C_HUMAN]	0.73	1	1	1	2		0				0				0								0				0				0				0				0			5.0241	0.73	1	1	4.85894	0.73	1
Q9NYQ6	Cadherin EGF LAG seven-pass G-type receptor 1 OS=Homo sapiens GN=CELSR1 PE=1 SV=1 - [CELR1_HUMAN]	0.7	1	1	1	2		0				0				0				0				0				0			3.55663	0.7	1	1	3.9443	0.7	1	1		0				0				0
A4D0S4	Laminin subunit beta-4 OS=Homo sapiens GN=LAMB4 PE=2 SV=1 - [LAMB4_HUMAN]	0.68	1	1	1	1		0				0				0			3.38923	0.68	1	1		0				0				0												0				0
Q9BTC0	Death-inducer obliterator 1 OS=Homo sapiens GN=DIDO1 PE=1 SV=5 - [DIDO1_HUMAN]	0.67	1	1	1	2		0				0				0				0				0				0			4.77317	0.67	1	1	4.7669	0.67	1	1		0								0
Q92538	Golgi-specific brefeldin A-resistance guanine nucleotide exchange factor 1 OS=Homo sapiens GN=GBF1 PE=1 SV=2 - [GBF1_HUMAN]	0.65	1	1	1	1	3.42065	0.65	1	1		0								0				0								0				0				0
Q7Z5P9	Mucin-19 OS=Homo sapiens GN=MUC19 PE=1 SV=2 - [MUC19_HUMAN]	0.59	1	1	1	1		0				0				0				0				0				0								0												0
Q8TD26	Chromodomain-helicase-DNA-binding protein 6 OS=Homo sapiens GN=CHD6 PE=1 SV=4 - [CHD6_HUMAN]	0.59	1	1	1	1		0				0				0				0				0				0				0			3.65693	0.59	1	1		0				0				0
Q9P2D1	Chromodomain-helicase-DNA-binding protein 7 OS=Homo sapiens GN=CHD7 PE=1 SV=3 - [CHD7_HUMAN]	0.57	1	1	1	1		0			3.25272	0.57	1	1		0				0				0				0				0				0				0				0				0
P46100	Transcriptional regulator ATRX OS=Homo sapiens GN=ATRX PE=1 SV=5 - [ATRX_HUMAN]	0.56	1	1	1	1		0				0				0				0				0							3.78807	0.56	1	1		0				0				0				0
Q12830	Nucleosome-remodeling factor subunit BPTF OS=Homo sapiens GN=BPTF PE=1 SV=3 - [BPTF_HUMAN]	0.56	1	1	1	1		0				0				0				0				0				0				0				0				0				0			4.52668	0.56	1
Q9Y6K5	2'-5'-oligoadenylate synthase 3 OS=Homo sapiens GN=OAS3 PE=1 SV=3 - [OAS3_HUMAN]	0.55	1	1	1	1		0				0				0				0				0				0				0				0				0				0			1.40105	0.55	1
Q8IVF4	Dynein heavy chain 10, axonemal OS=Homo sapiens GN=DNAH10 PE=1 SV=4 - [DYH10_HUMAN]	0.51	1	1	1	1		0				0				0				0				0				0			3.67144	0.51	1	1		0				0				0				0
Q9NR09	Baculoviral IAP repeat-containing protein 6 OS=Homo sapiens GN=BIRC6 PE=1 SV=2 - [BIRC6_HUMAN]	0.49	1	1	1	1		0				0				0				0				0			4.0616	0.49	1	1		0				0				0				0				0
P25054	Adenomatous polyposis coli protein OS=Homo sapiens GN=APC PE=1 SV=2 - [APC_HUMAN]	0.46	1	1	1	1		0				0				0				0			3.26579	0.46	1	1		0								0				0				0				0
Q9Y4D8	Probable E3 ubiquitin-protein ligase HECTD4 OS=Homo sapiens GN=HECTD4 PE=1 SV=5 - [HECD4_HUMAN]	0.4	1	1	1	1		0				0				0				0			3.24292	0.4	1	1		0				0				0				0				0				0
Q58EX2	Protein sidekick-2 OS=Homo sapiens GN=SDK2 PE=1 SV=3 - [SDK2_HUMAN]	0.37	1	1	1	1		0			2.38492	0.37	1	1						0				0				0				0				0												0
Q9P2D7	Dynein heavy chain 1, axonemal OS=Homo sapiens GN=DNAH1 PE=2 SV=4 - [DYH1_HUMAN]	0.32	1	1	1	1	3.22975	0.32	1	1		0				0				0				0				0				0				0				0				0				0
P04114	Apolipoprotein B-100 OS=Homo sapiens GN=APOB PE=1 SV=2 - [APOB_HUMAN]	0.2	1	1	1	1		0				0				0			3.1403	0.2	1	1		0				0				0				0				0				0				0
Q8NF91	Nesprin-1 OS=Homo sapiens GN=SYNE1 PE=1 SV=4 - [SYNE1_HUMAN]	0.2	1	1	1	1		0				0				0				0				0				0				0				0				0				0				0
[truncated: 24 more columns]
