# Supplementary material for: Insulin stimulated MCF7 breast cancer cells: Proteome dataset
Source: Data Brief. 2016 Sep 22;9:579–84. doi: 10.1016/j.dib.2016.09.025 (PMC5064990; doi:10.1016/j.dib.2016.09.025)
Supplement: Supplementary file 4 — Supplementary Table 3. KEGG signaling pathways identified in proliferating MCF7 cells stimulated with insulin (DAVID output). [file mmc3.xlsx]

## Sheet: Sheet1
	Peptide confidence (medium/high)
A2	B2	C2	D2	E2	F2	G2	H2	I2	J2	K2	L2	M2	N2	O2	P2	Sequence	PSM Ambiguity	Protein Descriptions	# Proteins	# Protein Groups	Protein Group Accessions	Activation Type	ΔScore	ΔCn	Rank	XCorr	# Missed Cleavages	Ion Inject Time [ms]	Charge	m/z [Da]	MH+ [Da]	ΔM [ppm]	RT [min]	First Scan	Last Scan	Spectrum File
			High													KLEDQLQGGQLEEVILQAEHELNLAR	Unambiguous	NADH dehydrogenase [ubiquinone] 1 alpha subcomplex subunit 5 OS=Homo sapiens GN=NDUFA5 PE=1 SV=3 - [NDUA5_HUMAN]	1	1	Q16718	CID	0.4697	0	1	9.57952	1	500	3	992.88	2976.63	1028.45	95.9281	6614	6614	MCF7_12.RAW
		High														QLLLTADDRVNPCIGGVILFHETLYQK	Unambiguous	Fructose-bisphosphate aldolase A OS=Homo sapiens GN=ALDOA PE=1 SV=2 - [ALDOA_HUMAN]	1	1	P04075	CID	0.5796	0	1	9.41936	1	500	3	1020.22	3058.65	660.935	85.252	6658	6658	MCF7_11.RAW
		High														KLEDQLQGGQLEEVILQAEHELNLAR	Unambiguous	NADH dehydrogenase [ubiquinone] 1 alpha subcomplex subunit 5 OS=Homo sapiens GN=NDUFA5 PE=1 SV=3 - [NDUA5_HUMAN]	1	1	Q16718	CID	0.4514	0	1	9.26072	1	500	3	992.54	2975.61	686.017	94.0086	7322	7322	MCF7_11.RAW
											High					AASAAGAAGSAGGSSGAAGAAGGGAGAGTRPGDGGTASAGAAGPGAATK	Unambiguous	Protein CDV3 homolog OS=Homo sapiens GN=CDV3 PE=1 SV=1 - [CDV3_HUMAN]	1	1	Q9UKY7	CID	1	0	1	9.10527	0	200	3	1224.18	3670.53	219.469	25.9151	993	993	MCF7_5.RAW
	High															KLELSDNIISGGLEVLAEKCPNLTYLNLSGNK	Unambiguous	Acidic leucine-rich nuclear phosphoprotein 32 family member E OS=Homo sapiens GN=ANP32E PE=1 SV=1 - [AN32E_HUMAN]	1	1	Q9BTT0	CID	0.5473	0	1	9.0993	2	500	3	1149.96	3447.87	591.843	99.6197	7683	7683	MCF7_10.RAW
		High														QLLLTADDRVNPCIGGVILFHETLYQK	Unambiguous	Fructose-bisphosphate aldolase A OS=Homo sapiens GN=ALDOA PE=1 SV=2 - [ALDOA_HUMAN]	1	1	P04075	CID	1	0	1	9.07302	1	500	3	1020.24	3058.71	680.538	86.2924	6748	6748	MCF7_11.RAW
						High										LLGHWEEAAHDLALACKLDYDEDASAMLKEVQPR	Unambiguous	Hsc70-interacting protein OS=Homo sapiens GN=ST13 PE=1 SV=2 - [F10A1_HUMAN]	1	1	P50502	CID	1	0	1	8.78141	2	332	3	1280.9	3840.69	736.271	94.0875	8026	8026	MCF7_15.RAW
	High															SLQELFLAHILSPWGAEVKAEPVEVVAPR	Unambiguous	Poly [ADP-ribose] polymerase 1 OS=Homo sapiens GN=PARP1 PE=1 SV=4 - [PARP1_HUMAN]	1	1	P09874	CID	0.5283	0	1	8.64535	1	500	3	1063.24	3187.71	617.854	97.557	7549	7549	MCF7_10.RAW
										High						AASAAGAAGSAGGSSGAAGAAGGGAGAGTRPGDGGTASAGAAGPGAATK	Unambiguous	Protein CDV3 homolog OS=Homo sapiens GN=CDV3 PE=1 SV=1 - [CDV3_HUMAN]	1	1	Q9UKY7	CID	1	0	1	8.5979	0	500	3	1224.16	3670.47	203.126	26.3616	916	916	MCF7_4.RAW
	High															QLLLTADDRVNPCIGGVILFHETLYQK	Unambiguous	Fructose-bisphosphate aldolase A OS=Homo sapiens GN=ALDOA PE=1 SV=2 - [ALDOA_HUMAN]	1	1	P04075	CID	1	0	1	8.55752	1	153	3	1020.22	3058.65	660.935	85.5778	6625	6625	MCF7_10.RAW
		High														TVSLGAGAKDELHIVEAEAMNYEGSPIKVTLATLK	Unambiguous	Nucleophosmin OS=Homo sapiens GN=NPM1 PE=1 SV=2 - [NPM_HUMAN]	1	1	P06748	CID	1	0	1	8.47914	2	236	3	1219.98	3657.93	546.792	84.8664	6627	6627	MCF7_11.RAW
															High	KAPGFGGFGSSAVSGGSTAAMITETIIETDKPK	Unambiguous	Coatomer subunit delta OS=Homo sapiens GN=ARCN1 PE=1 SV=1 - [COPD_HUMAN]	1	1	P48444	CID	1	0	1	8.45359	1	323	3	1072.18	3214.53	594.456	78.5226	6691	6691	MCF7_9.RAW
												High				GVNIGGAGSYIYEKPLAEGPQVTGPIEVPAAR	Unambiguous	Cysteine-rich protein 2 OS=Homo sapiens GN=CRIP2 PE=1 SV=1 - [CRIP2_HUMAN]	1	1	P52943	CID	1	0	1	8.45111	0	102	3	1071.52	3212.55	580.828	64.0612	4473	4473	MCF7_6.RAW
															High	FVSAIEGMHPNQEDHETFVDINPLTGIILK	Unambiguous	Lysosome membrane protein 2 OS=Homo sapiens GN=SCARB2 PE=1 SV=2 - [SCRB2_HUMAN]	1	1	Q14108	CID	1	0	1	8.44299	0	500	3	1122.86	3366.57	557.567	84.7672	7214	7214	MCF7_9.RAW
					High											AVTEQGHELSNEERNLLSVAYKNVVGAR	Unambiguous	14-3-3 protein beta/alpha OS=Homo sapiens GN=YWHAB PE=1 SV=3 - [1433B_HUMAN]	1	1	P31946	CID	1	0	1	8.3987	2	500	3	1028.94	3084.81	394.989	69.9456	4955	4955	MCF7_14.RAW
				High												RKELEQVCNPIISGLYQGAGGPGPGGFGAQGPK	Unambiguous	Heat shock 70 kDa protein 1A/1B OS=Homo sapiens GN=HSPA1A PE=1 SV=5 - [HSP71_HUMAN]	1	1	P08107	CID	1	0	1	8.39133	2	287	3	1095.54	3284.61	589.558	67.8807	4990	4990	MCF7_13.RAW
		High														GSLAAVAHAQSLVEAQPNVDKLVEDHLAVQSLIR	Unambiguous	2-oxoglutarate dehydrogenase, mitochondrial OS=Homo sapiens GN=OGDH PE=1 SV=3 - [ODO1_HUMAN]	1	1	Q02218	CID	1	0	1	8.38963	1	397	3	1194.34	3581.01	579.825	76.7989	5936	5936	MCF7_11.RAW
											High					GVNIGGAGSYIYEKPLAEGPQVTGPIEVPAAR	Unambiguous	Cysteine-rich protein 2 OS=Homo sapiens GN=CRIP2 PE=1 SV=1 - [CRIP2_HUMAN]	1	1	P52943	CID	1	0	1	8.3531	0	111	3	1071.54	3212.61	599.493	66.2073	4733	4733	MCF7_5.RAW
		High														KGLIAAICAGPTALLAHEIGFGSK	Unambiguous	Protein DJ-1 OS=Homo sapiens GN=PARK7 PE=1 SV=2 - [PARK7_HUMAN]	1	1	Q99497	CID	1	0	1	8.31724	1	90	3	780.8	2340.39	893.086	95.7382	7450	7450	MCF7_11.RAW
						High										AHFNLDESGVLSLDRVESVFETLVEDSAEEESTLTK	Unambiguous	Hypoxia up-regulated protein 1 OS=Homo sapiens GN=HYOU1 PE=1 SV=1 - [HYOU1_HUMAN]	1	1	Q9Y4L1	CID	1	0	1	8.29063	1	500	3	1333	3996.99	265.414	119.595	9192	9192	MCF7_15.RAW
										High						GGGGGGGGGGGLGGGLGNVLGGLISGAGGGGGGGGGGGGGGGGGGGGTAMR	Unambiguous	Calpain small subunit 1 OS=Homo sapiens GN=CAPNS1 PE=1 SV=1 - [CPNS1_HUMAN]	1	1	P04632	CID	1	0	1	8.28399	0	500	3	1195.1	3583.29	453.348	82.6655	5443	5443	MCF7_4.RAW
		High														SLQELFLAHILSPWGAEVKAEPVEVVAPR	Unambiguous	Poly [ADP-ribose] polymerase 1 OS=Homo sapiens GN=PARP1 PE=1 SV=4 - [PARP1_HUMAN]	1	1	P09874	CID	1	0	1	8.17824	1	500	3	1063.28	3187.83	655.474	97.3862	7540	7540	MCF7_11.RAW
						High										HGITQANELVNLTEFFVNHILPDLK	Unambiguous	Exportin-2 OS=Homo sapiens GN=CSE1L PE=1 SV=3 - [XPO2_HUMAN]	1	1	P55060	CID	1	0	1	8.17816	0	484	3	955.54	2864.61	729.76	122.702	9331	9331	MCF7_15.RAW
	High															ANAEYMSPSGKVPFIHVGNQVVSELGPIVQFVK	Unambiguous	Metaxin-2 OS=Homo sapiens GN=MTX2 PE=1 SV=1 - [MTX2_HUMAN]	1	1	O75431	CID	1	0	1	8.17659	1	500	3	1181.96	3543.87	568.333	88.605	6875	6875	MCF7_10.RAW
	High															SDITKLEVDAIVNAANSSLLGGGGVDGCIHR	Unambiguous	O-acetyl-ADP-ribose deacetylase MACROD1 OS=Homo sapiens GN=MACROD1 PE=1 SV=2 - [MACD1_HUMAN]	1	1	Q9BQ69	CID	0.4761	0	1	8.17102	1	421	3	1028.54	3083.61	662.194	83.9642	6495	6495	MCF7_10.RAW
											High					GGGGGGGGGGGLGGGLGNVLGGLISGAGGGGGGGGGGGGGGGGGGGGTAMR	Unambiguous	Calpain small subunit 1 OS=Homo sapiens GN=CAPNS1 PE=1 SV=1 - [CPNS1_HUMAN]	1	1	P04632	CID	1	0	1	8.14118	0	500	3	1195.14	3583.41	486.82	82.3809	6273	6273	MCF7_5.RAW
														High		SLEDALRQTASVTLQAIAAQNAAVQAVNAHSNILK	Unambiguous	MICOS complex subunit MIC60 OS=Homo sapiens GN=IMMT PE=1 SV=1 - [MIC60_HUMAN]	1	1	Q16891	CID	1	0	1	8.12254	1	500	3	1207.26	3619.77	780.364	90.1176	7859	7859	MCF7_8.RAW
				High												GILGYTEHQVVSSDFNSDTHSSTFDAGAGIALNDHFVK	Unambiguous	Glyceraldehyde-3-phosphate dehydrogenase OS=Homo sapiens GN=GAPDH PE=1 SV=3 - [G3P_HUMAN]	1	1	P04406	CID	1	0	1	8.12221	0	500	4	1010.86	4040.42	871.998	92.2094	6229	6229	MCF7_13.RAW
		High														STSFRGGMGSGGLATGIAGGLAGMGGIQNEKETMQSLNDR	Unambiguous	Keratin, type I cytoskeletal 18 OS=Homo sapiens GN=KRT18 PE=1 SV=2 - [K1C18_HUMAN]	1	1	P05783	CID	1	0	1	8.12169	2	500	3	1305.98	3915.93	527.657	67.6637	5089	5089	MCF7_11.RAW
				High												GILGYTEHQVVSSDFNSDTHSSTFDAGAGIALNDHFVK	Unambiguous	Glyceraldehyde-3-phosphate dehydrogenase OS=Homo sapiens GN=GAPDH PE=1 SV=3 - [G3P_HUMAN]	1	1	P04406	CID	1	0	1	8.10933	0	500	4	1010.9	4040.58	911.562	85.0246	5901	5901	MCF7_13.RAW
	High															KAPGFGGFGSSAVSGGSTAAMITETIIETDKPK	Unambiguous	Coatomer subunit delta OS=Homo sapiens GN=ARCN1 PE=1 SV=1 - [COPD_HUMAN]	1	1	P48444	CID	1	0	1	8.0593	1	120	3	1072.22	3214.65	631.763	77.9006	5960	5960	MCF7_10.RAW
												High				VMDMLHSMGPDTVVITSSDLPSPQGSNYLIVLGSQR	Unambiguous	Pyridoxal kinase OS=Homo sapiens GN=PDXK PE=1 SV=1 - [PDXK_HUMAN]	1	1	O00764	CID	1	0	1	8.05849	0	231	3	1282.86	3846.57	435.052	82.7594	6253	6253	MCF7_6.RAW
	High															KAVLASMDNENMHTPDIGGQGTTSEAIQDVIR	Unambiguous	Isocitrate dehydrogenase [NAD] subunit gamma, mitochondrial OS=Homo sapiens GN=IDH3G PE=1 SV=1 - [IDH3G_HUMAN]	1	1	P51553	CID	1	0	1	8.05005	1	408	3	1134.24	3400.71	609.807	59.2922	4169	4169	MCF7_10.RAW
	High															KQAQILASEAEKAEQINQAAGEASAVLAK	Unambiguous	Stomatin-like protein 2, mitochondrial OS=Homo sapiens GN=STOML2 PE=1 SV=1 - [STML2_HUMAN]	1	1	Q9UJZ1	CID	1	0	1	8.03838	2	209	3	990.28	2968.83	421.29	61.6885	4400	4400	MCF7_10.RAW
															High	ILTVEDHYYEGGIGEAVSSAVVGEPGITVTHLAVNR	Unambiguous	Transketolase OS=Homo sapiens GN=TKT PE=1 SV=3 - [TKT_HUMAN]	1	1	P29401	CID	0.5181	0	1	8.03052	0	486	3	1252.26	3754.77	493.318	75.0018	6376	6376	MCF7_9.RAW
	High															KGLIAAICAGPTALLAHEIGFGSK	Unambiguous	Protein DJ-1 OS=Homo sapiens GN=PARK7 PE=1 SV=2 - [PARK7_HUMAN]	1	1	Q99497	CID	1	0	1	8.02676	1	140	3	779.898	2337.68	-263.895	95.4081	7406	7406	MCF7_10.RAW
												High				FTQAGSEVSALLGRIPSAVGYQPTLATDMGTMQER	Unambiguous	ATP synthase subunit beta, mitochondrial OS=Homo sapiens GN=ATP5B PE=1 SV=3 - [ATPB_HUMAN]	1	1	P06576	CID	1	0	1	8.02421	1	388	3	1228.58	3683.73	245.649	84.9492	6446	6446	MCF7_6.RAW
High																GGLGGGYGGASGMGGITAVTVNQSLLSPLVLEVDPNIQAVR	Unambiguous	Keratin, type II cytoskeletal 8 OS=Homo sapiens GN=KRT8 PE=1 SV=7 - [K2C8_HUMAN]	1	1	P05787	CID	1	0	1	8.01458	0	32	3	1309.5	3926.49	365.837	115.796	8796	8796	MCF7_1.RAW
				High												GILGYTEHQVVSSDFNSDTHSSTFDAGAGIALNDHFVK	Unambiguous	Glyceraldehyde-3-phosphate dehydrogenase OS=Homo sapiens GN=GAPDH PE=1 SV=3 - [G3P_HUMAN]	1	1	P04406	CID	1	0	1	8.01166	0	500	4	1010.84	4040.34	852.215	93.3612	6275	6275	MCF7_13.RAW
															High	IMVANIEEVLQRGEALSALDSKANNLSSLSK	Unambiguous	Vesicle-trafficking protein SEC22b OS=Homo sapiens GN=SEC22B PE=1 SV=4 - [SC22B_HUMAN]	1	1	O75396	CID	1	0	1	7.98913	2	500	3	1100.6	3299.78	-292.516	85.3022	7258	7258	MCF7_9.RAW
						High										VLHMDRNPYYGGESASITPLEDLYKR	Unambiguous	Rab GDP dissociation inhibitor beta OS=Homo sapiens GN=GDI2 PE=1 SV=2 - [GDIB_HUMAN]	1	1	P50395	CID	1	0	1	7.98272	2	77	3	1009.46	3026.37	620.201	60.0504	5274	5274	MCF7_15.RAW
								High								AASAAGAAGSAGGSSGAAGAAGGGAGAGTRPGDGGTASAGAAGPGAATK	Unambiguous	Protein CDV3 homolog OS=Homo sapiens GN=CDV3 PE=1 SV=1 - [CDV3_HUMAN]	1	1	Q9UKY7	CID	1	0	1	7.97172	0	472	3	1224.16	3670.47	203.126	25.9073	1125	1125	MCF7_2.RAW
						High										GLTEGLHGFHVHEFGDNTAGCTSAGPHFNPLSR	Unambiguous	Superoxide dismutase [Cu-Zn] OS=Homo sapiens GN=SOD1 PE=1 SV=2 - [SODC_HUMAN]	1	1	P00441	CID	1	0	1	7.96777	0	72	3	1155.56	3464.67	595.167	57.2082	4977	4977	MCF7_15.RAW
High																QVIQQNPALLPALLQQLGQENPQLLQQISR	Unambiguous	UV excision repair protein RAD23 homolog A OS=Homo sapiens GN=RAD23A PE=1 SV=1 - [RD23A_HUMAN]	1	1	P54725	CID	1	0	1	7.9334	0	500	3	1127.5	3380.49	473.218	116.73	8882	8882	MCF7_1.RAW
				High												GILGYTEHQVVSSDFNSDTHSSTFDAGAGIALNDHFVK	Unambiguous	Glyceraldehyde-3-phosphate dehydrogenase OS=Homo sapiens GN=GAPDH PE=1 SV=3 - [G3P_HUMAN]	1	1	P04406	CID	1	0	1	7.92233	0	500	3	1346.96	4038.87	487.888	94.9453	6341	6341	MCF7_13.RAW
										High						QNFTEPTAIQAQGWPVALSGLDMVGVAQTGSGK	Unambiguous	Probable ATP-dependent RNA helicase DDX5 OS=Homo sapiens GN=DDX5 PE=1 SV=1 - [DDX5_HUMAN]	1	1	P17844	CID	1	0	1	7.91193	0	500	3	1120.46	3359.37	205.889	88.3684	5962	5962	MCF7_4.RAW
		High														RKPVLPALTINPTIAEGPSPTSEGASEANLVDLQK	Unambiguous	Dual specificity mitogen-activated protein kinase kinase 2 OS=Homo sapiens GN=MAP2K2 PE=1 SV=1 - [MP2K2_HUMAN]	1	1	P36507	CID	1	0	1	7.91053	1	341	3	1205.96	3615.87	531.462	65.2692	4867	4867	MCF7_11.RAW
		High														TRELETLQQTVEELQAQVHSMDGAK	Unambiguous	GRIP1-associated protein 1 OS=Homo sapiens GN=GRIPAP1 PE=1 SV=1 - [GRAP1_HUMAN]	1	1	Q4V328	CID	0.4241	0	1	7.89663	1	500	3	948.18	2842.53	394.229	82.5837	6442	6442	MCF7_11.RAW
														High		LADDVDLEQVANETHGHVGADLAALCSEAALQAIR	Unambiguous	Transitional endoplasmic reticulum ATPase OS=Homo sapiens GN=VCP PE=1 SV=4 - [TERA_HUMAN]	1	1	P55072	CID	0.4378	0	1	7.879	0	500	3	1206.54	3617.61	507.102	81.3609	7291	7291	MCF7_8.RAW
	High															LADDVDLEQVANETHGHVGADLAALCSEAALQAIR	Unambiguous	Transitional endoplasmic reticulum ATPase OS=Homo sapiens GN=VCP PE=1 SV=4 - [TERA_HUMAN]	1	1	P55072	CID	1	0	1	7.87665	0	500	3	1206.3	3616.89	308.137	91.2901	7082	7082	MCF7_10.RAW
			High													RWLPAGDALLQMITIHLPSPVTAQK	Unambiguous	Elongation factor 2 OS=Homo sapiens GN=EEF2 PE=1 SV=4 - [EF2_HUMAN]	1	1	P13639	CID	1	0	1	7.87405	1	500	3	920.2	2758.59	745.783	101.538	6878	6878	MCF7_12.RAW
					High											IPNFWVTTFVNHPQVSALLGEEDEEALHYLTR	Unambiguous	Protein SET OS=Homo sapiens GN=SET PE=1 SV=3 - [SET_HUMAN]	1	1	Q01105	CID	1	0	1	7.87145	0	500	3	1243.24	3727.71	495.067	101.218	6482	6482	MCF7_14.RAW
					High											LKTVLSANADHMAQIEGLMDDVDFKAK	Unambiguous	Hypoxia up-regulated protein 1 OS=Homo sapiens GN=HYOU1 PE=1 SV=1 - [HYOU1_HUMAN]	1	1	Q9Y4L1	CID	1	0	1	7.86923	2	500	3	988.56	2963.67	1072.89	74.1227	5228	5228	MCF7_14.RAW
															High	LGQMVLSGVDTVLGKSEEWADNHLPLTDAELAR	Unambiguous	Perilipin-3 OS=Homo sapiens GN=PLIN3 PE=1 SV=3 - [PLIN3_HUMAN]	1	1	O60664	CID	1	0	1	7.84918	1	500	3	1189.58	3566.73	539.707	96.5278	8048	8048	MCF7_9.RAW
	High															STDRVLGAHILGPGAGEMVNEAALALEYGASCEDIAR	Unambiguous	Dihydrolipoyl dehydrogenase, mitochondrial OS=Homo sapiens GN=DLD PE=1 SV=2 - [DLDH_HUMAN]	1	1	P09622	CID	1	0	1	7.84363	1	500	3	1253.64	3758.91	551.558	91.0855	7067	7067	MCF7_10.RAW
				High												GILGYTEHQVVSSDFNSDTHSSTFDAGAGIALNDHFVK	Unambiguous	Glyceraldehyde-3-phosphate dehydrogenase OS=Homo sapiens GN=GAPDH PE=1 SV=3 - [G3P_HUMAN]	1	1	P04406	CID	1	0	1	7.84321	0	500	3	1346.94	4038.81	473.04	93.8694	6295	6295	MCF7_13.RAW
					High											LKASLDRPFTNLESAFYSIVGLSSLGAQVPDAKK	Unambiguous	Dolichyl-diphosphooligosaccharide--protein glycosyltransferase subunit 2 OS=Homo sapiens GN=RPN2 PE=1 SV=3 - [RPN2_HUMAN]	1	1	P04844	CID	1	0	1	7.84236	2	500	3	1208.94	3624.81	512.401	103.429	6581	6581	MCF7_14.RAW
															High	SGPFGQIFRPDNFVFGQSGAGNNWAK	Unambiguous	Tubulin beta-2A chain OS=Homo sapiens GN=TUBB2A PE=1 SV=1 - [TBB2A_HUMAN]|Tubulin beta-4B chain OS=Homo sapiens GN=TUBB4B PE=1 SV=1 - [TBB4B_HUMAN]|Tubulin beta chain OS=Homo sapiens GN=TUBB PE=1 SV=2 - [TBB5_HUMAN]	5	2	P68371;P07437	CID	1	0	1	7.83324	0	6	3	933.8	2799.39	372.201	79.1317	6746	6746	MCF7_9.RAW
	High															KGLIAAICAGPTALLAHEIGFGSK	Unambiguous	Protein DJ-1 OS=Homo sapiens GN=PARK7 PE=1 SV=2 - [PARK7_HUMAN]	1	1	Q99497	CID	1	0	1	7.80931	1	500	3	780.84	2340.51	944.311	96.4729	7483	7483	MCF7_10.RAW
	High															EGLPVALDKHILGFDTGDAVLNEAAQILR	Unambiguous	UPF0568 protein C14orf166 OS=Homo sapiens GN=C14orf166 PE=1 SV=1 - [CN166_HUMAN]	1	1	Q9Y224	CID	1	0	1	7.80064	1	500	3	1026.24	3076.71	343.86	95.8527	7441	7441	MCF7_10.RAW
															High	LADDVDLEQVANETHGHVGADLAALCSEAALQAIR	Unambiguous	Transitional endoplasmic reticulum ATPase OS=Homo sapiens GN=VCP PE=1 SV=4 - [TERA_HUMAN]	1	1	P55072	CID	1	0	1	7.79682	0	420	3	1206.26	3616.77	274.968	91.6427	7725	7725	MCF7_9.RAW
High																AASAAGAAGSAGGSSGAAGAAGGGAGAGTRPGDGGTASAGAAGPGAATK	Unambiguous	Protein CDV3 homolog OS=Homo sapiens GN=CDV3 PE=1 SV=1 - [CDV3_HUMAN]	1	1	Q9UKY7	CID	1	0	1	7.79348	0	500	3	1224.48	3671.43	464.551	36.8543	1675	1675	MCF7_1.RAW
									High							AASAAGAAGSAGGSSGAAGAAGGGAGAGTRPGDGGTASAGAAGPGAATK	Unambiguous	Protein CDV3 homolog OS=Homo sapiens GN=CDV3 PE=1 SV=1 - [CDV3_HUMAN]	1	1	Q9UKY7	CID	1	0	1	7.78295	0	500	3	1224.2	3670.59	235.811	26.4051	885	885	MCF7_3.RAW
															High	KVDEGAGDSAAVASGGAQTLALAGSPAPSGHPK	Unambiguous	Opioid growth factor receptor OS=Homo sapiens GN=OGFR PE=1 SV=3 - [OGFR_HUMAN]	1	1	Q9NZT2	CID	1	0	1	7.78123	1	500	3	992.5	2975.49	335.678	41.5513	3058	3058	MCF7_9.RAW
			High													FWEVISDEHGIDPTGTYHGDSDLQLER	Unambiguous	Tubulin beta-4B chain OS=Homo sapiens GN=TUBB4B PE=1 SV=1 - [TBB4B_HUMAN]	2	1	P68371	CID	1	0	1	7.78061	0	38	3	1040.16	3118.47	654.849	63.4408	4678	4678	MCF7_12.RAW
High																TKSENGLEFTSSGSANTETTKVTGSLETK	Unambiguous	Voltage-dependent anion-selective channel protein 1 OS=Homo sapiens GN=VDAC1 PE=1 SV=2 - [VDAC1_HUMAN]	1	1	P21796	CID	1	0	1	7.77316	2	500	3	1002.5	3005.49	341.381	66.2928	4057	4057	MCF7_1.RAW
	High															ISQKDIEQSIKSETSGSFEDALLAIVK	Unambiguous	Annexin A4 OS=Homo sapiens GN=ANXA4 PE=1 SV=4 - [ANXA4_HUMAN]	1	1	P09525	CID	1	0	1	7.77112	2	500	3	980.22	2938.65	714.287	89.3786	6933	6933	MCF7_10.RAW
					High											AIFTGHSAVVEDVAWHLLHESLFGSVADDQK	Unambiguous	Histone-binding protein RBBP7 OS=Homo sapiens GN=RBBP7 PE=1 SV=1 - [RBBP7_HUMAN]	1	1	Q16576	CID	1	0	1	7.76895	0	500	3	1127.6	3380.79	624.105	100.46	6451	6451	MCF7_14.RAW
											High					STAPSAAASASASAAASSPAGGGAEALELLEHCGVCR	Unambiguous	Transcription intermediary factor 1-beta OS=Homo sapiens GN=TRIM28 PE=1 SV=5 - [TIF1B_HUMAN]	1	1	Q13263	CID	1	0	1	7.76601	0	347	3	1109.18	3325.51	-914.007	78.0152	5866	5866	MCF7_5.RAW
						High										RSGVAYIAAPSGSAADKVVIEACDELGIILAHTNLR	Unambiguous	Bifunctional purine biosynthesis protein PURH OS=Homo sapiens GN=ATIC PE=1 SV=3 - [PUR9_HUMAN]	1	1	P31939	CID	1	0	1	7.76072	2	500	3	1228.34	3683.01	559.979	113.857	8948	8948	MCF7_15.RAW
					High											TAAGLMHTFNAHAATDITGFGILGHAQNLAK	Unambiguous	Selenide, water dikinase 1 OS=Homo sapiens GN=SEPHS1 PE=1 SV=2 - [SPS1_HUMAN]	1	1	P49903	CID	1	0	1	7.74995	0	500	3	1051.16	3151.47	593.497	72.3933	5118	5118	MCF7_14.RAW
High																SGVAYIAAPSGSAADKVVIEACDELGIILAHTNLR	Unambiguous	Bifunctional purine biosynthesis protein PURH OS=Homo sapiens GN=ATIC PE=1 SV=3 - [PUR9_HUMAN]	1	1	P31939	CID	1	0	1	7.74045	1	107	3	1176.18	3526.53	477.389	129.133	9942	9942	MCF7_1.RAW
		High														YKEEYAVLISEAQAIKADLAAVEAK	Unambiguous	Cytoplasmic dynein 1 heavy chain 1 OS=Homo sapiens GN=DYNC1H1 PE=1 SV=5 - [DYHC1_HUMAN]	1	1	Q14204	CID	1	0	1	7.73325	2	500	3	909.18	2725.53	761.371	89.4687	7001	7001	MCF7_11.RAW
															High	AALPSHVVTMLDNFPTNLHPMSQLSAAVTALNSESNFAR	Unambiguous	Citrate synthase, mitochondrial OS=Homo sapiens GN=CS PE=1 SV=2 - [CISY_HUMAN]	1	1	O75390	CID	1	0	1	7.73265	0	500	3	1384.33	4150.98	-260.139	95.3057	7973	7973	MCF7_9.RAW
														High		AQELDALDNSHPIEVSVGHPSEVDEIFDAISYSK	Unambiguous	Puromycin-sensitive aminopeptidase OS=Homo sapiens GN=NPEPPS PE=1 SV=2 - [PSA_HUMAN]	2	1	P55786	CID	1	0	1	7.73167	0	383	3	1238.54	3713.61	495.269	69.5554	6310	6310	MCF7_8.RAW
										High						GGLGGGYGGASGMGGITAVTVNQSLLSPLVLEVDPNIQAVR	Unambiguous	Keratin, type II cytoskeletal 8 OS=Homo sapiens GN=KRT8 PE=1 SV=7 - [K2C8_HUMAN]	1	1	P05787	CID	1	0	1	7.72315	0	290	3	1309.18	3925.53	121.374	98.7357	6990	6990	MCF7_4.RAW
	High															TERPVNSAALSPNYDHVVLGGGQEAMDVTTTSTR	Unambiguous	Eukaryotic translation initiation factor 3 subunit I OS=Homo sapiens GN=EIF3I PE=1 SV=1 - [EIF3I_HUMAN]	1	1	Q13347	CID	1	0	1	7.72301	0	500	3	1192.28	3574.83	308.12	52.3704	3501	3501	MCF7_10.RAW
	High															STSFRGGMGSGGLATGIAGGLAGMGGIQNEKETMQSLNDR	Unambiguous	Keratin, type I cytoskeletal 18 OS=Homo sapiens GN=KRT18 PE=1 SV=2 - [K1C18_HUMAN]	1	1	P05783	CID	1	0	1	7.71774	2	142	3	1305.96	3915.87	512.343	67.3781	4955	4955	MCF7_10.RAW
		High														ARDAILDALENLTAEELKK	Unambiguous	Apoptosis-associated speck-like protein containing a CARD OS=Homo sapiens GN=PYCARD PE=1 SV=2 - [ASC_HUMAN]	1	1	Q9ULZ3	CID	0.4981	0	1	7.71447	2	274	3	704.838	2112.5	-307.956	85.6496	6695	6695	MCF7_11.RAW
				High												GILGYTEHQVVSSDFNSDTHSSTFDAGAGIALNDHFVK	Unambiguous	Glyceraldehyde-3-phosphate dehydrogenase OS=Homo sapiens GN=GAPDH PE=1 SV=3 - [G3P_HUMAN]	1	1	P04406	CID	1	0	1	7.69026	0	500	4	1010.62	4039.46	634.55	89.6216	6119	6119	MCF7_13.RAW
												High				VIHDNFGIVEGLMTTVHAITATQK	Unambiguous	Glyceraldehyde-3-phosphate dehydrogenase OS=Homo sapiens GN=GAPDH PE=1 SV=3 - [G3P_HUMAN]	1	1	P04406	CID	1	0	1	7.68873	0	500	3	866.48	2597.43	795.17	97.1229	7447	7447	MCF7_6.RAW
						High										IIGAKDHASIQMNVAEVDKVTGR	Unambiguous	40S ribosomal protein S21 OS=Homo sapiens GN=RPS21 PE=1 SV=1 - [RS21_HUMAN]	1	1	P63220	CID	1	0	1	7.68323	2	241	3	818.8	2454.39	850.578	45.3767	3734	3734	MCF7_15.RAW
	High															SKDDQVTVIGAGVTLHEALAAAELLK	Unambiguous	Transketolase OS=Homo sapiens GN=TKT PE=1 SV=3 - [TKT_HUMAN]	1	1	P29401	CID	1	0	1	7.66261	1	258	3	883.562	2648.67	-292.592	88.0302	6829	6829	MCF7_10.RAW
															High	SFIKDYPVVSIEDPFDQDDWGAWQK	Unambiguous	Alpha-enolase OS=Homo sapiens GN=ENO1 PE=1 SV=2 - [ENOA_HUMAN]	1	1	P06733	CID	1	0	1	7.65625	1	169	3	996.46	2987.37	659.841	84.6066	7201	7201	MCF7_9.RAW
				High												GILGYTEHQVVSSDFNSDTHSSTFDAGAGIALNDHFVK	Unambiguous	Glyceraldehyde-3-phosphate dehydrogenase OS=Homo sapiens GN=GAPDH PE=1 SV=3 - [G3P_HUMAN]	1	1	P04406	CID	1	0	1	7.65534	0	500	4	1010.88	4040.5	891.781	86.2315	5962	5962	MCF7_13.RAW
															High	AAQKADVLTTGAGNPVGDKLNVITVGPR	Unambiguous	Catalase OS=Homo sapiens GN=CAT PE=1 SV=3 - [CATA_HUMAN]	1	1	P04040	CID	1	0	1	7.65303	2	310	3	921.84	2763.51	358.015	54.8472	4420	4420	MCF7_9.RAW
												High				AASAAGAAGSAGGSSGAAGAAGGGAGAGTRPGDGGTASAGAAGPGAATK	Unambiguous	Protein CDV3 homolog OS=Homo sapiens GN=CDV3 PE=1 SV=1 - [CDV3_HUMAN]	1	1	Q9UKY7	CID	1	0	1	7.63254	0	500	3	1224.18	3670.53	219.469	25.1125	1136	1136	MCF7_6.RAW
	High															ILQEYVEHQVDDAMMANAAQKFPFNTPK	Unambiguous	Asparagine synthetase [glutamine-hydrolyzing] OS=Homo sapiens GN=ASNS PE=1 SV=4 - [ASNS_HUMAN]	1	1	P08243	CID	1	0	1	7.63097	1	261	3	1080.2	3238.59	935.66	72.7466	5485	5485	MCF7_10.RAW
				High												GILGYTEHQVVSSDFNSDTHSSTFDAGAGIALNDHFVK	Unambiguous	Glyceraldehyde-3-phosphate dehydrogenase OS=Homo sapiens GN=GAPDH PE=1 SV=3 - [G3P_HUMAN]	1	1	P04406	CID	1	0	1	7.63092	0	500	3	1346.94	4038.81	473.04	86.3007	5965	5965	MCF7_13.RAW
													High			SPGVVISDDEPGYDLDLFCIPNHYAEDLER	Unambiguous	Hypoxanthine-guanine phosphoribosyltransferase OS=Homo sapiens GN=HPRT1 PE=1 SV=2 - [HPRT_HUMAN]	1	1	P00492	CID	1	0	1	7.62885	0	500	3	1127.82	3381.45	857.097	87.5372	7485	7485	MCF7_7.RAW
				High												NHEEEVKGLQAQIASSGLTVEVDAPKSQDLAK	Unambiguous	Keratin, type I cytoskeletal 18 OS=Homo sapiens GN=KRT18 PE=1 SV=2 - [K1C18_HUMAN]	1	1	P05783	CID	1	0	1	7.6263	2	202	3	1131.9	3393.69	574.984	55.3671	3985	3985	MCF7_13.RAW
															High	SLEDALRQTASVTLQAIAAQNAAVQAVNAHSNILK	Unambiguous	MICOS complex subunit MIC60 OS=Homo sapiens GN=IMMT PE=1 SV=1 - [MIC60_HUMAN]	1	1	Q16891	CID	1	0	1	7.61546	1	500	3	1206.9	3618.69	482.146	100.192	8275	8275	MCF7_9.RAW
	High															LSAIYGGTYMLNKPVDDIIMENGKVVGVK	Unambiguous	Rab GDP dissociation inhibitor alpha OS=Homo sapiens GN=GDI1 PE=1 SV=2 - [GDIA_HUMAN]	1	1	P31150	CID	0.5007	0	1	7.60771	1	180	3	1042.9	3126.69	653.467	71.0493	5307	5307	MCF7_10.RAW
		High														KLIVQPNTRLEGSDVQLLEYEASAAGLIR	Unambiguous	Dipeptidyl peptidase 3 OS=Homo sapiens GN=DPP3 PE=1 SV=2 - [DPP3_HUMAN]	1	1	Q9NY33	CID	1	0	1	7.60081	2	287	3	1062.94	3186.81	962.749	79.1271	6147	6147	MCF7_11.RAW
	High															WALSQSNPSALRETVVEVPQVTWEDIGGLEDVKR	Unambiguous	Transitional endoplasmic reticulum ATPase OS=Homo sapiens GN=VCP PE=1 SV=4 - [TERA_HUMAN]	1	1	P55072	CID	1	0	1	7.59729	2	484	3	1270.98	3810.93	518.198	84.8852	6570	6570	MCF7_10.RAW
															High	GGVVGIKVDKGVVPLAGTNGETTTQGLDGLSER	Unambiguous	Fructose-bisphosphate aldolase A OS=Homo sapiens GN=ALDOA PE=1 SV=2 - [ALDOA_HUMAN]	1	1	P04075	CID	1	0	1	7.59688	2	58	3	1075.9	3225.69	301.689	56.7933	4618	4618	MCF7_9.RAW
					High											SKDDQVTVIGAGVTLHEALAAAELLKK	Unambiguous	Transketolase OS=Homo sapiens GN=TKT PE=1 SV=3 - [TKT_HUMAN]	1	1	P29401	CID	1	0	1	7.59065	2	500	3	927.56	2780.67	1123.68	81.246	5626	5626	MCF7_14.RAW
				High												GILGYTEHQVVSSDFNSDTHSSTFDAGAGIALNDHFVK	Unambiguous	Glyceraldehyde-3-phosphate dehydrogenase OS=Homo sapiens GN=GAPDH PE=1 SV=3 - [G3P_HUMAN]	1	1	P04406	CID	1	0	1	7.58511	0	500	3	1346.92	4038.75	458.191	88.6278	6075	6075	MCF7_13.RAW
													High			GVNIGGAGSYIYEKPLAEGPQVTGPIEVPAAR	Unambiguous	Cysteine-rich protein 2 OS=Homo sapiens GN=CRIP2 PE=1 SV=1 - [CRIP2_HUMAN]	1	1	P52943	CID	1	0	1	7.58172	0	263	3	1071.54	3212.61	599.493	63.8314	5091	5091	MCF7_7.RAW
															High	NIILEEGKEILVGDVGQTVDDPYATFVK	Unambiguous	Cofilin-1 OS=Homo sapiens GN=CFL1 PE=1 SV=3 - [COF1_HUMAN]	1	1	P23528	CID	1	0	1	7.58095	1	380	3	1022.08	3064.23	532.622	82.1499	7001	7001	MCF7_9.RAW
						High										SRTLTAVHDAILEDLVFPSEIVGKR	Unambiguous	40S ribosomal protein S7 OS=Homo sapiens GN=RPS7 PE=1 SV=1 - [RS7_HUMAN]	1	1	P62081	CID	1	0	1	7.5777	2	500	3	923.56	2768.67	776.712	81.6691	7296	7296	MCF7_15.RAW
			High													HTHVQDGEAGGITQQIGATNVPLEAINEQTK	Unambiguous	Eukaryotic translation initiation factor 5B OS=Homo sapiens GN=EIF5B PE=1 SV=4 - [IF2P_HUMAN]	1	1	O60841	CID	0.4835	0	1	7.57436	0	500	3	1086.58	3257.73	339.511	54.2034	3855	3855	MCF7_12.RAW
															High	KQSLGELIGTLNAAKVPADTEVVCAPPTAYIDFAR	Unambiguous	Triosephosphate isomerase OS=Homo sapiens GN=TPI1 PE=1 SV=3 - [TPIS_HUMAN]	1	1	P60174	CID	0.4815	0	1	7.56364	2	500	3	1220.92	3660.75	499.995	83.0728	7080	7080	MCF7_9.RAW
						High										EKVETELQGVCDTVLGLLDSHLIKEAGDAESR	Unambiguous	14-3-3 protein sigma OS=Homo sapiens GN=SFN PE=1 SV=1 - [1433S_HUMAN]	1	1	P31947	CID	1	0	1	7.55507	2	500	4	865.4	3458.58	1110.57	111.915	8847	8847	MCF7_15.RAW
					High											ILQEYITQEGHKLETGAPRPPATVTNAVSWR	Unambiguous	AP-1 complex subunit mu-1 OS=Homo sapiens GN=AP1M1 PE=1 SV=3 - [AP1M1_HUMAN]	1	1	Q9BXS5	CID	0.4589	0	1	7.54367	1	500	3	1155.92	3465.75	846.131	62.4648	4407	4407	MCF7_14.RAW
															High	KGSITSVQAIYVPADDLTDPAPATTFAHLDATTVLSR	Unambiguous	ATP synthase subunit beta, mitochondrial OS=Homo sapiens GN=ATP5B PE=1 SV=3 - [ATPB_HUMAN]	1	1	P06576	CID	1	0	1	7.54315	1	311	3	1282.28	3844.83	479.659	76.4924	6510	6510	MCF7_9.RAW
	High															IAAGEKIPLSQEEITLQGHAFEAR	Unambiguous	Methylcrotonoyl-CoA carboxylase subunit alpha, mitochondrial OS=Homo sapiens GN=MCCC1 PE=1 SV=3 - [MCCA_HUMAN]	1	1	Q96RQ3	CID	1	0	1	7.5341	1	321	3	870.54	2609.61	472.246	55.6461	3815	3815	MCF7_10.RAW
					High											QVFGEATKQPGITFIAAKFDGILGMAYPR	Unambiguous	Cathepsin D OS=Homo sapiens GN=CTSD PE=1 SV=1 - [CATD_HUMAN]	1	1	P07339	CID	1	0	1	7.53038	2	500	3	1043.6	3128.79	684.226	95.3291	6229	6229	MCF7_14.RAW
														High		IANEVIGEMNLKPEEVFLAQGTLRPDLIESASLVASGK	Unambiguous	GMP synthase [glutamine-hydrolyzing] OS=Homo sapiens GN=GMPS PE=1 SV=1 - [GUAA_HUMAN]	1	1	P49915	CID	1	0	1	7.51916	0	500	3	1347.66	4040.97	451.183	79.5397	7144	7144	MCF7_8.RAW
															High	TERPVNSAALSPNYDHVVLGGGQEAMDVTTTSTR	Unambiguous	Eukaryotic translation initiation factor 3 subunit I OS=Homo sapiens GN=EIF3I PE=1 SV=1 - [EIF3I_HUMAN]	1	1	Q13347	CID	0.4627	0	1	7.50195	0	285	3	1192.26	3574.77	291.341	53.5296	4282	4282	MCF7_9.RAW
						High										HVFGESDELIGQKVAHALAEGLGVIACIGEK	Unambiguous	Triosephosphate isomerase OS=Homo sapiens GN=TPI1 PE=1 SV=3 - [TPIS_HUMAN]	1	1	P60174	CID	1	0	1	7.47938	1	500	3	1065.24	3193.71	954.617	110.239	8774	8774	MCF7_15.RAW
		High														LLMTEVAWTKDELKEALDDVTLPR	Unambiguous	Insulin-degrading enzyme OS=Homo sapiens GN=IDE PE=1 SV=4 - [IDE_HUMAN]	1	1	P14735	CID	0.4479	0	1	7.47584	2	500	3	930.24	2788.71	803.54	92.2732	7205	7205	MCF7_11.RAW
		High														LFDHPESPTPNPTEPLFLAQAEVYKELR	Unambiguous	Fatty acid synthase OS=Homo sapiens GN=FASN PE=1 SV=3 - [FAS_HUMAN]	1	1	P49327	CID	1	0	1	7.47547	1	372	3	1080.92	3240.75	649.05	84.578	6603	6603	MCF7_11.RAW
				High												EALLSSAVDHGSDEVKFRQDLMNIAGTTLSSK	Unambiguous	T-complex protein 1 subunit beta OS=Homo sapiens GN=CCT2 PE=1 SV=4 - [TCPB_HUMAN]	1	1	P78371	CID	1	0	1	7.4754	2	500	3	1141.24	3421.71	582.796	75.2532	5459	5459	MCF7_13.RAW
				High												GILGYTEHQVVSSDFNSDTHSSTFDAGAGIALNDHFVK	Unambiguous	Glyceraldehyde-3-phosphate dehydrogenase OS=Homo sapiens GN=GAPDH PE=1 SV=3 - [G3P_HUMAN]	1	1	P04406	CID	1	0	1	7.47395	0	500	3	1347.26	4039.77	710.565	102.332	6625	6625	MCF7_13.RAW
				High												GILGYTEHQVVSSDFNSDTHSSTFDAGAGIALNDHFVK	Unambiguous	Glyceraldehyde-3-phosphate dehydrogenase OS=Homo sapiens GN=GAPDH PE=1 SV=3 - [G3P_HUMAN]	1	1	P04406	CID	1	0	1	7.47271	0	500	3	1346.96	4038.87	487.888	83.7729	5850	5850	MCF7_13.RAW
												High				DGVLTLANNVTPAKDVPPLSETEATPVPIKDMEIAQTQK	Unambiguous	Microtubule-associated protein 4 OS=Homo sapiens GN=MAP4 PE=1 SV=3 - [MAP4_HUMAN]	1	1	P27816	CID	1	0	1	7.47253	2	500	3	1378.32	4132.95	433.653	71.815	5236	5236	MCF7_6.RAW
													High			KLELSDNIISGGLEVLAEK	Unambiguous	Acidic leucine-rich nuclear phosphoprotein 32 family member E OS=Homo sapiens GN=ANP32E PE=1 SV=1 - [AN32E_HUMAN]	1	1	Q9BTT0	CID	0.5221	0	1	7.46743	1	182	2	1014.29	2027.57	-271.976	81.6089	6935	6935	MCF7_7.RAW
		High														NGSTLKETAIELGYLTAEQFDEWVKPK	Unambiguous	Fumarate hydratase, mitochondrial OS=Homo sapiens GN=FH PE=1 SV=3 - [FUMH_HUMAN]	1	1	P07954	CID	1	0	1	7.46448	1	500	3	1023.86	3069.57	652.553	99.5869	7665	7665	MCF7_11.RAW
	High															VLEDSDLKKSDIDEIVLVGGSTR	Unambiguous	78 kDa glucose-regulated protein OS=Homo sapiens GN=HSPA5 PE=1 SV=2 - [GRP78_HUMAN]	1	1	P11021	CID	0.4665	0	1	7.45874	2	97	3	830.52	2489.55	494.558	56.3797	3886	3886	MCF7_10.RAW
		High														LFNHLSAVSESIQALGWVAMAPKPGPYVK	Unambiguous	Adenylyl cyclase-associated protein 1 OS=Homo sapiens GN=CAP1 PE=1 SV=5 - [CAP1_HUMAN]	1	1	Q01518	CID	1	0	1	7.45389	0	402	3	1038.58	3113.73	987.796	89.3833	6994	6994	MCF7_11.RAW
				High												KFGYVDFESAEDLEKALELTGLK	Unambiguous	Nucleolin OS=Homo sapiens GN=NCL PE=1 SV=3 - [NUCL_HUMAN]	1	1	P19338	CID	1	0	1	7.45186	2	500	3	868.8	2604.39	789.685	90.1727	6145	6145	MCF7_13.RAW
	High															GIIRPGTAFELLEAQAATGYVIDPIKGLK	Unambiguous	Plectin OS=Homo sapiens GN=PLEC PE=1 SV=3 - [PLEC_HUMAN]	1	1	Q15149	CID	1	0	1	7.44562	1	500	3	1015.3	3043.89	716.816	90.2527	7003	7003	MCF7_10.RAW
		High														KKPTPIQLNPAPDGSAVNGTSSAETNLEALQK	Unambiguous	Dual specificity mitogen-activated protein kinase kinase 1 OS=Homo sapiens GN=MAP2K1 PE=1 SV=2 - [MP2K1_HUMAN]	1	1	Q02750	CID	1	0	1	7.44298	1	395	3	1093.26	3277.77	322.862	48.5339	3276	3276	MCF7_11.RAW
		High														ILNHVLQHAEPGNAQSVLEAIDTYCEQK	Unambiguous	Catechol O-methyltransferase OS=Homo sapiens GN=COMT PE=1 SV=2 - [COMT_HUMAN]	1	1	P21964	CID	1	0	1	7.43813	0	289	3	1041.52	3122.55	641.61	77.8104	6024	6024	MCF7_11.RAW
			High													LNQSQREELGLIEQAYDNPHEALSR	Unambiguous	Pre-mRNA-processing-splicing factor 8 OS=Homo sapiens GN=PRPF8 PE=1 SV=2 - [PRP8_HUMAN]	1	1	Q6P2Q9	CID	1	0	1	7.43458	1	299	3	971.48	2912.43	683.724	60.8498	4460	4460	MCF7_12.RAW
															High	TVLSANADHMAQIEGLMDDVDFKAK	Unambiguous	Hypoxia up-regulated protein 1 OS=Homo sapiens GN=HYOU1 PE=1 SV=1 - [HYOU1_HUMAN]	1	1	Q9Y4L1	CID	1	0	1	7.42811	1	500	3	907.78	2721.33	741.813	74.8715	6365	6365	MCF7_9.RAW
									High							GGLGGGYGGASGMGGITAVTVNQSLLSPLVLEVDPNIQAVR	Unambiguous	Keratin, type II cytoskeletal 8 OS=Homo sapiens GN=KRT8 PE=1 SV=7 - [K2C8_HUMAN]	1	1	P05787	CID	1	0	1	7.42682	0	500	3	1308.94	3924.81	-62.0527	99.1073	6193	6193	MCF7_3.RAW
	High															SAGGLMFNTGIGQHILKNPLIINSIIDK	Unambiguous	Probable dimethyladenosine transferase OS=Homo sapiens GN=DIMT1 PE=1 SV=1 - [DIM1_HUMAN]	1	1	Q9UNQ2	CID	1	0	1	7.42297	1	500	3	989.24	2965.71	361.255	85.4058	6611	6611	MCF7_10.RAW
	High															EMQENDASMRDVVFNYLHATAFQGTPLAQAVEGPSENVR	Unambiguous	Cytochrome b-c1 complex subunit 1, mitochondrial OS=Homo sapiens GN=UQCRC1 PE=1 SV=3 - [QCR1_HUMAN]	1	1	P31930	CID	1	0	1	7.42161	1	500	3	1442	4323.99	453.55	89.1951	6919	6919	MCF7_10.RAW
		High														KLGVNNISGIEEVNMFTNQGTVIHFNNPK	Unambiguous	Transcription factor BTF3 OS=Homo sapiens GN=BTF3 PE=1 SV=1 - [BTF3_HUMAN]	1	1	P20290	CID	1	0	1	7.42076	1	282	3	1072.9	3216.69	638.528	69.9389	5305	5305	MCF7_11.RAW
												High				GLIAAICAGPTALLAHEIGFGSK	Unambiguous	Protein DJ-1 OS=Homo sapiens GN=PARK7 PE=1 SV=2 - [PARK7_HUMAN]	1	1	Q99497	CID	1	0	1	7.41649	0	500	2	1105.82	2210.63	195.605	104.951	7934	7934	MCF7_6.RAW
High																TTSGYAGGLSSAYGGLTSPGLSYSLGSSFGSGAGSSSFSR	Unambiguous	Keratin, type II cytoskeletal 8 OS=Homo sapiens GN=KRT8 PE=1 SV=7 - [K2C8_HUMAN]	1	1	P05787	CID	1	0	1	7.4144	0	51	3	1242.78	3726.33	162.397	95.4412	6924	6924	MCF7_1.RAW
															High	EGLPVALDKHILGFDTGDAVLNEAAQILR	Unambiguous	UPF0568 protein C14orf166 OS=Homo sapiens GN=C14orf166 PE=1 SV=1 - [CN166_HUMAN]	1	1	Q9Y224	CID	1	0	1	7.41101	1	500	3	1026.52	3077.55	616.711	96.0909	8022	8022	MCF7_9.RAW
				High												GILGYTEHQVVSSDFNSDTHSSTFDAGAGIALNDHFVK	Unambiguous	Glyceraldehyde-3-phosphate dehydrogenase OS=Homo sapiens GN=GAPDH PE=1 SV=3 - [G3P_HUMAN]	1	1	P04406	CID	1	0	1	7.37846	0	500	3	1346.94	4038.81	473.04	111.056	6922	6922	MCF7_13.RAW
															High	LSEMTEAEQQQLIDDHFLFDKPVSPLLTAAGMAR	Unambiguous	Creatine kinase U-type, mitochondrial OS=Homo sapiens GN=CKMT1A PE=1 SV=1 - [KCRU_HUMAN]	1	1	P12532	CID	1	0	1	7.37693	0	500	3	1268.6	3803.79	500.193	83.1231	7084	7084	MCF7_9.RAW
														High		FWEVISDEHGIDPSGNYVGDSDLQLER	Unambiguous	Tubulin beta-3 chain OS=Homo sapiens GN=TUBB3 PE=1 SV=2 - [TBB3_HUMAN]	1	1	Q13509	CID	1	0	1	7.36411	0	321	3	1026.76	3078.27	277.109	56.9075	5115	5115	MCF7_8.RAW
													High			GLIAAICAGPTALLAHEIGFGSK	Unambiguous	Protein DJ-1 OS=Homo sapiens GN=PARK7 PE=1 SV=2 - [PARK7_HUMAN]	1	1	Q99497	CID	1	0	1	7.36288	0	256	2	1105.3	2209.59	-278.359	104.875	8858	8858	MCF7_7.RAW
		High														RIPADTFAALKNPNAMLVNLEEPLASTYQDILYQAK	Unambiguous	Ras GTPase-activating-like protein IQGAP1 OS=Homo sapiens GN=IQGAP1 PE=1 SV=1 - [IQGA1_HUMAN]	1	1	P46940	CID	1	0	1	7.3617	2	500	3	1341.02	4021.05	485.099	98.9632	7632	7632	MCF7_11.RAW
				High												SRGFGFVTFENIDDAKDAMMAMNGK	Unambiguous	Cold-inducible RNA-binding protein OS=Homo sapiens GN=CIRBP PE=1 SV=1 - [CIRBP_HUMAN]	1	1	Q14011	CID	1	0	1	7.35291	2	429	3	919.54	2756.61	1578.94	77.7827	5595	5595	MCF7_13.RAW
						High										VLLSLEHGLWAPNLHFHSPNPEIPALLDGR	Unambiguous	Fatty acid synthase OS=Homo sapiens GN=FASN PE=1 SV=3 - [FAS_HUMAN]	1	1	P49327	CID	1	0	1	7.35133	0	19	3	1115.94	3345.81	905.822	81.9662	7318	7318	MCF7_15.RAW
		High														TPAGNFVTLEEGKGDLEEYGQDLLHTVFK	Unambiguous	Nicotinamide phosphoribosyltransferase OS=Homo sapiens GN=NAMPT PE=1 SV=1 - [NAMPT_HUMAN]	1	1	P43490	CID	1	0	1	7.3474	1	500	3	1070.56	3209.67	648.309	97.5716	7549	7549	MCF7_11.RAW
						High										GFQQILAGEYDHLPEQAFYMVGPIEEAVAKADKLAEEHSS	Unambiguous	ATP synthase subunit beta, mitochondrial OS=Homo sapiens GN=ATP5B PE=1 SV=3 - [ATPB_HUMAN]	1	1	P06576	CID	1	0	1	7.34576	2	500	3	1474.04	4420.11	447.208	107.965	8655	8655	MCF7_15.RAW
					High											IIGAKDHASIQMNVAEVDKVTGR	Unambiguous	40S ribosomal protein S21 OS=Homo sapiens GN=RPS21 PE=1 SV=1 - [RS21_HUMAN]	1	1	P63220	CID	1	0	1	7.34279	2	66	3	818.46	2453.37	435.176	47.1666	3069	3069	MCF7_14.RAW
				High												GILGYTEHQVVSSDFNSDTHSSTFDAGAGIALNDHFVK	Unambiguous	Glyceraldehyde-3-phosphate dehydrogenase OS=Homo sapiens GN=GAPDH PE=1 SV=3 - [G3P_HUMAN]	1	1	P04406	CID	1	0	1	7.33698	0	500	3	1347.56	4040.67	933.142	84.8237	5892	5892	MCF7_13.RAW
					High											VLRGVEVTVGHEQEEGGKWPYAGTAEAIK	Unambiguous	ES1 protein homolog, mitochondrial OS=Homo sapiens GN=C21orf33 PE=1 SV=3 - [ES1_HUMAN]	1	1	P30042	CID	1	0	1	7.33543	2	240	3	1037.9	3111.69	351.821	50.9077	3410	3410	MCF7_14.RAW
												High				NIILEEGKEILVGDVGQTVDDPYATFVK	Unambiguous	Cofilin-1 OS=Homo sapiens GN=CFL1 PE=1 SV=3 - [COF1_HUMAN]	1	1	P23528	CID	1	0	1	7.33443	1	50	3	1022.12	3064.35	571.762	82.744	6251	6251	MCF7_6.RAW
												High				YLSEVASGDNKQTTVSNSQQAYQEAFEISK	Unambiguous	14-3-3 protein beta/alpha OS=Homo sapiens GN=YWHAB PE=1 SV=3 - [1433B_HUMAN]	1	1	P31946	CID	1	0	1	7.33355	1	302	3	1108.82	3324.45	563.81	53.0093	3393	3393	MCF7_6.RAW
															High	VLEDSDLKKSDIDEIVLVGGSTR	Unambiguous	78 kDa glucose-regulated protein OS=Homo sapiens GN=HSPA5 PE=1 SV=2 - [GRP78_HUMAN]	1	1	P11021	CID	1	0	1	7.32741	2	189	3	830.48	2489.43	446.378	57.7622	4722	4722	MCF7_9.RAW
		High														WALSQSNPSALRETVVEVPQVTWEDIGGLEDVKR	Unambiguous	Transitional endoplasmic reticulum ATPase OS=Homo sapiens GN=VCP PE=1 SV=4 - [TERA_HUMAN]	1	1	P55072	CID	1	0	1	7.32443	2	500	3	1270.66	3809.97	266.358	85.0746	6644	6644	MCF7_11.RAW
				High												GILGYTEHQVVSSDFNSDTHSSTFDAGAGIALNDHFVK	Unambiguous	Glyceraldehyde-3-phosphate dehydrogenase OS=Homo sapiens GN=GAPDH PE=1 SV=3 - [G3P_HUMAN]	1	1	P04406	CID	1	0	1	7.32352	0	500	3	1345.96	4035.88	-251.846	97.5857	6451	6451	MCF7_13.RAW
													High			KPLVIIAEDVDGEALSTLVLNR	Unambiguous	60 kDa heat shock protein, mitochondrial OS=Homo sapiens GN=HSPD1 PE=1 SV=2 - [CH60_HUMAN]	1	1	P10809	CID	1	0	1	7.31998	0	242	2	1182.89	2364.77	-237.472	85.6476	7311	7311	MCF7_7.RAW
											High					VGGTKPAGGDFGEVLNSAANASATTTEPLPEKTQESL	Unambiguous	Tumor protein D52 OS=Homo sapiens GN=TPD52 PE=1 SV=2 - [TPD52_HUMAN]	1	1	P55327	CID	1	0	1	7.31946	1	231	3	1216.18	3646.53	475.152	64.4195	4561	4561	MCF7_5.RAW
					High											LAEQFVLLNLVYETTDKHLSPDGQYVPR	Unambiguous	Anterior gradient protein 2 homolog OS=Homo sapiens GN=AGR2 PE=1 SV=1 - [AGR2_HUMAN]	1	1	O95994	CID	1	0	1	7.31801	1	407	3	1083.46	3248.37	825.407	92.5233	6097	6097	MCF7_14.RAW
														High		RLLEDGEDFNLGDALDSSNSMQTIQK	Unambiguous	Keratin, type I cytoskeletal 18 OS=Homo sapiens GN=KRT18 PE=1 SV=2 - [K1C18_HUMAN]	1	1	P05783	CID	1	0	1	7.31292	1	117	3	965.797	2895.38	-340.818	53.1989	4744	4744	MCF7_8.RAW
				High												GILGYTEHQVVSSDFNSDTHSSTFDAGAGIALNDHFVK	Unambiguous	Glyceraldehyde-3-phosphate dehydrogenase OS=Homo sapiens GN=GAPDH PE=1 SV=3 - [G3P_HUMAN]	1	1	P04406	CID	1	0	1	7.31102	0	500	3	1346.94	4038.81	473.04	98.7855	6493	6493	MCF7_13.RAW
											High					TTSGYAGGLSSAYGGLTSPGLSYSLGSSFGSGAGSSSFSR	Unambiguous	Keratin, type II cytoskeletal 8 OS=Homo sapiens GN=KRT8 PE=1 SV=7 - [K2C8_HUMAN]	1	1	P05787	CID	1	0	1	7.3074	0	500	3	1243.1	3727.29	419.916	77.2563	5795	5795	MCF7_5.RAW
	High															SALSGHLETVILGLLKTPAQYDASELK	Unambiguous	Annexin A2 OS=Homo sapiens GN=ANXA2 PE=1 SV=2 - [ANXA2_HUMAN]	2	1	P07355	CID	1	0	1	7.3058	1	500	3	952.88	2856.63	724.377	96.2929	7472	7472	MCF7_10.RAW
	High															YASICQQNGIVPIVEPEILPDGDHDLKR	Unambiguous	Fructose-bisphosphate aldolase A OS=Homo sapiens GN=ALDOA PE=1 SV=2 - [ALDOA_HUMAN]|Fructose-bisphosphate aldolase C OS=Homo sapiens GN=ALDOC PE=1 SV=2 - [ALDOC_HUMAN]	2	2	P04075;P09972	CID	1	0	1	7.29965	1	52	3	1040.24	3118.7	-284.378	66.5475	4876	4876	MCF7_10.RAW
			High													IRELGSLPQEAFEKYQTLSLK	Unambiguous	Structural maintenance of chromosomes protein 3 OS=Homo sapiens GN=SMC3 PE=1 SV=2 - [SMC3_HUMAN]	1	1	Q9UQE7	CID	1	0	1	7.29886	2	500	3	817.78	2451.33	406.472	68.7631	5091	5091	MCF7_12.RAW
											High					DIAQQLQATCTSLGSSIQGLPTNVKDQVQQAR	Unambiguous	Perilipin-3 OS=Homo sapiens GN=PLIN3 PE=1 SV=3 - [PLIN3_HUMAN]	1	1	O60664	CID	1	0	1	7.29765	1	314	3	1134.2	3400.59	544.625	89.5141	6922	6922	MCF7_5.RAW
						High										HKGFAFVEYEVPEAAQLALEQMNSVMLGGR	Unambiguous	Poly(U)-binding-splicing factor PUF60 OS=Homo sapiens GN=PUF60 PE=1 SV=1 - [PUF60_HUMAN]	1	1	Q9UHX1	CID	1	0	1	7.29218	1	500	3	1108.48	3323.43	537.336	103.867	8451	8451	MCF7_15.RAW
														High		KGSITSVQAIYVPADDLTDPAPATTFAHLDATTVLSR	Unambiguous	ATP synthase subunit beta, mitochondrial OS=Homo sapiens GN=ATP5B PE=1 SV=3 - [ATPB_HUMAN]	1	1	P06576	CID	1	0	1	7.28817	1	140	3	1282.26	3844.77	464.061	65.6522	5954	5954	MCF7_8.RAW
											High					GGLGGGYGGASGMGGITAVTVNQSLLSPLVLEVDPNIQAVR	Unambiguous	Keratin, type II cytoskeletal 8 OS=Homo sapiens GN=KRT8 PE=1 SV=7 - [K2C8_HUMAN]	1	1	P05787	CID	1	0	1	7.28446	0	500	3	1309.54	3926.61	396.387	98.8351	7749	7749	MCF7_5.RAW
				High												ISGIKDFSWSPGGNIIAFWVPEDKDIPAR	Unambiguous	Eukaryotic translation initiation factor 3 subunit B OS=Homo sapiens GN=EIF3B PE=1 SV=3 - [EIF3B_HUMAN]	1	1	P55884	CID	1	0	1	7.27946	2	500	3	1073.22	3217.65	619.355	90.9378	6174	6174	MCF7_13.RAW
		High														AKVDEFPLCGHMVSDEYEQLSSEALEAAR	Unambiguous	60S ribosomal protein L10 OS=Homo sapiens GN=RPL10 PE=1 SV=4 - [RL10_HUMAN]	1	1	P27635	CID	1	0	1	7.27874	1	500	3	1076.22	3226.65	668.755	80.2581	6244	6244	MCF7_11.RAW
		High														LNRLPAAGVGDMVMATVKK	Unambiguous	60S ribosomal protein L23 OS=Homo sapiens GN=RPL23 PE=1 SV=1 - [RL23_HUMAN]	1	1	P62829	CID	1	0	1	7.27675	2	151	3	657.484	1970.44	-330.016	58.4795	4229	4229	MCF7_11.RAW
		High														SGENFKLLYDLADQLHAAVGASR	Unambiguous	Electron transfer flavoprotein subunit alpha, mitochondrial OS=Homo sapiens GN=ETFA PE=1 SV=1 - [ETFA_HUMAN]	1	1	P13804	CID	0.4704	0	1	7.27437	1	500	3	826.48	2477.43	872.953	88.6011	6933	6933	MCF7_11.RAW
															High	NQLKDMAIATGGAVFGEEGLTLNLEDVQPHDLGK	Unambiguous	60 kDa heat shock protein, mitochondrial OS=Homo sapiens GN=HSPD1 PE=1 SV=2 - [CH60_HUMAN]	1	1	P10809	CID	1	0	1	7.26741	1	439	3	1194.9	3582.69	527.555	80.0148	6825	6825	MCF7_9.RAW
				High												VRQLVEQVEQIQKEQNYQR	Unambiguous	Transmembrane emp24 domain-containing protein 9 OS=Homo sapiens GN=TMED9 PE=1 SV=2 - [TMED9_HUMAN]	1	1	Q9BVK6	CID	0.4242	0	1	7.25976	2	500	2	1208.88	2416.75	611.871	45.6108	3135	3135	MCF7_13.RAW
				High												KGYEVIYLTEPVDEYCIQALPEFDGKR	Unambiguous	Endoplasmin OS=Homo sapiens GN=HSP90B1 PE=1 SV=1 - [ENPL_HUMAN]	1	1	P14625	CID	1	0	1	7.25781	2	425	3	1060.16	3178.47	912.294	85.2736	5912	5912	MCF7_13.RAW
	High															TKSENGLEFTSSGSANTETTKVTGSLETK	Unambiguous	Voltage-dependent anion-selective channel protein 1 OS=Homo sapiens GN=VDAC1 PE=1 SV=2 - [VDAC1_HUMAN]	1	1	P21796	CID	1	0	1	7.25486	2	243	3	1002.5	3005.49	341.381	41.9277	2528	2528	MCF7_10.RAW
															High	TKSENGLEFTSSGSANTETTKVTGSLETK	Unambiguous	Voltage-dependent anion-selective channel protein 1 OS=Homo sapiens GN=VDAC1 PE=1 SV=2 - [VDAC1_HUMAN]	1	1	P21796	CID	1	0	1	7.25369	2	176	3	1002.46	3005.37	301.466	42.731	3179	3179	MCF7_9.RAW
						High										NRPGSALEKEVESMGAHLNAYSTR	Unambiguous	Cytochrome b-c1 complex subunit 1, mitochondrial OS=Homo sapiens GN=UQCRC1 PE=1 SV=3 - [QCR1_HUMAN]	1	1	P31930	CID	1	0	1	7.25076	1	500	3	873.52	2618.55	483.706	61.6128	5430	5430	MCF7_15.RAW
			High													AFEEAEKNAPAIIFIDELDAIAPKR	Unambiguous	Transitional endoplasmic reticulum ATPase OS=Homo sapiens GN=VCP PE=1 SV=4 - [TERA_HUMAN]	1	1	P55072	CID	1	0	1	7.2493	2	500	3	925.16	2773.47	722.513	95.721	6605	6605	MCF7_12.RAW
				High												GILGYTEHQVVSSDFNSDTHSSTFDAGAGIALNDHFVK	Unambiguous	Glyceraldehyde-3-phosphate dehydrogenase OS=Homo sapiens GN=GAPDH PE=1 SV=3 - [G3P_HUMAN]	1	1	P04406	CID	1	0	1	7.24517	0	500	4	1010.6	4039.38	614.758	95.4519	6361	6361	MCF7_13.RAW
		High														KISELDAFLKEPALNEANLSNLK	Unambiguous	Proteasome activator complex subunit 1 OS=Homo sapiens GN=PSME1 PE=1 SV=1 - [PSME1_HUMAN]	1	1	Q06323	CID	1	0	1	7.24354	2	116	3	853.54	2558.61	476.089	70.7267	5379	5379	MCF7_11.RAW
				High												GILGYTEHQVVSSDFNSDTHSSTFDAGAGIALNDHFVK	Unambiguous	Glyceraldehyde-3-phosphate dehydrogenase OS=Homo sapiens GN=GAPDH PE=1 SV=3 - [G3P_HUMAN]	1	1	P04406	CID	1	0	1	7.23931	0	500	3	1346.94	4038.81	473.04	91.7411	6211	6211	MCF7_13.RAW
High																QNFTEPTAIQAQGWPVALSGLDMVGVAQTGSGK	Unambiguous	Probable ATP-dependent RNA helicase DDX5 OS=Homo sapiens GN=DDX5 PE=1 SV=1 - [DDX5_HUMAN]	1	1	P17844	CID	1	0	1	7.23639	0	241	3	1120.74	3360.21	455.822	107.013	8033	8033	MCF7_1.RAW
										High						TTSGYAGGLSSAYGGLTSPGLSYSLGSSFGSGAGSSSFSR	Unambiguous	Keratin, type II cytoskeletal 8 OS=Homo sapiens GN=KRT8 PE=1 SV=7 - [K2C8_HUMAN]	1	1	P05787	CID	1	0	1	7.23627	0	500	3	1243.08	3727.23	403.825	76.3057	4880	4880	MCF7_4.RAW
														High		GHYTEGAELVDSVLDVVR	Unambiguous	Tubulin beta-2A chain OS=Homo sapiens GN=TUBB2A PE=1 SV=1 - [TBB2A_HUMAN]|Tubulin beta-4B chain OS=Homo sapiens GN=TUBB4B PE=1 SV=1 - [TBB4B_HUMAN]|Tubulin beta-3 chain OS=Homo sapiens GN=TUBB3 PE=1 SV=2 - [TBB3_HUMAN]|Tubulin beta chain OS=Homo sapiens GN=TUBB PE=1 SV=2 - [TBB5_HUMAN]	5	3	P68371;Q13509;P07437	CID	0.4669	0	1	7.23561	0	120	2	979.696	1958.38	-305.065	71.8233	6508	6508	MCF7_8.RAW
														High		SVGELPSTVESLQKVQEQVHTLLSQDQAQAAR	Unambiguous	Cytoskeleton-associated protein 4 OS=Homo sapiens GN=CKAP4 PE=1 SV=2 - [CKAP4_HUMAN]	1	1	Q07065	CID	1	0	1	7.234	1	471	3	1160.2	3478.59	513.811	73.593	6658	6658	MCF7_8.RAW
											High					LTAQVASLTSELTTLNATIQQQDQELAGLKQQAK	Unambiguous	Nuclear mitotic apparatus protein 1 OS=Homo sapiens GN=NUMA1 PE=1 SV=2 - [NUMA1_HUMAN]	1	1	Q14980	CID	1	0	1	7.23379	1	500	3	1214.94	3642.81	512.266	93.147	7245	7245	MCF7_5.RAW
	High															KQQNVDQAVATLQGEGLSVTGTVCHVGK	Unambiguous	Dehydrogenase/reductase SDR family member 4 OS=Homo sapiens GN=DHRS4 PE=1 SV=3 - [DHRS4_HUMAN]	2	1	Q9BTZ2	CID	1	0	1	7.2257	1	187	3	957.16	2869.47	696.065	66.7513	4898	4898	MCF7_10.RAW
	High															NAESNAELKGLDVDSLVIEHIQVNK	Unambiguous	60S ribosomal protein L17 OS=Homo sapiens GN=RPL17 PE=1 SV=3 - [RL17_HUMAN]	1	1	P18621	CID	1	0	1	7.225	1	338	3	913.2	2737.59	790.589	67.2323	4942	4942	MCF7_10.RAW
				High												GGNVGINSFGFGGSNVHIILRPNTQPPPAPAPHATLPR	Unambiguous	Fatty acid synthase OS=Homo sapiens GN=FASN PE=1 SV=3 - [FAS_HUMAN]	1	1	P49327	CID	1	0	1	7.22308	0	500	3	1287.62	3860.85	728.914	64.0606	4693	4693	MCF7_13.RAW
				High												GILGYTEHQVVSSDFNSDTHSSTFDAGAGIALNDHFVK	Unambiguous	Glyceraldehyde-3-phosphate dehydrogenase OS=Homo sapiens GN=GAPDH PE=1 SV=3 - [G3P_HUMAN]	1	1	P04406	CID	1	0	1	7.21994	0	500	4	1010.66	4039.62	674.133	96.6911	6409	6409	MCF7_13.RAW
						High										KKMDLIDLEDETIDAEVMNSLAVTMDDFR	Unambiguous	Transitional endoplasmic reticulum ATPase OS=Homo sapiens GN=VCP PE=1 SV=4 - [TERA_HUMAN]	1	1	P55072	CID	1	0	1	7.21953	2	465	3	1120.5	3359.49	564.186	108.45	8682	8682	MCF7_15.RAW
												High				NAATEDLWESLENASGKPIAAVMNTWTK	Unambiguous	Puromycin-sensitive aminopeptidase OS=Homo sapiens GN=NPEPPS PE=1 SV=2 - [PSA_HUMAN]	1	1	P55786	CID	1	0	1	7.21634	0	500	3	1017.12	3049.35	612.399	98.3952	7538	7538	MCF7_6.RAW
High																GGLGGGYGGASGMGGITAVTVNQSLLSPLVLEVDPNIQAVR	Unambiguous	Keratin, type II cytoskeletal 8 OS=Homo sapiens GN=KRT8 PE=1 SV=7 - [K2C8_HUMAN]	1	1	P05787	CID	1	0	1	7.21556	0	152	3	1309.84	3927.51	625.449	116.885	8895	8895	MCF7_1.RAW
				High												GILGYTEHQVVSSDFNSDTHSSTFDAGAGIALNDHFVK	Unambiguous	Glyceraldehyde-3-phosphate dehydrogenase OS=Homo sapiens GN=GAPDH PE=1 SV=3 - [G3P_HUMAN]	1	1	P04406	CID	1	0	1	7.21327	0	500	3	1347.26	4039.77	710.565	96.0514	6383	6383	MCF7_13.RAW
	High															VTQSNFAVGYKTDEFQLHTNVNDGTEFGGSIYQK	Unambiguous	Voltage-dependent anion-selective channel protein 1 OS=Homo sapiens GN=VDAC1 PE=1 SV=2 - [VDAC1_HUMAN]	1	1	P21796	CID	1	0	1	7.19811	1	145	3	1266.24	3796.71	503.606	59.0882	4147	4147	MCF7_10.RAW
												High				AVLASMDNENMHTPDIGGQGTTSEAIQDVIR	Unambiguous	Isocitrate dehydrogenase [NAD] subunit gamma, mitochondrial OS=Homo sapiens GN=IDH3G PE=1 SV=1 - [IDH3G_HUMAN]	1	1	P51553	CID	1	0	1	7.19256	0	421	3	1091.8	3273.39	870.275	63.363	4405	4405	MCF7_6.RAW
						High										LPENVVAMSNLSEAVQDADLLVFVIPHQFIHR	Unambiguous	Glycerol-3-phosphate dehydrogenase 1-like protein OS=Homo sapiens GN=GPD1L PE=1 SV=1 - [GPD1L_HUMAN]	1	1	Q8N335	CID	1	0	1	7.1902	0	500	3	1202.06	3604.17	633.08	119.93	9205	9205	MCF7_15.RAW
						High										TREGNDLYHEMIESGVINLKDATSK	Unambiguous	ATP synthase subunit beta, mitochondrial OS=Homo sapiens GN=ATP5B PE=1 SV=3 - [ATPB_HUMAN]	1	1	P06576	CID	0.4729	0	1	7.1874	2	500	3	941.48	2822.43	723.518	66.1802	5899	5899	MCF7_15.RAW
	High															VSHYIINSSGPRPPVPPSPAQPPPGVSPSR	Unambiguous	Adapter molecule crk OS=Homo sapiens GN=CRK PE=1 SV=2 - [CRK_HUMAN]	1	1	P46108	CID	1	0	1	7.18216	0	500	3	1026.24	3076.71	678.741	43.3404	2656	2656	MCF7_10.RAW
				High												KAALSASEGEEVPQDKAPSHVPFLLIGGGTAAFAAAR	Unambiguous	Apoptosis-inducing factor 1, mitochondrial OS=Homo sapiens GN=AIFM1 PE=1 SV=1 - [AIFM1_HUMAN]	1	1	O95831	CID	1	0	1	7.17971	2	500	3	1222.6	3665.79	510.751	72.2967	5294	5294	MCF7_13.RAW
						High										AVTEQGHELSNEERNLLSVAYKNVVGAR	Unambiguous	14-3-3 protein beta/alpha OS=Homo sapiens GN=YWHAB PE=1 SV=3 - [1433B_HUMAN]	1	1	P31946	CID	1	0	1	7.1795	2	152	3	1029.24	3085.71	686.542	67.5588	6044	6044	MCF7_15.RAW
				High												RGVMLAVDAVIAELKK	Unambiguous	60 kDa heat shock protein, mitochondrial OS=Homo sapiens GN=HSPD1 PE=1 SV=2 - [CH60_HUMAN]	1	1	P10809	CID	0.3752	0	1	7.1716	2	500	3	571.8	1713.39	219.563	83.6798	5846	5846	MCF7_13.RAW
		High														YASICQQNGIVPIVEPEILPDGDHDLKR	Unambiguous	Fructose-bisphosphate aldolase A OS=Homo sapiens GN=ALDOA PE=1 SV=2 - [ALDOA_HUMAN]|Fructose-bisphosphate aldolase C OS=Homo sapiens GN=ALDOC PE=1 SV=2 - [ALDOC_HUMAN]	2	2	P04075;P09972	CID	1	0	1	7.16802	1	187	3	1041.18	3121.53	622.226	66.9354	5023	5023	MCF7_11.RAW
															High	MGYAEEAPYDAIHVGAAAPVVPQALIDQLKPGGR	Unambiguous	Protein-L-isoaspartate(D-aspartate) O-methyltransferase OS=Homo sapiens GN=PCMT1 PE=1 SV=4 - [PIMT_HUMAN]	1	1	P22061	CID	1	0	1	7.16789	0	213	3	1169.56	3506.67	533.517	77.5866	6605	6605	MCF7_9.RAW
						High										ISKEVLAGRPLFPHVLCHNCAVEFNFGQK	Unambiguous	Heterogeneous nuclear ribonucleoprotein U OS=Homo sapiens GN=HNRNPU PE=1 SV=6 - [HNRPU_HUMAN]	1	1	Q00839	CID	1	0	1	7.16628	1	104	3	1085.12	3253.35	-101.694	65.8926	5868	5868	MCF7_15.RAW
	High															LGQMVLSGVDTVLGKSEEWADNHLPLTDAELAR	Unambiguous	Perilipin-3 OS=Homo sapiens GN=PLIN3 PE=1 SV=3 - [PLIN3_HUMAN]	1	1	O60664	CID	1	0	1	7.15997	1	500	3	1189.3	3565.89	304.268	96.3319	7474	7474	MCF7_10.RAW
		High														YYAVNYPLRDGIDDESYEAIFKPVMSK	Unambiguous	Histone deacetylase 1 OS=Homo sapiens GN=HDAC1 PE=1 SV=1 - [HDAC1_HUMAN]	1	1	Q13547	CID	1	0	1	7.15953	1	500	3	1062.56	3185.67	668.936	73.8146	5661	5661	MCF7_11.RAW
					High											TPAVEGLTEAEEEELRAELTKVEEEIVTLR	Unambiguous	Tumor protein D54 OS=Homo sapiens GN=TPD52L2 PE=1 SV=2 - [TPD54_HUMAN]	1	1	O43399	CID	1	0	1	7.15765	2	500	3	1129.28	3385.83	615.054	105.459	6669	6669	MCF7_14.RAW
															High	VIHDNFGIVEGLMTTVHAITATQK	Unambiguous	Glyceraldehyde-3-phosphate dehydrogenase OS=Homo sapiens GN=GAPDH PE=1 SV=3 - [G3P_HUMAN]	1	1	P04406	CID	1	0	1	7.15646	0	500	3	866.48	2597.43	795.17	95.9175	8013	8013	MCF7_9.RAW
															High	GHYTEGAELVDSVLDVVR	Unambiguous	Tubulin beta-2A chain OS=Homo sapiens GN=TUBB2A PE=1 SV=1 - [TBB2A_HUMAN]|Tubulin beta-4B chain OS=Homo sapiens GN=TUBB4B PE=1 SV=1 - [TBB4B_HUMAN]|Tubulin beta-3 chain OS=Homo sapiens GN=TUBB3 PE=1 SV=2 - [TBB3_HUMAN]|Tubulin beta chain OS=Homo sapiens GN=TUBB PE=1 SV=2 - [TBB5_HUMAN]	5	3	P68371;Q13509;P07437	CID	0.4713	0	1	7.15399	0	244	2	979.734	1958.46	-266.409	82.7901	7056	7056	MCF7_9.RAW
	High															QLLLTADDRVNPCIGGVILFHETLYQK	Unambiguous	Fructose-bisphosphate aldolase A OS=Homo sapiens GN=ALDOA PE=1 SV=2 - [ALDOA_HUMAN]	1	1	P04075	CID	1	0	1	7.15216	1	500	3	1020.56	3059.67	994.084	87.012	6743	6743	MCF7_10.RAW
				High												HTFSGVASVESSSGEAFHVGKTPIVGQPSIPGGPVR	Unambiguous	Alpha-2-HS-glycoprotein - Bos taurus (Bovine). - [FETUA_BOVIN]	1	1	P12763	CID	1	0	1	7.1463	1	59	3	1192.94	3576.81	274.31	57.3474	4158	4158	MCF7_13.RAW
		High														SLLGKDVLFLKDCVGPEVEK	Unambiguous	Phosphoglycerate kinase 1 OS=Homo sapiens GN=PGK1 PE=1 SV=3 - [PGK1_HUMAN]	1	1	P00558	CID	1	0	1	7.14619	2	61	3	730.219	2188.64	-249.696	74.2853	5701	5701	MCF7_11.RAW
				High												KFDLGQDVIDFTGHALALYR	Unambiguous	Rab GDP dissociation inhibitor alpha OS=Homo sapiens GN=GDI1 PE=1 SV=2 - [GDIA_HUMAN]|Rab GDP dissociation inhibitor beta OS=Homo sapiens GN=GDI2 PE=1 SV=2 - [GDIB_HUMAN]	2	2	P31150;P50395	CID	1	0	1	7.14496	1	278	3	761.08	2281.23	895.771	94.6739	6328	6328	MCF7_13.RAW
			High													NFEHLIPDAPELIHDFLVNEK	Unambiguous	Coatomer subunit beta OS=Homo sapiens GN=COPB1 PE=1 SV=3 - [COPB_HUMAN]	1	1	P53618	CID	0.3964	0	1	7.13844	0	500	3	831.8	2493.39	1250.9	97.0177	6660	6660	MCF7_12.RAW
				High												GILGYTEHQVVSSDFNSDTHSSTFDAGAGIALNDHFVK	Unambiguous	Glyceraldehyde-3-phosphate dehydrogenase OS=Homo sapiens GN=GAPDH PE=1 SV=3 - [G3P_HUMAN]	1	1	P04406	CID	1	0	1	7.13732	0	500	3	1347.58	4040.73	947.977	82.6137	5808	5808	MCF7_13.RAW
		High														KQQNVDQAVATLQGEGLSVTGTVCHVGK	Unambiguous	Dehydrogenase/reductase SDR family member 4 OS=Homo sapiens GN=DHRS4 PE=1 SV=3 - [DHRS4_HUMAN]	2	1	Q9BTZ2	CID	1	0	1	7.13273	1	402	3	956.84	2868.51	361.629	66.9532	5025	5025	MCF7_11.RAW
															High	AASGYPVKVPLEVQEADEAKLQQTEAELR	Unambiguous	Valine--tRNA ligase OS=Homo sapiens GN=VARS PE=1 SV=4 - [SYVC_HUMAN]	1	1	P26640	CID	1	0	1	7.12566	2	382	3	1057.54	3170.61	305.224	62.9437	5232	5232	MCF7_9.RAW
		High														FSQMLHPIFEEASDVIKEEFPNENQVVFAR	Unambiguous	Endoplasmic reticulum resident protein 44 OS=Homo sapiens GN=ERP44 PE=1 SV=1 - [ERP44_HUMAN]	1	1	Q9BS26	CID	1	0	1	7.1169	1	379	3	1184.92	3552.75	566.926	92.0034	7186	7186	MCF7_11.RAW
						High										VHLVGIDIFTGKKYEDICPSTHNMDVPNIK	Unambiguous	Eukaryotic translation initiation factor 5A-1 OS=Homo sapiens GN=EIF5A PE=1 SV=2 - [IF5A1_HUMAN]	3	1	P63241	CID	1	0	1	7.11604	2	82	3	1129.26	3385.77	606.26	66.8613	5969	5969	MCF7_15.RAW
	High															SWVNQMESQTGEASKLPYDVTPEQALAHEEVK	Unambiguous	Ras GTPase-activating-like protein IQGAP1 OS=Homo sapiens GN=IQGAP1 PE=1 SV=1 - [IQGA1_HUMAN]	1	1	P46940	CID	1	0	1	7.11055	1	268	3	1201.88	3603.63	531.069	66.3422	4856	4856	MCF7_10.RAW
												High				TVLCGTCGQPADKASASGSGAQVGGPISSGSSASSVTVTR	Unambiguous	Prelamin-A/C OS=Homo sapiens GN=LMNA PE=1 SV=1 - [LMNA_HUMAN]	1	1	P02545	CID	1	0	1	7.10828	1	500	3	1213.54	3638.61	-36.6115	42.1002	2398	2398	MCF7_6.RAW
					High											YAGKDGYNYTLSKTEFLSFMNTELAAFTK	Unambiguous	Protein S100-A11 OS=Homo sapiens GN=S100A11 PE=1 SV=2 - [S10AB_HUMAN]	1	1	P31949	CID	1	0	1	7.1052	2	272	3	1104.86	3312.57	594.003	97.1138	6312	6312	MCF7_14.RAW
	High															SSDVHSSGSSDAHMDASGPSDSDMPSR	Unambiguous	U2 snRNP-associated SURP motif-containing protein OS=Homo sapiens GN=U2SURP PE=1 SV=2 - [SR140_HUMAN]	1	1	O15042	CID	1	0	1	7.10194	0	500	3	903.06	2707.17	406.874	24.7891	1094	1094	MCF7_10.RAW
		High														GGVVGIKVDKGVVPLAGTNGETTTQGLDGLSER	Unambiguous	Fructose-bisphosphate aldolase A OS=Homo sapiens GN=ALDOA PE=1 SV=2 - [ALDOA_HUMAN]	1	1	P04075	CID	1	0	1	7.10075	2	500	3	1075.92	3225.75	320.284	56.0271	4000	4000	MCF7_11.RAW
															High	VLVAQHDVYKGLLPEELTPLILATQK	Unambiguous	Electron transfer flavoprotein subunit alpha, mitochondrial OS=Homo sapiens GN=ETFA PE=1 SV=1 - [ETFA_HUMAN]	1	1	P13804	CID	1	0	1	7.10066	1	196	3	963.237	2887.7	-330.103	83.6964	7131	7131	MCF7_9.RAW
								High								QVIQQNPALLPALLQQLGQENPQLLQQISR	Unambiguous	UV excision repair protein RAD23 homolog A OS=Homo sapiens GN=RAD23A PE=1 SV=1 - [RD23A_HUMAN]	1	1	P54725	CID	1	0	1	7.09845	0	482	3	1127.5	3380.49	473.218	96.0712	7945	7945	MCF7_2.RAW
			High													SGLTPLHLAAQEDRVNVAEVLVNQGAHVDAQTK	Unambiguous	Ankyrin-3 OS=Homo sapiens GN=ANK3 PE=1 SV=3 - [ANK3_HUMAN]	1	1	Q12955	CID	1	0	1	7.09767	1	500	3	1161.62	3482.85	581.684	67.5555	5014	5014	MCF7_12.RAW
					High											HTFSGVASVESSSGEAFHVGKTPIVGQPSIPGGPVR	Unambiguous	Alpha-2-HS-glycoprotein - Bos taurus (Bovine). - [FETUA_BOVIN]	1	1	P12763	CID	1	0	1	7.09162	1	500	3	1193.3	3577.89	576.082	57.8612	4031	4031	MCF7_14.RAW
	High															KGSITSVQAIYVPADDLTDPAPATTFAHLDATTVLSR	Unambiguous	ATP synthase subunit beta, mitochondrial OS=Homo sapiens GN=ATP5B PE=1 SV=3 - [ATPB_HUMAN]	1	1	P06576	CID	1	0	1	7.08451	1	500	3	1282.32	3844.95	510.854	76.2376	5808	5808	MCF7_10.RAW
						High										DLLDLLVEAKQEVPSWLENMAYEHHYK	Unambiguous	ATP-dependent RNA helicase DDX3X OS=Homo sapiens GN=DDX3X PE=1 SV=3 - [DDX3X_HUMAN]	2	1	O00571	CID	1	0	1	7.08393	1	500	3	1091.56	3272.67	626.812	108.536	8688	8688	MCF7_15.RAW
	High															KLGNNCVFAPADVTSEKDVQTALALAK	Unambiguous	3-hydroxyacyl-CoA dehydrogenase type-2 OS=Homo sapiens GN=HSD17B10 PE=1 SV=3 - [HCD2_HUMAN]	1	1	Q99714	CID	1	0	1	7.08039	2	104	3	935.9	2805.69	791.053	67.6825	4986	4986	MCF7_10.RAW
				High												NRPPLPAGTNSKGPPDFSSDEEREPTPVLGSGAAAAGR	Unambiguous	Lamina-associated polypeptide 2, isoforms beta/gamma OS=Homo sapiens GN=TMPO PE=1 SV=2 - [LAP2B_HUMAN]	2	1	P42167	CID	1	0	1	7.07799	2	300	4	951.92	3804.66	468.804	43.8966	2977	2977	MCF7_13.RAW
	High															FLNEHPGGEEVLLEQAGVDASESFEDVGHSSDAR	Unambiguous	Cytochrome b5 type B OS=Homo sapiens GN=CYB5B PE=1 SV=2 - [CYB5B_HUMAN]	1	1	O43169	CID	1	0	1	7.07655	0	319	3	1210.56	3629.67	556.047	73.5842	5566	5566	MCF7_10.RAW
												High				AGSSAAGASGWTSAGSLNSVPTNSAQQGHNSPDSPVTSAAK	Unambiguous	ATP-dependent RNA helicase DDX42 OS=Homo sapiens GN=DDX42 PE=1 SV=1 - [DDX42_HUMAN]	1	1	Q86XP3	CID	1	0	1	7.07459	0	432	3	1271.9	3813.69	239.83	42.7599	2456	2456	MCF7_6.RAW
	High															SVHPYEVAEVIALPVEQGNFPYLQWVR	Unambiguous	Protein CutA OS=Homo sapiens GN=CUTA PE=1 SV=2 - [CUTA_HUMAN]	1	1	O60888	CID	1	0	1	7.06767	0	500	3	1047.86	3141.57	300.788	95.0898	7384	7384	MCF7_10.RAW
				High												NNRQPYAVSELAGHQTSAESWGTGR	Unambiguous	60S ribosomal protein L4 OS=Homo sapiens GN=RPL4 PE=1 SV=5 - [RL4_HUMAN]	1	1	P36578	CID	1	0	1	7.06723	1	356	3	906.48	2717.43	420.661	44.2362	3006	3006	MCF7_13.RAW
															High	ANAEYMSPSGKVPFIHVGNQVVSELGPIVQFVK	Unambiguous	Metaxin-2 OS=Homo sapiens GN=MTX2 PE=1 SV=1 - [MTX2_HUMAN]	1	1	O75431	CID	1	0	1	7.06687	1	500	3	1182.26	3544.77	822.084	88.9114	7531	7531	MCF7_9.RAW
					High											NHEEEVKGLQAQIASSGLTVEVDAPKSQDLAK	Unambiguous	Keratin, type I cytoskeletal 18 OS=Homo sapiens GN=KRT18 PE=1 SV=2 - [K1C18_HUMAN]	1	1	P05783	CID	1	0	1	7.06432	2	89	3	1131.88	3393.63	557.314	55.2285	3789	3789	MCF7_14.RAW
															High	TDQVIQSLIALVNDPQPEHPLRADLAEEYSK	Unambiguous	Ubiquitin-conjugating enzyme E2 L3 OS=Homo sapiens GN=UBE2L3 PE=1 SV=1 - [UB2L3_HUMAN]	1	1	P68036	CID	1	0	1	7.06053	1	500	3	1164.22	3490.65	246.171	88.4345	7496	7496	MCF7_9.RAW
								High								IMQSSSEVGYDAMAGDFVNMVEK	Unambiguous	60 kDa heat shock protein, mitochondrial OS=Homo sapiens GN=HSPD1 PE=1 SV=2 - [CH60_HUMAN]	1	1	P10809	CID	1	0	1	7.05549	0	241	3	837.26	2509.77	659.896	78.0028	6266	6266	MCF7_2.RAW
															High	SVHPYEVAEVIALPVEQGNFPYLQWVR	Unambiguous	Protein CutA OS=Homo sapiens GN=CUTA PE=1 SV=2 - [CUTA_HUMAN]	1	1	O60888	CID	1	0	1	7.05145	0	500	3	1048.18	3142.53	606.183	95.4021	7980	7980	MCF7_9.RAW
				High												GILGYTEHQVVSSDFNSDTHSSTFDAGAGIALNDHFVK	Unambiguous	Glyceraldehyde-3-phosphate dehydrogenase OS=Homo sapiens GN=GAPDH PE=1 SV=3 - [G3P_HUMAN]	1	1	P04406	CID	1	0	1	7.05129	0	500	3	1346.96	4038.87	487.888	100.004	6541	6541	MCF7_13.RAW
		High														EGLPVALDKHILGFDTGDAVLNEAAQILR	Unambiguous	UPF0568 protein C14orf166 OS=Homo sapiens GN=C14orf166 PE=1 SV=1 - [CN166_HUMAN]	1	1	Q9Y224	CID	1	0	1	7.0512	1	500	3	1025.59	3074.77	-286.578	95.7894	7454	7454	MCF7_11.RAW
				High												GILGYTEHQVVSSDFNSDTHSSTFDAGAGIALNDHFVK	Unambiguous	Glyceraldehyde-3-phosphate dehydrogenase OS=Homo sapiens GN=GAPDH PE=1 SV=3 - [G3P_HUMAN]	1	1	P04406	CID	1	0	1	7.05087	0	218	3	1346.94	4038.81	473.04	68.7834	5065	5065	MCF7_13.RAW
				High												GILGYTEHQVVSSDFNSDTHSSTFDAGAGIALNDHFVK	Unambiguous	Glyceraldehyde-3-phosphate dehydrogenase OS=Homo sapiens GN=GAPDH PE=1 SV=3 - [G3P_HUMAN]	1	1	P04406	CID	1	0	1	7.04783	0	487	4	1010.62	4039.46	634.55	77.8188	5597	5597	MCF7_13.RAW
											High					AAYSFYNVHTQTPLLDLMSDALVLAK	Unambiguous	Glycylpeptide N-tetradecanoyltransferase 1 OS=Homo sapiens GN=NMT1 PE=1 SV=2 - [NMT1_HUMAN]	1	1	P30419	CID	1	0	1	7.04656	0	500	3	961.46	2882.37	307.003	115.369	9306	9306	MCF7_5.RAW
												High				GGLGGGYGGASGMGGITAVTVNQSLLSPLVLEVDPNIQAVR	Unambiguous	Keratin, type II cytoskeletal 8 OS=Homo sapiens GN=KRT8 PE=1 SV=7 - [K2C8_HUMAN]	1	1	P05787	CID	1	0	1	7.04168	0	500	3	1309.6	3926.79	442.208	96.3298	7388	7388	MCF7_6.RAW
	High															LFDHPESPTPNPTEPLFLAQAEVYKELR	Unambiguous	Fatty acid synthase OS=Homo sapiens GN=FASN PE=1 SV=3 - [FAS_HUMAN]	1	1	P49327	CID	1	0	1	7.03847	1	500	3	1080.88	3240.63	612.044	84.5258	6541	6541	MCF7_10.RAW
				High												GILGYTEHQVVSSDFNSDTHSSTFDAGAGIALNDHFVK	Unambiguous	Glyceraldehyde-3-phosphate dehydrogenase OS=Homo sapiens GN=GAPDH PE=1 SV=3 - [G3P_HUMAN]	1	1	P04406	CID	1	0	1	7.0359	0	500	4	1010.88	4040.5	891.781	94.4498	6319	6319	MCF7_13.RAW
															High	TPAGNFVTLEEGKGDLEEYGQDLLHTVFK	Unambiguous	Nicotinamide phosphoribosyltransferase OS=Homo sapiens GN=NAMPT PE=1 SV=1 - [NAMPT_HUMAN]	1	1	P43490	CID	1	0	1	7.0342	1	500	3	1070.52	3209.55	610.945	98.0834	8147	8147	MCF7_9.RAW
												High				GLVEPVNVVDNGDGTHTVTYTPSQEGPYMVSVK	Unambiguous	Filamin-B OS=Homo sapiens GN=FLNB PE=1 SV=2 - [FLNB_HUMAN]	1	1	O75369	CID	1	0	1	7.03419	0	486	3	1164.5	3491.49	515.845	60.1378	4086	4086	MCF7_6.RAW
											High					TTSGYAGGLSSAYGGLTSPGLSYSLGSSFGSGAGSSSFSR	Unambiguous	Keratin, type II cytoskeletal 8 OS=Homo sapiens GN=KRT8 PE=1 SV=7 - [K2C8_HUMAN]	1	1	P05787	CID	1	0	1	7.0301	0	272	3	1243.1	3727.29	419.916	75.1031	5591	5591	MCF7_5.RAW
												High				VLEDSDLKKSDIDEIVLVGGSTR	Unambiguous	78 kDa glucose-regulated protein OS=Homo sapiens GN=HSPA5 PE=1 SV=2 - [GRP78_HUMAN]	1	1	P11021	CID	0.3741	0	1	7.02845	2	500	3	829.837	2487.5	-328.71	58.2376	3903	3903	MCF7_6.RAW
															High	LTLYDIAHTPGVAADLSHIETK	Unambiguous	Malate dehydrogenase, mitochondrial OS=Homo sapiens GN=MDH2 PE=1 SV=3 - [MDHM_HUMAN]	1	1	P40926	CID	1	0	1	7.02413	0	167	3	788.849	2364.53	-299.191	70.1992	5932	5932	MCF7_9.RAW
												High				QLSQATAAATNHTTDNGVGPEEESVDPNQYYK	Unambiguous	Lysine--tRNA ligase OS=Homo sapiens GN=KARS PE=1 SV=3 - [SYK_HUMAN]	1	1	Q15046	CID	1	0	1	7.02294	0	500	3	1146.16	3436.47	264.285	41.4782	2348	2348	MCF7_6.RAW
														High		NAATEDLWESLENASGKPIAAVMNTWTK	Unambiguous	Puromycin-sensitive aminopeptidase OS=Homo sapiens GN=NPEPPS PE=1 SV=2 - [PSA_HUMAN]	1	1	P55786	CID	1	0	1	7.01931	0	500	3	1017.12	3049.35	612.399	87.125	7698	7698	MCF7_8.RAW
				High												RPTPNDDTLDEGVGLVHSNIATEHIPSPAK	Unambiguous	Hydroxymethylglutaryl-CoA synthase, cytoplasmic OS=Homo sapiens GN=HMGCS1 PE=1 SV=2 - [HMCS1_HUMAN]	1	1	Q01581	CID	1	0	1	7.01927	0	107	3	1061.52	3182.55	613.756	55.0075	3954	3954	MCF7_13.RAW
				High												MMTKKPGMFFNPEESELDLTYGNR	Unambiguous	Glucose-6-phosphate 1-dehydrogenase OS=Homo sapiens GN=G6PD PE=1 SV=4 - [G6PD_HUMAN]	1	1	P11413	CID	1	0	1	7.01459	1	173	3	946.46	2837.37	722.595	64.2112	4704	4704	MCF7_13.RAW
					High											GKNLFFSTNIDDAIKEADLVFISVNTPTK	Unambiguous	UDP-glucose 6-dehydrogenase OS=Homo sapiens GN=UGDH PE=1 SV=1 - [UGDH_HUMAN]	1	1	O60701	CID	1	0	1	7.01169	2	500	3	1067.54	3200.61	916.21	104.039	6609	6609	MCF7_14.RAW
				High												GILGYTEHQVVSSDFNSDTHSSTFDAGAGIALNDHFVK	Unambiguous	Glyceraldehyde-3-phosphate dehydrogenase OS=Homo sapiens GN=GAPDH PE=1 SV=3 - [G3P_HUMAN]	1	1	P04406	CID	1	0	1	7.01071	0	500	3	1347.3	4039.89	740.248	90.7072	6165	6165	MCF7_13.RAW
				High												RFGVPVIADGGIQNVGHIAK	Unambiguous	Inosine-5'-monophosphate dehydrogenase 2 OS=Homo sapiens GN=IMPDH2 PE=1 SV=2 - [IMDH2_HUMAN]	1	1	P12268	CID	1	0	1	7.00996	1	39	3	684.06	2050.17	987.903	56.3023	4068	4068	MCF7_13.RAW
	High															TTGIVMDSGDGVTHTVPIYEGYALPHAILR	Unambiguous	Actin, cytoplasmic 1 OS=Homo sapiens GN=ACTB PE=1 SV=1 - [ACTB_HUMAN]	2	1	P60709	CID	1	0	1	7.00697	0	65	3	1062.52	3185.55	606.177	69.7091	5184	5184	MCF7_10.RAW
												High				IQDLPPVDLSLVNKDENAIYFLGNSLGLQPK	Unambiguous	Kynureninase OS=Homo sapiens GN=KYNU PE=1 SV=1 - [KYNU_HUMAN]	1	1	Q16719	CID	1	0	1	7.00635	1	500	3	1138.2	3412.59	517.114	95.7334	7342	7342	MCF7_6.RAW
													High			VIHDNFGIVEGLMTTVHAITATQK	Unambiguous	Glyceraldehyde-3-phosphate dehydrogenase OS=Homo sapiens GN=GAPDH PE=1 SV=3 - [G3P_HUMAN]	1	1	P04406	CID	1	0	1	7.00017	0	500	3	865.506	2594.5	-329.759	96.839	8275	8275	MCF7_7.RAW
															High	AGALNSNDAFVLKTPSAAYLWVGTGASEAEKTGAQELLR	Unambiguous	Gelsolin OS=Homo sapiens GN=GSN PE=1 SV=1 - [GELS_HUMAN]	1	1	P06396	CID	1	0	1	6.99956	2	500	3	1336.96	4008.87	452.588	85.3876	7265	7265	MCF7_9.RAW
	High															LIHTLDDRTQLWASEPGTPPLPTSLPSQNPILK	Unambiguous	Serrate RNA effector molecule homolog OS=Homo sapiens GN=SRRT PE=1 SV=1 - [SRRT_HUMAN]	1	1	Q9BXP5	CID	1	0	1	6.9936	1	380	3	1213.26	3637.77	500.889	70.1003	5219	5219	MCF7_10.RAW
													High			RLLEDGEDFNLGDALDSSNSMQTIQK	Unambiguous	Keratin, type I cytoskeletal 18 OS=Homo sapiens GN=KRT18 PE=1 SV=2 - [K1C18_HUMAN]	1	1	P05783	CID	1	0	1	6.99287	1	65	3	966.76	2898.27	656.391	64.3632	5151	5151	MCF7_7.RAW
				High												GILGYTEHQVVSSDFNSDTHSSTFDAGAGIALNDHFVK	Unambiguous	Glyceraldehyde-3-phosphate dehydrogenase OS=Homo sapiens GN=GAPDH PE=1 SV=3 - [G3P_HUMAN]	1	1	P04406	CID	1	0	1	6.99229	0	500	4	1010.86	4040.42	871.998	100.224	6548	6548	MCF7_13.RAW
			High													MTVAHMWFDNQIHEADTTENQSGVSFDK	Unambiguous	Sodium/potassium-transporting ATPase subunit alpha-1 OS=Homo sapiens GN=ATP1A1 PE=1 SV=1 - [AT1A1_HUMAN]	1	1	P05023	CID	0.2761	0	1	6.99194	0	328	3	1080.8	3240.39	606.368	62.8103	4623	4623	MCF7_12.RAW
				High												FISDKDASIVGFFDDSFSEAHSEFLK	Unambiguous	Protein disulfide-isomerase A3 OS=Homo sapiens GN=PDIA3 PE=1 SV=4 - [PDIA3_HUMAN]	1	1	P30101	CID	1	0	1	6.99039	1	500	3	980.78	2940.33	662.228	91.7077	6209	6209	MCF7_13.RAW
															High	VIHDNFGIVEGLMTTVHAITATQK	Unambiguous	Glyceraldehyde-3-phosphate dehydrogenase OS=Homo sapiens GN=GAPDH PE=1 SV=3 - [G3P_HUMAN]	1	1	P04406	CID	1	0	1	6.98673	0	500	3	866.46	2597.37	772.088	98.8064	8191	8191	MCF7_9.RAW
															High	YGPQYGHPPPPPPPPEYGPHADSPVLMVYGLDQSK	Unambiguous	Heterogeneous nuclear ribonucleoprotein L OS=Homo sapiens GN=HNRNPL PE=1 SV=2 - [HNRPL_HUMAN]	1	1	P14866	CID	1	0	1	6.98632	0	353	3	1262.88	3786.63	479.283	65.5936	5492	5492	MCF7_9.RAW
				High												GILGYTEHQVVSSDFNSDTHSSTFDAGAGIALNDHFVK	Unambiguous	Glyceraldehyde-3-phosphate dehydrogenase OS=Homo sapiens GN=GAPDH PE=1 SV=3 - [G3P_HUMAN]	1	1	P04406	CID	1	0	1	6.98592	0	500	3	1346.92	4038.75	458.191	107.488	6801	6801	MCF7_13.RAW
															High	RVEIQMPKPAEAPTAPSPAQTLENSEPAPVSQLQSR	Unambiguous	Septin-9 OS=Homo sapiens GN=SEPT9 PE=1 SV=2 - [SEPT9_HUMAN]	1	1	Q9UHD8	CID	1	0	1	6.98422	1	251	3	1286.3	3856.89	496.443	57.3796	4680	4680	MCF7_9.RAW
	High															KLVNSVAGCADDALAGLVACNPNLQLLQGHR	Unambiguous	Bifunctional ATP-dependent dihydroxyacetone kinase/FAD-AMP lyase (cyclizing) OS=Homo sapiens GN=DAK PE=1 SV=2 - [DHAK_HUMAN]	1	1	Q3LXA3	CID	1	0	1	6.98288	1	500	3	1054.92	3162.75	667.106	87.46	6781	6781	MCF7_10.RAW
	High															WSGPLSLQEVDEQPQHPLHVTYAGAAVDELGK	Unambiguous	Phosphatidylethanolamine-binding protein 1 OS=Homo sapiens GN=PEBP1 PE=1 SV=3 - [PEBP1_HUMAN]	1	1	P30086	CID	1	0	1	6.98043	0	107	3	1158.54	3473.61	543.348	65.1854	4744	4744	MCF7_10.RAW
		High														STDRVLGAHILGPGAGEMVNEAALALEYGASCEDIAR	Unambiguous	Dihydrolipoyl dehydrogenase, mitochondrial OS=Homo sapiens GN=DLD PE=1 SV=2 - [DLDH_HUMAN]	1	1	P09622	CID	1	0	1	6.98042	1	500	3	1253.66	3758.97	567.511	91.2932	7135	7135	MCF7_11.RAW
													High			HLAILGAGLMGAGIAQVSVDK	Unambiguous	Trifunctional enzyme subunit alpha, mitochondrial OS=Homo sapiens GN=HADHA PE=1 SV=2 - [ECHA_HUMAN]	1	1	P40939	CID	1	0	1	6.97981	0	282	2	1010.8	2020.59	-262.287	73.058	6068	6068	MCF7_7.RAW
				High												LAEQFVLLNLVYETTDKHLSPDGQYVPR	Unambiguous	Anterior gradient protein 2 homolog OS=Homo sapiens GN=AGR2 PE=1 SV=1 - [AGR2_HUMAN]	1	1	O95994	CID	1	0	1	6.97975	1	500	3	1083.2	3247.59	585.427	93.0556	6262	6262	MCF7_13.RAW
	High															GGVVGIKVDKGVVPLAGTNGETTTQGLDGLSER	Unambiguous	Fructose-bisphosphate aldolase A OS=Homo sapiens GN=ALDOA PE=1 SV=2 - [ALDOA_HUMAN]	1	1	P04075	CID	1	0	1	6.97668	2	118	3	1075.94	3225.81	338.878	55.8194	3831	3831	MCF7_10.RAW
	High															FVSAIEGMHPNQEDHETFVDINPLTGIILK	Unambiguous	Lysosome membrane protein 2 OS=Homo sapiens GN=SCARB2 PE=1 SV=2 - [SCRB2_HUMAN]	1	1	Q14108	CID	1	0	1	6.97598	0	417	3	1121.94	3363.8	-263.616	84.2308	6517	6517	MCF7_10.RAW
					High											RWLPAGDALLQMITIHLPSPVTAQK	Unambiguous	Elongation factor 2 OS=Homo sapiens GN=EEF2 PE=1 SV=4 - [EF2_HUMAN]	1	1	P13639	CID	1	0	1	6.96991	1	500	3	920.6	2759.79	1180.27	100.709	6460	6460	MCF7_14.RAW
	High															LSKEETVLATVQALQTASHLSQQADLR	Unambiguous	Dolichyl-diphosphooligosaccharide--protein glycosyltransferase subunit 2 OS=Homo sapiens GN=RPN2 PE=1 SV=3 - [RPN2_HUMAN]	1	1	P04844	CID	1	0	1	6.96926	1	123	3	980.56	2939.67	714.821	75.3908	5725	5725	MCF7_10.RAW
						High										EYREKVETELQGVCDTVLGLLDSHLIK	Unambiguous	14-3-3 protein sigma OS=Homo sapiens GN=SFN PE=1 SV=1 - [1433S_HUMAN]	1	1	P31947	CID	1	0	1	6.96843	2	500	4	773.4	3090.58	962.59	118.364	9141	9141	MCF7_15.RAW
				High												GILGYTEHQVVSSDFNSDTHSSTFDAGAGIALNDHFVK	Unambiguous	Glyceraldehyde-3-phosphate dehydrogenase OS=Homo sapiens GN=GAPDH PE=1 SV=3 - [G3P_HUMAN]	1	1	P04406	CID	1	0	1	6.96827	0	500	4	1010.6	4039.38	614.758	110.158	6889	6889	MCF7_13.RAW
	High															LQLETEIEALKEELLFMK	Unambiguous	Keratin, type I cytoskeletal 18 OS=Homo sapiens GN=KRT18 PE=1 SV=2 - [K1C18_HUMAN]	1	1	P05783	CID	1	0	1	6.96573	1	500	2	1089.26	2177.51	153.947	98.8519	7637	7637	MCF7_10.RAW
		High														KVVDYTTAKEFADSLGIPFLETSAK	Unambiguous	Ras-related protein Rab-1A OS=Homo sapiens GN=RAB1A PE=1 SV=3 - [RAB1A_HUMAN]	1	1	P62820	CID	1	0	1	6.96569	2	266	3	911.52	2732.55	776.45	83.2241	6493	6493	MCF7_11.RAW
		High														YGKDATNVGDEGGFAPNILENKEGLELLK	Unambiguous	Alpha-enolase OS=Homo sapiens GN=ENO1 PE=1 SV=2 - [ENOA_HUMAN]	1	1	P06733	CID	0.0803	0	1	6.96561	2	136	3	1030.92	3090.74	-264.879	68.6169	5179	5179	MCF7_11.RAW
						High										VDHQTGPIVWGEPGTNGQHAFYQLIHQGTK	Unambiguous	Glucose-6-phosphate isomerase OS=Homo sapiens GN=GPI PE=1 SV=4 - [G6PI_HUMAN]	1	1	P06744	CID	1	0	1	6.96129	0	66	3	1106.58	3317.73	631.742	63.5187	5624	5624	MCF7_15.RAW
	High															TSRPENAIIYNNNEDFQVGQAKVVLK	Unambiguous	Transketolase OS=Homo sapiens GN=TKT PE=1 SV=3 - [TKT_HUMAN]	1	1	P29401	CID	1	0	1	6.96101	1	303	3	983.54	2948.61	365.636	52.7541	3536	3536	MCF7_10.RAW
				High												GILGYTEHQVVSSDFNSDTHSSTFDAGAGIALNDHFVK	Unambiguous	Glyceraldehyde-3-phosphate dehydrogenase OS=Homo sapiens GN=GAPDH PE=1 SV=3 - [G3P_HUMAN]	1	1	P04406	CID	1	0	1	6.95878	0	500	3	1346.94	4038.81	473.04	104.994	6717	6717	MCF7_13.RAW
														High		RSDSVILNVLYGPDAPTISPLNTSYR	Unambiguous	Carcinoembryonic antigen-related cell adhesion molecule 5 OS=Homo sapiens GN=CEACAM5 PE=1 SV=3 - [CEAM5_HUMAN]	1	1	P06731	CID	1	0	1	6.95268	1	500	3	949.804	2847.4	-381.403	69.7307	6325	6325	MCF7_8.RAW
		High														VIHDNFGIVEGLMTTVHAITATQK	Unambiguous	Glyceraldehyde-3-phosphate dehydrogenase OS=Homo sapiens GN=GAPDH PE=1 SV=3 - [G3P_HUMAN]	1	1	P04406	CID	1	0	1	6.95098	0	382	3	866.48	2597.43	795.17	96.0861	7472	7472	MCF7_11.RAW
															High	GKPAVAALGDLTDLPTYEHIQTALSSK	Unambiguous	Mitochondrial-processing peptidase subunit alpha OS=Homo sapiens GN=PMPCA PE=1 SV=2 - [MPPA_HUMAN]	1	1	Q10713	CID	1	0	1	6.95064	0	185	3	933.2	2797.59	395.886	74.4632	6328	6328	MCF7_9.RAW
								High								GGLGGGYGGASGMGGITAVTVNQSLLSPLVLEVDPNIQAVR	Unambiguous	Keratin, type II cytoskeletal 8 OS=Homo sapiens GN=KRT8 PE=1 SV=7 - [K2C8_HUMAN]	1	1	P05787	CID	1	0	1	6.9417	0	337	3	1309.5	3926.49	365.837	95.2167	7868	7868	MCF7_2.RAW
				High												GILGYTEHQVVSSDFNSDTHSSTFDAGAGIALNDHFVK	Unambiguous	Glyceraldehyde-3-phosphate dehydrogenase OS=Homo sapiens GN=GAPDH PE=1 SV=3 - [G3P_HUMAN]	1	1	P04406	CID	1	0	1	6.94103	0	500	3	1346.94	4038.81	473.04	108.503	6834	6834	MCF7_13.RAW
			High													IQFHNVKPEYLDAYNSLTEAVLPK	Unambiguous	Protein NipSnap homolog 1 OS=Homo sapiens GN=NIPSNAP1 PE=1 SV=1 - [NIPS1_HUMAN]	1	1	Q9BPW8	CID	1	0	1	6.94076	0	500	3	931.16	2791.47	721.662	74.0942	5483	5483	MCF7_12.RAW
													High			LAKVDATEESDLAQQYGVR	Unambiguous	Protein disulfide-isomerase OS=Homo sapiens GN=P4HB PE=1 SV=3 - [PDIA1_HUMAN]	1	1	P07237	CID	1	0	1	6.93636	1	130	2	1046.75	2092.49	-268.565	45.1617	3074	3074	MCF7_7.RAW
					High											RVEHNQSYSQAGITETEWTSGSSK	Unambiguous	Lamina-associated polypeptide 2, isoforms beta/gamma OS=Homo sapiens GN=TMPO PE=1 SV=2 - [LAP2B_HUMAN]	1	1	P42167	CID	1	0	1	6.93518	1	386	3	895.44	2684.31	769.784	36.3054	2115	2115	MCF7_14.RAW
															High	LQQENSILRDALNQATSQVESKQNAELAK	Unambiguous	Ribosome-binding protein 1 OS=Homo sapiens GN=RRBP1 PE=1 SV=4 - [RRBP1_HUMAN]	1	1	Q9P2E9	CID	1	0	1	6.93446	2	328	3	1076.88	3228.63	606.786	67.8814	5712	5712	MCF7_9.RAW
	High															ASLEAAIADAEQRGELAIKDANAK	Unambiguous	Keratin, type II cytoskeletal 8 OS=Homo sapiens GN=KRT8 PE=1 SV=7 - [K2C8_HUMAN]	1	1	P05787	CID	0.4574	0	1	6.93446	2	6	3	819.78	2457.33	832.855	72.0759	5415	5415	MCF7_10.RAW
	High															RLEASDGGLDSAELAAELGMEHQAVVGAVK	Unambiguous	Phenylalanine--tRNA ligase alpha subunit OS=Homo sapiens GN=FARSA PE=1 SV=3 - [SYFA_HUMAN]	1	1	Q9Y285	CID	0.4618	0	1	6.93417	1	236	3	1008.24	3022.69	-270.561	65.417	4768	4768	MCF7_10.RAW
				High												RVEPPELPADLQHWISYNEASSQLLR	Unambiguous	Protein THEM6 OS=Homo sapiens GN=THEM6 PE=1 SV=2 - [THEM6_HUMAN]	1	1	Q8WUY1	CID	1	0	1	6.93122	1	500	3	1018.02	3052.05	1144.01	83.6271	5844	5844	MCF7_13.RAW
														High		FGAQLAHIQALISGIEAQLGDVR	Unambiguous	Keratin, type I cytoskeletal 19 OS=Homo sapiens GN=KRT19 PE=1 SV=4 - [K1C19_HUMAN]	1	1	P08727	CID	1	0	1	6.928	0	500	2	1203.84	2406.66	-268.305	97.0692	8158	8158	MCF7_8.RAW
		High														NAESNAELKGLDVDSLVIEHIQVNK	Unambiguous	60S ribosomal protein L17 OS=Homo sapiens GN=RPL17 PE=1 SV=3 - [RL17_HUMAN]	1	1	P18621	CID	1	0	1	6.92711	1	500	3	912.88	2736.63	440.069	67.4487	5069	5069	MCF7_11.RAW
											High					QSLGELIGTLNAAKVPADTEVVCAPPTAYIDFAR	Unambiguous	Triosephosphate isomerase OS=Homo sapiens GN=TPI1 PE=1 SV=3 - [TPIS_HUMAN]	1	1	P60174	CID	0.4725	0	1	6.91851	1	500	3	1178.22	3532.65	516.702	92.3879	7181	7181	MCF7_5.RAW
			High													VLQHYQESDKGEELGPGNVQK	Unambiguous	Mitochondrial carrier homolog 2 OS=Homo sapiens GN=MTCH2 PE=1 SV=1 - [MTCH2_HUMAN]	1	1	Q9Y6C9	CID	0.4017	0	1	6.91834	1	318	3	785.499	2354.48	-287.043	29.3341	1545	1545	MCF7_12.RAW
															High	DKLDGNELDLSLSDLNEVPVKELAALPK	Unambiguous	Leucine-rich repeat-containing protein 59 OS=Homo sapiens GN=LRRC59 PE=1 SV=1 - [LRC59_HUMAN]	1	1	Q96AG4	CID	1	0	1	6.91643	2	500	3	1012.9	3036.69	352.554	84.1067	7164	7164	MCF7_9.RAW
						High										AVEEKIEWLESHQDADIEDFKAK	Unambiguous	78 kDa glucose-regulated protein OS=Homo sapiens GN=HSPA5 PE=1 SV=2 - [GRP78_HUMAN]	1	1	P11021	CID	1	0	1	6.91472	2	194	3	911.82	2733.45	1141.27	55.0251	4755	4755	MCF7_15.RAW
															High	KGLIAAICAGPTALLAHEIGFGSK	Unambiguous	Protein DJ-1 OS=Homo sapiens GN=PARK7 PE=1 SV=2 - [PARK7_HUMAN]	1	1	Q99497	CID	1	0	1	6.90975	1	500	3	780.82	2340.45	918.699	96.3779	8039	8039	MCF7_9.RAW
		High														YLRIPDEIIDMVKEEVVAK	Unambiguous	U6 snRNA-associated Sm-like protein LSm4 OS=Homo sapiens GN=LSM4 PE=1 SV=1 - [LSM4_HUMAN]	1	1	Q9Y4Z0	CID	0.3488	0	1	6.90905	2	500	3	754.82	2262.45	981.06	90.2768	7065	7065	MCF7_11.RAW
High																ASLEAAIADAEQRGELAIKDANAK	Unambiguous	Keratin, type II cytoskeletal 8 OS=Homo sapiens GN=KRT8 PE=1 SV=7 - [K2C8_HUMAN]	1	1	P05787	CID	1	0	1	6.90886	2	58	3	819.46	2456.37	442.359	98.7727	7276	7276	MCF7_1.RAW
					High											GLTQKDLATKINEKPQVIADYESGR	Unambiguous	Endothelial differentiation-related factor 1 OS=Homo sapiens GN=EDF1 PE=1 SV=1 - [EDF1_HUMAN]	1	1	O60869	CID	1	0	1	6.90795	2	192	3	925.23	2773.68	-285.716	46.9668	3047	3047	MCF7_14.RAW
											High					TLTIVDTGIGMTKADLINNLGTIAK	Unambiguous	Heat shock protein HSP 90-beta OS=Homo sapiens GN=HSP90AB1 PE=1 SV=4 - [HS90B_HUMAN]|Heat shock protein HSP 90-alpha OS=Homo sapiens GN=HSP90AA1 PE=1 SV=5 - [HS90A_HUMAN]	2	2	P08238;P07900	CID	0.4667	0	1	6.90411	1	75	3	859.08	2575.23	700.306	85.7964	6592	6592	MCF7_5.RAW
											High					TLTLVDTGIGMTKADLINNLGTIAK	Unambiguous	Heat shock protein HSP 90-beta OS=Homo sapiens GN=HSP90AB1 PE=1 SV=4 - [HS90B_HUMAN]|Heat shock protein HSP 90-alpha OS=Homo sapiens GN=HSP90AA1 PE=1 SV=5 - [HS90A_HUMAN]	2	2	P08238;P07900	CID	0.4667	0	1	6.90411	1	75	3	859.08	2575.23	700.306	85.7964	6592	6592	MCF7_5.RAW
												High				IYVAELIQQLQQQALSEPAVVQKR	Unambiguous	39S ribosomal protein L28, mitochondrial OS=Homo sapiens GN=MRPL28 PE=1 SV=4 - [RM28_HUMAN]	1	1	Q13084	CID	1	0	1	6.90401	1	500	3	918.84	2754.51	715.099	92.857	7100	7100	MCF7_6.RAW
												High				DIAQQLQATCTSLGSSIQGLPTNVKDQVQQAR	Unambiguous	Perilipin-3 OS=Homo sapiens GN=PLIN3 PE=1 SV=3 - [PLIN3_HUMAN]	1	1	O60664	CID	1	0	1	6.90291	1	500	3	1133.23	3397.67	-311.609	86.7712	6603	6603	MCF7_6.RAW
				High												GILGYTEHQVVSSDFNSDTHSSTFDAGAGIALNDHFVK	Unambiguous	Glyceraldehyde-3-phosphate dehydrogenase OS=Homo sapiens GN=GAPDH PE=1 SV=3 - [G3P_HUMAN]	1	1	P04406	CID	1	0	1	6.89984	0	500	3	1346.96	4038.87	487.888	106.18	6757	6757	MCF7_13.RAW
				High												GILGYTEHQVVSSDFNSDTHSSTFDAGAGIALNDHFVK	Unambiguous	Glyceraldehyde-3-phosphate dehydrogenase OS=Homo sapiens GN=GAPDH PE=1 SV=3 - [G3P_HUMAN]	1	1	P04406	CID	1	0	1	6.89982	0	64	3	1346.92	4038.75	458.191	67.7202	4975	4975	MCF7_13.RAW
	High															FFQKEQALSTLQLEHTSTQALVSELLPAK	Unambiguous	Nuclear mitotic apparatus protein 1 OS=Homo sapiens GN=NUMA1 PE=1 SV=2 - [NUMA1_HUMAN]	1	1	Q14980	CID	1	0	1	6.89911	1	500	3	1087.28	3259.83	639.205	81.5005	6284	6284	MCF7_10.RAW
												High				TLTLVDTGIGMTKADLINNLGTIAK	Unambiguous	Heat shock protein HSP 90-beta OS=Homo sapiens GN=HSP90AB1 PE=1 SV=4 - [HS90B_HUMAN]|Heat shock protein HSP 90-alpha OS=Homo sapiens GN=HSP90AA1 PE=1 SV=5 - [HS90A_HUMAN]	2	2	P08238;P07900	CID	0.4209	0	1	6.89474	1	80	3	859.1	2575.29	723.588	83.336	6306	6306	MCF7_6.RAW
												High				TLTIVDTGIGMTKADLINNLGTIAK	Unambiguous	Heat shock protein HSP 90-beta OS=Homo sapiens GN=HSP90AB1 PE=1 SV=4 - [HS90B_HUMAN]|Heat shock protein HSP 90-alpha OS=Homo sapiens GN=HSP90AA1 PE=1 SV=5 - [HS90A_HUMAN]	2	2	P08238;P07900	CID	0.4209	0	1	6.89474	1	80	3	859.1	2575.29	723.588	83.336	6306	6306	MCF7_6.RAW
											High					AVLASMDNENMHTPDIGGQGTTSEAIQDVIR	Unambiguous	Isocitrate dehydrogenase [NAD] subunit gamma, mitochondrial OS=Homo sapiens GN=IDH3G PE=1 SV=1 - [IDH3G_HUMAN]	1	1	P51553	CID	1	0	1	6.89256	0	500	3	1091.16	3271.47	283.893	65.3708	4653	4653	MCF7_5.RAW
		High														AAEAHVDAHYYEQNEQPTGTCAACITGDNR	Unambiguous	Adenosine kinase OS=Homo sapiens GN=ADK PE=1 SV=2 - [ADK_HUMAN]	1	1	P55263	CID	1	0	1	6.89227	0	435	3	1078.78	3234.33	-326.199	37.0766	2205	2205	MCF7_11.RAW
					High											NGSTLKETAIELGYLTAEQFDEWVKPK	Unambiguous	Fumarate hydratase, mitochondrial OS=Homo sapiens GN=FH PE=1 SV=3 - [FUMH_HUMAN]	1	1	P07954	CID	1	0	1	6.88889	1	500	3	1023.84	3069.51	633.019	100.832	6466	6466	MCF7_14.RAW
						High										GLKSGENFKLLYDLADQLHAAVGASR	Unambiguous	Electron transfer flavoprotein subunit alpha, mitochondrial OS=Homo sapiens GN=ETFA PE=1 SV=1 - [ETFA_HUMAN]	1	1	P13804	CID	1	0	1	6.88604	2	262	3	925.9	2775.69	800.582	84.6808	7487	7487	MCF7_15.RAW
													High			IYVAELIQQLQQQALSEPAVVQKR	Unambiguous	39S ribosomal protein L28, mitochondrial OS=Homo sapiens GN=MRPL28 PE=1 SV=4 - [RM28_HUMAN]	1	1	Q13084	CID	1	0	1	6.8852	1	282	3	918.86	2754.57	736.866	92.8083	7936	7936	MCF7_7.RAW
			High													GQIKEIGWTDVGGWTGQGGSILGTKR	Unambiguous	ATP-dependent 6-phosphofructokinase, platelet type OS=Homo sapiens GN=PFKP PE=1 SV=2 - [PFKAP_HUMAN]	1	1	Q01813	CID	1	0	1	6.88088	2	76	3	902.18	2704.53	1153.5	65.6777	4867	4867	MCF7_12.RAW
										High						IITITGTQDQIQNAQYLLQNSVK	Unambiguous	Heterogeneous nuclear ribonucleoprotein K OS=Homo sapiens GN=HNRNPK PE=1 SV=1 - [HNRPK_HUMAN]	1	1	P61978	CID	1	0	1	6.87849	0	287	3	863.446	2588.32	-411.512	77.0728	4944	4944	MCF7_4.RAW
															High	VKLDDLLAYLPSDDSSLPKDVSPTQAK	Unambiguous	Conserved oligomeric Golgi complex subunit 1 OS=Homo sapiens GN=COG1 PE=1 SV=1 - [COG1_HUMAN]	1	1	Q8WTW3	CID	1	0	1	6.87788	2	500	3	973.18	2917.53	685.686	76.2994	6493	6493	MCF7_9.RAW
	High															MMITSQDVLHSWAVPTLGLKTDAIPGR	Unambiguous	Cytochrome c oxidase subunit 2 OS=Homo sapiens GN=MT-CO2 PE=1 SV=1 - [COX2_HUMAN]	1	1	P00403	CID	1	0	1	6.87682	1	257	3	980.54	2939.61	705.127	78.1038	5980	5980	MCF7_10.RAW
															High	SQSSNDTFPTAMHIAAAIEVHEVLLPGLQK	Unambiguous	Fumarate hydratase, mitochondrial OS=Homo sapiens GN=FH PE=1 SV=3 - [FUMH_HUMAN]	1	1	P07954	CID	1	0	1	6.87538	0	500	3	1069.56	3206.67	632.908	87.14	7397	7397	MCF7_9.RAW
		High														GGNIGDGGGAADRVINQILTEMDGMSTKK	Unambiguous	Transitional endoplasmic reticulum ATPase OS=Homo sapiens GN=VCP PE=1 SV=4 - [TERA_HUMAN]	1	1	P55072	CID	0.4119	0	1	6.87309	2	500	3	969.84	2907.51	719.185	90.3019	7067	7067	MCF7_11.RAW
	High															KEAESCDCLQGFQLTHSLGGGTGSGMGTLLLSK	Unambiguous	Tubulin beta-4B chain OS=Homo sapiens GN=TUBB4B PE=1 SV=1 - [TBB4B_HUMAN]|Tubulin beta chain OS=Homo sapiens GN=TUBB PE=1 SV=2 - [TBB5_HUMAN]|Tubulin beta-8 chain OS=Homo sapiens GN=TUBB8 PE=1 SV=2 - [TBB8_HUMAN]	5	3	P68371;P07437;Q3ZCM7	CID	1	0	1	6.87216	1	96	3	1109.88	3327.63	612.796	71.3466	5340	5340	MCF7_10.RAW
	High															KEAESCDCLQGFQLTHSLGGGTGSGMGTLLISK	Unambiguous	Tubulin beta-4B chain OS=Homo sapiens GN=TUBB4B PE=1 SV=1 - [TBB4B_HUMAN]|Tubulin beta chain OS=Homo sapiens GN=TUBB PE=1 SV=2 - [TBB5_HUMAN]|Tubulin beta-8 chain OS=Homo sapiens GN=TUBB8 PE=1 SV=2 - [TBB8_HUMAN]	5	3	P68371;P07437;Q3ZCM7	CID	1	0	1	6.87216	1	96	3	1109.88	3327.63	612.796	71.3466	5340	5340	MCF7_10.RAW
		High														VQEQELKSEFEQNLSEKLSEQELQFR	Unambiguous	MICOS complex subunit MIC60 OS=Homo sapiens GN=IMMT PE=1 SV=1 - [MIC60_HUMAN]	1	1	Q16891	CID	1	0	1	6.8701	2	380	3	1066.56	3197.67	652.002	68.1593	5135	5135	MCF7_11.RAW
															High	VKATAAPAGAPPQPQDLEFTKLPNGLVIASLENYSPVSR	Unambiguous	Cytochrome b-c1 complex subunit 2, mitochondrial OS=Homo sapiens GN=UQCRC2 PE=1 SV=3 - [QCR2_HUMAN]	1	1	P22695	CID	1	0	1	6.87002	2	500	3	1350.04	4048.11	234.751	80.4055	6858	6858	MCF7_9.RAW
				High												DLSLNKLGIQTDDKGHIIVDEFQNTNVK	Unambiguous	Glutathione reductase, mitochondrial OS=Homo sapiens GN=GSR PE=1 SV=2 - [GSHR_HUMAN]	1	1	P00390	CID	1	0	1	6.86905	2	500	3	1053	3156.99	743.565	66.1874	4867	4867	MCF7_13.RAW
															High	INIPPPSVNRTEIVFTGEKEQLAQAVAR	Unambiguous	Vigilin OS=Homo sapiens GN=HDLBP PE=1 SV=2 - [VIGLN_HUMAN]	1	1	Q00341	CID	1	0	1	6.86688	2	308	3	1026.9	3078.69	328.415	64.2364	5360	5360	MCF7_9.RAW
													High			NIILEEGKEILVGDVGQTVDDPYATFVK	Unambiguous	Cofilin-1 OS=Homo sapiens GN=CFL1 PE=1 SV=3 - [COF1_HUMAN]	1	1	P23528	CID	1	0	1	6.86381	1	152	3	1022.08	3064.23	532.622	82.6685	7032	7032	MCF7_7.RAW
			High													KQKVEGTEPTTAFNLFVGNLNFNK	Unambiguous	Nucleolin OS=Homo sapiens GN=NCL PE=1 SV=3 - [NUCL_HUMAN]	1	1	P19338	CID	1	0	1	6.86161	2	317	3	900.48	2699.43	1119.16	78.4231	5775	5775	MCF7_12.RAW
								High								ALALGASTVMMGSLLAATTEAPGEYFFSDGIR	Unambiguous	Inosine-5'-monophosphate dehydrogenase 2 OS=Homo sapiens GN=IMPDH2 PE=1 SV=2 - [IMDH2_HUMAN]	1	1	P12268	CID	1	0	1	6.85928	0	325	3	1083.64	3248.91	401.337	109.39	9139	9139	MCF7_2.RAW
								High								NIILEEGKEILVGDVGQTVDDPYATFVK	Unambiguous	Cofilin-1 OS=Homo sapiens GN=CFL1 PE=1 SV=3 - [COF1_HUMAN]	1	1	P23528	CID	1	0	1	6.85926	1	241	3	1021.82	3063.45	278.143	83.5031	6801	6801	MCF7_2.RAW
		High														NILFVITKPDVYKSPASDTYIVFGEAK	Unambiguous	Nascent polypeptide-associated complex subunit alpha OS=Homo sapiens GN=NACA PE=1 SV=1 - [NACA_HUMAN]	2	1	Q13765	CID	1	0	1	6.85867	1	358	3	1006.26	3016.77	383.714	76.6427	5921	5921	MCF7_11.RAW
								High								FGAQLAHIQALISGIEAQLGDVR	Unambiguous	Keratin, type I cytoskeletal 19 OS=Homo sapiens GN=KRT19 PE=1 SV=4 - [K1C19_HUMAN]	1	1	P08727	CID	1	0	1	6.85861	0	177	2	1203.84	2406.68	-261.608	105.897	8820	8820	MCF7_2.RAW
										High						LVGQGASAVLLDLPNSGGEAQAK	Unambiguous	3-hydroxyacyl-CoA dehydrogenase type-2 OS=Homo sapiens GN=HSD17B10 PE=1 SV=3 - [HCD2_HUMAN]	1	1	Q99714	CID	1	0	1	6.85597	0	464	2	1098.68	2196.35	539.969	63.0716	3776	3776	MCF7_4.RAW
								High								TIVAINKDPEAPIFQVADYGIVADLFK	Unambiguous	Electron transfer flavoprotein subunit alpha, mitochondrial OS=Homo sapiens GN=ETFA PE=1 SV=1 - [ETFA_HUMAN]	1	1	P13804	CID	1	0	1	6.85584	1	363	3	983.78	2949.33	591.242	101.808	8451	8451	MCF7_2.RAW
		High														FWEVISDEHGIDPTGTYHGDSDLQLDR	Unambiguous	Tubulin beta chain OS=Homo sapiens GN=TUBB PE=1 SV=2 - [TBB5_HUMAN]	1	1	P07437	CID	0.3766	0	1	6.8545	0	247	3	1035.2	3103.59	379.489	62.8184	4634	4634	MCF7_11.RAW
		High														ASNGDAWVEAHGKLYSPSQIGAFVLMK	Unambiguous	Stress-70 protein, mitochondrial OS=Homo sapiens GN=HSPA9 PE=1 SV=2 - [GRP75_HUMAN]	1	1	P38646	CID	1	0	1	6.85279	1	306	3	960.18	2878.53	724.446	73.4181	5624	5624	MCF7_11.RAW
															High	SPFEVYVDKSQGDASKVTAQGPGLEPSGNIANK	Unambiguous	Filamin-A OS=Homo sapiens GN=FLNA PE=1 SV=4 - [FLNA_HUMAN]	1	1	P21333	CID	1	0	1	6.85158	2	406	3	1131.54	3392.61	567.141	52.3751	4165	4165	MCF7_9.RAW
				High												DSLSVNEFKELVTQQLPHLLKDVGSLDEK	Unambiguous	Protein S100-A13 OS=Homo sapiens GN=S100A13 PE=1 SV=1 - [S10AD_HUMAN]	1	1	Q99584	CID	1	0	1	6.84819	2	500	3	1095.22	3283.65	584.392	99.5214	6519	6519	MCF7_13.RAW
					High											YRGSIHDFPGFDPNQDAEALYTAMK	Unambiguous	Annexin A6 OS=Homo sapiens GN=ANXA6 PE=1 SV=3 - [ANXA6_HUMAN]	1	1	P08133	CID	1	0	1	6.84624	1	352	3	949.54	2846.61	1157.86	72.9827	5153	5153	MCF7_14.RAW
High																FGAQLAHIQALISGIEAQLGDVR	Unambiguous	Keratin, type I cytoskeletal 19 OS=Homo sapiens GN=KRT19 PE=1 SV=4 - [K1C19_HUMAN]	1	1	P08727	CID	1	0	1	6.84524	0	80	2	1204.76	2408.51	499.637	125.609	9617	9617	MCF7_1.RAW
						High										LHQLAMQQSHFPMTHGNTGFSGIESSSPEVK	Unambiguous	Poly(rC)-binding protein 2 OS=Homo sapiens GN=PCBP2 PE=1 SV=1 - [PCBP2_HUMAN]	1	1	Q15366	CID	1	0	1	6.84503	0	285	3	1128.56	3383.67	316.516	48.9704	4123	4123	MCF7_15.RAW
															High	KLETAVNLAWTAGNSNTR	Unambiguous	Voltage-dependent anion-selective channel protein 1 OS=Homo sapiens GN=VDAC1 PE=1 SV=2 - [VDAC1_HUMAN]	1	1	P21796	CID	1	0	1	6.8438	1	198	2	973.235	1945.46	-280.611	50.5434	3976	3976	MCF7_9.RAW
												High				SPASDTYIVFGEAKIEDLSQQAQLAAAEK	Unambiguous	Nascent polypeptide-associated complex subunit alpha OS=Homo sapiens GN=NACA PE=1 SV=1 - [NACA_HUMAN]	2	1	Q13765	CID	1	0	1	6.84375	1	413	3	1028.18	3082.53	643.322	79.4985	5947	5947	MCF7_6.RAW
		High														KIEIGDGAELTAEFLYDEVHPK	Unambiguous	Twinfilin-2 OS=Homo sapiens GN=TWF2 PE=1 SV=2 - [TWF2_HUMAN]	1	1	Q6IBS0	CID	1	0	1	6.84343	1	500	3	826.14	2476.41	872.388	80.6522	6277	6277	MCF7_11.RAW
High																VAVLGASGGIGQPLSLLLK	Unambiguous	Malate dehydrogenase, mitochondrial OS=Homo sapiens GN=MDH2 PE=1 SV=3 - [MDHM_HUMAN]	1	1	P40926	CID	0.5322	0	1	6.84343	0	119	2	896.731	1792.45	-354.175	107.333	8061	8061	MCF7_1.RAW
		High														KEGGQYGLVAACAAGGQGHAMIVEAYPK	Unambiguous	Trifunctional enzyme subunit beta, mitochondrial OS=Homo sapiens GN=HADHB PE=1 SV=3 - [ECHB_HUMAN]	1	1	P55084	CID	1	0	1	6.84335	1	438	3	926.5	2777.49	407.122	56.671	4062	4062	MCF7_11.RAW
												High				YGKDATNVGDEGGFAPNILENKEGLELLK	Unambiguous	Alpha-enolase OS=Homo sapiens GN=ENO1 PE=1 SV=2 - [ENOA_HUMAN]	1	1	P06733	CID	0.098	0	1	6.84327	2	500	3	1031.86	3093.57	648.784	70.5051	5109	5109	MCF7_6.RAW
	High															VALSNMNVIDRKPYPDDENLVEVK	Unambiguous	Puromycin-sensitive aminopeptidase OS=Homo sapiens GN=NPEPPS PE=1 SV=2 - [PSA_HUMAN]	2	1	P55786	CID	1	0	1	6.83836	1	131	3	920.54	2759.61	433.868	53.9243	3648	3648	MCF7_10.RAW
													High			GHYTEGAELVDSVLDVVR	Unambiguous	Tubulin beta-2A chain OS=Homo sapiens GN=TUBB2A PE=1 SV=1 - [TBB2A_HUMAN]|Tubulin beta-4B chain OS=Homo sapiens GN=TUBB4B PE=1 SV=1 - [TBB4B_HUMAN]|Tubulin beta-3 chain OS=Homo sapiens GN=TUBB3 PE=1 SV=2 - [TBB3_HUMAN]|Tubulin beta chain OS=Homo sapiens GN=TUBB PE=1 SV=2 - [TBB5_HUMAN]	5	3	P68371;Q13509;P07437	CID	1	0	1	6.83773	0	119	2	979.702	1958.4	-298.331	83.5602	7117	7117	MCF7_7.RAW
	High															TSPADHGGSVGSESGGSAVDSVAGEHSVSGR	Unambiguous	E3 ubiquitin-protein ligase UBR4 OS=Homo sapiens GN=UBR4 PE=1 SV=1 - [UBR4_HUMAN]	1	1	Q5T4S7	CID	1	0	1	6.83384	0	500	3	947.76	2841.27	351.092	29.7206	1461	1461	MCF7_10.RAW
		High														KYGGPPPDSVYSGQQPSVGTEIFVGKIPR	Unambiguous	Heterogeneous nuclear ribonucleoprotein Q OS=Homo sapiens GN=SYNCRIP PE=1 SV=2 - [HNRPQ_HUMAN]	1	1	O60506	CID	1	0	1	6.83151	2	307	3	1021.54	3062.61	661.661	58.4972	4231	4231	MCF7_11.RAW
	High															NLEALALDLMEPEQAVDLTLPKVEAMNKR	Unambiguous	X-ray repair cross-complementing protein 6 OS=Homo sapiens GN=XRCC6 PE=1 SV=2 - [XRCC6_HUMAN]	1	1	P12956	CID	1	0	1	6.83131	2	500	3	1085.22	3253.65	597.436	98.5379	7615	7615	MCF7_10.RAW
													High			DHSVAESLNYVASWNMSMLQTQDLVK	Unambiguous	Delta(3,5)-Delta(2,4)-dienoyl-CoA isomerase, mitochondrial OS=Homo sapiens GN=ECH1 PE=1 SV=2 - [ECH1_HUMAN]	1	1	Q13011	CID	1	0	1	6.82878	0	500	3	990.12	2968.35	654.592	88.2076	7544	7544	MCF7_7.RAW
		High														LLEMNLMHAPQVADAILGNQMFTHYDR	Unambiguous	Clathrin heavy chain 1 OS=Homo sapiens GN=CLTC PE=1 SV=5 - [CLH1_HUMAN]	1	1	Q00610	CID	1	0	1	6.827	0	406	3	1044.2	3130.59	662.45	88.9804	6963	6963	MCF7_11.RAW
								High								VAVLGASGGIGQPLSLLLK	Unambiguous	Malate dehydrogenase, mitochondrial OS=Homo sapiens GN=MDH2 PE=1 SV=3 - [MDHM_HUMAN]	1	1	P40926	CID	0.4758	0	1	6.82598	0	229	2	896.744	1792.48	-339.936	86.1786	7045	7045	MCF7_2.RAW
						High										GHFEEEKQQLSSLITDLQSSISNLSQAKEELEQASQAHGAR	Unambiguous	Nuclear mitotic apparatus protein 1 OS=Homo sapiens GN=NUMA1 PE=1 SV=2 - [NUMA1_HUMAN]	1	1	Q14980	CID	1	0	1	6.82427	2	500	3	1510.22	4528.65	976.35	95.0692	8066	8066	MCF7_15.RAW
												High				ALQRPSAAAPQAENGPAAAPAVAAPAATEAPK	Unambiguous	Squamous cell carcinoma antigen recognized by T-cells 3 OS=Homo sapiens GN=SART3 PE=1 SV=1 - [SART3_HUMAN]	1	1	Q15020	CID	1	0	1	6.82232	0	440	3	989.5	2966.49	315.611	36.3205	1906	1906	MCF7_6.RAW
	High															ASLEAAIADAEQRGELAIKDANAK	Unambiguous	Keratin, type II cytoskeletal 8 OS=Homo sapiens GN=KRT8 PE=1 SV=7 - [K2C8_HUMAN]	1	1	P05787	CID	1	0	1	6.81907	2	3	3	819.48	2456.43	466.774	73.0835	5514	5514	MCF7_10.RAW
			High													VLHEAEGHIVTCETNTGEVYR	Unambiguous	Small nuclear ribonucleoprotein Sm D3 OS=Homo sapiens GN=SNRPD3 PE=1 SV=1 - [SMD3_HUMAN]	1	1	P62318	CID	1	0	1	6.81749	0	261	2	1178.77	2356.54	-244.989	37.8574	2313	2313	MCF7_12.RAW
					High											HIADLAGNSEVILPVPAFNVINGGSHAGNKLAMQEFMILPVGAANFR	Unambiguous	Alpha-enolase OS=Homo sapiens GN=ENO1 PE=1 SV=2 - [ENOA_HUMAN]	1	1	P06733	CID	1	0	1	6.81141	1	500	4	1227.24	4905.94	1100.5	97.6556	6332	6332	MCF7_14.RAW
														High		SGPFGQIFRPDNFVFGQSGAGNNWAK	Unambiguous	Tubulin beta-2A chain OS=Homo sapiens GN=TUBB2A PE=1 SV=1 - [TBB2A_HUMAN]|Tubulin beta-4B chain OS=Homo sapiens GN=TUBB4B PE=1 SV=1 - [TBB4B_HUMAN]|Tubulin beta chain OS=Homo sapiens GN=TUBB PE=1 SV=2 - [TBB5_HUMAN]	5	2	P68371;P07437	CID	1	0	1	6.80984	0	226	3	934.12	2800.35	714.889	68.1189	6174	6174	MCF7_8.RAW
						High										MVHFLTHYADKIESVHFSDQFSGPK	Unambiguous	Coiled-coil domain-containing protein 47 OS=Homo sapiens GN=CCDC47 PE=1 SV=1 - [CCD47_HUMAN]	1	1	Q96A33	CID	1	0	1	6.80979	1	153	3	974.84	2922.51	717.42	61.4552	5415	5415	MCF7_15.RAW
					High											KFDLGQDVIDFTGHALALYR	Unambiguous	Rab GDP dissociation inhibitor alpha OS=Homo sapiens GN=GDI1 PE=1 SV=2 - [GDIA_HUMAN]|Rab GDP dissociation inhibitor beta OS=Homo sapiens GN=GDI2 PE=1 SV=2 - [GDIB_HUMAN]	2	2	P31150;P50395	CID	1	0	1	6.80559	1	66	3	760.78	2280.33	501.444	94.4711	6185	6185	MCF7_14.RAW
								High								GLIAEAAQLGPVGGVFNLAVVLR	Unambiguous	Fatty acid synthase OS=Homo sapiens GN=FASN PE=1 SV=3 - [FAS_HUMAN]	1	1	P49327	CID	1	0	1	6.80366	0	363	2	1132.32	2263.64	-299.231	102.699	8530	8530	MCF7_2.RAW
						High										GQYISPFHDIPIYADKDVFHMVVEVPR	Unambiguous	Inorganic pyrophosphatase OS=Homo sapiens GN=PPA1 PE=1 SV=2 - [IPYR_HUMAN]	1	1	Q15181	CID	1	0	1	6.79846	1	500	3	1058.88	3174.63	640.348	80.4074	7197	7197	MCF7_15.RAW
											High					FLESGGQDGAGDDDDLEDLEEAEEPDMEEDDDQKAVKDEL	Unambiguous	Protein disulfide-isomerase OS=Homo sapiens GN=P4HB PE=1 SV=3 - [PDIA1_HUMAN]	1	1	P07237	CID	1	0	1	6.79722	2	424	3	1471.23	4411.69	-252.196	66.1275	4726	4726	MCF7_5.RAW
				High												GILGYTEHQVVSSDFNSDTHSSTFDAGAGIALNDHFVK	Unambiguous	Glyceraldehyde-3-phosphate dehydrogenase OS=Homo sapiens GN=GAPDH PE=1 SV=3 - [G3P_HUMAN]	1	1	P04406	CID	1	0	1	6.79648	0	215	3	1347.26	4039.77	710.565	69.776	5140	5140	MCF7_13.RAW
														High		LTGMAFRVPTANVSVVDLTCR	Unambiguous	Glyceraldehyde-3-phosphate dehydrogenase OS=Homo sapiens GN=GAPDH PE=1 SV=3 - [G3P_HUMAN]	1	1	P04406	CID	1	0	1	6.79632	1	191	3	750.466	2249.38	-351.282	61.0156	5511	5511	MCF7_8.RAW
						High										SGAFGHLFRPDNFIFGQSGAGNNWAK	Unambiguous	Tubulin beta-3 chain OS=Homo sapiens GN=TUBB3 PE=1 SV=2 - [TBB3_HUMAN]	1	1	Q13509	CID	1	0	1	6.796	0	457	3	933.18	2797.53	779.834	72.6742	6537	6537	MCF7_15.RAW
		High														FWEVISDEHGIDPTGTYHGDSDLQLER	Unambiguous	Tubulin beta-4B chain OS=Homo sapiens GN=TUBB4B PE=1 SV=1 - [TBB4B_HUMAN]	2	1	P68371	CID	1	0	1	6.79506	0	291	3	1039.84	3117.51	347.113	62.8368	4636	4636	MCF7_11.RAW
											High					TPVANQSSNLTATQMSFPVQGVHTVAQTVSR	Unambiguous	AT-rich interactive domain-containing protein 2 OS=Homo sapiens GN=ARID2 PE=1 SV=2 - [ARID2_HUMAN]	1	1	Q68CP9	CID	1	0	1	6.79104	0	500	3	1086.86	3258.57	591.492	63.707	4486	4486	MCF7_5.RAW
					High											KASFEEASNQLINHIEQFLDTNETPYFMK	Unambiguous	X-ray repair cross-complementing protein 5 OS=Homo sapiens GN=XRCC5 PE=1 SV=3 - [XRCC5_HUMAN]	1	1	P13010	CID	1	0	1	6.79093	1	500	3	1149.52	3446.55	552.34	107.325	6757	6757	MCF7_14.RAW
				High												VIHDNFGIVEGLMTTVHAITATQK	Unambiguous	Glyceraldehyde-3-phosphate dehydrogenase OS=Homo sapiens GN=GAPDH PE=1 SV=3 - [G3P_HUMAN]	1	1	P04406	CID	1	0	1	6.78957	0	500	3	867.14	2599.41	1556.28	96.8604	6416	6416	MCF7_13.RAW
													High			NIKTIAECLADELINAAK	Unambiguous	40S ribosomal protein S5 OS=Homo sapiens GN=RPS5 PE=1 SV=4 - [RS5_HUMAN]	1	1	P46782	CID	1	0	1	6.78605	1	403	2	965.223	1929.44	-307.706	103.576	8770	8770	MCF7_7.RAW
															High	SKVGGTKPAGGDFGEVLNSAANASATTTEPLPEKTQESL	Unambiguous	Tumor protein D52 OS=Homo sapiens GN=TPD52 PE=1 SV=2 - [TPD52_HUMAN]	1	1	P55327	CID	1	0	1	6.78508	2	500	3	1287.94	3861.81	488.283	60.4571	4992	4992	MCF7_9.RAW
				High												GILGYTEHQVVSSDFNSDTHSSTFDAGAGIALNDHFVK	Unambiguous	Glyceraldehyde-3-phosphate dehydrogenase OS=Homo sapiens GN=GAPDH PE=1 SV=3 - [G3P_HUMAN]	1	1	P04406	CID	1	0	1	6.78456	0	500	3	1346.94	4038.81	473.04	103.625	6669	6669	MCF7_13.RAW
											High					GLVEPVNVVDNGDGTHTVTYTPSQEGPYMVSVK	Unambiguous	Filamin-B OS=Homo sapiens GN=FLNB PE=1 SV=2 - [FLNB_HUMAN]	1	1	O75369	CID	1	0	1	6.78035	0	256	3	1164.8	3492.39	773.416	62.0513	4317	4317	MCF7_5.RAW
	High															NQLKDMAIATGGAVFGEEGLTLNLEDVQPHDLGK	Unambiguous	60 kDa heat shock protein, mitochondrial OS=Homo sapiens GN=HSPD1 PE=1 SV=2 - [CH60_HUMAN]	1	1	P10809	CID	1	0	1	6.78027	1	334	3	1194.94	3582.81	561.031	79.429	6101	6101	MCF7_10.RAW
						High										HSQFLGYPITLYLEKER	Unambiguous	Heat shock protein HSP 90-beta OS=Homo sapiens GN=HSP90AB1 PE=1 SV=4 - [HS90B_HUMAN]|Putative heat shock protein HSP 90-beta 2 OS=Homo sapiens GN=HSP90AB2P PE=1 SV=2 - [H90B2_HUMAN]	2	1	P08238	CID	1	0	1	6.77941	1	33	3	698.498	2093.48	-296.655	67.227	6009	6009	MCF7_15.RAW
						High										HSQFIGYPITLYLEKER	Unambiguous	Heat shock protein HSP 90-beta OS=Homo sapiens GN=HSP90AB1 PE=1 SV=4 - [HS90B_HUMAN]|Putative heat shock protein HSP 90-beta 2 OS=Homo sapiens GN=HSP90AB2P PE=1 SV=2 - [H90B2_HUMAN]	2	1	P08238	CID	1	0	1	6.77941	1	33	3	698.498	2093.48	-296.655	67.227	6009	6009	MCF7_15.RAW
															High	SVGELPSTVESLQKVQEQVHTLLSQDQAQAAR	Unambiguous	Cytoskeleton-associated protein 4 OS=Homo sapiens GN=CKAP4 PE=1 SV=2 - [CKAP4_HUMAN]	1	1	Q07065	CID	1	0	1	6.77681	1	500	3	1160.24	3478.71	548.289	84.3112	7179	7179	MCF7_9.RAW
	High															TKSCSGVEFSTSGSSNTDTGKVTGTLETK	Unambiguous	Voltage-dependent anion-selective channel protein 2 OS=Homo sapiens GN=VDAC2 PE=1 SV=2 - [VDAC2_HUMAN]	1	1	P45880	CID	1	0	1	6.77406	2	474	3	970.178	2908.52	-291.954	37.4643	2115	2115	MCF7_10.RAW
															High	TVSLGAGAKDELHIVEAEAMNYEGSPIK	Unambiguous	Nucleophosmin OS=Homo sapiens GN=NPM1 PE=1 SV=2 - [NPM_HUMAN]	1	1	P06748	CID	1	0	1	6.77282	1	122	3	977.8	2931.39	656.391	72.7241	6165	6165	MCF7_9.RAW
				High												QRHELLLGAGSGPGAGQQQATPGALLQAGPPR	Unambiguous	U5 small nuclear ribonucleoprotein 40 kDa protein OS=Homo sapiens GN=SNRNP40 PE=1 SV=1 - [SNR40_HUMAN]	1	1	Q96DI7	CID	1	0	1	6.76855	1	469	3	1046.26	3136.77	989.531	54.0999	3883	3883	MCF7_13.RAW
				High												RPTPNDDTLDEGVGLVHSNIATEHIPSPAK	Unambiguous	Hydroxymethylglutaryl-CoA synthase, cytoplasmic OS=Homo sapiens GN=HMGCS1 PE=1 SV=2 - [HMCS1_HUMAN]	1	1	Q01581	CID	1	0	1	6.76527	0	500	4	796.78	3184.1	1101.11	55.0243	3956	3956	MCF7_13.RAW
			High													KMQQNIQELEEQLEEEESARQK	Unambiguous	Myosin-9 OS=Homo sapiens GN=MYH9 PE=1 SV=4 - [MYH9_HUMAN]	1	1	P35579	CID	1	0	1	6.76508	2	431	3	907.22	2719.65	860.647	58.2344	4218	4218	MCF7_12.RAW
	High															KFDLGQDVIDFTGHALALYR	Unambiguous	Rab GDP dissociation inhibitor alpha OS=Homo sapiens GN=GDI1 PE=1 SV=2 - [GDIA_HUMAN]|Rab GDP dissociation inhibitor beta OS=Homo sapiens GN=GDI2 PE=1 SV=2 - [GDIB_HUMAN]	2	2	P31150;P50395	CID	1	0	1	6.76419	1	500	3	760.18	2278.52	-288.636	93.2023	7227	7227	MCF7_10.RAW
		High														KPTDGASSSNCVTDISHLVR	Unambiguous	Nuclear autoantigenic sperm protein OS=Homo sapiens GN=NASP PE=1 SV=2 - [NASP_HUMAN]	1	1	P49321	CID	1	0	1	6.76404	0	223	3	696.106	2086.3	-343.325	50.4207	3457	3457	MCF7_11.RAW
															High	GISEDSHLESLQDVGQSAAPTFMISPETVTGTGKK	Unambiguous	Microtubule-associated protein 4 OS=Homo sapiens GN=MAP4 PE=1 SV=3 - [MAP4_HUMAN]	1	1	P27816	CID	1	0	1	6.76226	1	381	3	1207.2	3619.59	503.186	66.2256	5555	5555	MCF7_9.RAW
				High												GILGYTEHQVVSSDFNSDTHSSTFDAGAGIALNDHFVK	Unambiguous	Glyceraldehyde-3-phosphate dehydrogenase OS=Homo sapiens GN=GAPDH PE=1 SV=3 - [G3P_HUMAN]	1	1	P04406	CID	1	0	1	6.76219	0	500	3	1346.96	4038.87	487.888	109.814	6878	6878	MCF7_13.RAW
													High			VAHALAEGLGVIACIGEK	Unambiguous	Triosephosphate isomerase OS=Homo sapiens GN=TPI1 PE=1 SV=3 - [TPIS_HUMAN]	1	1	P60174	CID	0.3964	0	1	6.76161	0	65	2	875.725	1750.44	-291.318	72.2757	5989	5989	MCF7_7.RAW
				High												VRQLVEQVEQIQKEQNYQR	Unambiguous	Transmembrane emp24 domain-containing protein 9 OS=Homo sapiens GN=TMED9 PE=1 SV=2 - [TMED9_HUMAN]	1	1	Q9BVK6	CID	1	0	1	6.76159	2	70	3	806.68	2418.03	1137.9	45.2958	3107	3107	MCF7_13.RAW
														High		LQLETEIEALKEELLFMK	Unambiguous	Keratin, type I cytoskeletal 18 OS=Homo sapiens GN=KRT18 PE=1 SV=2 - [K1C18_HUMAN]	1	1	P05783	CID	1	0	1	6.76019	1	450	2	1088.8	2176.59	-272.212	88.8527	7791	7791	MCF7_8.RAW
											High					FGAQLAHIQALISGIEAQLGDVR	Unambiguous	Keratin, type I cytoskeletal 19 OS=Homo sapiens GN=KRT19 PE=1 SV=4 - [K1C19_HUMAN]	1	1	P08727	CID	1	0	1	6.75892	0	500	2	1203.86	2406.71	-249.127	111.691	8946	8946	MCF7_5.RAW
													High			YQLLQLVEPFGVISNHLILNK	Unambiguous	Matrin-3 OS=Homo sapiens GN=MATR3 PE=1 SV=2 - [MATR3_HUMAN]	1	1	P43243	CID	0.483	0	1	6.75111	0	500	2	1219.39	2437.76	-253.085	99.8965	8510	8510	MCF7_7.RAW
											High					ALQRPSAAAPQAENGPAAAPAVAAPAATEAPK	Unambiguous	Squamous cell carcinoma antigen recognized by T-cells 3 OS=Homo sapiens GN=SART3 PE=1 SV=1 - [SART3_HUMAN]	1	1	Q15020	CID	1	0	1	6.75072	0	233	3	989.46	2966.37	275.17	37.4436	1895	1895	MCF7_5.RAW
														High		TGAIVDVPVGEELLGRVVDALGNAIDGKGPIGSK	Unambiguous	ATP synthase subunit alpha, mitochondrial OS=Homo sapiens GN=ATP5A1 PE=1 SV=1 - [ATPA_HUMAN]	1	1	P25705	CID	1	0	1	6.7463	2	500	3	1107.24	3319.71	871.808	107.654	8563	8563	MCF7_8.RAW
	High															MRPGAYSTGYGGYEEYSGLSDGYGFTTDLFGR	Unambiguous	Heterogeneous nuclear ribonucleoprotein F OS=Homo sapiens GN=HNRNPF PE=1 SV=3 - [HNRPF_HUMAN]	1	1	P52597	CID	1	0	1	6.74586	0	500	3	1158.54	3473.62	-260.571	77.2836	5903	5903	MCF7_10.RAW
														High		NIKTIAECLADELINAAK	Unambiguous	40S ribosomal protein S5 OS=Homo sapiens GN=RPS5 PE=1 SV=4 - [RS5_HUMAN]	1	1	P46782	CID	1	0	1	6.7443	1	500	2	965.265	1929.52	-263.281	92.2037	7951	7951	MCF7_8.RAW
													High			NAATEDLWESLENASGKPIAAVMNTWTK	Unambiguous	Puromycin-sensitive aminopeptidase OS=Homo sapiens GN=NPEPPS PE=1 SV=2 - [PSA_HUMAN]	1	1	P55786	CID	1	0	1	6.7437	0	367	3	1016.2	3046.57	-297.235	98.4128	8398	8398	MCF7_7.RAW
														High		VKATAAPAGAPPQPQDLEFTKLPNGLVIASLENYSPVSR	Unambiguous	Cytochrome b-c1 complex subunit 2, mitochondrial OS=Homo sapiens GN=UQCRC2 PE=1 SV=3 - [QCR2_HUMAN]	1	1	P22695	CID	1	0	1	6.74366	2	500	3	1350	4047.99	205.113	69.6586	6319	6319	MCF7_8.RAW
											High					IMQSSSEVGYDAMAGDFVNMVEK	Unambiguous	60 kDa heat shock protein, mitochondrial OS=Homo sapiens GN=HSPD1 PE=1 SV=2 - [CH60_HUMAN]	1	1	P10809	CID	1	0	1	6.74281	0	347	3	837.3	2509.89	707.676	80.3852	6086	6086	MCF7_5.RAW
							High									ADKDYHFKVDNDENEHQLSLR	Unambiguous	Nucleophosmin OS=Homo sapiens GN=NPM1 PE=1 SV=2 - [NPM_HUMAN]	1	1	P06748	CID	1	0	1	6.74245	2	500	3	858.136	2572.39	-313.757	38.6226	3327	3327	MCF7_16.RAW
													High			LQLETEIEALKEELLFMK	Unambiguous	Keratin, type I cytoskeletal 18 OS=Homo sapiens GN=KRT18 PE=1 SV=2 - [K1C18_HUMAN]	1	1	P05783	CID	1	0	1	6.74076	1	227	2	1088.78	2176.55	-286.574	100.347	8543	8543	MCF7_7.RAW
				High												GILGYTEHQVVSSDFNSDTHSSTFDAGAGIALNDHFVK	Unambiguous	Glyceraldehyde-3-phosphate dehydrogenase OS=Homo sapiens GN=GAPDH PE=1 SV=3 - [G3P_HUMAN]	1	1	P04406	CID	1	0	1	6.73928	0	500	4	1010.86	4040.42	871.998	102.68	6636	6636	MCF7_13.RAW
		High														FSELTAEKLGFAGLVQEISFGTTKDK	Unambiguous	T-complex protein 1 subunit epsilon OS=Homo sapiens GN=CCT5 PE=1 SV=1 - [TCPE_HUMAN]	1	1	P48643	CID	0.4205	0	1	6.73219	2	500	3	939.86	2817.57	388.156	86.4099	6757	6757	MCF7_11.RAW
High																ALALGASTVMMGSLLAATTEAPGEYFFSDGIR	Unambiguous	Inosine-5'-monophosphate dehydrogenase 2 OS=Homo sapiens GN=IMPDH2 PE=1 SV=2 - [IMDH2_HUMAN]	1	1	P12268	CID	1	0	1	6.73141	0	268	3	1083.68	3249.03	438.256	127.802	9808	9808	MCF7_1.RAW
					High											LMELHGEGSSSGKATGDETGAKVER	Unambiguous	40S ribosomal protein S3a OS=Homo sapiens GN=RPS3A PE=1 SV=2 - [RS3A_HUMAN]	1	1	P61247	CID	1	0	1	6.72927	2	500	3	849.78	2547.33	435.824	27.7758	1406	1406	MCF7_14.RAW
															High	LVSQTGPVHAPIFTMSVEVDGNSFEASGPSKK	Unambiguous	Interleukin enhancer-binding factor 3 OS=Homo sapiens GN=ILF3 PE=1 SV=3 - [ILF3_HUMAN]	1	1	Q12906	CID	1	0	1	6.72849	1	379	3	1105.9	3315.68	-293.581	66.6007	5593	5593	MCF7_9.RAW
												High				ASRLPGPTGSVVSTGTSFSSSSPGLASAGAAEGK	Unambiguous	Mitochondrial antiviral-signaling protein OS=Homo sapiens GN=MAVS PE=1 SV=2 - [MAVS_HUMAN]	1	1	Q7Z434	CID	1	0	1	6.7255	1	470	3	1027.18	3079.53	321.957	49.4353	3067	3067	MCF7_6.RAW
											High					GTSFDAAATSGGSASSEKASSTSPVEISEWLDQK	Unambiguous	Electron transfer flavoprotein subunit alpha, mitochondrial OS=Homo sapiens GN=ETFA PE=1 SV=1 - [ETFA_HUMAN]	1	1	P13804	CID	1	0	1	6.72475	1	500	3	1130.78	3390.33	518.828	68.51	4959	4959	MCF7_5.RAW
								High								QNFTEPTAIQAQGWPVALSGLDMVGVAQTGSGK	Unambiguous	Probable ATP-dependent RNA helicase DDX5 OS=Homo sapiens GN=DDX5 PE=1 SV=1 - [DDX5_HUMAN]	1	1	P17844	CID	1	0	1	6.72089	0	500	3	1120.72	3360.15	437.974	85.6285	6994	6994	MCF7_2.RAW
														High		SGSAADTQAVADAVTYQLGFHSIELNEPPLVHTAASLFK	Unambiguous	Proteasome subunit beta type-6 OS=Homo sapiens GN=PSMB6 PE=1 SV=4 - [PSB6_HUMAN]	1	1	P28072	CID	1	0	1	6.71961	0	500	3	1353.34	4058.01	485.553	85.9345	7634	7634	MCF7_8.RAW
															High	GQQLVMMPNKHNVEVLGILSDDVETDTVAPGENLK	Unambiguous	Eukaryotic peptide chain release factor GTP-binding subunit ERF3A OS=Homo sapiens GN=GSPT1 PE=1 SV=1 - [ERF3A_HUMAN]	1	1	P15170	CID	1	0	1	6.71839	1	382	3	1264.6	3791.79	233.728	75.6468	6433	6433	MCF7_9.RAW
					High											IITVEKHPDADSLYVEKIDVGEAEPR	Unambiguous	Tyrosine--tRNA ligase, cytoplasmic OS=Homo sapiens GN=YARS PE=1 SV=4 - [SYYC_HUMAN]	1	1	P54577	CID	1	0	1	6.71745	2	464	3	975.88	2925.63	724.825	50.7	3391	3391	MCF7_14.RAW
	High															INEVQTDVGVDTKHQTLQGVAFPISR	Unambiguous	Twinfilin-1 OS=Homo sapiens GN=TWF1 PE=1 SV=3 - [TWF1_HUMAN]	1	1	Q12792	CID	1	0	1	6.71552	1	420	3	951.88	2853.63	397.819	53.6929	3626	3626	MCF7_10.RAW
					High											ISSIQSIVPALEIANAHRKPLVIIAEDVDGEALSTLVLNR	Unambiguous	60 kDa heat shock protein, mitochondrial OS=Homo sapiens GN=HSPD1 PE=1 SV=2 - [CH60_HUMAN]	1	1	P10809	CID	1	0	1	6.71453	1	500	3	1423.38	4268.13	641.613	102.085	6523	6523	MCF7_14.RAW
								High								SLEGDLEDLKDQIAQLEASLAAAKK	Unambiguous	Lamin-B1 OS=Homo sapiens GN=LMNB1 PE=1 SV=2 - [LMNB1_HUMAN]	1	1	P20700	CID	1	0	1	6.71306	2	500	3	886.8	2658.39	745.315	101.201	8398	8398	MCF7_2.RAW
					High											RLSEDYGVLKTDEGIAYR	Unambiguous	Peroxiredoxin-2 OS=Homo sapiens GN=PRDX2 PE=1 SV=5 - [PRDX2_HUMAN]	1	1	P32119	CID	0.5052	0	1	6.71299	2	91	2	1042.78	2084.54	-248.697	45.3623	2902	2902	MCF7_14.RAW
														High		DKLDGNELDLSLSDLNEVPVKELAALPK	Unambiguous	Leucine-rich repeat-containing protein 59 OS=Homo sapiens GN=LRRC59 PE=1 SV=1 - [LRC59_HUMAN]	1	1	Q96AG4	CID	1	0	1	6.71221	2	409	3	1013.22	3037.65	668.477	72.9977	6609	6609	MCF7_8.RAW
			High													KLGGSLADSYLDEGFLLDKK	Unambiguous	T-complex protein 1 subunit beta OS=Homo sapiens GN=CCT2 PE=1 SV=4 - [TCPB_HUMAN]	1	1	P78371	CID	1	0	1	6.71066	2	50	3	724.12	2170.35	553.629	67.2152	4990	4990	MCF7_12.RAW
						High										VADKIQLINNMLDKVNEMIIGGGMAFTFLK	Unambiguous	Phosphoglycerate kinase 1 OS=Homo sapiens GN=PGK1 PE=1 SV=3 - [PGK1_HUMAN]	1	1	P00558	CID	1	0	1	6.70916	2	158	3	1108.3	3322.88	-265.217	121.619	9276	9276	MCF7_15.RAW
				High												GILGYTEHQVVSSDFNSDTHSSTFDAGAGIALNDHFVK	Unambiguous	Glyceraldehyde-3-phosphate dehydrogenase OS=Homo sapiens GN=GAPDH PE=1 SV=3 - [G3P_HUMAN]	1	1	P04406	CID	1	0	1	6.70477	0	500	4	1010.6	4039.38	614.758	101.422	6592	6592	MCF7_13.RAW
				High												FRAPDEPQQAQVPHVWGWEVAGAPALR	Unambiguous	Mitotic interactor and substrate of PLK1 OS=Homo sapiens GN=MISP PE=1 SV=1 - [MISP_HUMAN]	1	1	Q8IVT2	CID	1	0	1	6.70421	1	392	3	1005.56	3014.67	710.711	68.7272	5060	5060	MCF7_13.RAW
			High													STAQQELDGKPASPTPVIVASHTANKEEK	Unambiguous	Coatomer subunit beta' OS=Homo sapiens GN=COPB2 PE=1 SV=2 - [COPB2_HUMAN]	1	1	P35606	CID	1	0	1	6.70315	1	346	3	1012.22	3034.65	361.352	34.915	2040	2040	MCF7_12.RAW
			High													VWAHYEEQPVEEVMPVLEEKER	Unambiguous	Staphylococcal nuclease domain-containing protein 1 OS=Homo sapiens GN=SND1 PE=1 SV=1 - [SND1_HUMAN]	1	1	Q7KZF4	CID	1	0	1	6.70106	1	500	3	909.5	2726.49	63.1858	62.973	4636	4636	MCF7_12.RAW
		High														QVFGEATKQPGITFIAAKFDGILGMAYPR	Unambiguous	Cathepsin D OS=Homo sapiens GN=CTSD PE=1 SV=1 - [CATD_HUMAN]	1	1	P07339	CID	1	0	1	6.69968	2	500	3	1043.58	3128.73	665.062	93.687	7298	7298	MCF7_11.RAW
				High												VRELFVQSEIFPLETPAFAIKEQGFR	Unambiguous	GMP synthase [glutamine-hydrolyzing] OS=Homo sapiens GN=GMPS PE=1 SV=1 - [GUAA_HUMAN]	1	1	P49915	CID	1	0	1	6.69781	2	500	3	1018.94	3054.81	1039.37	85.5354	5927	5927	MCF7_13.RAW
			High													KAALSASEGEEVPQDKAPSHVPFLLIGGGTAAFAAAR	Unambiguous	Apoptosis-inducing factor 1, mitochondrial OS=Homo sapiens GN=AIFM1 PE=1 SV=1 - [AIFM1_HUMAN]	1	1	O95831	CID	1	0	1	6.6978	2	220	3	1222.62	3665.85	527.11	72.509	5373	5373	MCF7_12.RAW
	High															AQIQQFHSQIAAQTSASVLAEELHK	Unambiguous	Kinectin OS=Homo sapiens GN=KTN1 PE=1 SV=1 - [KTN1_HUMAN]	1	1	Q86UP2	CID	0.3842	0	1	6.69443	0	266	3	913.18	2737.53	772.313	57.0385	3956	3956	MCF7_10.RAW
															High	ELAEQLGLSTGEKEKLPGELEPVQATQNK	Unambiguous	Eukaryotic translation initiation factor 3 subunit G OS=Homo sapiens GN=EIF3G PE=1 SV=2 - [EIF3G_HUMAN]	1	1	O75821	CID	1	0	1	6.69327	2	196	3	1045.9	3135.7	-299.115	55.8953	4524	4524	MCF7_9.RAW
	High															IVKPNGEKPDEFESGISQALLELEMNSDLK	Unambiguous	40S ribosomal protein S7 OS=Homo sapiens GN=RPS7 PE=1 SV=1 - [RS7_HUMAN]	1	1	P62081	CID	1	0	1	6.6902	0	422	3	1111.26	3331.77	326.525	87.792	6809	6809	MCF7_10.RAW
					High											MVSDINNGWQHLEQAEKGYEEWLLNEIR	Unambiguous	Alpha-actinin-4 OS=Homo sapiens GN=ACTN4 PE=1 SV=2 - [ACTN4_HUMAN]	1	1	O43707	CID	1	0	1	6.68849	1	500	3	1135.24	3403.71	612.093	100.123	6438	6438	MCF7_14.RAW
												High				RTVPPAVTGITFLSGGQSEEEASINLNAINK	Unambiguous	Fructose-bisphosphate aldolase A OS=Homo sapiens GN=ALDOA PE=1 SV=2 - [ALDOA_HUMAN]	1	1	P04075	CID	1	0	1	6.68786	1	412	3	1072.5	3215.49	562.993	71.7241	5228	5228	MCF7_6.RAW
	High															DSLSVNEFKELVTQQLPHLLK	Unambiguous	Protein S100-A13 OS=Homo sapiens GN=S100A13 PE=1 SV=1 - [S10AD_HUMAN]	1	1	Q99584	CID	1	0	1	6.68688	1	288	3	814.18	2440.53	899.968	88.0496	6831	6831	MCF7_10.RAW
	High															AYAALAALEKLFPDTPLALDANKK	Unambiguous	Interleukin enhancer-binding factor 3 OS=Homo sapiens GN=ILF3 PE=1 SV=3 - [ILF3_HUMAN]	1	1	Q12906	CID	1	0	1	6.6865	2	500	3	849.52	2546.55	839.614	96.5307	7487	7487	MCF7_10.RAW
												High				AEAESMYQIKYEELQSLAGK	Unambiguous	Keratin, type II cytoskeletal 8 OS=Homo sapiens GN=KRT8 PE=1 SV=7 - [K2C8_HUMAN]	1	1	P05787	CID	1	0	1	6.68513	1	177	3	763.12	2287.35	-334.311	60.2323	4095	4095	MCF7_6.RAW
												High				LPEEWSQWLGGSSWPGYVRPLPPAAIESPAVAAPAYSR	Unambiguous	Heat shock protein beta-1 OS=Homo sapiens GN=HSPB1 PE=1 SV=2 - [HSPB1_HUMAN]	1	1	P04792	CID	1	0	1	6.68452	0	500	3	1365.64	4094.91	450.461	89.301	6812	6812	MCF7_6.RAW
					High											GFQQILAGEYDHLPEQAFYMVGPIEEAVAKADKLAEEHSS	Unambiguous	ATP synthase subunit beta, mitochondrial OS=Homo sapiens GN=ATP5B PE=1 SV=3 - [ATPB_HUMAN]	1	1	P06576	CID	1	0	1	6.68324	2	500	3	1474.38	4421.13	677.815	108.925	6820	6820	MCF7_14.RAW
								High								QTQIFTTYSDNQPGVLIQVYEGER	Unambiguous	Heat shock 70 kDa protein 1-like OS=Homo sapiens GN=HSPA1L PE=1 SV=2 - [HS71L_HUMAN]|Heat shock 70 kDa protein 1A/1B OS=Homo sapiens GN=HSPA1A PE=1 SV=5 - [HSP71_HUMAN]	2	2	P34931;P08107	CID	1	0	1	6.68283	0	365	3	929.72	2787.15	280.644	71.3189	5573	5573	MCF7_2.RAW
														High		LAKVDATEESDLAQQYGVR	Unambiguous	Protein disulfide-isomerase OS=Homo sapiens GN=P4HB PE=1 SV=3 - [PDIA1_HUMAN]	1	1	P07237	CID	1	0	1	6.68282	1	443	2	1047.18	2093.35	144.119	33.5569	2695	2695	MCF7_8.RAW
						High										FQESEERPKLFEELGKQIQQYMK	Unambiguous	Heat shock 70 kDa protein 4 OS=Homo sapiens GN=HSPA4 PE=1 SV=4 - [HSP74_HUMAN]	1	1	P34932	CID	1	0	1	6.68232	2	113	3	963.54	2888.61	1092.26	77.2983	6948	6948	MCF7_15.RAW
								High								EVAAFAQFGSDLDAATQQLLSR	Unambiguous	ATP synthase subunit alpha, mitochondrial OS=Homo sapiens GN=ATP5A1 PE=1 SV=1 - [ATPA_HUMAN]	1	1	P25705	CID	0.491	0	1	6.67781	0	500	2	1169.22	2337.43	-314.474	97.738	8092	8092	MCF7_2.RAW
		High														IPNFWVTTFVNHPQVSALLGEEDEEALHYLTR	Unambiguous	Protein SET OS=Homo sapiens GN=SET PE=1 SV=3 - [SET_HUMAN]	1	1	Q01105	CID	1	0	1	6.67758	0	500	3	1243.28	3727.83	527.242	99.9463	7683	7683	MCF7_11.RAW
				High												KYAHLVDVGQVGVNVPIPVPLPMFSFTGSR	Unambiguous	Methylmalonate-semialdehyde dehydrogenase [acylating], mitochondrial OS=Homo sapiens GN=ALDH6A1 PE=1 SV=2 - [MMSA_HUMAN]	1	1	Q02252	CID	1	0	1	6.67611	1	500	3	1076.2	3226.59	575.347	94.989	6343	6343	MCF7_13.RAW
															High	LQLETEIEALKEELLFMK	Unambiguous	Keratin, type I cytoskeletal 18 OS=Homo sapiens GN=KRT18 PE=1 SV=2 - [K1C18_HUMAN]	1	1	P05783	CID	1	0	1	6.67591	1	500	2	1088.76	2176.51	-306.209	98.9098	8198	8198	MCF7_9.RAW
															High	NAATEDLWESLENASGKPIAAVMNTWTK	Unambiguous	Puromycin-sensitive aminopeptidase OS=Homo sapiens GN=NPEPPS PE=1 SV=2 - [PSA_HUMAN]	1	1	P55786	CID	1	0	1	6.67217	0	500	3	1017.12	3049.35	612.399	97.3991	8105	8105	MCF7_9.RAW
			High													SNNVEMDWVLKHTGPNSPDTANDGFVR	Unambiguous	Heterogeneous nuclear ribonucleoprotein H OS=Homo sapiens GN=HNRNPH1 PE=1 SV=4 - [HNRH1_HUMAN]	1	1	P31943	CID	1	0	1	6.67193	1	263	3	1001.5	3002.49	697.704	59.4056	4323	4323	MCF7_12.RAW
															High	FGAQLAHIQALISGIEAQLGDVR	Unambiguous	Keratin, type I cytoskeletal 19 OS=Homo sapiens GN=KRT19 PE=1 SV=4 - [K1C19_HUMAN]	1	1	P08727	CID	1	0	1	6.6712	0	500	2	1205.28	2409.55	931.037	106.903	8552	8552	MCF7_9.RAW
		High														MKETAVFINISRGDVVNQDDLYQALASGK	Unambiguous	Glyoxylate reductase/hydroxypyruvate reductase OS=Homo sapiens GN=GRHPR PE=1 SV=1 - [GRHPR_HUMAN]	1	1	Q9UBQ7	CID	1	0	1	6.67031	2	500	3	1062.22	3184.65	637.514	72.4167	5531	5531	MCF7_11.RAW
														High		MGYAEEAPYDAIHVGAAAPVVPQALIDQLKPGGR	Unambiguous	Protein-L-isoaspartate(D-aspartate) O-methyltransferase OS=Homo sapiens GN=PCMT1 PE=1 SV=4 - [PIMT_HUMAN]	1	1	P22061	CID	1	0	1	6.66729	0	417	3	1169.58	3506.73	550.618	66.9835	6075	6075	MCF7_8.RAW
										High						IQAAASTPTNATAASDANTGDRGQTNNAASASASNST	Unambiguous	Glycogen synthase kinase-3 beta OS=Homo sapiens GN=GSK3B PE=1 SV=2 - [GSK3B_HUMAN]	1	1	P49841	CID	1	0	1	6.66664	1	500	3	1156.1	3466.29	206.104	27.0343	951	951	MCF7_4.RAW
		High														SGENFKLLYDLADQLHAAVGASR	Unambiguous	Electron transfer flavoprotein subunit alpha, mitochondrial OS=Homo sapiens GN=ETFA PE=1 SV=1 - [ETFA_HUMAN]	1	1	P13804	CID	1	0	1	6.66559	1	500	2	1237.86	2474.72	-219.516	88.4524	6924	6924	MCF7_11.RAW
		High														KMTLVEEGFNPAVIKDALYFLDDTAK	Unambiguous	Very long-chain acyl-CoA synthetase OS=Homo sapiens GN=SLC27A2 PE=1 SV=2 - [S27A2_HUMAN]	1	1	O14975	CID	1	0	1	6.66506	2	500	3	977.58	2930.73	757.142	99.361	7652	7652	MCF7_11.RAW
			High													LRSGGTEGLLAEKLEALITQTR	Unambiguous	Signal recognition particle subunit SRP68 OS=Homo sapiens GN=SRP68 PE=1 SV=2 - [SRP68_HUMAN]	1	1	Q9UHB9	CID	1	0	1	6.66319	2	500	3	786.88	2358.63	977.635	85.3591	6143	6143	MCF7_12.RAW
High																TLTAVHDAILEDLVFPSEIVGKR	Unambiguous	40S ribosomal protein S7 OS=Homo sapiens GN=RPS7 PE=1 SV=1 - [RS7_HUMAN]	1	1	P62081	CID	1	0	1	6.66172	1	99	3	842.12	2524.35	381.725	109.154	8222	8222	MCF7_1.RAW
															High	LSEMTEAEQQQLIDDHFLFDKPVSPLLTAAGMAR	Unambiguous	Creatine kinase U-type, mitochondrial OS=Homo sapiens GN=CKMT1A PE=1 SV=1 - [KCRU_HUMAN]	1	1	P12532	CID	1	0	1	6.6609	0	400	4	951.92	3804.66	729.461	83.1609	7087	7087	MCF7_9.RAW
	High															AFEEAEKNAPAIIFIDELDAIAPKR	Unambiguous	Transitional endoplasmic reticulum ATPase OS=Homo sapiens GN=VCP PE=1 SV=4 - [TERA_HUMAN]	1	1	P55072	CID	1	0	1	6.66018	2	500	3	924.217	2770.64	-297.902	92.9542	7208	7208	MCF7_10.RAW
						High										FGAQLAHIQALISGIEAQLGDVR	Unambiguous	Keratin, type I cytoskeletal 19 OS=Homo sapiens GN=KRT19 PE=1 SV=4 - [K1C19_HUMAN]	1	1	P08727	CID	1	0	1	6.65981	0	500	2	1205.4	2409.79	1030.54	107.392	8629	8629	MCF7_15.RAW
	High															GMDKMIQDGKGDVTITNDGATILK	Unambiguous	T-complex protein 1 subunit delta OS=Homo sapiens GN=CCT4 PE=1 SV=4 - [TCPD_HUMAN]	1	1	P50991	CID	0.4174	0	1	6.65776	2	226	3	841.78	2523.33	817.035	50.5278	3327	3327	MCF7_10.RAW
			High													HTFSGVASVESSSGEAFHVGK	Unambiguous	Alpha-2-HS-glycoprotein - Bos taurus (Bovine). - [FETUA_BOVIN]	1	1	P12763	CID	1	0	1	6.654	0	146	3	707.122	2119.35	-307.824	45.1425	2995	2995	MCF7_12.RAW
														High		NHNSLLSLPQEPYSFSEPAQQAMR	Unambiguous	Lysosomal alpha-glucosidase OS=Homo sapiens GN=GAA PE=1 SV=4 - [LYAG_HUMAN]	1	1	P10253	CID	1	0	1	6.65324	0	325	3	916.12	2746.35	741.223	53.3135	4757	4757	MCF7_8.RAW
	High															TLTAVHDAILEDLVFPSEIVGKR	Unambiguous	40S ribosomal protein S7 OS=Homo sapiens GN=RPS7 PE=1 SV=1 - [RS7_HUMAN]	1	1	P62081	CID	1	0	1	6.6518	1	289	3	842.5	2525.49	832.951	86.9161	6735	6735	MCF7_10.RAW
			High													LAEQFVLLNLVYETTDKHLSPDGQYVPR	Unambiguous	Anterior gradient protein 2 homolog OS=Homo sapiens GN=AGR2 PE=1 SV=1 - [AGR2_HUMAN]	1	1	O95994	CID	1	0	1	6.65144	1	500	3	1083.84	3249.51	1175.94	93.5993	6504	6504	MCF7_12.RAW
															High	ASLEAAIADAEQRGELAIKDANAK	Unambiguous	Keratin, type II cytoskeletal 8 OS=Homo sapiens GN=KRT8 PE=1 SV=7 - [K2C8_HUMAN]	1	1	P05787	CID	0.4256	0	1	6.65112	2	16	3	819.76	2457.27	808.458	74.2705	6306	6306	MCF7_9.RAW
													High			LPTGYYFGASAGTGDLSDNHDIISMK	Unambiguous	Vesicular integral-membrane protein VIP36 OS=Homo sapiens GN=LMAN2 PE=1 SV=1 - [LMAN2_HUMAN]	1	1	Q12907	CID	1	0	1	6.64777	0	121	3	911.46	2732.37	766.283	63.1381	5012	5012	MCF7_7.RAW
		High														HIADLAGNSEVILPVPAFNVINGGSHAGNK	Unambiguous	Alpha-enolase OS=Homo sapiens GN=ENO1 PE=1 SV=2 - [ENOA_HUMAN]	1	1	P06733	CID	1	0	1	6.6467	0	79	3	1005.18	3013.53	648.926	73.9043	5668	5668	MCF7_11.RAW
				High												GILGYTEHQVVSSDFNSDTHSSTFDAGAGIALNDHFVK	Unambiguous	Glyceraldehyde-3-phosphate dehydrogenase OS=Homo sapiens GN=GAPDH PE=1 SV=3 - [G3P_HUMAN]	1	1	P04406	CID	1	0	1	6.64572	0	500	3	1347.24	4039.71	695.723	70.9332	5208	5208	MCF7_13.RAW
						High										AYAANSHQGQMLAQYIESFTQGSIEAHKR	Unambiguous	Dipeptidyl peptidase 3 OS=Homo sapiens GN=DPP3 PE=1 SV=2 - [DPP3_HUMAN]	1	1	Q9NY33	CID	1	0	1	6.64534	1	136	3	1080.18	3238.53	608.661	74.7423	6728	6728	MCF7_15.RAW
					High											YALQMEQLNGILLHLESELAQTRAEGQR	Unambiguous	Keratin, type I cytoskeletal 18 OS=Homo sapiens GN=KRT18 PE=1 SV=2 - [K1C18_HUMAN]	1	1	P05783	CID	1	0	1	6.64499	1	146	3	1071.86	3213.57	595.129	99.4238	6405	6405	MCF7_14.RAW
									High							LASVPAGGAVAVSAAPGSAAPAAGSAPAAAEEK	Unambiguous	60S acidic ribosomal protein P2 OS=Homo sapiens GN=RPLP2 PE=1 SV=1 - [RLA2_HUMAN]	1	1	P05387	CID	1	0	1	6.64474	0	500	3	926.02	2776.05	581.167	41.8799	1699	1699	MCF7_3.RAW
														High		KDLYANTVLSGGTTMYPGIADR	Unambiguous	Actin, cytoplasmic 1 OS=Homo sapiens GN=ACTB PE=1 SV=1 - [ACTB_HUMAN]	2	1	P60709	CID	1	0	1	6.64445	1	134	2	1171.81	2342.61	-237.588	45.5365	3963	3963	MCF7_8.RAW
				High												LRAPPNATLEHFYLTSGK	Unambiguous	Ceramide synthase 2 OS=Homo sapiens GN=CERS2 PE=1 SV=1 - [CERS2_HUMAN]	1	1	Q96G23	CID	1	0	1	6.64439	1	180	3	672.192	2014.56	-253.255	51.8532	3688	3688	MCF7_13.RAW
														High		SFIKDYPVVSIEDPFDQDDWGAWQK	Unambiguous	Alpha-enolase OS=Homo sapiens GN=ENO1 PE=1 SV=2 - [ENOA_HUMAN]	1	1	P06733	CID	1	0	1	6.64291	1	251	3	995.49	2984.45	-315.069	73.737	6669	6669	MCF7_8.RAW
High																LVGQGASAVLLDLPNSGGEAQAK	Unambiguous	3-hydroxyacyl-CoA dehydrogenase type-2 OS=Homo sapiens GN=HSD17B10 PE=1 SV=3 - [HCD2_HUMAN]	1	1	Q99714	CID	1	0	1	6.64255	0	274	2	1098.22	2195.43	121.143	83.1879	5672	5672	MCF7_1.RAW
	High															VLYLGAASGTTVSHVSDIVGPDGLVYAVEFSHR	Unambiguous	rRNA 2'-O-methyltransferase fibrillarin OS=Homo sapiens GN=FBL PE=1 SV=2 - [FBRL_HUMAN]	1	1	P22087	CID	1	0	1	6.64211	0	500	3	1140.26	3418.77	589.925	82.052	6334	6334	MCF7_10.RAW
				High												IALDKNPETRPSAAQLLEHPFVSSITSNK	Unambiguous	Serine/threonine-protein kinase 10 OS=Homo sapiens GN=STK10 PE=1 SV=1 - [STK10_HUMAN]	1	1	O94804	CID	1	0	1	6.64208	1	500	3	1055.6	3164.79	350.957	62.8376	4605	4605	MCF7_13.RAW
												High				FLTALAQDGVINEEALSVTELDRVYGGLTTK	Unambiguous	Programmed cell death 6-interacting protein OS=Homo sapiens GN=PDCD6IP PE=1 SV=1 - [PDC6I_HUMAN]	1	1	Q8WUM4	CID	1	0	1	6.63904	1	500	4	832.34	3326.34	781.968	93.1319	7122	7122	MCF7_6.RAW
			High													VRTDITYPAGFMDVISIDKTGENFR	Unambiguous	40S ribosomal protein S4, X isoform OS=Homo sapiens GN=RPS4X PE=1 SV=2 - [RS4X_HUMAN]	1	1	P62701	CID	1	0	1	6.63856	2	500	3	950	2847.99	901.13	76.1079	5621	5621	MCF7_12.RAW
											High					LAYVAAGDLAPINAFIGGLAAQEVMK	Unambiguous	Ubiquitin-like modifier-activating enzyme 1 OS=Homo sapiens GN=UBA1 PE=1 SV=3 - [UBA1_HUMAN]	1	1	P22314	CID	1	0	1	6.6385	0	500	3	868.74	2604.21	313.003	105.536	8354	8354	MCF7_5.RAW
					High											RPLDDGVGNQLGALVHQR	Unambiguous	Far upstream element-binding protein 3 OS=Homo sapiens GN=FUBP3 PE=1 SV=2 - [FUBP3_HUMAN]	1	1	Q96I24	CID	1	0	1	6.63834	0	500	3	648.838	1944.5	-276.179	50.9405	3413	3413	MCF7_14.RAW
		High														KVNAEGSVDSVFSQVCTHLDALK	Unambiguous	Adenylate kinase isoenzyme 1 OS=Homo sapiens GN=AK1 PE=1 SV=3 - [KAD1_HUMAN]	1	1	P00568	CID	1	0	1	6.63825	1	218	3	817.1	2449.29	841.811	84.3074	6581	6581	MCF7_11.RAW
														High		VIHDNFGIVEGLMTTVHAITATQK	Unambiguous	Glyceraldehyde-3-phosphate dehydrogenase OS=Homo sapiens GN=GAPDH PE=1 SV=3 - [G3P_HUMAN]	1	1	P04406	CID	1	0	1	6.63634	0	500	3	866.48	2597.43	795.17	85.6142	7617	7617	MCF7_8.RAW
High																ATQQPFDVSAFNASYSDSGLFGIYTISQATAAGDVIK	Unambiguous	Cytochrome b-c1 complex subunit 2, mitochondrial OS=Homo sapiens GN=UQCRC2 PE=1 SV=3 - [QCR2_HUMAN]	1	1	P22695	CID	1	0	1	6.63559	0	500	3	1281.48	3842.43	407.296	113.963	8638	8638	MCF7_1.RAW
		High														NHEEEVKGLQAQIASSGLTVEVDAPK	Unambiguous	Keratin, type I cytoskeletal 18 OS=Homo sapiens GN=KRT18 PE=1 SV=2 - [K1C18_HUMAN]	1	1	P05783	CID	1	0	1	6.6352	1	18	3	917.18	2749.53	45.4752	55.3092	3932	3932	MCF7_11.RAW
															High	NRPSVPPPPQPPGVHSAGDSSLTNTAPTASK	Unambiguous	Rho GTPase-activating protein 17 OS=Homo sapiens GN=ARHGAP17 PE=1 SV=1 - [RHG17_HUMAN]	1	1	Q68EM7	CID	1	0	1	6.63057	0	500	3	1022.5	3065.49	306.854	37.5668	2649	2649	MCF7_9.RAW
			High													KFGYVDFESAEDLEKALELTGLK	Unambiguous	Nucleolin OS=Homo sapiens GN=NCL PE=1 SV=3 - [NUCL_HUMAN]	1	1	P19338	CID	1	0	1	6.63044	2	500	2	1302.52	2604.03	654.34	90.6856	6378	6378	MCF7_12.RAW
													High			LNDHFPLVVWQTGSGTQTNMNVNEVISNR	Unambiguous	Fumarate hydratase, mitochondrial OS=Homo sapiens GN=FH PE=1 SV=3 - [FUMH_HUMAN]	1	1	P07954	CID	1	0	1	6.62905	0	310	3	1091.22	3271.65	320.718	73.1683	6079	6079	MCF7_7.RAW
								High								SLGQNPTEAELQDMINEVDADGNGTIDFPEFLTMMAR	Unambiguous	Calmodulin OS=Homo sapiens GN=CALM1 PE=1 SV=2 - [CALM_HUMAN]	1	1	P62158	CID	1	0	1	6.62745	0	208	3	1357.82	4071.45	392.697	110.133	9212	9212	MCF7_2.RAW
												High				APVILGSPDDVLEFLKVYEK	Unambiguous	Fructose-1,6-bisphosphatase 1 OS=Homo sapiens GN=FBP1 PE=1 SV=5 - [F16P1_HUMAN]	1	1	P09467	CID	1	0	1	6.6266	1	500	2	1116.34	2231.68	-242.082	94.5955	7243	7243	MCF7_6.RAW
												High				IGTYTGPLQHGIVYSGGSSDTICDLLGAK	Unambiguous	Cytosolic purine 5'-nucleotidase OS=Homo sapiens GN=NT5C2 PE=1 SV=1 - [5NTC_HUMAN]	1	1	P49902	CID	1	0	1	6.62551	0	362	3	975.84	2925.51	702.352	75.8469	5619	5619	MCF7_6.RAW
															High	YALQMEQLNGILLHLESELAQTR	Unambiguous	Keratin, type I cytoskeletal 18 OS=Homo sapiens GN=KRT18 PE=1 SV=2 - [K1C18_HUMAN]	1	1	P05783	CID	1	0	1	6.62524	0	500	3	891.76	2673.27	1074.86	106.061	8519	8519	MCF7_9.RAW
								High								QGQIIYNWQGAQSTQDEVAASAILTAQLDEELGGTPVQSR	Unambiguous	Gelsolin OS=Homo sapiens GN=GSN PE=1 SV=1 - [GELS_HUMAN]	1	1	P06396	CID	1	0	1	6.62233	0	313	3	1425.5	4274.49	323.902	87.5962	7177	7177	MCF7_2.RAW
	High															RDNYVPEVSALDQEIIEVDPDTKEMLK	Unambiguous	40S ribosomal protein S17-like OS=Homo sapiens GN=RPS17L PE=1 SV=1 - [RS17L_HUMAN]	1	1	P0CW22	CID	0.4335	0	1	6.62058	2	265	3	1049.88	3147.63	339.655	75.9823	5786	5786	MCF7_10.RAW
	High															GTGREQQIVIQSSGGLSKDDIENMVK	Unambiguous	Stress-70 protein, mitochondrial OS=Homo sapiens GN=HSPA9 PE=1 SV=2 - [GRP75_HUMAN]	1	1	P38646	CID	1	0	1	6.61767	2	500	3	930.86	2790.57	414.076	52.776	3538	3538	MCF7_10.RAW
														High		NIILEEGKEILVGDVGQTVDDPYATFVK	Unambiguous	Cofilin-1 OS=Homo sapiens GN=CFL1 PE=1 SV=3 - [COF1_HUMAN]	1	1	P23528	CID	1	0	1	6.61518	1	262	3	1021.15	3061.42	-382.693	71.3632	6466	6466	MCF7_8.RAW
										High						TTSGYAGGLSSAYGGLTSPGLSYSLGSSFGSGAGSSSFSR	Unambiguous	Keratin, type II cytoskeletal 8 OS=Homo sapiens GN=KRT8 PE=1 SV=7 - [K2C8_HUMAN]	1	1	P05787	CID	1	0	1	6.61128	0	346	3	1242.82	3726.45	194.594	75.3117	4792	4792	MCF7_4.RAW
	High															VLGLVLLRGENLVSMTVEGPPPKDTGIAR	Unambiguous	Small nuclear ribonucleoprotein-associated proteins B and B' OS=Homo sapiens GN=SNRPB PE=1 SV=2 - [RSMB_HUMAN]	2	1	P14678	CID	1	0	1	6.61021	2	500	3	1011.96	3033.87	714.605	82.3908	6365	6365	MCF7_10.RAW
		High														LGIKPSINYYQVADFKDALAR	Unambiguous	Ribonuclease T2 OS=Homo sapiens GN=RNASET2 PE=1 SV=2 - [RNT2_HUMAN]	1	1	O00584	CID	1	0	1	6.60649	1	246	3	795.5	2384.49	924.202	65.7291	4911	4911	MCF7_11.RAW
						High										RVIISAPSADAPMFVMGVNHEKYDNSLK	Unambiguous	Glyceraldehyde-3-phosphate dehydrogenase OS=Homo sapiens GN=GAPDH PE=1 SV=3 - [G3P_HUMAN]	1	1	P04406	CID	1	0	1	6.60604	2	68	3	1031.26	3091.77	714.998	58.8026	5151	5151	MCF7_15.RAW
			High													VLHEAEGHIVTCETNTGEVYR	Unambiguous	Small nuclear ribonucleoprotein Sm D3 OS=Homo sapiens GN=SNRPD3 PE=1 SV=1 - [SMD3_HUMAN]	1	1	P62318	CID	1	0	1	6.60205	0	208	3	786.145	2356.42	-296.24	37.7564	2304	2304	MCF7_12.RAW
					High											RLPVMMDEALSYLEKR	Unambiguous	Dolichyl-phosphate beta-glucosyltransferase OS=Homo sapiens GN=ALG5 PE=1 SV=1 - [ALG5_HUMAN]	1	1	Q9Y673	CID	1	0	1	6.60169	2	500	3	650.812	1950.42	-304.484	81.0819	5619	5619	MCF7_14.RAW
	High															HIAQLAGNSDLILPVPAFNVINGGSHAGNK	Unambiguous	Gamma-enolase OS=Homo sapiens GN=ENO2 PE=1 SV=3 - [ENOG_HUMAN]	1	1	P09104	CID	1	0	1	6.60138	0	500	3	1009.88	3027.63	998.778	74.8839	5679	5679	MCF7_10.RAW
	High															SGVEKDLDEVLQTHSVFVNVSK	Unambiguous	Ribosome maturation protein SBDS OS=Homo sapiens GN=SBDS PE=1 SV=4 - [SBDS_HUMAN]	1	1	Q9Y3A5	CID	1	0	1	6.60077	1	153	3	811.5	2432.49	918.503	68.1809	5036	5036	MCF7_10.RAW
				High												TNRLAELEEFINGPNNAHIQQVGDR	Unambiguous	Clathrin heavy chain 1 OS=Homo sapiens GN=CLTC PE=1 SV=5 - [CLH1_HUMAN]	1	1	Q00610	CID	1	0	1	6.60076	1	235	3	946.5	2837.49	730.25	68.5563	5045	5045	MCF7_13.RAW
														High		VAHALAEGLGVIACIGEK	Unambiguous	Triosephosphate isomerase OS=Homo sapiens GN=TPI1 PE=1 SV=3 - [TPIS_HUMAN]	1	1	P60174	CID	0.3848	0	1	6.59989	0	152	2	875.701	1750.39	-318.315	61.4884	5560	5560	MCF7_8.RAW
		High														KGISLNPEQWSQLKEQISDIDDAVR	Unambiguous	Activated RNA polymerase II transcriptional coactivator p15 OS=Homo sapiens GN=SUB1 PE=1 SV=3 - [TCP4_HUMAN]	1	1	P53999	CID	1	0	1	6.59685	2	466	3	957.84	2871.51	709.135	75.0039	5771	5771	MCF7_11.RAW
					High											KIAVAAASKPAVEIKQEGDTFYIK	Unambiguous	Cellular retinoic acid-binding protein 2 OS=Homo sapiens GN=CRABP2 PE=1 SV=2 - [RABP2_HUMAN]	1	1	P29373	CID	1	0	1	6.59657	2	76	3	860.84	2580.51	1192.27	49.4159	3274	3274	MCF7_14.RAW
											High					TIVAINKDPEAPIFQVADYGIVADLFK	Unambiguous	Electron transfer flavoprotein subunit alpha, mitochondrial OS=Homo sapiens GN=ETFA PE=1 SV=1 - [ETFA_HUMAN]	1	1	P13804	CID	1	0	1	6.59647	1	500	3	982.823	2946.45	-382.7	106.92	8479	8479	MCF7_5.RAW
		High														STKTGTAYTFFTPNNIKQVSDLISVLR	Unambiguous	Probable ATP-dependent RNA helicase DDX5 OS=Homo sapiens GN=DDX5 PE=1 SV=1 - [DDX5_HUMAN]	1	1	P17844	CID	1	0	1	6.59617	2	500	3	1000.94	3000.8	-266.782	92.0549	7190	7190	MCF7_11.RAW
High																IMQSSSEVGYDAMAGDFVNMVEK	Unambiguous	60 kDa heat shock protein, mitochondrial OS=Homo sapiens GN=HSPD1 PE=1 SV=2 - [CH60_HUMAN]	1	1	P10809	CID	1	0	1	6.59602	0	307	3	836.96	2508.87	301.405	100.39	7436	7436	MCF7_1.RAW
														High		MLAEDELRDAVLLVFANK	Unambiguous	ADP-ribosylation factor 3 OS=Homo sapiens GN=ARF3 PE=1 SV=2 - [ARF3_HUMAN]	2	1	P61204	CID	1	0	1	6.59595	1	500	3	683.72	2049.15	1003.39	89.193	7813	7813	MCF7_8.RAW
	High															TLTAVHDAILEDLVFPSEIVGKR	Unambiguous	40S ribosomal protein S7 OS=Homo sapiens GN=RPS7 PE=1 SV=1 - [RS7_HUMAN]	1	1	P62081	CID	1	0	1	6.59427	1	417	3	842.84	2526.51	1236.33	85.8999	6653	6653	MCF7_10.RAW
	High															YASICQQNGIVPIVEPEILPDGDHDLKR	Unambiguous	Fructose-bisphosphate aldolase A OS=Homo sapiens GN=ALDOA PE=1 SV=2 - [ALDOA_HUMAN]|Fructose-bisphosphate aldolase C OS=Homo sapiens GN=ALDOC PE=1 SV=2 - [ALDOC_HUMAN]	2	2	P04075;P09972	CID	1	0	1	6.59401	1	195	3	1041.18	3121.53	622.226	67.585	4975	4975	MCF7_10.RAW
															High	IKQESNQIGPEGGILSSTTVPLVQASFPEGALTKR	Unambiguous	Ankyrin-3 OS=Homo sapiens GN=ANK3 PE=1 SV=3 - [ANK3_HUMAN]	1	1	Q12955	CID	1	0	1	6.59397	2	500	3	1218.92	3654.75	489.994	73.1969	6209	6209	MCF7_9.RAW
	High															LKPAFIKPYGTVTAANSSFLTDGASAMLIMAEEK	Unambiguous	Trifunctional enzyme subunit beta, mitochondrial OS=Homo sapiens GN=HADHB PE=1 SV=3 - [ECHB_HUMAN]	1	1	P55084	CID	1	0	1	6.59371	0	500	3	1192.28	3574.83	555.931	86.7762	6724	6724	MCF7_10.RAW
			High													ASNGDAWVEAHGKLYSPSQIGAFVLMK	Unambiguous	Stress-70 protein, mitochondrial OS=Homo sapiens GN=HSPA9 PE=1 SV=2 - [GRP75_HUMAN]	1	1	P38646	CID	1	0	1	6.5931	1	500	3	959.82	2877.45	349.385	74.8319	5533	5533	MCF7_12.RAW
										High						QTQIFTTYSDNQPGVLIQVYEGER	Unambiguous	Heat shock 70 kDa protein 1-like OS=Homo sapiens GN=HSPA1L PE=1 SV=2 - [HS71L_HUMAN]|Heat shock 70 kDa protein 1A/1B OS=Homo sapiens GN=HSPA1A PE=1 SV=5 - [HSP71_HUMAN]	2	2	P34931;P08107	CID	1	0	1	6.59228	0	314	3	929.74	2787.21	302.165	73.6087	4645	4645	MCF7_4.RAW
			High													ILENEKDLEEAEEYKEAR	Unambiguous	Tubulin-specific chaperone A OS=Homo sapiens GN=TBCA PE=1 SV=3 - [TBCA_HUMAN]	1	1	O75347	CID	0.4568	0	1	6.59187	2	136	2	1104.27	2207.53	-244.328	38.5196	2372	2372	MCF7_12.RAW
High																KIEPELDGSAQVTSHDASTNGLINFIK	Unambiguous	Glucose-6-phosphate isomerase OS=Homo sapiens GN=GPI PE=1 SV=4 - [G6PI_HUMAN]	1	1	P06744	CID	1	0	1	6.59173	1	131	3	962.48	2885.43	331.537	86.6677	6013	6013	MCF7_1.RAW
															High	WSGPLSLQEVDEQPQHPLHVTYAGAAVDELGK	Unambiguous	Phosphatidylethanolamine-binding protein 1 OS=Homo sapiens GN=PEBP1 PE=1 SV=3 - [PEBP1_HUMAN]	1	1	P30086	CID	1	0	1	6.59165	0	283	3	1158.22	3472.65	267.051	66.3647	5569	5569	MCF7_9.RAW
	High															NIILEEGKEILVGDVGQTVDDPYATFVK	Unambiguous	Cofilin-1 OS=Homo sapiens GN=CFL1 PE=1 SV=3 - [COF1_HUMAN]	1	1	P23528	CID	1	0	1	6.58753	1	313	3	1022.16	3064.47	610.898	81.6289	6295	6295	MCF7_10.RAW
															High	AGQPHSSSDAAQAPAEQPHSSSDAAQAPCPR	Unambiguous	DNA-3-methyladenine glycosylase OS=Homo sapiens GN=MPG PE=1 SV=3 - [3MG_HUMAN]	1	1	P29372	CID	1	0	1	6.58221	0	500	3	1019.12	3055.36	-325.963	24.6617	1439	1439	MCF7_9.RAW
										High						LLEAQIASGGVVDPVNSVFLPK	Unambiguous	Desmoplakin OS=Homo sapiens GN=DSP PE=1 SV=3 - [DESP_HUMAN]	1	1	P15924	CID	1	0	1	6.58164	0	500	2	1127.72	2254.43	525.051	77.8722	5016	5016	MCF7_4.RAW
	High															TPAGNFVTLEEGKGDLEEYGQDLLHTVFK	Unambiguous	Nicotinamide phosphoribosyltransferase OS=Homo sapiens GN=NAMPT PE=1 SV=1 - [NAMPT_HUMAN]	1	1	P43490	CID	1	0	1	6.58056	1	500	3	1070.54	3209.61	629.627	97.7374	7560	7560	MCF7_10.RAW
					High											SGAFGHLFRPDNFIFGQSGAGNNWAK	Unambiguous	Tubulin beta-3 chain OS=Homo sapiens GN=TUBB3 PE=1 SV=2 - [TBB3_HUMAN]	1	1	Q13509	CID	1	0	1	6.58038	0	500	3	932.86	2796.57	436.823	74.9213	5272	5272	MCF7_14.RAW
	High															AGYTDKVVIGMDVAASEFFR	Unambiguous	Alpha-enolase OS=Homo sapiens GN=ENO1 PE=1 SV=2 - [ENOA_HUMAN]	1	1	P06733	CID	1	0	1	6.57863	1	129	2	1088.3	2175.59	-221.931	85.8341	6647	6647	MCF7_10.RAW
				High												HIYYITGETKDQVANSAFVER	Unambiguous	Heat shock protein HSP 90-alpha OS=Homo sapiens GN=HSP90AA1 PE=1 SV=5 - [HS90A_HUMAN]	1	1	P07900	CID	1	0	1	6.57637	1	99	2	1221.28	2441.55	140.518	46.2732	3195	3195	MCF7_13.RAW
															High	TTGIVMDSGDGVTHTVPIYEGYALPHAILR	Unambiguous	Actin, cytoplasmic 1 OS=Homo sapiens GN=ACTB PE=1 SV=1 - [ACTB_HUMAN]	2	1	P60709	CID	1	0	1	6.57258	0	144	3	1062.5	3185.49	587.353	69.9855	5910	5910	MCF7_9.RAW
															High	SLDVRQEELGAVVDKEMAATSAAIEDAVR	Unambiguous	Huntingtin-interacting protein 1-related protein OS=Homo sapiens GN=HIP1R PE=1 SV=2 - [HIP1R_HUMAN]	1	1	O75146	CID	1	0	1	6.57189	2	500	3	1025.84	3075.51	636.723	92.3314	7777	7777	MCF7_9.RAW
				High												GAHLTALEMLTAFASHIR	Unambiguous	39S ribosomal protein L53, mitochondrial OS=Homo sapiens GN=MRPL53 PE=1 SV=1 - [RM53_HUMAN]	1	1	Q96EL3	CID	1	0	1	6.57092	0	500	2	971.2	1941.39	1221.19	98.4631	6482	6482	MCF7_13.RAW
	High															DLGLAQDSATSTKSPILLGSLAHQIYR	Unambiguous	3-hydroxyisobutyrate dehydrogenase, mitochondrial OS=Homo sapiens GN=HIBADH PE=1 SV=2 - [3HIDH_HUMAN]	1	1	P31937	CID	1	0	1	6.5709	1	257	3	953.24	2857.71	762.565	69.3636	5153	5153	MCF7_10.RAW
									High							LVQDVANNTNEEAGDGTTTATVLAR	Unambiguous	60 kDa heat shock protein, mitochondrial OS=Homo sapiens GN=HSPD1 PE=1 SV=2 - [CH60_HUMAN]	1	1	P10809	CID	1	0	1	6.57078	0	500	2	1280.74	2560.47	87.5119	41.9054	1701	1701	MCF7_3.RAW
											High					GFGSFRFPSGNQGGAGPSQGSGGGTGGSVYTEDNDDDLYG	Unambiguous	Transitional endoplasmic reticulum ATPase OS=Homo sapiens GN=VCP PE=1 SV=4 - [TERA_HUMAN]	1	1	P55072	CID	1	0	1	6.57077	1	500	3	1291.78	3873.33	436.678	64.5757	4576	4576	MCF7_5.RAW
															High	VPFDAATLHTSTAMAAQHGMDDDGTGQK	Unambiguous	Gelsolin OS=Homo sapiens GN=GSN PE=1 SV=1 - [GELS_HUMAN]	1	1	P06396	CID	1	0	1	6.57013	0	497	3	958.78	2874.33	362.664	47.4615	3668	3668	MCF7_9.RAW
					High											AGPHKEIYPYVIQELRPTLNELGISTPEELGLDKV	Unambiguous	Cytochrome c oxidase subunit 5A, mitochondrial OS=Homo sapiens GN=COX5A PE=1 SV=2 - [COX5A_HUMAN]	1	1	P20674	CID	1	0	1	6.56993	2	500	3	1308.32	3922.95	983.989	90.6945	6015	6015	MCF7_14.RAW
					High											FGAQLAHIQALISGIEAQLGDVR	Unambiguous	Keratin, type I cytoskeletal 19 OS=Homo sapiens GN=KRT19 PE=1 SV=4 - [K1C19_HUMAN]	1	1	P08727	CID	1	0	1	6.56903	0	500	2	1205.8	2410.59	1362.06	108.221	6792	6792	MCF7_14.RAW
										High						LCYVALDFEQEMATAASSSSLEK	Unambiguous	POTE ankyrin domain family member E OS=Homo sapiens GN=POTEE PE=1 SV=3 - [POTEE_HUMAN]|Actin, cytoplasmic 1 OS=Homo sapiens GN=ACTB PE=1 SV=1 - [ACTB_HUMAN]	3	2	Q6S8J3;P60709	CID	1	0	1	6.56831	0	412	2	1247.66	2494.31	465.155	90.1358	6132	6132	MCF7_4.RAW
	High															LTLYDIAHTPGVAADLSHIETK	Unambiguous	Malate dehydrogenase, mitochondrial OS=Homo sapiens GN=MDH2 PE=1 SV=3 - [MDHM_HUMAN]	1	1	P40926	CID	1	0	1	6.56828	0	17	3	789.78	2367.33	880.975	69.1515	5129	5129	MCF7_10.RAW
											High					LLIVSNPVDILTYVAWK	Unambiguous	L-lactate dehydrogenase A chain OS=Homo sapiens GN=LDHA PE=1 SV=2 - [LDHA_HUMAN]	2	1	P00338	CID	1	0	1	6.56824	0	308	2	972.272	1943.54	-300.48	109.014	8682	8682	MCF7_5.RAW
											High					LIIVSNPVDILTYVAWK	Unambiguous	L-lactate dehydrogenase A chain OS=Homo sapiens GN=LDHA PE=1 SV=2 - [LDHA_HUMAN]	2	1	P00338	CID	1	0	1	6.56824	0	308	2	972.272	1943.54	-300.48	109.014	8682	8682	MCF7_5.RAW
								High								LLIVSNPVDILTYVAWK	Unambiguous	L-lactate dehydrogenase A chain OS=Homo sapiens GN=LDHA PE=1 SV=2 - [LDHA_HUMAN]	2	1	P00338	CID	1	0	1	6.56738	0	368	2	972.249	1943.49	-324.544	103.33	8585	8585	MCF7_2.RAW
								High								LIIVSNPVDILTYVAWK	Unambiguous	L-lactate dehydrogenase A chain OS=Homo sapiens GN=LDHA PE=1 SV=2 - [LDHA_HUMAN]	2	1	P00338	CID	1	0	1	6.56738	0	368	2	972.249	1943.49	-324.544	103.33	8585	8585	MCF7_2.RAW
												High				GSLGATGEIKGPTVGGGLPGIGVQGLEGNLQMPGIK	Unambiguous	Neuroblast differentiation-associated protein AHNAK OS=Homo sapiens GN=AHNAK PE=1 SV=2 - [AHNK_HUMAN]	1	1	Q09666	CID	1	0	1	6.5671	1	167	3	1121.22	3361.65	549.161	76.104	5643	5643	MCF7_6.RAW
					High											HVGNQQYNVTYVVKER	Unambiguous	Filamin-B OS=Homo sapiens GN=FLNB PE=1 SV=2 - [FLNB_HUMAN]	1	1	O75369	CID	1	0	1	6.56596	1	500	3	646.06	1936.17	1124.65	35.5212	2046	2046	MCF7_14.RAW
															High	LVDQNIFSFYLSRDPDAQPGGELMLGGTDSK	Unambiguous	Cathepsin D OS=Homo sapiens GN=CTSD PE=1 SV=1 - [CATD_HUMAN]	1	1	P07339	CID	1	0	1	6.56578	1	500	3	1124.86	3372.57	575.018	84.0152	7157	7157	MCF7_9.RAW
	High															VIHDNFGIVEGLMTTVHAITATQK	Unambiguous	Glyceraldehyde-3-phosphate dehydrogenase OS=Homo sapiens GN=GAPDH PE=1 SV=3 - [G3P_HUMAN]	1	1	P04406	CID	1	0	1	6.56567	0	13	3	866.5	2597.49	818.251	93.4884	7252	7252	MCF7_10.RAW
				High												GQIKEIGWTDVGGWTGQGGSILGTKR	Unambiguous	ATP-dependent 6-phosphofructokinase, platelet type OS=Homo sapiens GN=PFKP PE=1 SV=2 - [PFKAP_HUMAN]	1	1	Q01813	CID	1	0	1	6.5646	2	500	3	901.8	2703.39	732.291	65.4633	4807	4807	MCF7_13.RAW
High																KGVNLPGAAVDLPAVSEKDIQDLK	Unambiguous	Pyruvate kinase PKM OS=Homo sapiens GN=PKM PE=1 SV=4 - [KPYM_HUMAN]	1	1	P14618	CID	1	0	1	6.5643	2	124	3	826.8	2478.39	413.303	88.7927	6224	6224	MCF7_1.RAW
											High					VIHDNFGIVEGLMTTVHAITATQK	Unambiguous	Glyceraldehyde-3-phosphate dehydrogenase OS=Homo sapiens GN=GAPDH PE=1 SV=3 - [G3P_HUMAN]	1	1	P04406	CID	1	0	1	6.56363	0	500	3	866.16	2596.47	425.731	100.023	7857	7857	MCF7_5.RAW
		High														QGGLGPIRIPLLSDLTHQISK	Unambiguous	Peroxiredoxin-4 OS=Homo sapiens GN=PRDX4 PE=1 SV=1 - [PRDX4_HUMAN]	1	1	Q13162	CID	1	0	1	6.56333	1	500	3	748.225	2242.66	-279.389	85.1861	6653	6653	MCF7_11.RAW
													High			SGETEDTFIADLVVGLCTGQIK	Unambiguous	Alpha-enolase OS=Homo sapiens GN=ENO1 PE=1 SV=2 - [ENOA_HUMAN]|Gamma-enolase OS=Homo sapiens GN=ENO2 PE=1 SV=3 - [ENOG_HUMAN]	3	2	P06733;P09104	CID	1	0	1	6.56202	0	455	2	1149.68	2298.35	963.691	119.764	9562	9562	MCF7_7.RAW
					High											TAHSFEQVLTDITDAIKLDSGVVKR	Unambiguous	Serine/threonine-protein kinase DCLK1 OS=Homo sapiens GN=DCLK1 PE=1 SV=2 - [DCLK1_HUMAN]	1	1	O15075	CID	1	0	1	6.56144	2	500	3	916.18	2746.53	1115.17	98.9418	6383	6383	MCF7_14.RAW
	High															GHYTEGAELVDSVLDVVR	Unambiguous	Tubulin beta-2A chain OS=Homo sapiens GN=TUBB2A PE=1 SV=1 - [TBB2A_HUMAN]|Tubulin beta-4B chain OS=Homo sapiens GN=TUBB4B PE=1 SV=1 - [TBB4B_HUMAN]|Tubulin beta-3 chain OS=Homo sapiens GN=TUBB3 PE=1 SV=2 - [TBB3_HUMAN]|Tubulin beta chain OS=Homo sapiens GN=TUBB PE=1 SV=2 - [TBB5_HUMAN]	5	3	P68371;Q13509;P07437	CID	0.4527	0	1	6.5592	0	500	2	979.758	1958.51	-241.346	82.4159	6367	6367	MCF7_10.RAW
	High															SGLKANEPTHFTVDCTEAGEGDVSVGIK	Unambiguous	Filamin-B OS=Homo sapiens GN=FLNB PE=1 SV=2 - [FLNB_HUMAN]	1	1	O75369	CID	1	0	1	6.55693	1	494	3	954.201	2860.59	-270.606	50.6205	3336	3336	MCF7_10.RAW
		High														SLVESVSSSPNKESNEEEQVWHFLGK	Unambiguous	Inorganic pyrophosphatase 2, mitochondrial OS=Homo sapiens GN=PPA2 PE=1 SV=2 - [IPYR2_HUMAN]	1	1	Q9H2U2	CID	1	0	1	6.55535	1	194	3	983.18	2947.53	377.861	66.669	4997	4997	MCF7_11.RAW
	High															ITTTKKGSITSVQAIYVPADDLTDPAPATTFAHLDATTVLSR	Unambiguous	ATP synthase subunit beta, mitochondrial OS=Homo sapiens GN=ATP5B PE=1 SV=3 - [ATPB_HUMAN]	1	1	P06576	CID	1	0	1	6.55522	2	500	3	1463.74	4389.21	433.364	74.1159	5610	5610	MCF7_10.RAW
				High												EKLEAYQHLFYLLQTNPTYLAK	Unambiguous	Ras GTPase-activating-like protein IQGAP1 OS=Homo sapiens GN=IQGAP1 PE=1 SV=1 - [IQGA1_HUMAN]	1	1	P46940	CID	1	0	1	6.55448	1	500	3	895.82	2685.45	756.807	82.1319	5789	5789	MCF7_13.RAW
			High													RFGVPVIADGGIQNVGHIAK	Unambiguous	Inosine-5'-monophosphate dehydrogenase 2 OS=Homo sapiens GN=IMPDH2 PE=1 SV=2 - [IMDH2_HUMAN]	1	1	P12268	CID	1	0	1	6.5518	1	113	3	684.22	2050.65	1221.74	56.8168	4095	4095	MCF7_12.RAW
		High														MKTILSNQTVDIPENVDITLKGR	Unambiguous	60S ribosomal protein L9 OS=Homo sapiens GN=RPL9 PE=1 SV=1 - [RL9_HUMAN]	1	1	P32969	CID	1	0	1	6.5512	2	213	3	862.84	2586.51	428.611	62.087	4568	4568	MCF7_11.RAW
	High															GGNIGDGGGAADRVINQILTEMDGMSTKK	Unambiguous	Transitional endoplasmic reticulum ATPase OS=Homo sapiens GN=VCP PE=1 SV=4 - [TERA_HUMAN]	1	1	P55072	CID	1	0	1	6.55068	2	369	3	969.54	2906.61	409.768	90.2037	6999	6999	MCF7_10.RAW
								High								SQKELPTEPPYTAYVGNLPFNTVQGDIDAIFKDLSIR	Unambiguous	Eukaryotic translation initiation factor 4H OS=Homo sapiens GN=EIF4H PE=1 SV=5 - [IF4H_HUMAN]	1	1	Q15056	CID	1	0	1	6.55044	2	500	3	1380.28	4138.83	412.526	115.322	9731	9731	MCF7_2.RAW
		High														RPEAAQLLEDVQAALKPFSVK	Unambiguous	Cysteine--tRNA ligase, cytoplasmic OS=Homo sapiens GN=CARS PE=1 SV=3 - [SYCC_HUMAN]	1	1	P49589	CID	1	0	1	6.55001	0	500	3	771.18	2311.53	538.05	94.3146	7342	7342	MCF7_11.RAW
													High			FGAQLAHIQALISGIEAQLGDVR	Unambiguous	Keratin, type I cytoskeletal 19 OS=Homo sapiens GN=KRT19 PE=1 SV=4 - [K1C19_HUMAN]	1	1	P08727	CID	1	0	1	6.54969	0	500	2	1204.32	2407.63	134.315	108.668	9108	9108	MCF7_7.RAW
										High						VAVLGASGGIGQPLSLLLK	Unambiguous	Malate dehydrogenase, mitochondrial OS=Homo sapiens GN=MDH2 PE=1 SV=3 - [MDHM_HUMAN]	1	1	P40926	CID	1	0	1	6.54949	0	86	2	897.66	1794.31	681.666	89.3364	6053	6053	MCF7_4.RAW
											High					EIYPYVIQELRPTLNELGISTPEELGLDKV	Unambiguous	Cytochrome c oxidase subunit 5A, mitochondrial OS=Homo sapiens GN=COX5A PE=1 SV=2 - [COX5A_HUMAN]	1	1	P20674	CID	1	0	1	6.54816	1	489	3	1144.2	3430.59	514.599	102.969	8123	8123	MCF7_5.RAW
			High													FRLPPGEYVVVPSTFEPNKEGDFVLR	Unambiguous	Calpain-1 catalytic subunit OS=Homo sapiens GN=CAPN1 PE=1 SV=1 - [CAN1_HUMAN]	1	1	P07384	CID	0.4061	0	1	6.54797	2	500	3	999.54	2996.61	1351.06	74.4714	5509	5509	MCF7_12.RAW
				High												HYGPGWVSMANAGKDTNGSQFFITTVK	Unambiguous	Peptidyl-prolyl cis-trans isomerase B OS=Homo sapiens GN=PPIB PE=1 SV=2 - [PPIB_HUMAN]	1	1	P23284	CID	1	0	1	6.54625	1	160	3	972.5	2915.49	715.656	64.8299	4755	4755	MCF7_13.RAW
														High		AGYTDKVVIGMDVAASEFFR	Unambiguous	Alpha-enolase OS=Homo sapiens GN=ENO1 PE=1 SV=2 - [ENOA_HUMAN]	1	1	P06733	CID	1	0	1	6.54615	1	192	2	1088.26	2175.51	-259.421	76.2574	6882	6882	MCF7_8.RAW
		High														WSGPLSLQEVDEQPQHPLHVTYAGAAVDELGK	Unambiguous	Phosphatidylethanolamine-binding protein 1 OS=Homo sapiens GN=PEBP1 PE=1 SV=3 - [PEBP1_HUMAN]	1	1	P30086	CID	1	0	1	6.54435	0	286	3	1158.58	3473.73	577.874	65.405	4880	4880	MCF7_11.RAW
								High								NMAEQIIQEIYSQIQSK	Unambiguous	Transketolase OS=Homo sapiens GN=TKT PE=1 SV=3 - [TKT_HUMAN]	1	1	P29401	CID	1	0	1	6.54015	0	440	3	674.759	2022.26	-373.028	102.577	8519	8519	MCF7_2.RAW
													High			LGDPAEYAHLVQAIIENPFLNGEVIR	Unambiguous	3-hydroxyacyl-CoA dehydrogenase type-2 OS=Homo sapiens GN=HSD17B10 PE=1 SV=3 - [HCD2_HUMAN]	1	1	Q99714	CID	1	0	1	6.53996	0	500	3	960.78	2880.33	630.326	109.701	9174	9174	MCF7_7.RAW
															High	LLHINATALLEYPEYSGPLLPASAVAPGPSALDRK	Unambiguous	Protein TBRG4 OS=Homo sapiens GN=TBRG4 PE=1 SV=1 - [TBRG4_HUMAN]	1	1	Q969Z0	CID	1	0	1	6.53858	1	500	3	1216.36	3647.07	574.88	83.3259	7102	7102	MCF7_9.RAW
															High	VAAKLEVAPISDIIAIKSPDTFVR	Unambiguous	Electron transfer flavoprotein subunit alpha, mitochondrial OS=Homo sapiens GN=ETFA PE=1 SV=1 - [ETFA_HUMAN]	1	1	P13804	CID	1	0	1	6.53749	2	59	3	852.22	2554.65	462.004	74.3162	6312	6312	MCF7_9.RAW
					High											SQKKAELLDNEKPAAVVAPITTGYTVK	Unambiguous	Calcyclin-binding protein OS=Homo sapiens GN=CACYBP PE=1 SV=2 - [CYBP_HUMAN]	1	1	Q9HB71	CID	1	0	1	6.53721	2	488	3	958.52	2873.55	683.029	49.7476	3305	3305	MCF7_14.RAW
					High											RGIHSAIDASQTPDVVFASILAAFSK	Unambiguous	Adenylate kinase 2, mitochondrial OS=Homo sapiens GN=AK2 PE=1 SV=2 - [KAD2_HUMAN]	1	1	P54819	CID	1	0	1	6.53646	1	500	3	901.48	2702.43	368.012	106.117	6699	6699	MCF7_14.RAW
						High										KLDEAVAEAHLGKLNVK	Unambiguous	Adenosylhomocysteinase OS=Homo sapiens GN=AHCY PE=1 SV=4 - [SAHH_HUMAN]	1	1	P23526	CID	1	0	1	6.53545	2	397	2	917.783	1834.56	-261.566	40.6196	3221	3221	MCF7_15.RAW
	High															VLVAQHDVYKGLLPEELTPLILATQK	Unambiguous	Electron transfer flavoprotein subunit alpha, mitochondrial OS=Homo sapiens GN=ETFA PE=1 SV=1 - [ETFA_HUMAN]	1	1	P13804	CID	1	0	1	6.53256	1	500	3	963.92	2889.75	379.191	83.3487	6444	6444	MCF7_10.RAW
						High										EVLAGRPLFPHVLCHNCAVEFNFGQK	Unambiguous	Heterogeneous nuclear ribonucleoprotein U OS=Homo sapiens GN=HNRNPU PE=1 SV=6 - [HNRPU_HUMAN]	1	1	Q00839	CID	1	0	1	6.53227	0	97	3	975.86	2925.57	34.2584	67.7507	6064	6064	MCF7_15.RAW
														High		KGDLSPAELMMLTIGDVIK	Unambiguous	Elongator complex protein 3 OS=Homo sapiens GN=ELP3 PE=1 SV=2 - [ELP3_HUMAN]	1	1	Q9H9T3	CID	1	0	1	6.53199	1	500	2	1015.79	2030.57	-253.929	96.6244	8138	8138	MCF7_8.RAW
												High				AGYTDKVVIGMDVAASEFFR	Unambiguous	Alpha-enolase OS=Homo sapiens GN=ENO1 PE=1 SV=2 - [ENOA_HUMAN]	1	1	P06733	CID	1	0	1	6.53182	1	265	2	1088.27	2175.53	-248.645	87.1785	6636	6636	MCF7_6.RAW
														High		GIHSAIDASQTPDVVFASILAAFSK	Unambiguous	Adenylate kinase 2, mitochondrial OS=Homo sapiens GN=AK2 PE=1 SV=2 - [KAD2_HUMAN]	1	1	P54819	CID	1	0	1	6.53011	0	500	2	1273.32	2545.63	118.997	99.2289	8248	8248	MCF7_8.RAW
				High												AASQSDKPAEKKEDESQMEDPSTSPSPGTR	Unambiguous	Ena/VASP-like protein OS=Homo sapiens GN=EVL PE=1 SV=2 - [EVL_HUMAN]	1	1	Q9UI08	CID	1	0	1	6.53006	2	500	3	1064.48	3191.43	307.454	20.6842	1107	1107	MCF7_13.RAW
					High											HTFSGVASVESSSGEAFHVGKTPIVGQPSIPGGPVR	Unambiguous	Alpha-2-HS-glycoprotein - Bos taurus (Bovine). - [FETUA_BOVIN]	1	1	P12763	CID	1	0	1	6.52841	1	500	3	1193.26	3577.77	542.561	58.9545	4121	4121	MCF7_14.RAW
													High			HLVMGDIPAAVNAFQEAASLLGK	Unambiguous	Nuclear autoantigenic sperm protein OS=Homo sapiens GN=NASP PE=1 SV=2 - [NASP_HUMAN]	1	1	P49321	CID	1	0	1	6.52778	0	500	2	1177.26	2353.51	541.557	102.286	8686	8686	MCF7_7.RAW
		High														VLQHYQESDKGEELGPGNVQK	Unambiguous	Mitochondrial carrier homolog 2 OS=Homo sapiens GN=MTCH2 PE=1 SV=1 - [MTCH2_HUMAN]	1	1	Q9Y6C9	CID	0.4089	0	1	6.52609	1	404	3	785.49	2354.46	-298.322	29.1313	1525	1525	MCF7_11.RAW
															High	LLIVSNPVDILTYVAWK	Unambiguous	L-lactate dehydrogenase A chain OS=Homo sapiens GN=LDHA PE=1 SV=2 - [LDHA_HUMAN]	2	1	P00338	CID	1	0	1	6.52605	0	500	2	972.288	1943.57	-284.146	104.541	8462	8462	MCF7_9.RAW
															High	LIIVSNPVDILTYVAWK	Unambiguous	L-lactate dehydrogenase A chain OS=Homo sapiens GN=LDHA PE=1 SV=2 - [LDHA_HUMAN]	2	1	P00338	CID	1	0	1	6.52605	0	500	2	972.288	1943.57	-284.146	104.541	8462	8462	MCF7_9.RAW
		High														RVYATILNAGTNTDGFKEQGVTFPSGDIQEQLIR	Unambiguous	Fatty acid synthase OS=Homo sapiens GN=FASN PE=1 SV=3 - [FAS_HUMAN]	1	1	P49327	CID	1	0	1	6.5259	2	321	3	1247.64	3740.91	533.749	68.3516	5153	5153	MCF7_11.RAW
															High	AGYTDKVVIGMDVAASEFFR	Unambiguous	Alpha-enolase OS=Homo sapiens GN=ENO1 PE=1 SV=2 - [ENOA_HUMAN]	1	1	P06733	CID	1	0	1	6.52432	1	305	2	1088.25	2175.49	-268.065	86.2382	7331	7331	MCF7_9.RAW
													High			GIHSAIDASQTPDVVFASILAAFSK	Unambiguous	Adenylate kinase 2, mitochondrial OS=Homo sapiens GN=AK2 PE=1 SV=2 - [KAD2_HUMAN]	1	1	P54819	CID	1	0	1	6.52427	0	500	2	1273.34	2545.67	134.708	110.745	9234	9234	MCF7_7.RAW
		High														LVVEEYYEVLDHCSSILNKYDDNVK	Unambiguous	AH receptor-interacting protein OS=Homo sapiens GN=AIP PE=1 SV=2 - [AIP_HUMAN]	1	1	O00170	CID	1	0	1	6.52318	1	500	3	997.16	2989.47	679.411	88.8206	6950	6950	MCF7_11.RAW
		High														NYSEGLTMHTHIVSTSNFSETSAFMPVLK	Unambiguous	Protein transport protein Sec31A OS=Homo sapiens GN=SEC31A PE=1 SV=3 - [SC31A_HUMAN]	1	1	O94979	CID	1	0	1	6.52187	0	500	3	1077.5	3230.49	604.032	69.163	5230	5230	MCF7_11.RAW
	High															SGPFGQIFRPDNFVFGQSGAGNNWAK	Unambiguous	Tubulin beta-2A chain OS=Homo sapiens GN=TUBB2A PE=1 SV=1 - [TBB2A_HUMAN]|Tubulin beta-4B chain OS=Homo sapiens GN=TUBB4B PE=1 SV=1 - [TBB4B_HUMAN]|Tubulin beta chain OS=Homo sapiens GN=TUBB PE=1 SV=2 - [TBB5_HUMAN]	5	2	P68371;P07437	CID	1	0	1	6.52044	0	253	3	934.14	2800.41	736.299	78.3039	6000	6000	MCF7_10.RAW
														High		HTDNVIQWLNAMDEIGLPK	Unambiguous	Ras GTPase-activating-like protein IQGAP1 OS=Homo sapiens GN=IQGAP1 PE=1 SV=1 - [IQGA1_HUMAN]	1	1	P46940	CID	0.3926	0	1	6.51962	0	280	2	1097.26	2193.51	-266.011	81.6925	7320	7320	MCF7_8.RAW
		High														SLGEIPIVESEIKKEAGELKPEEEITVGPVQK	Unambiguous	Coatomer subunit beta OS=Homo sapiens GN=COPB1 PE=1 SV=3 - [COPB_HUMAN]	1	1	P53618	CID	1	0	1	6.51926	2	333	3	1159.96	3477.87	571.352	74.8779	5760	5760	MCF7_11.RAW
															High	LSKEETVLATVQALQTASHLSQQADLR	Unambiguous	Dolichyl-diphosphooligosaccharide--protein glycosyltransferase subunit 2 OS=Homo sapiens GN=RPN2 PE=1 SV=3 - [RPN2_HUMAN]	1	1	P04844	CID	1	0	1	6.51804	1	283	3	980.52	2939.55	674.028	76.0817	6473	6473	MCF7_9.RAW
	High															SHMSGSPGPGGSNTAPSTPVIGGSDKPGMEEK	Unambiguous	Extended synaptotagmin-2 OS=Homo sapiens GN=ESYT2 PE=1 SV=1 - [ESYT2_HUMAN]	1	1	A0FGR8	CID	1	0	1	6.51769	0	500	3	1018.78	3054.33	304.94	33.3258	1756	1756	MCF7_10.RAW
		High														NIILEEGKEILVGDVGQTVDDPYATFVK	Unambiguous	Cofilin-1 OS=Homo sapiens GN=CFL1 PE=1 SV=3 - [COF1_HUMAN]	1	1	P23528	CID	1	0	1	6.51633	1	223	3	1022.12	3064.35	571.762	81.5077	6350	6350	MCF7_11.RAW
														High		AGYTDKVVIGMDVAASEFFR	Unambiguous	Alpha-enolase OS=Homo sapiens GN=ENO1 PE=1 SV=2 - [ENOA_HUMAN]	1	1	P06733	CID	1	0	1	6.51527	1	81	2	1088.26	2175.52	-254.146	75.4343	6812	6812	MCF7_8.RAW
															High	DSALETLQGQLEEKAQELGHSQSALASAQR	Unambiguous	Nuclear mitotic apparatus protein 1 OS=Homo sapiens GN=NUMA1 PE=1 SV=2 - [NUMA1_HUMAN]	1	1	Q14980	CID	1	0	1	6.5148	1	500	3	1066.56	3197.67	649.744	76.6205	6521	6521	MCF7_9.RAW
												High				TIVAINKDPEAPIFQVADYGIVADLFK	Unambiguous	Electron transfer flavoprotein subunit alpha, mitochondrial OS=Homo sapiens GN=ETFA PE=1 SV=1 - [ETFA_HUMAN]	1	1	P13804	CID	1	0	1	6.51223	1	500	3	983.74	2949.21	550.577	104.089	7890	7890	MCF7_6.RAW
		High														MALIGLGVSHPVLKQVAEQFLNMR	Unambiguous	Cytochrome b-c1 complex subunit 2, mitochondrial OS=Homo sapiens GN=UQCRC2 PE=1 SV=3 - [QCR2_HUMAN]	1	1	P22695	CID	1	0	1	6.51014	1	500	3	885.54	2654.61	1187.71	91.3956	7142	7142	MCF7_11.RAW
												High				LLPCLHSACSACLGPAAPAAANSSGDGGAAGDGTVVDCPVCK	Unambiguous	Transcription intermediary factor 1-beta OS=Homo sapiens GN=TRIM28 PE=1 SV=5 - [TIF1B_HUMAN]	1	1	Q13263	CID	1	0	1	6.50988	0	500	3	1275.54	3824.61	-556.221	68.268	4889	4889	MCF7_6.RAW
		High														LVEGILHAPDAGWGNLVYVVNYPKDNK	Unambiguous	TAR DNA-binding protein 43 OS=Homo sapiens GN=TARDBP PE=1 SV=1 - [TADBP_HUMAN]	1	1	Q13148	CID	1	0	1	6.50766	1	404	3	994.92	2982.75	400.086	77.4556	5995	5995	MCF7_11.RAW
												High				KYTLPPGVDPTQVSSSLSPEGTLTVEAPMPK	Unambiguous	Heat shock protein beta-1 OS=Homo sapiens GN=HSPB1 PE=1 SV=2 - [HSPB1_HUMAN]	1	1	P04792	CID	1	0	1	6.50601	1	47	3	1076.82	3228.45	554.485	66.4172	4711	4711	MCF7_6.RAW
													High			SLVSDIGKELSSCANVLELTR	Unambiguous	Probable tRNA pseudouridine synthase 1 OS=Homo sapiens GN=TRUB1 PE=1 SV=1 - [TRUB1_HUMAN]	1	1	Q8WWH5	CID	1	0	1	6.5052	1	500	2	1117.33	2233.65	-232.181	106.11	8937	8937	MCF7_7.RAW
															High	KPVAGALDVSFNKFIPLSEPAPVPPIPNEQQLAR	Unambiguous	COP9 signalosome complex subunit 8 OS=Homo sapiens GN=COPS8 PE=1 SV=1 - [CSN8_HUMAN]	1	1	Q99627	CID	1	0	1	6.5052	1	500	3	1214.32	3640.95	262.439	78.3401	6675	6675	MCF7_9.RAW
		High														RVIISAPSADAPMFVMGVNHEK	Unambiguous	Glyceraldehyde-3-phosphate dehydrogenase OS=Homo sapiens GN=GAPDH PE=1 SV=3 - [G3P_HUMAN]	1	1	P04406	CID	0.5023	0	1	6.50511	1	144	2	1184.87	2368.73	-202.251	59.8744	4363	4363	MCF7_11.RAW
										High						LIVDEAINEDNSVVSLSQPK	Unambiguous	Transitional endoplasmic reticulum ATPase OS=Homo sapiens GN=VCP PE=1 SV=4 - [TERA_HUMAN]	1	1	P55072	CID	1	0	1	6.50496	0	500	2	1085.74	2170.47	160.726	61.0006	3604	3604	MCF7_4.RAW
		High														LLQDHPWLLSQNLVVKPDQLIK	Unambiguous	ATP-citrate synthase OS=Homo sapiens GN=ACLY PE=1 SV=3 - [ACLY_HUMAN]	1	1	P53396	CID	1	0	1	6.50422	0	203	3	866.9	2598.69	463.298	75.0501	5775	5775	MCF7_11.RAW
	High															LLMTEVAWTKDELKEALDDVTLPR	Unambiguous	Insulin-degrading enzyme OS=Homo sapiens GN=IDE PE=1 SV=4 - [IDE_HUMAN]	1	1	P14735	CID	0.3723	0	1	6.50359	2	500	3	929.86	2787.57	394.909	92.0841	7144	7144	MCF7_10.RAW
												High				VGGTKPAGGDFGEVLNSAANASATTTEPLPEKTQESL	Unambiguous	Tumor protein D52 OS=Homo sapiens GN=TPD52 PE=1 SV=2 - [TPD52_HUMAN]	1	1	P55327	CID	1	0	1	6.50341	1	296	3	1215.92	3645.75	261.306	62.3585	4306	4306	MCF7_6.RAW
												High				LVDQNIFSFYLSRDPDAQPGGELMLGGTDSK	Unambiguous	Cathepsin D OS=Homo sapiens GN=CTSD PE=1 SV=1 - [CATD_HUMAN]	1	1	P07339	CID	1	0	1	6.50335	1	500	3	1124.84	3372.51	557.237	84.3602	6396	6396	MCF7_6.RAW
												High				VLPTYDASKVTASGPGLSSYGVPASLPVDFAIDAR	Unambiguous	Filamin-B OS=Homo sapiens GN=FLNB PE=1 SV=2 - [FLNB_HUMAN]	1	1	O75369	CID	1	0	1	6.5032	1	394	3	1175.18	3523.53	485.038	79.9577	5991	5991	MCF7_6.RAW
								High								TTSGYAGGLSSAYGGLTSPGLSYSLGSSFGSGAGSSSFSR	Unambiguous	Keratin, type II cytoskeletal 8 OS=Homo sapiens GN=KRT8 PE=1 SV=7 - [K2C8_HUMAN]	1	1	P05787	CID	1	0	1	6.50062	0	260	3	1243.08	3727.23	403.825	73.089	5760	5760	MCF7_2.RAW
		High														SSILLDVKPWDDETDMAKLEECVR	Unambiguous	Elongation factor 1-beta OS=Homo sapiens GN=EEF1B2 PE=1 SV=3 - [EF1B_HUMAN]	1	1	P24534	CID	1	0	1	6.49901	1	183	3	931.88	2793.63	457.178	78.5762	6097	6097	MCF7_11.RAW
							High									KGPSGYGFNLHSDKSKPGQFIR	Unambiguous	Na(+)/H(+) exchange regulatory cofactor NHE-RF1 OS=Homo sapiens GN=SLC9A3R1 PE=1 SV=4 - [NHRF1_HUMAN]	1	1	O14745	CID	1	0	1	6.49821	2	500	3	808.14	2422.41	891.013	42.918	3670	3670	MCF7_16.RAW
		High														FIKPLSNAYHELAQVYSTNNPSELR	Unambiguous	COP9 signalosome complex subunit 3 OS=Homo sapiens GN=COPS3 PE=1 SV=3 - [CSN3_HUMAN]	1	1	Q9UNS2	CID	1	0	1	6.49703	0	500	3	965.2	2893.59	731.523	70.2382	5333	5333	MCF7_11.RAW
											High					ALMLQGVDLLADAVAVTMGPK	Unambiguous	60 kDa heat shock protein, mitochondrial OS=Homo sapiens GN=HSPD1 PE=1 SV=2 - [CH60_HUMAN]	1	1	P10809	CID	1	0	1	6.49588	0	182	2	1056.77	2112.54	-285.685	119.477	9729	9729	MCF7_5.RAW
				High												GILGYTEHQVVSSDFNSDTHSSTFDAGAGIALNDHFVK	Unambiguous	Glyceraldehyde-3-phosphate dehydrogenase OS=Homo sapiens GN=GAPDH PE=1 SV=3 - [G3P_HUMAN]	1	1	P04406	CID	1	0	1	6.49569	0	500	3	1346.94	4038.81	473.04	112.358	6966	6966	MCF7_13.RAW
High																YALQMEQLNGILLHLESELAQTR	Unambiguous	Keratin, type I cytoskeletal 18 OS=Homo sapiens GN=KRT18 PE=1 SV=2 - [K1C18_HUMAN]	1	1	P05783	CID	1	0	1	6.49548	0	9	3	891.42	2672.25	693.565	125.222	9584	9584	MCF7_1.RAW
															High	NLEALALDLMEPEQAVDLTLPKVEAMNKR	Unambiguous	X-ray repair cross-complementing protein 6 OS=Homo sapiens GN=XRCC6 PE=1 SV=2 - [XRCC6_HUMAN]	1	1	P12956	CID	1	0	1	6.49347	2	500	3	1085.2	3253.59	579.006	98.6715	8182	8182	MCF7_9.RAW
				High												IIAQKIYGADDIELLPEAQHKAEVYTK	Unambiguous	C-1-tetrahydrofolate synthase, cytoplasmic OS=Homo sapiens GN=MTHFD1 PE=1 SV=3 - [C1TC_HUMAN]	1	1	P11586	CID	1	0	1	6.49292	2	500	3	1020.22	3058.65	658.803	59.2102	4308	4308	MCF7_13.RAW
												High				FAAEEFKVPAATSAIITNDGIGINPAQTAGNVFLK	Unambiguous	Ubiquitin-fold modifier 1 OS=Homo sapiens GN=UFM1 PE=1 SV=1 - [UFM1_HUMAN]	1	1	P61960	CID	1	0	1	6.49235	1	166	3	1193.22	3577.65	494.972	82.6003	6237	6237	MCF7_6.RAW
	High															TLKLTTPTYGDLNHLVSATMSGVTTCLR	Unambiguous	Tubulin beta-2A chain OS=Homo sapiens GN=TUBB2A PE=1 SV=1 - [TBB2A_HUMAN]|Tubulin beta-4B chain OS=Homo sapiens GN=TUBB4B PE=1 SV=1 - [TBB4B_HUMAN]|Tubulin beta chain OS=Homo sapiens GN=TUBB PE=1 SV=2 - [TBB5_HUMAN]	5	2	P68371;P07437	CID	1	0	1	6.49127	1	261	3	999.2	2995.59	681.628	93.0605	7216	7216	MCF7_10.RAW
								High								LLEDGEDFNLGDALDSSNSMQTIQK	Unambiguous	Keratin, type I cytoskeletal 18 OS=Homo sapiens GN=KRT18 PE=1 SV=2 - [K1C18_HUMAN]	1	1	P05783	CID	1	0	1	6.4911	0	346	3	914.42	2741.25	358.784	67.5315	5151	5151	MCF7_2.RAW
High																SGETEDTFIADLVVGLCTGQIK	Unambiguous	Alpha-enolase OS=Homo sapiens GN=ENO1 PE=1 SV=2 - [ENOA_HUMAN]|Gamma-enolase OS=Homo sapiens GN=ENO2 PE=1 SV=3 - [ENOG_HUMAN]	3	2	P06733;P09104	CID	0.5146	0	1	6.4906	0	24	2	1148.23	2295.45	-300.923	129.101	9938	9938	MCF7_1.RAW
											High					GLAFIQDPDGYWIEILNPNK	Unambiguous	Lactoylglutathione lyase OS=Homo sapiens GN=GLO1 PE=1 SV=4 - [LGUL_HUMAN]	1	1	Q04760	CID	0.473	0	1	6.48919	0	378	2	1152.7	2304.39	530.275	94.4561	7359	7359	MCF7_5.RAW
					High											KIYQNIQDGSLDLNAAESGVQHKPSAPQGGR	Unambiguous	Ras-related protein Rab-14 OS=Homo sapiens GN=RAB14 PE=1 SV=4 - [RAB14_HUMAN]	1	1	P61106	CID	1	0	1	6.48909	1	492	3	1093.28	3277.81	-255.749	43.8039	2764	2764	MCF7_14.RAW
		High														GKELSGLGSALKNPFGNAGLLLGEAGK	Unambiguous	Very long-chain specific acyl-CoA dehydrogenase, mitochondrial OS=Homo sapiens GN=ACADVL PE=1 SV=1 - [ACADV_HUMAN]	1	1	P49748	CID	1	0	1	6.48842	2	500	3	867.56	2600.67	861.439	76.5821	5916	5916	MCF7_11.RAW
				High												ELFSPLHALNFGIGGDGTQHVLWR	Unambiguous	Platelet-activating factor acetylhydrolase IB subunit gamma OS=Homo sapiens GN=PAFAH1B3 PE=1 SV=1 - [PA1B3_HUMAN]	1	1	Q15102	CID	1	0	1	6.4876	0	500	3	889.46	2666.37	749.033	85.6931	5934	5934	MCF7_13.RAW
			High													FWEVISDEHGIDPTGTYHGDSDLQLDR	Unambiguous	Tubulin beta chain OS=Homo sapiens GN=TUBB PE=1 SV=2 - [TBB5_HUMAN]	1	1	P07437	CID	0.2747	0	1	6.48455	0	145	3	1036.6	3107.79	1730.42	63.325	4667	4667	MCF7_12.RAW
											High					ELEQVCNPIISGLYQGAGGPGPGGFGAQGPK	Unambiguous	Heat shock 70 kDa protein 1A/1B OS=Homo sapiens GN=HSPA1A PE=1 SV=5 - [HSP71_HUMAN]	1	1	P08107	CID	1	0	1	6.48454	0	288	3	1000.4	2999.19	237.583	78.2366	5888	5888	MCF7_5.RAW
		High														KISSIQSIVPALEIANAHR	Unambiguous	60 kDa heat shock protein, mitochondrial OS=Homo sapiens GN=HSPD1 PE=1 SV=2 - [CH60_HUMAN]	1	1	P10809	CID	1	0	1	6.48431	1	170	2	1023.85	2046.69	-231.593	64.3528	4777	4777	MCF7_11.RAW
								High								TALLDAAGVASLLTTAEVVVTEIPKEEKDPGMGAMGGMGGGMGGGMF	Unambiguous	60 kDa heat shock protein, mitochondrial OS=Homo sapiens GN=HSPD1 PE=1 SV=2 - [CH60_HUMAN]	1	1	P10809	CID	1	0	1	6.4839	2	156	3	1509	4524.99	177.069	118.009	9986	9986	MCF7_2.RAW
					High											IGNFIVKKPMVLGHEASGTVEK	Unambiguous	Sorbitol dehydrogenase OS=Homo sapiens GN=SORD PE=1 SV=4 - [DHSO_HUMAN]	1	1	Q00796	CID	1	0	1	6.48363	1	500	3	785.195	2353.57	-305.178	45.6503	2929	2929	MCF7_14.RAW
													High			IKAEYEGDGIPTVFVAVAGR	Unambiguous	Multifunctional protein ADE2 OS=Homo sapiens GN=PAICS PE=1 SV=3 - [PUR6_HUMAN]	1	1	P22234	CID	1	0	1	6.48355	1	130	2	1046.26	2091.52	-281.77	66.276	5360	5360	MCF7_7.RAW
						High										GADINAPDKHHITPLLSAVYEGHVSCVK	Unambiguous	Myotrophin OS=Homo sapiens GN=MTPN PE=1 SV=2 - [MTPN_HUMAN]	1	1	P58546	CID	1	0	1	6.48309	1	500	3	991.88	2973.63	711.547	54.1865	4669	4669	MCF7_15.RAW
													High			VQEQVHTLLSQDQAQAAR	Unambiguous	Cytoskeleton-associated protein 4 OS=Homo sapiens GN=CKAP4 PE=1 SV=2 - [CKAP4_HUMAN]	1	1	Q07065	CID	0.4738	0	1	6.48302	0	482	2	1011.7	2022.39	176.203	36.9054	2200	2200	MCF7_7.RAW
				High												GILGYTEHQVVSSDFNSDTHSSTFDAGAGIALNDHFVK	Unambiguous	Glyceraldehyde-3-phosphate dehydrogenase OS=Homo sapiens GN=GAPDH PE=1 SV=3 - [G3P_HUMAN]	1	1	P04406	CID	1	0	1	6.48294	0	500	4	1010.62	4039.46	634.55	105.233	6726	6726	MCF7_13.RAW
						High										KASFEEASNQLINHIEQFLDTNETPYFMK	Unambiguous	X-ray repair cross-complementing protein 5 OS=Homo sapiens GN=XRCC5 PE=1 SV=3 - [XRCC5_HUMAN]	1	1	P13010	CID	1	0	1	6.48281	1	500	3	1149.54	3446.61	569.739	106.465	8578	8578	MCF7_15.RAW
					High											SRAEAESMYQIKYEELQSLAGK	Unambiguous	Keratin, type II cytoskeletal 8 OS=Homo sapiens GN=KRT8 PE=1 SV=7 - [K2C8_HUMAN]	1	1	P05787	CID	1	0	1	6.48267	2	21	3	843.72	2529.15	-830.037	56.6475	3916	3916	MCF7_14.RAW
												High				LKPYFLTDGTGTVTPANASGINDGAAAVVLMK	Unambiguous	Acetyl-CoA acetyltransferase, cytosolic OS=Homo sapiens GN=ACAT2 PE=1 SV=2 - [THIC_HUMAN]	1	1	Q9BWD1	CID	1	0	1	6.48248	0	256	3	1065.5	3194.49	571.095	72.2133	5272	5272	MCF7_6.RAW
		High														TVSLGAGAKDELHIVEAEAMNYEGSPIK	Unambiguous	Nucleophosmin OS=Homo sapiens GN=NPM1 PE=1 SV=2 - [NPM_HUMAN]	1	1	P06748	CID	1	0	1	6.48184	1	214	3	978.18	2932.53	1044.88	72.0128	5496	5496	MCF7_11.RAW
														High		AGYTDKVVIGMDVAASEFFR	Unambiguous	Alpha-enolase OS=Homo sapiens GN=ENO1 PE=1 SV=2 - [ENOA_HUMAN]	1	1	P06733	CID	1	0	1	6.48101	1	298	2	1088.26	2175.52	-254.482	76.5077	6902	6902	MCF7_8.RAW
													High			YALQMEQLNGILLHLESELAQTR	Unambiguous	Keratin, type I cytoskeletal 18 OS=Homo sapiens GN=KRT18 PE=1 SV=2 - [K1C18_HUMAN]	1	1	P05783	CID	1	0	1	6.48094	0	500	3	891.46	2672.37	738.438	107.441	9025	9025	MCF7_7.RAW
									High							SVGDGETVEFDVVEGEKGAEAANVTGPGGVPVQGSK	Unambiguous	Nuclease-sensitive element-binding protein 1 OS=Homo sapiens GN=YBX1 PE=1 SV=3 - [YBOX1_HUMAN]	1	1	P67809	CID	1	0	1	6.47994	1	500	3	1158.52	3473.55	251.563	58.6769	2825	2825	MCF7_3.RAW
										High						NIILEEGKEILVGDVGQTVDDPYATFVK	Unambiguous	Cofilin-1 OS=Homo sapiens GN=CFL1 PE=1 SV=3 - [COF1_HUMAN]	1	1	P23528	CID	1	0	1	6.47985	1	439	3	1022.1	3064.29	552.192	85.8527	5734	5734	MCF7_4.RAW
	High															ASLEAAIADAEQRGELAIKDANAK	Unambiguous	Keratin, type II cytoskeletal 8 OS=Homo sapiens GN=KRT8 PE=1 SV=7 - [K2C8_HUMAN]	1	1	P05787	CID	1	0	1	6.47947	2	48	3	818.886	2454.64	-259.323	74.1509	5613	5613	MCF7_10.RAW
												High				MVLAAAGGVEHQQLLDLAQK	Unambiguous	Cytochrome b-c1 complex subunit 1, mitochondrial OS=Homo sapiens GN=UQCRC1 PE=1 SV=3 - [QCR1_HUMAN]	1	1	P31930	CID	1	0	1	6.47753	0	266	2	1046.25	2091.49	-300.315	59.259	4000	4000	MCF7_6.RAW
								High								TPAVEGLTEAEEEELRAELTKVEEEIVTLR	Unambiguous	Tumor protein D54 OS=Homo sapiens GN=TPD52L2 PE=1 SV=2 - [TPD54_HUMAN]	1	1	O43399	CID	1	0	1	6.4769	2	386	3	1129.22	3385.65	561.921	103.797	8629	8629	MCF7_2.RAW
	High															NQKDDVAQTDLLQIDPNFGSKEDFDSLLQSAK	Unambiguous	4F2 cell-surface antigen heavy chain OS=Homo sapiens GN=SLC3A2 PE=1 SV=3 - [4F2_HUMAN]	1	1	P08195	CID	1	0	1	6.47614	2	417	3	1194.28	3580.83	301.706	76.0144	5789	5789	MCF7_10.RAW
				High												GILGYTEHQVVSSDFNSDTHSSTFDAGAGIALNDHFVK	Unambiguous	Glyceraldehyde-3-phosphate dehydrogenase OS=Homo sapiens GN=GAPDH PE=1 SV=3 - [G3P_HUMAN]	1	1	P04406	CID	1	0	1	6.47376	0	500	4	1010.62	4039.46	634.55	111.363	6933	6933	MCF7_13.RAW
								High								GGLGGGYGGASGMGGITAVTVNQSLLSPLVLEVDPNIQAVR	Unambiguous	Keratin, type II cytoskeletal 8 OS=Homo sapiens GN=KRT8 PE=1 SV=7 - [K2C8_HUMAN]	1	1	P05787	CID	1	0	1	6.47058	0	500	3	1309.56	3926.67	411.661	96.3622	7971	7971	MCF7_2.RAW
	High															KGLIAAICAGPTALLAHEIGFGSK	Unambiguous	Protein DJ-1 OS=Homo sapiens GN=PARK7 PE=1 SV=2 - [PARK7_HUMAN]	1	1	Q99497	CID	1	0	1	6.46895	1	357	2	1169.38	2337.75	-233.23	95.9734	7450	7450	MCF7_10.RAW
	High															YGPQYGHPPPPPPPPEYGPHADSPVLMVYGLDQSK	Unambiguous	Heterogeneous nuclear ribonucleoprotein L OS=Homo sapiens GN=HNRNPL PE=1 SV=2 - [HNRPL_HUMAN]	1	1	P14866	CID	1	0	1	6.46891	0	500	3	1262.96	3786.87	542.63	64.5879	4686	4686	MCF7_10.RAW
		High														KGLIAAICAGPTALLAHEIGFGSK	Unambiguous	Protein DJ-1 OS=Homo sapiens GN=PARK7 PE=1 SV=2 - [PARK7_HUMAN]	1	1	Q99497	CID	1	0	1	6.46888	1	500	3	780.84	2340.51	944.311	94.6512	7364	7364	MCF7_11.RAW
		High														SDMLKDIIKEYTDVYPEIIER	Unambiguous	Melanoma-associated antigen D2 OS=Homo sapiens GN=MAGED2 PE=1 SV=2 - [MAGD2_HUMAN]	1	1	Q9UNF1	CID	1	0	1	6.46751	2	500	3	858.16	2572.47	839.469	88.6519	6937	6937	MCF7_11.RAW
								High								IMQSSSEVGYDAMAGDFVNMVEK	Unambiguous	60 kDa heat shock protein, mitochondrial OS=Homo sapiens GN=HSPD1 PE=1 SV=2 - [CH60_HUMAN]	1	1	P10809	CID	1	0	1	6.4673	0	169	2	1255.16	2509.31	479.598	78.0384	6270	6270	MCF7_2.RAW
					High											IYHPNIDEKGQVCLPVISAENWKPATK	Unambiguous	Ubiquitin-conjugating enzyme E2 L3 OS=Homo sapiens GN=UBE2L3 PE=1 SV=1 - [UB2L3_HUMAN]	1	1	P68036	CID	1	0	1	6.46729	1	155	3	1017.92	3051.75	382.901	62.4904	4409	4409	MCF7_14.RAW
															High	VLGLVLLRGENLVSMTVEGPPPKDTGIAR	Unambiguous	Small nuclear ribonucleoprotein-associated proteins B and B' OS=Homo sapiens GN=SNRPB PE=1 SV=2 - [RSMB_HUMAN]	2	1	P14678	CID	1	0	1	6.46669	2	500	3	1012.24	3034.71	991.205	83.0982	7082	7082	MCF7_9.RAW
														High		TIVAINKDPEAPIFQVADYGIVADLFK	Unambiguous	Electron transfer flavoprotein subunit alpha, mitochondrial OS=Homo sapiens GN=ETFA PE=1 SV=1 - [ETFA_HUMAN]	1	1	P13804	CID	1	0	1	6.46627	1	500	3	983.74	2949.21	550.577	92.4924	7967	7967	MCF7_8.RAW
						High										SRAEAESMYQIKYEELQSLAGK	Unambiguous	Keratin, type II cytoskeletal 8 OS=Homo sapiens GN=KRT8 PE=1 SV=7 - [K2C8_HUMAN]	1	1	P05787	CID	1	0	1	6.46529	2	45	3	844.84	2532.51	497.813	54.6748	4722	4722	MCF7_15.RAW
			High													SNSVEMDWVLKHTGPNSPDTANDGFVR	Unambiguous	Heterogeneous nuclear ribonucleoprotein H2 OS=Homo sapiens GN=HNRNPH2 PE=1 SV=1 - [HNRH2_HUMAN]	1	1	P55795	CID	1	0	1	6.465	1	460	3	992.16	2974.47	365.022	59.1306	4297	4297	MCF7_12.RAW
													High			IQDLPPVDLSLVNKDENAIYFLGNSLGLQPK	Unambiguous	Kynureninase OS=Homo sapiens GN=KYNU PE=1 SV=1 - [KYNU_HUMAN]	1	1	Q16719	CID	1	0	1	6.46471	1	500	3	1137.27	3409.79	-302.718	96.0869	8215	8215	MCF7_7.RAW
												High				VVYIFGPPVKEPPTDVTPTFLTTGVLSTLR	Unambiguous	GMP synthase [glutamine-hydrolyzing] OS=Homo sapiens GN=GMPS PE=1 SV=1 - [GUAA_HUMAN]	1	1	P49915	CID	1	0	1	6.46429	1	260	3	1082.82	3246.45	510.874	94.729	7254	7254	MCF7_6.RAW
High																IMQSSSEVGYDAMAGDFVNMVEK	Unambiguous	60 kDa heat shock protein, mitochondrial OS=Homo sapiens GN=HSPD1 PE=1 SV=2 - [CH60_HUMAN]	1	1	P10809	CID	1	0	1	6.46392	0	136	2	1255.14	2509.27	463.665	100.348	7432	7432	MCF7_1.RAW
													High			TGDFQLHTNVNDGTEFGGSIYQK	Unambiguous	Voltage-dependent anion-selective channel protein 2 OS=Homo sapiens GN=VDAC2 PE=1 SV=2 - [VDAC2_HUMAN]	1	1	P45880	CID	1	0	1	6.46318	0	135	3	844.1	2530.29	836.481	51.1421	3710	3710	MCF7_7.RAW
										High						LVQDVANNTNEEAGDGTTTATVLAR	Unambiguous	60 kDa heat shock protein, mitochondrial OS=Homo sapiens GN=HSPD1 PE=1 SV=2 - [CH60_HUMAN]	1	1	P10809	CID	1	0	1	6.46285	0	185	2	1280.28	2559.55	-271.585	42.0256	2027	2027	MCF7_4.RAW
	High															FSQMLHPIFEEASDVIKEEFPNENQVVFAR	Unambiguous	Endoplasmic reticulum resident protein 44 OS=Homo sapiens GN=ERP44 PE=1 SV=1 - [ERP44_HUMAN]	1	1	Q9BS26	CID	1	0	1	6.46133	1	500	3	1183.98	3549.93	-224.443	91.8803	7128	7128	MCF7_10.RAW
		High														TGLIKGSGTAEVELKK	Unambiguous	Pyruvate kinase PKM OS=Homo sapiens GN=PKM PE=1 SV=4 - [KPYM_HUMAN]	1	1	P14618	CID	0.3467	0	1	6.46047	2	48	3	544.136	1630.39	-332.822	31.9925	1752	1752	MCF7_11.RAW
		High														NPWSMDENLMHISYEAGILENPKNQAPPGLYTK	Unambiguous	Argininosuccinate synthase OS=Homo sapiens GN=ASS1 PE=1 SV=2 - [ASSY_HUMAN]	1	1	P00966	CID	1	0	1	6.45985	1	445	3	1253.94	3759.81	533.643	79.3196	6163	6163	MCF7_11.RAW
								High								SGTIFDNFLITNDEAYAEEFGNETWGVTK	Unambiguous	Calreticulin OS=Homo sapiens GN=CALR PE=1 SV=1 - [CALR_HUMAN]	1	1	P27797	CID	1	0	1	6.4593	0	108	3	1090.7	3270.09	486.108	95.4795	7892	7892	MCF7_2.RAW
												High				TQQAAQANITLQEQIEAIHK	Unambiguous	Splicing factor 3A subunit 1 OS=Homo sapiens GN=SF3A1 PE=1 SV=1 - [SF3A1_HUMAN]	1	1	Q15459	CID	1	0	1	6.45748	0	423	2	1117.77	2234.53	-287.227	51.4285	3250	3250	MCF7_6.RAW
						High										LVQAFQFTDKHGEVCPAGWKPGSDTIKPDVQK	Unambiguous	Peroxiredoxin-1 OS=Homo sapiens GN=PRDX1 PE=1 SV=1 - [PRDX1_HUMAN]	1	1	Q06830	CID	1	0	1	6.45709	1	152	3	1176.96	3528.87	591.274	52.9226	4539	4539	MCF7_15.RAW
												High				KYTLPPGVDPTQVSSSLSPEGTLTVEAPMPK	Unambiguous	Heat shock protein beta-1 OS=Homo sapiens GN=HSPB1 PE=1 SV=2 - [HSPB1_HUMAN]	1	1	P04792	CID	1	0	1	6.45535	1	9	3	1076.8	3228.39	535.91	65.3138	4601	4601	MCF7_6.RAW
													High			LVDQNIFSFYLSRDPDAQPGGELMLGGTDSK	Unambiguous	Cathepsin D OS=Homo sapiens GN=CTSD PE=1 SV=1 - [CATD_HUMAN]	1	1	P07339	CID	1	0	1	6.45474	1	304	3	1123.87	3369.6	-303.499	84.293	7188	7188	MCF7_7.RAW
				High												HTFSGVASVESSSGEAFHVGK	Unambiguous	Alpha-2-HS-glycoprotein - Bos taurus (Bovine). - [FETUA_BOVIN]	1	1	P12763	CID	1	0	1	6.45297	0	347	2	1060.24	2119.47	-250.868	45.4306	3120	3120	MCF7_13.RAW
								High								LISLTDENALSGNEELTVK	Unambiguous	Endoplasmin OS=Homo sapiens GN=HSP90B1 PE=1 SV=1 - [ENPL_HUMAN]	1	1	P14625	CID	1	0	1	6.45163	0	154	2	1023.19	2045.37	-339.693	59.2787	4246	4246	MCF7_2.RAW
						High										ISSIQSIVPALEIANAHRKPLVIIAEDVDGEALSTLVLNR	Unambiguous	60 kDa heat shock protein, mitochondrial OS=Homo sapiens GN=HSPD1 PE=1 SV=2 - [CH60_HUMAN]	1	1	P10809	CID	1	0	1	6.44859	1	500	3	1423.78	4269.33	922.508	101.227	8345	8345	MCF7_15.RAW
													High			AGYTDKVVIGMDVAASEFFR	Unambiguous	Alpha-enolase OS=Homo sapiens GN=ENO1 PE=1 SV=2 - [ENOA_HUMAN]	1	1	P06733	CID	1	0	1	6.44786	1	192	2	1088.72	2176.43	164.623	87.7862	7507	7507	MCF7_7.RAW
		High														KMGLVDQLVEPLGPGLKPPEER	Unambiguous	Trifunctional enzyme subunit alpha, mitochondrial OS=Homo sapiens GN=HADHA PE=1 SV=2 - [ECHA_HUMAN]	1	1	P40939	CID	1	0	1	6.44641	1	390	3	802.16	2404.47	895.877	65.4991	4889	4889	MCF7_11.RAW
															High	YGKSPYLYPLYGLGELPQGFAR	Unambiguous	Rab GDP dissociation inhibitor alpha OS=Homo sapiens GN=GDI1 PE=1 SV=2 - [GDIA_HUMAN]|Rab GDP dissociation inhibitor beta OS=Homo sapiens GN=GDI2 PE=1 SV=2 - [GDIB_HUMAN]	2	2	P31150;P50395	CID	0.3984	0	1	6.44527	1	185	3	831.1	2491.29	802.403	81.7823	6968	6968	MCF7_9.RAW
															High	VKISTEVGITNVDLSTVDKDQSIAPK	Unambiguous	Dolichyl-diphosphooligosaccharide--protein glycosyltransferase subunit 2 OS=Homo sapiens GN=RPN2 PE=1 SV=3 - [RPN2_HUMAN]	1	1	P04844	CID	1	0	1	6.44353	2	500	3	920.18	2758.53	376.029	55.5166	4486	4486	MCF7_9.RAW
														High		NLQLLMDRVDEMSQDIVK	Unambiguous	Eukaryotic translation initiation factor 3 subunit H OS=Homo sapiens GN=EIF3H PE=1 SV=1 - [EIF3H_HUMAN]	1	1	O15372	CID	1	0	1	6.44248	1	500	3	716.116	2146.33	-349.049	76.6184	6911	6911	MCF7_8.RAW
	High															NFTGRNDANPETHAFVTSPEIVTALAIAGTLK	Unambiguous	Aconitate hydratase, mitochondrial OS=Homo sapiens GN=ACO2 PE=1 SV=2 - [ACON_HUMAN]	1	1	Q99798	CID	1	0	1	6.44183	1	228	3	1119.6	3356.79	314.943	89.659	6955	6955	MCF7_10.RAW
														High		NVLSDSRPAMAPGSSHLGAPASTTTAADATPSGSLAR	Unambiguous	Coronin-1B OS=Homo sapiens GN=CORO1B PE=1 SV=1 - [COR1B_HUMAN]	1	1	Q9BR76	CID	1	0	1	6.44153	0	54	3	1175.26	3523.77	295.455	31.66	2489	2489	MCF7_8.RAW
High																GQVGGQVSVEVDSAPGTDLAK	Unambiguous	Keratin, type I cytoskeletal 19 OS=Homo sapiens GN=KRT19 PE=1 SV=4 - [K1C19_HUMAN]	1	1	P08727	CID	1	0	1	6.43874	0	190	2	1007.19	2013.37	-315.039	64.5511	3888	3888	MCF7_1.RAW
											High					QAQILASEAEKAEQINQAAGEASAVLAK	Unambiguous	Stomatin-like protein 2, mitochondrial OS=Homo sapiens GN=STOML2 PE=1 SV=1 - [STML2_HUMAN]	1	1	Q9UJZ1	CID	1	0	1	6.43705	1	214	3	947.78	2841.33	649.593	69.0097	5008	5008	MCF7_5.RAW
				High												VAIEHLDKISDSVLVDIKDTEPLIQTAK	Unambiguous	T-complex protein 1 subunit epsilon OS=Homo sapiens GN=CCT5 PE=1 SV=1 - [TCPE_HUMAN]	1	1	P48643	CID	1	0	1	6.43653	2	500	3	1031.28	3091.83	366.135	78.1133	5610	5610	MCF7_13.RAW
												High				LTGMAFRVPTANVSVVDLTCR	Unambiguous	Glyceraldehyde-3-phosphate dehydrogenase OS=Homo sapiens GN=GAPDH PE=1 SV=3 - [G3P_HUMAN]	1	1	P04406	CID	1	0	1	6.43585	1	133	3	751.42	2252.25	919.973	72.7012	5316	5316	MCF7_6.RAW
			High													HTFSGVASVESSSGEAFHVGK	Unambiguous	Alpha-2-HS-glycoprotein - Bos taurus (Bovine). - [FETUA_BOVIN]	1	1	P12763	CID	1	0	1	6.43434	0	274	2	1060.23	2119.46	-256.398	45.2028	3001	3001	MCF7_12.RAW
	High															NGVKITLPVDFVTADKFDENAK	Unambiguous	Phosphoglycerate kinase 1 OS=Homo sapiens GN=PGK1 PE=1 SV=3 - [PGK1_HUMAN]	1	1	P00558	CID	1	0	1	6.43303	2	119	3	808.48	2423.43	891.014	68.9174	5107	5107	MCF7_10.RAW
	High															VGEPVALSEEERLKLAQQQAALLMQQEER	Unambiguous	Splicing factor 3B subunit 2 OS=Homo sapiens GN=SF3B2 PE=1 SV=2 - [SF3B2_HUMAN]	1	1	Q13435	CID	1	0	1	6.43295	2	500	3	1099.24	3295.71	603.651	66.2884	4851	4851	MCF7_10.RAW
													High			KDLYANTVLSGGTTMYPGIADR	Unambiguous	Actin, cytoplasmic 1 OS=Homo sapiens GN=ACTB PE=1 SV=1 - [ACTB_HUMAN]	2	1	P60709	CID	1	0	1	6.43032	1	129	2	1171.81	2342.61	-236.545	57.3789	4398	4398	MCF7_7.RAW
	High															YGKDATNVGDEGGFAPNILENKEGLELLK	Unambiguous	Alpha-enolase OS=Homo sapiens GN=ENO1 PE=1 SV=2 - [ENOA_HUMAN]	1	1	P06733	CID	0.0762	0	1	6.42858	2	203	3	1031.9	3093.69	687.547	68.4672	5063	5063	MCF7_10.RAW
					High											LHQLAMQQSHFPMTHGNTGFSGIESSSPEVK	Unambiguous	Poly(rC)-binding protein 2 OS=Homo sapiens GN=PCBP2 PE=1 SV=1 - [PCBP2_HUMAN]	1	1	Q15366	CID	1	0	1	6.42778	0	500	3	1128.84	3384.51	564.628	51.2618	3441	3441	MCF7_14.RAW
High																TLPTLQELHLSDNLLGDAGLQLLCEGLLDPQCR	Unambiguous	Ribonuclease inhibitor OS=Homo sapiens GN=RNH1 PE=1 SV=2 - [RINI_HUMAN]	1	1	P13489	CID	1	0	1	6.42517	0	188	3	1196.84	3588.51	-93.2853	128.689	9889	9889	MCF7_1.RAW
													High			AEGSDVANAVLDGADCIMLSGETAKGDYPLEAVR	Unambiguous	Pyruvate kinase PKM OS=Homo sapiens GN=PKM PE=1 SV=4 - [KPYM_HUMAN]	1	1	P14618	CID	1	0	1	6.42416	1	500	3	1147.16	3439.47	536.515	90.0757	7705	7705	MCF7_7.RAW
													High			VNPCIGGVILFHETLYQK	Unambiguous	Fructose-bisphosphate aldolase A OS=Homo sapiens GN=ALDOA PE=1 SV=2 - [ALDOA_HUMAN]	1	1	P04075	CID	1	0	1	6.42378	0	159	2	1015.76	2030.5	-280.262	76.8309	6462	6462	MCF7_7.RAW
					High											SRAEAESMYQIKYEELQSLAGK	Unambiguous	Keratin, type II cytoskeletal 8 OS=Homo sapiens GN=KRT8 PE=1 SV=7 - [K2C8_HUMAN]	1	1	P05787	CID	1	0	1	6.42316	2	23	3	845.1	2533.29	805.561	56.4681	3897	3897	MCF7_14.RAW
		High														VANILHDDCAFLSAFGDVSKPER	Unambiguous	Endoplasmic reticulum resident protein 44 OS=Homo sapiens GN=ERP44 PE=1 SV=1 - [ERP44_HUMAN]	1	1	Q9BS26	CID	1	0	1	6.42198	0	378	3	835.218	2503.64	-233.445	78.7205	6110	6110	MCF7_11.RAW
												High				GGNIGDGGGAADRVINQILTEMDGMSTK	Unambiguous	Transitional endoplasmic reticulum ATPase OS=Homo sapiens GN=VCP PE=1 SV=4 - [TERA_HUMAN]	1	1	P55072	CID	1	0	1	6.42151	1	336	3	927.44	2780.31	1073.98	95.6753	7337	7337	MCF7_6.RAW
											High					AGSSAAGASGWTSAGSLNSVPTNSAQQGHNSPDSPVTSAAK	Unambiguous	ATP-dependent RNA helicase DDX42 OS=Homo sapiens GN=DDX42 PE=1 SV=1 - [DDX42_HUMAN]	1	1	Q86XP3	CID	1	0	1	6.42102	0	385	3	1272.18	3814.53	459.988	44.2375	2541	2541	MCF7_5.RAW
													High			TKSENGLEFTSSGSANTETTK	Unambiguous	Voltage-dependent anion-selective channel protein 1 OS=Homo sapiens GN=VDAC1 PE=1 SV=2 - [VDAC1_HUMAN]	1	1	P21796	CID	1	0	1	6.42007	1	211	2	1094.72	2188.44	-265.044	29.243	1455	1455	MCF7_7.RAW
				High												GLDHLLDENRVPDLAQMYQLFSR	Unambiguous	Cullin-4A OS=Homo sapiens GN=CUL4A PE=1 SV=3 - [CUL4A_HUMAN]	1	1	Q13619	CID	1	0	1	6.41925	1	500	3	911.56	2732.67	841.126	91.5791	6202	6202	MCF7_13.RAW
			High													LAEQAERYDEMVESMKK	Unambiguous	14-3-3 protein epsilon OS=Homo sapiens GN=YWHAE PE=1 SV=1 - [1433E_HUMAN]	1	1	P62258	CID	1	0	1	6.41742	2	46	3	686.128	2056.37	-290.865	44.8504	2962	2962	MCF7_12.RAW
													High			NLQLLMDRVDEMSQDIVK	Unambiguous	Eukaryotic translation initiation factor 3 subunit H OS=Homo sapiens GN=EIF3H PE=1 SV=1 - [EIF3H_HUMAN]	1	1	O15372	CID	1	0	1	6.40993	1	354	3	716.117	2146.34	-347.427	87.8854	7516	7516	MCF7_7.RAW
					High											KFDLGQDVIDFTGHALALYR	Unambiguous	Rab GDP dissociation inhibitor alpha OS=Homo sapiens GN=GDI1 PE=1 SV=2 - [GDIA_HUMAN]|Rab GDP dissociation inhibitor beta OS=Homo sapiens GN=GDI2 PE=1 SV=2 - [GDIB_HUMAN]	2	2	P31150;P50395	CID	1	0	1	6.40898	1	495	2	1140.36	2279.71	232.806	94.5311	6189	6189	MCF7_14.RAW
				High												KFDLGQDVIDFTGHALALYR	Unambiguous	Rab GDP dissociation inhibitor alpha OS=Homo sapiens GN=GDI1 PE=1 SV=2 - [GDIA_HUMAN]|Rab GDP dissociation inhibitor beta OS=Homo sapiens GN=GDI2 PE=1 SV=2 - [GDIB_HUMAN]	2	2	P31150;P50395	CID	1	0	1	6.40777	1	500	2	1140.72	2280.43	548.463	94.7061	6330	6330	MCF7_13.RAW
											High					IQDLPPVDLSLVNKDENAIYFLGNSLGLQPK	Unambiguous	Kynureninase OS=Homo sapiens GN=KYNU PE=1 SV=1 - [KYNU_HUMAN]	1	1	Q16719	CID	1	0	1	6.40721	1	312	3	1137.88	3411.63	235.869	98.7402	7740	7740	MCF7_5.RAW
High																SLEGDLEDLKDQIAQLEASLAAAKK	Unambiguous	Lamin-B1 OS=Homo sapiens GN=LMNB1 PE=1 SV=2 - [LMNB1_HUMAN]	1	1	P20700	CID	1	0	1	6.40632	2	441	3	886.46	2657.37	361.762	122.176	9326	9326	MCF7_1.RAW
				High												YALQMEQLNGILLHLESELAQTRAEGQR	Unambiguous	Keratin, type I cytoskeletal 18 OS=Homo sapiens GN=KRT18 PE=1 SV=2 - [K1C18_HUMAN]	1	1	P05783	CID	1	0	1	6.40568	1	500	3	1072.2	3214.59	912.244	99.7055	6526	6526	MCF7_13.RAW
												High				AEGSDVANAVLDGADCIMLSGETAKGDYPLEAVR	Unambiguous	Pyruvate kinase PKM OS=Homo sapiens GN=PKM PE=1 SV=4 - [KPYM_HUMAN]	1	1	P14618	CID	1	0	1	6.40487	1	248	3	1147.16	3439.47	536.515	89.9841	6867	6867	MCF7_6.RAW
															High	LLGTQHGEGNSALSPLNPGELLIALHNIDSVK	Unambiguous	Symplekin OS=Homo sapiens GN=SYMPK PE=1 SV=2 - [SYMPK_HUMAN]	1	1	Q92797	CID	1	0	1	6.40363	0	500	3	1104.22	3310.65	870.167	95.6709	7997	7997	MCF7_9.RAW
														High		LLVVTDPRADHQPLTEASYVNLPTIALCNTDSPLR	Unambiguous	40S ribosomal protein SA OS=Homo sapiens GN=RPSA PE=1 SV=4 - [RSSA_HUMAN]	1	1	P08865	CID	1	0	1	6.40247	1	479	3	1278.92	3834.75	457.68	69.4796	6303	6303	MCF7_8.RAW
						High										SKIVGAPMHDLLLWNNATVTTCHSK	Unambiguous	C-1-tetrahydrofolate synthase, cytoplasmic OS=Homo sapiens GN=MTHFD1 PE=1 SV=3 - [C1TC_HUMAN]	1	1	P11586	CID	1	0	1	6.40246	1	273	3	913.52	2738.55	784.842	62.6054	5529	5529	MCF7_15.RAW
		High														VGQDPVLRQVEGKNPVTIFSLATNEMWR	Unambiguous	Single-stranded DNA-binding protein, mitochondrial OS=Homo sapiens GN=SSBP1 PE=1 SV=1 - [SSBP_HUMAN]	1	1	Q04837	CID	1	0	1	6.40049	2	500	3	1062.88	3186.63	617.614	88.9318	6959	6959	MCF7_11.RAW
	High															TVSLGAGAKDELHIVEAEAMNYEGSPIK	Unambiguous	Nucleophosmin OS=Homo sapiens GN=NPM1 PE=1 SV=2 - [NPM_HUMAN]	1	1	P06748	CID	1	0	1	6.39973	1	64	3	977.86	2931.57	717.751	71.3314	5338	5338	MCF7_10.RAW
														High		LKLEAELGNMQGLVEDFK	Unambiguous	Keratin, type II cytoskeletal 8 OS=Homo sapiens GN=KRT8 PE=1 SV=7 - [K2C8_HUMAN]	1	1	P05787	CID	1	0	1	6.39875	1	110	2	1017.21	2033.41	-316.638	68.9804	6255	6255	MCF7_8.RAW
		High														YALQMEQLNGILLHLESELAQTRAEGQR	Unambiguous	Keratin, type I cytoskeletal 18 OS=Homo sapiens GN=KRT18 PE=1 SV=2 - [K1C18_HUMAN]	1	1	P05783	CID	1	0	1	6.39792	1	431	3	1071.9	3213.69	632.447	98.6843	7615	7615	MCF7_11.RAW
		High														AGIPKEEVKEAYMGNVLQGGEGQAPTR	Unambiguous	Acetyl-CoA acetyltransferase, mitochondrial OS=Homo sapiens GN=ACAT1 PE=1 SV=1 - [THIL_HUMAN]	1	1	P24752	CID	1	0	1	6.3979	2	500	3	944.5	2831.49	729.414	45.917	3028	3028	MCF7_11.RAW
	High															HNDDEQYAWESSAGGSFTVR	Unambiguous	Heat shock protein HSP 90-alpha OS=Homo sapiens GN=HSP90AA1 PE=1 SV=5 - [HS90A_HUMAN]|Heat shock protein HSP 90-beta OS=Homo sapiens GN=HSP90AB1 PE=1 SV=4 - [HS90B_HUMAN]	3	2	P07900;P08238	CID	1	0	1	6.39747	0	239	2	1128.23	2255.46	-222.605	49.0904	3195	3195	MCF7_10.RAW
			High													FGPDTQHLVLNENCASVHNLR	Unambiguous	Zinc phosphodiesterase ELAC protein 2 OS=Homo sapiens GN=ELAC2 PE=1 SV=2 - [RNZ2_HUMAN]	1	1	Q9BQ52	CID	1	0	1	6.39725	0	500	3	789.44	2366.31	910.286	49.6846	3424	3424	MCF7_12.RAW
	High															SVTEQGAELSNEERNLLSVAYKNVVGAR	Unambiguous	14-3-3 protein zeta/delta OS=Homo sapiens GN=YWHAZ PE=1 SV=1 - [1433Z_HUMAN]	1	1	P63104	CID	1	0	1	6.3959	2	33	3	1012.22	3034.65	357.651	77.8546	5954	5954	MCF7_10.RAW
													High			GFAVLEYETAEMAEEAQQQADGLSLGGSHLR	Unambiguous	Ribonucleoprotein PTB-binding 1 OS=Homo sapiens GN=RAVER1 PE=1 SV=1 - [RAVR1_HUMAN]	1	1	Q8IY67	CID	1	0	1	6.39459	0	500	3	1103.82	3309.45	571.614	90.3748	7729	7729	MCF7_7.RAW
		High														AFEEAEKNAPAIIFIDELDAIAPKR	Unambiguous	Transitional endoplasmic reticulum ATPase OS=Homo sapiens GN=VCP PE=1 SV=4 - [TERA_HUMAN]	1	1	P55072	CID	1	0	1	6.39389	2	500	3	925.2	2773.59	765.747	93.5692	7289	7289	MCF7_11.RAW
	High															IANCIVHSTDKGPNSALVQQLIK	Unambiguous	Serine/threonine-protein phosphatase 6 regulatory subunit 3 OS=Homo sapiens GN=PPP6R3 PE=1 SV=2 - [PP6R3_HUMAN]	1	1	Q5H9R7	CID	1	0	1	6.39187	1	332	3	816.846	2448.52	-327.165	56.7078	3923	3923	MCF7_10.RAW
												High				IIDTSLTRDPLVIELGQK	Unambiguous	Peptidyl-prolyl cis-trans isomerase FKBP11 OS=Homo sapiens GN=FKBP11 PE=1 SV=1 - [FKB11_HUMAN]	1	1	Q9NYL4	CID	0.4038	0	1	6.3905	1	232	3	671.76	2013.27	1053.99	66.5741	4728	4728	MCF7_6.RAW
												High				TLTLVDTGIGMTKADLINNLGTIAK	Unambiguous	Heat shock protein HSP 90-beta OS=Homo sapiens GN=HSP90AB1 PE=1 SV=4 - [HS90B_HUMAN]|Heat shock protein HSP 90-alpha OS=Homo sapiens GN=HSP90AA1 PE=1 SV=5 - [HS90A_HUMAN]	2	2	P08238;P07900	CID	1	0	1	6.38938	1	281	3	859.08	2575.23	700.306	82.2728	6209	6209	MCF7_6.RAW
												High				TLTIVDTGIGMTKADLINNLGTIAK	Unambiguous	Heat shock protein HSP 90-beta OS=Homo sapiens GN=HSP90AB1 PE=1 SV=4 - [HS90B_HUMAN]|Heat shock protein HSP 90-alpha OS=Homo sapiens GN=HSP90AA1 PE=1 SV=5 - [HS90A_HUMAN]	2	2	P08238;P07900	CID	1	0	1	6.38938	1	281	3	859.08	2575.23	700.306	82.2728	6209	6209	MCF7_6.RAW
															High	MRYVASYLLAALGGNSSPSAK	Unambiguous	60S acidic ribosomal protein P2 OS=Homo sapiens GN=RPLP2 PE=1 SV=1 - [RLA2_HUMAN]	1	1	P05387	CID	1	0	1	6.3886	1	172	2	1078.28	2155.55	-261.044	78.7602	6713	6713	MCF7_9.RAW
														High		SDGAPASDSKPGSSEAAPSSKETPAATEAPSSTPK	Unambiguous	Brain acid soluble protein 1 OS=Homo sapiens GN=BASP1 PE=1 SV=2 - [BASP1_HUMAN]	1	1	P80723	CID	1	0	1	6.38762	1	500	3	1101.16	3301.47	281.779	12.7379	608	608	MCF7_8.RAW
		High														RVIISAPSADAPMFVMGVNHEK	Unambiguous	Glyceraldehyde-3-phosphate dehydrogenase OS=Homo sapiens GN=GAPDH PE=1 SV=3 - [G3P_HUMAN]	1	1	P04406	CID	0.4742	0	1	6.38549	1	165	2	1186.76	2372.51	1391.84	60.0088	4376	4376	MCF7_11.RAW
		High														TFEHVTSEIGAEEAEEVGVEHLLR	Unambiguous	26S proteasome non-ATPase regulatory subunit 7 OS=Homo sapiens GN=PSMD7 PE=1 SV=2 - [PSMD7_HUMAN]	1	1	P51665	CID	1	0	1	6.38293	0	199	3	895.18	2683.53	827.272	67.1261	5041	5041	MCF7_11.RAW
	High															KIEPELDGSAQVTSHDASTNGLINFIK	Unambiguous	Glucose-6-phosphate isomerase OS=Homo sapiens GN=GPI PE=1 SV=4 - [G6PI_HUMAN]	1	1	P06744	CID	1	0	1	6.38262	1	154	3	962.52	2885.55	373.11	61.503	4381	4381	MCF7_10.RAW
					High											VIHDNFGIVEGLMTTVHAITATQK	Unambiguous	Glyceraldehyde-3-phosphate dehydrogenase OS=Homo sapiens GN=GAPDH PE=1 SV=3 - [G3P_HUMAN]	1	1	P04406	CID	1	0	1	6.38224	0	479	3	867.14	2599.41	1556.28	96.5786	6284	6284	MCF7_14.RAW
			High													YALQMEQLNGILLHLESELAQTR	Unambiguous	Keratin, type I cytoskeletal 18 OS=Homo sapiens GN=KRT18 PE=1 SV=2 - [K1C18_HUMAN]	1	1	P05783	CID	1	0	1	6.38004	0	408	3	892.06	2674.17	1411.05	107.635	7186	7186	MCF7_12.RAW
						High										RVLDGLHNELQTIGFQIETIGKK	Unambiguous	UDP-glucose 6-dehydrogenase OS=Homo sapiens GN=UGDH PE=1 SV=1 - [UGDH_HUMAN]	1	1	O60701	CID	1	0	1	6.37948	2	56	3	871.18	2611.53	798.141	79.3602	7109	7109	MCF7_15.RAW
											High					KYTLPPGVDPTQVSSSLSPEGTLTVEAPMPK	Unambiguous	Heat shock protein beta-1 OS=Homo sapiens GN=HSPB1 PE=1 SV=2 - [HSPB1_HUMAN]	1	1	P04792	CID	1	0	1	6.37924	1	87	3	1076.82	3228.45	554.485	67.6469	4876	4876	MCF7_5.RAW
												High				LIIVSNPVDILTYVAWK	Unambiguous	L-lactate dehydrogenase A chain OS=Homo sapiens GN=LDHA PE=1 SV=2 - [LDHA_HUMAN]	2	1	P00338	CID	1	0	1	6.37641	0	500	2	972.29	1943.57	-282.135	105.487	7960	7960	MCF7_6.RAW
												High				LLIVSNPVDILTYVAWK	Unambiguous	L-lactate dehydrogenase A chain OS=Homo sapiens GN=LDHA PE=1 SV=2 - [LDHA_HUMAN]	2	1	P00338	CID	1	0	1	6.37641	0	500	2	972.29	1943.57	-282.135	105.487	7960	7960	MCF7_6.RAW
		High														KEAESCDCLQGFQLTHSLGGGTGSGMGTLLLSK	Unambiguous	Tubulin beta-4B chain OS=Homo sapiens GN=TUBB4B PE=1 SV=1 - [TBB4B_HUMAN]|Tubulin beta chain OS=Homo sapiens GN=TUBB PE=1 SV=2 - [TBB5_HUMAN]|Tubulin beta-8 chain OS=Homo sapiens GN=TUBB8 PE=1 SV=2 - [TBB8_HUMAN]	5	3	P68371;P07437;Q3ZCM7	CID	1	0	1	6.37288	1	277	3	1109.22	3325.65	17.7876	69.5626	5265	5265	MCF7_11.RAW
		High														KEAESCDCLQGFQLTHSLGGGTGSGMGTLLISK	Unambiguous	Tubulin beta-4B chain OS=Homo sapiens GN=TUBB4B PE=1 SV=1 - [TBB4B_HUMAN]|Tubulin beta chain OS=Homo sapiens GN=TUBB PE=1 SV=2 - [TBB5_HUMAN]|Tubulin beta-8 chain OS=Homo sapiens GN=TUBB8 PE=1 SV=2 - [TBB8_HUMAN]	5	3	P68371;P07437;Q3ZCM7	CID	1	0	1	6.37288	1	277	3	1109.22	3325.65	17.7876	69.5626	5265	5265	MCF7_11.RAW
		High														ILNNGHAFNVEFDDSQDKAVLK	Unambiguous	Carbonic anhydrase 2 OS=Homo sapiens GN=CA2 PE=1 SV=2 - [CAH2_HUMAN]	1	1	P00918	CID	1	0	1	6.3725	1	165	3	825.82	2475.45	490.54	51.4855	3564	3564	MCF7_11.RAW
					High											FLVHNVKELEVLLMCNK	Unambiguous	60S ribosomal protein L32 OS=Homo sapiens GN=RPL32 PE=1 SV=2 - [RL32_HUMAN]	1	1	P62910	CID	1	0	1	6.37237	1	500	3	677.74	2031.21	1037.83	79.8309	5558	5558	MCF7_14.RAW
															High	ERQNCGFPGVTPSQCANK	Unambiguous	Trefoil factor 1 OS=Homo sapiens GN=TFF1 PE=1 SV=1 - [TFF1_HUMAN]	1	1	P04155	CID	1	0	1	6.37168	1	500	2	968.164	1935.32	-288.772	36.7862	2574	2574	MCF7_9.RAW
		High														KGLIAAICAGPTALLAHEIGFGSK	Unambiguous	Protein DJ-1 OS=Homo sapiens GN=PARK7 PE=1 SV=2 - [PARK7_HUMAN]	1	1	Q99497	CID	1	0	1	6.36981	1	456	2	1169.86	2338.71	178.492	95.1778	7408	7408	MCF7_11.RAW
													High			TPSAAYLWVGTGASEAEKTGAQELLR	Unambiguous	Gelsolin OS=Homo sapiens GN=GSN PE=1 SV=1 - [GELS_HUMAN]	1	1	P06396	CID	1	0	1	6.36918	1	131	3	902.511	2705.52	-316.244	73.3079	6094	6094	MCF7_7.RAW
		High														SLLGKDVLFLKDCVGPEVEK	Unambiguous	Phosphoglycerate kinase 1 OS=Homo sapiens GN=PGK1 PE=1 SV=3 - [PGK1_HUMAN]	1	1	P00558	CID	1	0	1	6.36911	2	56	2	1094.86	2188.71	-217.055	74.4752	5723	5723	MCF7_11.RAW
			High													ARPFPDGLAEDIDKGEVSAR	Unambiguous	Elongation factor 2 OS=Homo sapiens GN=EEF2 PE=1 SV=4 - [EF2_HUMAN]	1	1	P13639	CID	1	0	1	6.36753	1	253	3	714.865	2142.58	-232.212	51.1907	3569	3569	MCF7_12.RAW
											High					AEGAATEEEGTPKESEPQAAAEPAEAK	Unambiguous	Brain acid soluble protein 1 OS=Homo sapiens GN=BASP1 PE=1 SV=2 - [BASP1_HUMAN]	1	1	P80723	CID	1	0	1	6.36475	1	500	3	900.38	2699.13	330.731	26.0425	1004	1004	MCF7_5.RAW
		High														ITTTKKGSITSVQAIYVPADDLTDPAPATTFAHLDATTVLSR	Unambiguous	ATP synthase subunit beta, mitochondrial OS=Homo sapiens GN=ATP5B PE=1 SV=3 - [ATPB_HUMAN]	1	1	P06576	CID	1	0	1	6.3645	2	500	3	1463.74	4389.21	433.364	73.8438	5663	5663	MCF7_11.RAW
											High					SGETEDTFIADLVVGLCTGQIK	Unambiguous	Alpha-enolase OS=Homo sapiens GN=ENO1 PE=1 SV=2 - [ENOA_HUMAN]|Gamma-enolase OS=Homo sapiens GN=ENO2 PE=1 SV=3 - [ENOG_HUMAN]	3	2	P06733;P09104	CID	1	0	1	6.36377	0	341	2	1148.26	2295.52	-268.9	122.663	10079	10079	MCF7_5.RAW
								High								SGETEDTFIADLVVGLCTGQIK	Unambiguous	Alpha-enolase OS=Homo sapiens GN=ENO1 PE=1 SV=2 - [ENOA_HUMAN]|Gamma-enolase OS=Homo sapiens GN=ENO2 PE=1 SV=3 - [ENOG_HUMAN]	3	2	P06733;P09104	CID	0.4811	0	1	6.36318	0	85	2	1148.24	2295.48	-285.709	115.043	9705	9705	MCF7_2.RAW
						High										LNERHYGGLTGLNKAETAAK	Unambiguous	Phosphoglycerate mutase 1 OS=Homo sapiens GN=PGAM1 PE=1 SV=2 - [PGAM1_HUMAN]	3	1	P18669	CID	1	0	1	6.36213	2	260	3	714.848	2142.53	-278.269	31.682	2282	2282	MCF7_15.RAW
		High														FLPREEGPYEVEVTYDGVPVPGSPFPLEAVAPTKPSK	Unambiguous	Filamin-A OS=Homo sapiens GN=FLNA PE=1 SV=4 - [FLNA_HUMAN]	1	1	P21333	CID	1	0	1	6.3605	1	500	3	1334.34	4001.01	490.538	75.0278	5773	5773	MCF7_11.RAW
					High											RLQEDKEQMAQQLAEETQGFQR	Unambiguous	Plectin OS=Homo sapiens GN=PLEC PE=1 SV=3 - [PLEC_HUMAN]	1	1	Q15149	CID	1	0	1	6.35996	2	141	3	889.12	2665.35	773.301	49.9217	3320	3320	MCF7_14.RAW
			High													ILHVDNHIGISIAGLTADAR	Unambiguous	Proteasome subunit alpha type-1 OS=Homo sapiens GN=PSMA1 PE=1 SV=1 - [PSA1_HUMAN]	1	1	P25786	CID	1	0	1	6.35987	0	95	2	1043.3	2085.58	-267.149	64.6554	4785	4785	MCF7_12.RAW
						High										KNNRQPYAVSELAGHQTSAESWGTGR	Unambiguous	60S ribosomal protein L4 OS=Homo sapiens GN=RPL4 PE=1 SV=5 - [RL4_HUMAN]	1	1	P36578	CID	1	0	1	6.35912	2	236	3	949.16	2845.47	382.414	40.177	3171	3171	MCF7_15.RAW
						High										EYREKVETELQGVCDTVLGLLDSHLIK	Unambiguous	14-3-3 protein sigma OS=Homo sapiens GN=SFN PE=1 SV=1 - [1433S_HUMAN]	1	1	P31947	CID	1	0	1	6.35911	2	500	3	1030.54	3089.61	648.055	118.204	9133	9133	MCF7_15.RAW
								High								SVGDGETVEFDVVEGEKGAEAANVTGPGGVPVQGSK	Unambiguous	Nuclease-sensitive element-binding protein 1 OS=Homo sapiens GN=YBX1 PE=1 SV=3 - [YBOX1_HUMAN]	1	1	P67809	CID	1	0	1	6.35911	1	211	3	1158.48	3473.43	217.024	56.7166	3978	3978	MCF7_2.RAW
			High													TVTAAGAENIQQKTDEKVDESGPPAPSKPR	Unambiguous	Sister chromatid cohesion protein PDS5 homolog A OS=Homo sapiens GN=PDS5A PE=1 SV=1 - [PDS5A_HUMAN]	1	1	Q29RF7	CID	1	0	1	6.35748	2	270	3	1041.54	3122.61	329.621	31.8464	1756	1756	MCF7_12.RAW
		High														KIGTTPDIILDDLLETDRVTAHF	Unambiguous	Cleavage and polyadenylation specificity factor subunit 1 OS=Homo sapiens GN=CPSF1 PE=1 SV=2 - [CPSF1_HUMAN]	1	1	Q10570	CID	1	0	1	6.35479	2	500	3	862.52	2585.55	842.71	91.9248	7181	7181	MCF7_11.RAW
											High					LCYVALDFEQEMATAASSSSLEK	Unambiguous	POTE ankyrin domain family member E OS=Homo sapiens GN=POTEE PE=1 SV=3 - [POTEE_HUMAN]|Actin, cytoplasmic 1 OS=Homo sapiens GN=ACTB PE=1 SV=1 - [ACTB_HUMAN]	3	2	Q6S8J3;P60709	CID	1	0	1	6.35432	0	427	2	1246.74	2492.48	-269.793	89.8401	6950	6950	MCF7_5.RAW
			High													LSHNGIFTLYSYRDPNTIETLQSFGK	Unambiguous	Presequence protease, mitochondrial OS=Homo sapiens GN=PITRM1 PE=1 SV=3 - [PREP_HUMAN]	1	1	Q5JRX3	CID	1	0	1	6.3542	1	500	3	1001.84	3003.51	665.87	73.5173	5441	5441	MCF7_12.RAW
			High													ARPFPDGLAEDIDKGEVSAR	Unambiguous	Elongation factor 2 OS=Homo sapiens GN=EEF2 PE=1 SV=4 - [EF2_HUMAN]	1	1	P13639	CID	1	0	1	6.35385	1	45	3	714.865	2142.58	-232.212	52.2577	3677	3677	MCF7_12.RAW
								High								SAATSGAGSTTSGVVSGSLGSR	Unambiguous	E3 ubiquitin-protein ligase HUWE1 OS=Homo sapiens GN=HUWE1 PE=1 SV=3 - [HUWE1_HUMAN]	1	1	Q7Z6Z7	CID	1	0	1	6.35381	0	500	2	948.653	1896.3	-331.007	32.2684	1624	1624	MCF7_2.RAW
													High			RTVPPAVTGITFLSGGQSEEEASINLNAINK	Unambiguous	Fructose-bisphosphate aldolase A OS=Homo sapiens GN=ALDOA PE=1 SV=2 - [ALDOA_HUMAN]	1	1	P04075	CID	1	0	1	6.35356	1	252	3	1072.22	3214.65	301.836	71.3035	5890	5890	MCF7_7.RAW
High																TVSLGAGAKDELHIVEAEAMNYEGSPIK	Unambiguous	Nucleophosmin OS=Homo sapiens GN=NPM1 PE=1 SV=2 - [NPM_HUMAN]	1	1	P06748	CID	1	0	1	6.35239	1	500	3	976.829	2928.47	-337.506	96.775	7069	7069	MCF7_1.RAW
				High												SRAEAESMYQIKYEELQSLAGK	Unambiguous	Keratin, type II cytoskeletal 8 OS=Homo sapiens GN=KRT8 PE=1 SV=7 - [K2C8_HUMAN]	1	1	P05787	CID	1	0	1	6.35088	2	500	3	845.46	2534.37	1231.36	59.6663	4348	4348	MCF7_13.RAW
	High															SGDIFKVDVGGSEPASLSYLSFEGATKR	Unambiguous	Exosome complex component RRP40 OS=Homo sapiens GN=EXOSC3 PE=1 SV=3 - [EXOS3_HUMAN]	1	1	Q9NQT5	CID	1	0	1	6.35064	2	404	3	973.88	2919.63	742.395	69.0763	5122	5122	MCF7_10.RAW
		High														WSGPLSLQEVDEQPQHPLHVTYAGAAVDELGKVLTPTQVK	Unambiguous	Phosphatidylethanolamine-binding protein 1 OS=Homo sapiens GN=PEBP1 PE=1 SV=3 - [PEBP1_HUMAN]	1	1	P30086	CID	0.3118	0	1	6.34899	1	500	4	1086.02	4341.06	649.037	79.9174	6215	6215	MCF7_11.RAW
		High														IQFHNVKPEYLDAYNSLTEAVLPK	Unambiguous	Protein NipSnap homolog 1 OS=Homo sapiens GN=NIPSNAP1 PE=1 SV=1 - [NIPS1_HUMAN]	1	1	Q9BPW8	CID	1	0	1	6.34865	0	301	3	930.88	2790.63	420.872	72.9268	5577	5577	MCF7_11.RAW
				High												GILGYTEHQVVSSDFNSDTHSSTFDAGAGIALNDHFVK	Unambiguous	Glyceraldehyde-3-phosphate dehydrogenase OS=Homo sapiens GN=GAPDH PE=1 SV=3 - [G3P_HUMAN]	1	1	P04406	CID	1	0	1	6.34672	0	500	3	1346.92	4038.75	458.191	87.5	6020	6020	MCF7_13.RAW
										High						QTQTFTTYSDNQPGVLIQVYEGER	Unambiguous	Heat shock cognate 71 kDa protein OS=Homo sapiens GN=HSPA8 PE=1 SV=1 - [HSP7C_HUMAN]	1	1	P11142	CID	1	0	1	6.34657	0	500	3	926.04	2776.11	640.676	68.3993	4200	4200	MCF7_4.RAW
												High				VFPDKEVMLDAALALAAEISSK	Unambiguous	Delta(3,5)-Delta(2,4)-dienoyl-CoA isomerase, mitochondrial OS=Homo sapiens GN=ECH1 PE=1 SV=2 - [ECH1_HUMAN]	1	1	Q13011	CID	1	0	1	6.34641	1	500	2	1160.76	2320.51	983.133	102.966	7830	7830	MCF7_6.RAW
					High											TRLQQELDDLLVDLDHQR	Unambiguous	Myosin-9 OS=Homo sapiens GN=MYH9 PE=1 SV=4 - [MYH9_HUMAN]	1	1	P35579	CID	0.1606	0	1	6.34638	1	500	3	737.1	2209.29	970.388	88.2751	5918	5918	MCF7_14.RAW
	High															GMDKILLSSGRDASLMVTNDGATILK	Unambiguous	T-complex protein 1 subunit beta OS=Homo sapiens GN=CCT2 PE=1 SV=4 - [TCPB_HUMAN]	1	1	P78371	CID	1	0	1	6.34628	2	363	3	903.56	2708.67	830.234	69.4175	5159	5159	MCF7_10.RAW
				High												RRVENSIPAAGETQNVEVAAGPAGK	Unambiguous	Squamous cell carcinoma antigen recognized by T-cells 3 OS=Homo sapiens GN=SART3 PE=1 SV=1 - [SART3_HUMAN]	1	1	Q15020	CID	1	0	1	6.34457	2	500	3	841.48	2522.43	441.466	34.0226	2104	2104	MCF7_13.RAW
					High											KIYQNIQDGSLDLNAAESGVQHKPSAPQGGR	Unambiguous	Ras-related protein Rab-14 OS=Homo sapiens GN=RAB14 PE=1 SV=4 - [RAB14_HUMAN]	1	1	P61106	CID	1	0	1	6.34426	1	500	4	820.84	3280.34	514.212	43.8276	2766	2766	MCF7_14.RAW
High																LVQDVANNTNEEAGDGTTTATVLAR	Unambiguous	60 kDa heat shock protein, mitochondrial OS=Homo sapiens GN=HSPD1 PE=1 SV=2 - [CH60_HUMAN]	1	1	P10809	CID	1	0	1	6.34399	0	179	2	1280.7	2560.39	56.2694	62.0621	3644	3644	MCF7_1.RAW
														High		TSRPENAIIYNNNEDFQVGQAK	Unambiguous	Transketolase OS=Homo sapiens GN=TKT PE=1 SV=3 - [TKT_HUMAN]	1	1	P29401	CID	1	0	1	6.34391	0	132	3	836.407	2507.21	-400.721	31.5048	2471	2471	MCF7_8.RAW
								High								NATNVEQAFMTMAAEIK	Unambiguous	Putative Ras-related protein Rab-1C OS=Homo sapiens GN=RAB1C PE=5 SV=2 - [RAB1C_HUMAN]	2	1	Q92928	CID	0.4858	0	1	6.34364	0	193	2	934.676	1868.35	-290.533	89.0564	7311	7311	MCF7_2.RAW
		High														KIQQGEEEEKESSGEIEAAPVTGTGR	Unambiguous	HEAT repeat-containing protein 6 OS=Homo sapiens GN=HEATR6 PE=1 SV=1 - [HEAT6_HUMAN]	1	1	Q6AI08	CID	1	0	1	6.34364	2	500	3	920.82	2760.45	402.948	29.5731	1558	1558	MCF7_11.RAW
												High				GLAFIQDPDGYWIEILNPNK	Unambiguous	Lactoylglutathione lyase OS=Homo sapiens GN=GLO1 PE=1 SV=4 - [LGUL_HUMAN]	1	1	Q04760	CID	0.47	0	1	6.3428	0	359	2	1151.81	2302.6	-246.435	91.3609	6979	6979	MCF7_6.RAW
								High								SGETEDTFIADLVVGLCTGQIK	Unambiguous	Alpha-enolase OS=Homo sapiens GN=ENO1 PE=1 SV=2 - [ENOA_HUMAN]|Gamma-enolase OS=Homo sapiens GN=ENO2 PE=1 SV=3 - [ENOG_HUMAN]	3	2	P06733;P09104	CID	1	0	1	6.34154	0	59	2	1148.25	2295.5	-279.858	114.486	9650	9650	MCF7_2.RAW
												High				KYTLPPGVDPTQVSSSLSPEGTLTVEAPMPK	Unambiguous	Heat shock protein beta-1 OS=Homo sapiens GN=HSPB1 PE=1 SV=2 - [HSPB1_HUMAN]	1	1	P04792	CID	1	0	1	6.34005	1	132	3	1076.84	3228.51	573.059	67.4432	4810	4810	MCF7_6.RAW
		High														RIFDANTKPNLNLQVLSNPEFLAEGTAIK	Unambiguous	UDP-glucose 6-dehydrogenase OS=Homo sapiens GN=UGDH PE=1 SV=1 - [UGDH_HUMAN]	1	1	O60701	CID	1	0	1	6.33795	1	275	3	1072.64	3215.91	677.462	75.7561	5839	5839	MCF7_11.RAW
		High														GPLPLSSQHRGDADQASNILASFGLSAR	Unambiguous	Matrin-3 OS=Homo sapiens GN=MATR3 PE=1 SV=2 - [MATR3_HUMAN]	1	1	P43243	CID	1	0	1	6.33599	1	126	3	956.54	2867.61	748.051	73.3346	5615	5615	MCF7_11.RAW
														High		LLIVSNPVDILTYVAWK	Unambiguous	L-lactate dehydrogenase A chain OS=Homo sapiens GN=LDHA PE=1 SV=2 - [LDHA_HUMAN]	2	1	P00338	CID	1	0	1	6.3355	0	500	2	972.265	1943.52	-307.517	94.4708	8050	8050	MCF7_8.RAW
														High		LIIVSNPVDILTYVAWK	Unambiguous	L-lactate dehydrogenase A chain OS=Homo sapiens GN=LDHA PE=1 SV=2 - [LDHA_HUMAN]	2	1	P00338	CID	1	0	1	6.3355	0	500	2	972.265	1943.52	-307.517	94.4708	8050	8050	MCF7_8.RAW
											High					LGDPAEYAHLVQAIIENPFLNGEVIR	Unambiguous	3-hydroxyacyl-CoA dehydrogenase type-2 OS=Homo sapiens GN=HSD17B10 PE=1 SV=3 - [HCD2_HUMAN]	1	1	Q99714	CID	0.4171	0	1	6.33403	0	500	3	960.44	2879.31	276.298	112.632	9040	9040	MCF7_5.RAW
				High												ARPFPDGLAEDIDKGEVSAR	Unambiguous	Elongation factor 2 OS=Homo sapiens GN=EEF2 PE=1 SV=4 - [EF2_HUMAN]	1	1	P13639	CID	1	0	1	6.33252	1	500	3	714.844	2142.52	-261.618	51.9458	3696	3696	MCF7_13.RAW
															High	STGLILDSGATHTTAIPVHDGYVLQQGIVK	Unambiguous	Actin-like protein 6A OS=Homo sapiens GN=ACTL6A PE=1 SV=1 - [ACL6A_HUMAN]	1	1	O96019	CID	1	0	1	6.33108	0	235	3	1030.91	3090.73	-296.314	61.7739	5120	5120	MCF7_9.RAW
		High														AVTDKFLSAIVSSVDKIPYGMR	Unambiguous	Ras GTPase-activating-like protein IQGAP1 OS=Homo sapiens GN=IQGAP1 PE=1 SV=1 - [IQGA1_HUMAN]	1	1	P46940	CID	1	0	1	6.33042	2	500	3	800.5	2399.49	917.149	92.7018	7232	7232	MCF7_11.RAW
High																YGKDATNVGDEGGFAPNILENKEGLELLK	Unambiguous	Alpha-enolase OS=Homo sapiens GN=ENO1 PE=1 SV=2 - [ENOA_HUMAN]	1	1	P06733	CID	0.09	0	1	6.32989	2	500	3	1031.52	3092.55	319.172	93.6659	6741	6741	MCF7_1.RAW
		High														KGLIAAICAGPTALLAHEIGFGSK	Unambiguous	Protein DJ-1 OS=Homo sapiens GN=PARK7 PE=1 SV=2 - [PARK7_HUMAN]	1	1	Q99497	CID	1	0	1	6.32684	1	431	2	1169.41	2337.82	-203.669	95.5456	7436	7436	MCF7_11.RAW
	High															VVVKAPDEETLIALLAHAK	Unambiguous	Peptidyl-tRNA hydrolase 2, mitochondrial OS=Homo sapiens GN=PTRH2 PE=1 SV=1 - [PTH2_HUMAN]	1	1	Q9Y3E5	CID	1	0	1	6.32681	1	500	3	672.875	2016.61	-277.766	74.4383	5641	5641	MCF7_10.RAW
												High				LLDFGSLSNLQVTQPTVGMNFKTPR	Unambiguous	40S ribosomal protein S17-like OS=Homo sapiens GN=RPS17L PE=1 SV=1 - [RS17L_HUMAN]	1	1	P0CW22	CID	1	0	1	6.32649	1	208	3	922.46	2765.37	692.677	77.4319	5767	5767	MCF7_6.RAW
													High			LLIVSNPVDILTYVAWK	Unambiguous	L-lactate dehydrogenase A chain OS=Homo sapiens GN=LDHA PE=1 SV=2 - [LDHA_HUMAN]	2	1	P00338	CID	1	0	1	6.32644	0	500	2	972.296	1943.58	-275.853	105.748	8915	8915	MCF7_7.RAW
													High			LIIVSNPVDILTYVAWK	Unambiguous	L-lactate dehydrogenase A chain OS=Homo sapiens GN=LDHA PE=1 SV=2 - [LDHA_HUMAN]	2	1	P00338	CID	1	0	1	6.32644	0	500	2	972.296	1943.58	-275.853	105.748	8915	8915	MCF7_7.RAW
High																ALNALCDGLIDELNQALK	Unambiguous	Enoyl-CoA hydratase, mitochondrial OS=Homo sapiens GN=ECHS1 PE=1 SV=4 - [ECHM_HUMAN]	1	1	P30084	CID	0.4739	0	1	6.3258	0	500	2	959.04	1917.07	1602.72	122.852	9379	9379	MCF7_1.RAW
													High			MLAEDELRDAVLLVFANK	Unambiguous	ADP-ribosylation factor 3 OS=Homo sapiens GN=ARF3 PE=1 SV=2 - [ARF3_HUMAN]	2	1	P61204	CID	1	0	1	6.32277	1	151	3	682.792	2046.36	-356.26	100.824	8583	8583	MCF7_7.RAW
					High											HIYYITGETKDQVANSAFVER	Unambiguous	Heat shock protein HSP 90-alpha OS=Homo sapiens GN=HSP90AA1 PE=1 SV=5 - [HS90A_HUMAN]	1	1	P07900	CID	1	0	1	6.3227	1	415	2	1221.28	2441.55	140.518	46.2928	2988	2988	MCF7_14.RAW
				High												STANKYQVFFFGTHETAFLGPK	Unambiguous	Hepatoma-derived growth factor OS=Homo sapiens GN=HDGF PE=1 SV=1 - [HDGF_HUMAN]	1	1	P51858	CID	1	0	1	6.31846	1	43	3	830.9	2490.69	176.712	71.3473	5234	5234	MCF7_13.RAW
	High															LVVEEYYEVLDHCSSILNKYDDNVK	Unambiguous	AH receptor-interacting protein OS=Homo sapiens GN=AIP PE=1 SV=2 - [AIP_HUMAN]	1	1	O00170	CID	1	0	1	6.31832	1	500	3	997.2	2989.59	719.523	88.821	6891	6891	MCF7_10.RAW
												High				GQYQGLSQDPNSLSNLDQDLPNNMIHQVPIK	Unambiguous	UDP-glucose:glycoprotein glucosyltransferase 1 OS=Homo sapiens GN=UGGT1 PE=1 SV=3 - [UGGG1_HUMAN]	1	1	Q9NYU2	CID	1	0	1	6.31737	0	224	3	1155.88	3465.63	558.126	68.3874	4900	4900	MCF7_6.RAW
	High															VIHDNFGIVEGLMTTVHAITATQK	Unambiguous	Glyceraldehyde-3-phosphate dehydrogenase OS=Homo sapiens GN=GAPDH PE=1 SV=3 - [G3P_HUMAN]	1	1	P04406	CID	1	0	1	6.31717	0	21	2	1298.82	2596.63	490.124	94.6668	7351	7351	MCF7_10.RAW
															High	VALRGEDVPLTEQTVSQVLQSAKEQIK	Unambiguous	Coatomer subunit zeta-1 OS=Homo sapiens GN=COPZ1 PE=1 SV=1 - [COPZ1_HUMAN]	1	1	P61923	CID	1	0	1	6.31623	2	500	3	989.256	2965.75	-290.676	75.5982	6429	6429	MCF7_9.RAW
													High			ALANVNIGSLICNVGAGGPAPAAGAAPAGGPAPSTAAAPAEEKKVEAK	Unambiguous	60S acidic ribosomal protein P1 OS=Homo sapiens GN=RPLP1 PE=1 SV=1 - [RLA1_HUMAN]	1	1	P05386	CID	1	0	1	6.31601	2	374	3	1436.78	4308.33	250.66	68.7688	5632	5632	MCF7_7.RAW
	High															LQAAVEKLLEAISETSSQLEHAK	Unambiguous	A-kinase anchor protein 9 OS=Homo sapiens GN=AKAP9 PE=1 SV=3 - [AKAP9_HUMAN]	1	1	Q99996	CID	1	0	1	6.31549	1	500	3	833.18	2497.53	876.938	97.8268	7566	7566	MCF7_10.RAW
	High															KVETDHIVAAVGLEPNVELAK	Unambiguous	Apoptosis-inducing factor 1, mitochondrial OS=Homo sapiens GN=AIFM1 PE=1 SV=1 - [AIFM1_HUMAN]	1	1	O95831	CID	1	0	1	6.31549	1	298	2	1116.82	2232.63	183.273	53.8275	3639	3639	MCF7_10.RAW
					High											YYHSPTNTVHMYPPEMAPSSAPPSTPPTHK	Unambiguous	Ubiquitin carboxyl-terminal hydrolase 8 OS=Homo sapiens GN=USP8 PE=1 SV=1 - [UBP8_HUMAN]	1	1	P40818	CID	1	0	1	6.31504	0	500	3	1108.82	3324.45	576.263	43.0556	2702	2702	MCF7_14.RAW
		High														KLVQTTYECLMQAIDAVKPGVR	Unambiguous	Methionine aminopeptidase 1 OS=Homo sapiens GN=METAP1 PE=1 SV=2 - [MAP11_HUMAN]	1	1	P53582	CID	1	0	1	6.3144	1	500	3	821.555	2462.65	-267.58	85.6966	6699	6699	MCF7_11.RAW
															High	GGVVGIKVDKGVVPLAGTNGETTTQGLDGLSER	Unambiguous	Fructose-bisphosphate aldolase A OS=Homo sapiens GN=ALDOA PE=1 SV=2 - [ALDOA_HUMAN]	1	1	P04075	CID	1	0	1	6.31412	2	370	3	1075.92	3225.75	320.284	54.6394	4398	4398	MCF7_9.RAW
												High				TPSAAYLWVGTGASEAEKTGAQELLR	Unambiguous	Gelsolin OS=Homo sapiens GN=GSN PE=1 SV=1 - [GELS_HUMAN]	1	1	P06396	CID	1	0	1	6.31357	1	206	3	903.46	2708.37	735.493	73.8101	5426	5426	MCF7_6.RAW
											High					IYDDDFFQNLDGVANALDNVDAR	Unambiguous	Ubiquitin-like modifier-activating enzyme 1 OS=Homo sapiens GN=UBA1 PE=1 SV=3 - [UBA1_HUMAN]	1	1	P22314	CID	0.4754	0	1	6.31226	0	500	2	1300.72	2600.43	93.3121	95.4584	7447	7447	MCF7_5.RAW
													High			AAPLDSIHSLAAYYIDCIR	Unambiguous	Fatty acid synthase OS=Homo sapiens GN=FASN PE=1 SV=3 - [FAS_HUMAN]	1	1	P49327	CID	1	0	1	6.31094	0	500	2	1046.24	2091.47	-280.969	94.6468	8090	8090	MCF7_7.RAW
								High								SLLELGGNNAIIAFEDADLSLVVPSALFAAVGTAGQR	Unambiguous	Alpha-aminoadipic semialdehyde dehydrogenase OS=Homo sapiens GN=ALDH7A1 PE=1 SV=5 - [AL7A1_HUMAN]	1	1	P49419	CID	1	0	1	6.31028	0	500	3	1234.2	3700.59	169.169	117.198	9909	9909	MCF7_2.RAW
		High														LQLLEPFDKWDGKDLEDLQILIK	Unambiguous	Aconitate hydratase, mitochondrial OS=Homo sapiens GN=ACO2 PE=1 SV=2 - [ACON_HUMAN]	1	1	Q99798	CID	0.3708	0	1	6.30898	2	285	3	923.583	2768.73	-279.05	91.5784	7155	7155	MCF7_11.RAW
				High												HSQAVEELAEQLEQTKR	Unambiguous	Myosin-9 OS=Homo sapiens GN=MYH9 PE=1 SV=4 - [MYH9_HUMAN]	1	1	P35579	CID	1	0	1	6.30883	1	368	3	665.844	1995.52	-246.308	52.2341	3721	3721	MCF7_13.RAW
		High														VAHALAEGLGVIACIGEKLDER	Unambiguous	Triosephosphate isomerase OS=Homo sapiens GN=TPI1 PE=1 SV=3 - [TPIS_HUMAN]	1	1	P60174	CID	1	0	1	6.30866	1	500	2	1132.39	2263.77	-194.352	89.3108	6988	6988	MCF7_11.RAW
						High										KLDAGNQLALIEELHKEIR	Unambiguous	Translational activator GCN1 OS=Homo sapiens GN=GCN1L1 PE=1 SV=6 - [GCN1L_HUMAN]	1	1	Q92616	CID	1	0	1	6.30857	2	500	3	731.56	2192.67	1113.37	62.7539	5544	5544	MCF7_15.RAW
High																WGDAGAEYVVESTGVFTTMEK	Unambiguous	Glyceraldehyde-3-phosphate dehydrogenase OS=Homo sapiens GN=GAPDH PE=1 SV=3 - [G3P_HUMAN]	1	1	P04406	CID	1	0	1	6.30725	0	107	2	1138.7	2276.39	-282.801	97.9455	7190	7190	MCF7_1.RAW
		High														IPNFWVTTFVNHPQVSALLGEEDEEALHYLTR	Unambiguous	Protein SET OS=Homo sapiens GN=SET PE=1 SV=3 - [SET_HUMAN]	1	1	Q01105	CID	1	0	1	6.30704	0	500	4	932.94	3728.74	771.893	99.9877	7685	7685	MCF7_11.RAW
													High			AGYTDKVVIGMDVAASEFFR	Unambiguous	Alpha-enolase OS=Homo sapiens GN=ENO1 PE=1 SV=2 - [ENOA_HUMAN]	1	1	P06733	CID	1	0	1	6.30638	1	149	2	1088.25	2175.5	-264.248	86.8045	7421	7421	MCF7_7.RAW
												High				IDEPLEGSEDRIITITGTQDQIQNAQYLLQNSVK	Unambiguous	Heterogeneous nuclear ribonucleoprotein K OS=Homo sapiens GN=HNRNPK PE=1 SV=1 - [HNRPK_HUMAN]	1	1	P61978	CID	1	0	1	6.30536	1	500	3	1277.9	3831.69	454.076	80.5423	6050	6050	MCF7_6.RAW
			High													YALQMEQLNGILLHLESELAQTRAEGQR	Unambiguous	Keratin, type I cytoskeletal 18 OS=Homo sapiens GN=KRT18 PE=1 SV=2 - [K1C18_HUMAN]	1	1	P05783	CID	1	0	1	6.30502	1	500	3	1072.22	3214.65	930.891	100.327	6816	6816	MCF7_12.RAW
													High			AAKLEILQQQLQVANEAR	Unambiguous	Nuclear mitotic apparatus protein 1 OS=Homo sapiens GN=NUMA1 PE=1 SV=2 - [NUMA1_HUMAN]	1	1	Q14980	CID	1	0	1	6.30424	1	167	3	676.731	2028.18	2488.95	55.3014	4165	4165	MCF7_7.RAW
	High															IFGGLDMLAEKLPNLTHLNLSGNK	Unambiguous	Acidic leucine-rich nuclear phosphoprotein 32 family member B OS=Homo sapiens GN=ANP32B PE=1 SV=1 - [AN32B_HUMAN]	1	1	Q92688	CID	1	0	1	6.30182	1	500	3	865.552	2594.64	-290.701	88.1051	6836	6836	MCF7_10.RAW
				High												EALDHMVEYVAQNTPVTWLVGPFAPGITEKAPEEKK	Unambiguous	Perilipin-3 OS=Homo sapiens GN=PLIN3 PE=1 SV=3 - [PLIN3_HUMAN]	1	1	O60664	CID	1	0	1	6.30151	2	500	3	1333	3996.99	490.203	98.3666	6479	6479	MCF7_13.RAW
		High														IFGGLDMLAEKLPNLTHLNLSGNK	Unambiguous	Acidic leucine-rich nuclear phosphoprotein 32 family member B OS=Homo sapiens GN=ANP32B PE=1 SV=1 - [AN32B_HUMAN]	1	1	Q92688	CID	1	0	1	6.29998	1	332	3	866.5	2597.49	804.237	88.0222	6889	6889	MCF7_11.RAW
				High												TIDLGAAAHYTGDKASPDQNASTHTPQSSVK	Unambiguous	Clathrin interactor 1 OS=Homo sapiens GN=CLINT1 PE=1 SV=1 - [EPN4_HUMAN]	1	1	Q14677	CID	1	0	1	6.29984	1	406	3	1057.16	3169.47	298.506	37.7158	2436	2436	MCF7_13.RAW
															High	TVEEVLGHFGVNESTGLSLEQVKK	Unambiguous	Sarcoplasmic/endoplasmic reticulum calcium ATPase 2 OS=Homo sapiens GN=ATP2A2 PE=1 SV=1 - [AT2A2_HUMAN]	1	1	P16615	CID	1	0	1	6.29867	1	500	3	867.82	2601.45	418.5	67.2053	5652	5652	MCF7_9.RAW
	High															DGRGALQNIIPASTGAAKAVGK	Unambiguous	Glyceraldehyde-3-phosphate dehydrogenase OS=Homo sapiens GN=GAPDH PE=1 SV=3 - [G3P_HUMAN]	1	1	P04406	CID	1	0	1	6.29731	2	500	2	1047.83	2094.66	-240.702	47.2811	3030	3030	MCF7_10.RAW
				High												STANKYQVFFFGTHETAFLGPK	Unambiguous	Hepatoma-derived growth factor OS=Homo sapiens GN=HDGF PE=1 SV=1 - [HDGF_HUMAN]	1	1	P51858	CID	1	0	1	6.29717	1	195	3	832.46	2495.37	2051.86	71.2918	5228	5228	MCF7_13.RAW
			High													FWEVISDEHGIDPTGTYHGDSDLQLDR	Unambiguous	Tubulin beta chain OS=Homo sapiens GN=TUBB PE=1 SV=2 - [TBB5_HUMAN]	1	1	P07437	CID	0.3381	0	1	6.29644	0	170	3	1035.22	3103.65	398.813	63.4099	4675	4675	MCF7_12.RAW
														High		QKGADFLVTEVENGGSLGSK	Unambiguous	Pyruvate kinase PKM OS=Homo sapiens GN=PKM PE=1 SV=4 - [KPYM_HUMAN]	1	1	P14618	CID	1	0	1	6.29618	1	168	3	679.085	2035.24	-387.073	44.9756	3905	3905	MCF7_8.RAW
	High															FVIHPESNNLIIIETDHNAYTEATK	Unambiguous	Splicing factor 3B subunit 3 OS=Homo sapiens GN=SF3B3 PE=1 SV=4 - [SF3B3_HUMAN]	1	1	Q15393	CID	0.4032	0	1	6.29557	0	500	3	957.82	2871.45	699.538	60.4219	4279	4279	MCF7_10.RAW
													High			LMEPIYLVEIQCPEQVVGGIYGVLNR	Unambiguous	Elongation factor 2 OS=Homo sapiens GN=EEF2 PE=1 SV=4 - [EF2_HUMAN]	1	1	P13639	CID	1	0	1	6.29548	0	500	3	978.74	2934.21	570.586	109.153	9139	9139	MCF7_7.RAW
								High								YALQMEQLNGILLHLESELAQTR	Unambiguous	Keratin, type I cytoskeletal 18 OS=Homo sapiens GN=KRT18 PE=1 SV=2 - [K1C18_HUMAN]	1	1	P05783	CID	1	0	1	6.29502	0	160	3	891.42	2672.25	693.565	104.882	8726	8726	MCF7_2.RAW
															High	TEVSFTLNEDLANIHDIGGKPASVSAPR	Unambiguous	General transcription factor IIF subunit 2 OS=Homo sapiens GN=GTF2F2 PE=1 SV=2 - [T2FB_HUMAN]	1	1	P13984	CID	1	0	1	6.2941	0	500	3	980.82	2940.45	664.802	64.764	5408	5408	MCF7_9.RAW
	High															SLDLDISKTNVNGGAIALGHPLGGSGSR	Unambiguous	3-ketoacyl-CoA thiolase, mitochondrial OS=Homo sapiens GN=ACAA2 PE=1 SV=2 - [THIM_HUMAN]	1	1	P42765	CID	1	0	1	6.29241	1	403	3	903.18	2707.53	409.368	57.1947	3971	3971	MCF7_10.RAW
						High										YQLSIHKNPNTSEPQHLLVMK	Unambiguous	Sodium/potassium-transporting ATPase subunit alpha-1 OS=Homo sapiens GN=ATP1A1 PE=1 SV=1 - [AT1A1_HUMAN]	1	1	P05023	CID	1	0	1	6.29173	1	141	3	827.14	2479.41	850.375	43.7995	3562	3562	MCF7_15.RAW
															High	GIVVGIKVDKGVVPLAGTDGETTTQGLDGLSER	Unambiguous	Fructose-bisphosphate aldolase C OS=Homo sapiens GN=ALDOC PE=1 SV=2 - [ALDOC_HUMAN]	1	1	P09972	CID	1	0	1	6.29125	2	260	3	1094.92	3282.75	300.521	62.8104	5219	5219	MCF7_9.RAW
			High													KLELSDNRVSGGLEVLAEK	Unambiguous	Acidic leucine-rich nuclear phosphoprotein 32 family member A OS=Homo sapiens GN=ANP32A PE=1 SV=1 - [AN32A_HUMAN]	1	1	P39687	CID	0.4404	0	1	6.29124	2	500	2	1029.34	2057.67	266.759	53.8909	3828	3828	MCF7_12.RAW
												High				YALQMEQLNGILLHLESELAQTR	Unambiguous	Keratin, type I cytoskeletal 18 OS=Homo sapiens GN=KRT18 PE=1 SV=2 - [K1C18_HUMAN]	1	1	P05783	CID	1	0	1	6.29	0	500	3	892.14	2674.41	1500.66	107.732	8061	8061	MCF7_6.RAW
High																YMNSGPVVAMVWEGLNVVK	Unambiguous	Nucleoside diphosphate kinase B OS=Homo sapiens GN=NME2 PE=1 SV=1 - [NDKB_HUMAN]	2	1	P22392	CID	1	0	1	6.28809	0	362	2	1046.7	2092.39	-318.647	119.289	9095	9095	MCF7_1.RAW
														High		NVVHQLSVTLEDLYNGATR	Unambiguous	DnaJ homolog subfamily A member 1 OS=Homo sapiens GN=DNAJA1 PE=1 SV=2 - [DNJA1_HUMAN]	1	1	P31689	CID	0.027	0	1	6.28771	0	500	2	1064.75	2128.5	-283.174	78.847	7091	7091	MCF7_8.RAW
														High		YTALDKWTNQLNSLNQAVVSK	Unambiguous	COP9 signalosome complex subunit 2 OS=Homo sapiens GN=COPS2 PE=1 SV=1 - [CSN2_HUMAN]	1	1	P61201	CID	1	0	1	6.28668	1	330	3	798.136	2392.39	-355.854	57.755	5197	5197	MCF7_8.RAW
	High															NNASTDYDLSDKSINPLGGFVHYGEVTNDFVMLK	Unambiguous	60S ribosomal protein L3 OS=Homo sapiens GN=RPL3 PE=1 SV=2 - [RL3_HUMAN]	1	1	P39023	CID	1	0	1	6.28581	1	249	3	1253.99	3759.95	-221.082	83.5443	6460	6460	MCF7_10.RAW
								High								NMGGPYGGGNYGPGGSGGSGGYGGR	Unambiguous	Heterogeneous nuclear ribonucleoproteins A2/B1 OS=Homo sapiens GN=HNRNPA2B1 PE=1 SV=2 - [ROA2_HUMAN]	1	1	P22626	CID	1	0	1	6.28501	0	500	3	730.369	2189.09	-371.201	34.1322	1782	1782	MCF7_2.RAW
	High															LFPNSLDQTDMHGDSEYNIMFGPDICGPGTKK	Unambiguous	Calreticulin OS=Homo sapiens GN=CALR PE=1 SV=1 - [CALR_HUMAN]	1	1	P27797	CID	1	0	1	6.28501	1	421	3	1177.2	3529.59	564.847	70.4543	5252	5252	MCF7_10.RAW
High																SGSISYTELQQALSQMGYNLSPQFTQLLVSR	Unambiguous	Peflin OS=Homo sapiens GN=PEF1 PE=1 SV=1 - [PEF1_HUMAN]	1	1	Q9UBV8	CID	1	0	1	6.28251	0	112	3	1150.1	3448.29	452.191	122.427	9344	9344	MCF7_1.RAW
					High											NNRQPYAVSELAGHQTSAESWGTGR	Unambiguous	60S ribosomal protein L4 OS=Homo sapiens GN=RPL4 PE=1 SV=5 - [RL4_HUMAN]	1	1	P36578	CID	1	0	1	6.282	1	115	3	906.46	2717.37	398.59	44.2042	2797	2797	MCF7_14.RAW
			High													RVIISAPSADAPMFVMGVNHEK	Unambiguous	Glyceraldehyde-3-phosphate dehydrogenase OS=Homo sapiens GN=GAPDH PE=1 SV=3 - [G3P_HUMAN]	1	1	P04406	CID	1	0	1	6.28177	1	442	2	1185.8	2370.59	583.041	60.821	4458	4458	MCF7_12.RAW
													High			VKLAAVDATVNQVLASR	Unambiguous	Protein disulfide-isomerase A6 OS=Homo sapiens GN=PDIA6 PE=1 SV=1 - [PDIA6_HUMAN]	1	1	Q15084	CID	1	0	1	6.28002	1	71	2	877.737	1754.47	-310.675	63.4133	5043	5043	MCF7_7.RAW
		High														IAEQQKAQAEVEGLGKGVAR	Unambiguous	Plectin OS=Homo sapiens GN=PLEC PE=1 SV=3 - [PLEC_HUMAN]	1	1	Q15149	CID	1	0	1	6.27918	2	200	3	694.532	2081.58	-263.262	39.1326	2390	2390	MCF7_11.RAW
	High															SFIKDYPVVSIEDPFDQDDWGAWQK	Unambiguous	Alpha-enolase OS=Homo sapiens GN=ENO1 PE=1 SV=2 - [ENOA_HUMAN]	1	1	P06733	CID	1	0	1	6.27771	1	442	3	996.48	2987.43	679.912	84.0762	6504	6504	MCF7_10.RAW
							High									TANKDHLVTAYNHLFETKR	Unambiguous	Peptidyl-prolyl cis-trans isomerase FKBP3 OS=Homo sapiens GN=FKBP3 PE=1 SV=1 - [FKBP3_HUMAN]	1	1	Q00688	CID	1	0	1	6.27561	2	500	3	754.14	2260.41	989.971	47.3683	4020	4020	MCF7_16.RAW
				High												GILGYTEHQVVSSDFNSDTHSSTFDAGAGIALNDHFVK	Unambiguous	Glyceraldehyde-3-phosphate dehydrogenase OS=Homo sapiens GN=GAPDH PE=1 SV=3 - [G3P_HUMAN]	1	1	P04406	CID	1	0	1	6.27433	0	500	3	1347.26	4039.77	710.565	92.8507	6253	6253	MCF7_13.RAW
	High															KQSLGELIGTLNAAKVPADTEVVCAPPTAYIDFAR	Unambiguous	Triosephosphate isomerase OS=Homo sapiens GN=TPI1 PE=1 SV=3 - [TPIS_HUMAN]	1	1	P60174	CID	1	0	1	6.2722	2	500	3	1220.96	3660.87	532.758	82.6146	6383	6383	MCF7_10.RAW
															High	IDGNLVVRPYTPISSDDDKGFVDLVIK	Unambiguous	NADH-cytochrome b5 reductase 3 OS=Homo sapiens GN=CYB5R3 PE=1 SV=3 - [NB5R3_HUMAN]	1	1	P00387	CID	1	0	1	6.27216	1	357	3	993.22	2977.65	696.146	72.7637	6169	6169	MCF7_9.RAW
		High														SHTSEGAHLDITPNSGAAGNSAGPK	Unambiguous	Protein NDRG1 OS=Homo sapiens GN=NDRG1 PE=1 SV=1 - [NDRG1_HUMAN]	1	1	Q92597	CID	1	0	1	6.27169	0	496	2	1188.74	2376.47	149.449	29.2351	1534	1534	MCF7_11.RAW
High																LLIVSNPVDILTYVAWK	Unambiguous	L-lactate dehydrogenase A chain OS=Homo sapiens GN=LDHA PE=1 SV=2 - [LDHA_HUMAN]	2	1	P00338	CID	1	0	1	6.27163	0	216	2	972.24	1943.47	-333.843	123.277	9416	9416	MCF7_1.RAW
High																LIIVSNPVDILTYVAWK	Unambiguous	L-lactate dehydrogenase A chain OS=Homo sapiens GN=LDHA PE=1 SV=2 - [LDHA_HUMAN]	2	1	P00338	CID	1	0	1	6.27163	0	216	2	972.24	1943.47	-333.843	123.277	9416	9416	MCF7_1.RAW
															High	VRVPTTGIIEYPFDLENIIFR	Unambiguous	Guanine nucleotide-binding protein subunit alpha-14 OS=Homo sapiens GN=GNA14 PE=2 SV=1 - [GNA14_HUMAN]	2	1	O95837	CID	1	0	1	6.27067	1	500	3	832.08	2494.23	749.958	100.822	8308	8308	MCF7_9.RAW
										High						GIVDQSQQAYQEAFEISK	Unambiguous	14-3-3 protein zeta/delta OS=Homo sapiens GN=YWHAZ PE=1 SV=1 - [1433Z_HUMAN]	1	1	P63104	CID	1	0	1	6.27057	0	500	2	1021.06	2041.11	61.4233	62.3341	3714	3714	MCF7_4.RAW
											High					LQLETEIEALKEELLFMK	Unambiguous	Keratin, type I cytoskeletal 18 OS=Homo sapiens GN=KRT18 PE=1 SV=2 - [K1C18_HUMAN]	1	1	P05783	CID	1	0	1	6.26968	1	500	2	1088.81	2176.61	-258.861	103.338	8154	8154	MCF7_5.RAW
		High														LSVNSVTAGDYSRPLHISTFINELDSGFR	Unambiguous	Translin OS=Homo sapiens GN=TSN PE=1 SV=1 - [TSN_HUMAN]	1	1	Q15631	CID	1	0	1	6.26945	0	426	3	1066.88	3198.63	943.657	85.3008	6662	6662	MCF7_11.RAW
			High													HLVESTNEMAPLKVWQLQDLSFQTAAR	Unambiguous	UDP-glucose:glycoprotein glucosyltransferase 1 OS=Homo sapiens GN=UGGT1 PE=1 SV=3 - [UGGG1_HUMAN]	1	1	Q9NYU2	CID	1	0	1	6.26889	1	500	3	1038.58	3113.73	365.117	77.3461	5694	5694	MCF7_12.RAW
		High														LTLSALLDGKNVNAGGHKLGLGLEFQA	Unambiguous	Voltage-dependent anion-selective channel protein 1 OS=Homo sapiens GN=VDAC1 PE=1 SV=2 - [VDAC1_HUMAN]	1	1	P21796	CID	1	0	1	6.26882	2	63	3	913.54	2738.61	767.184	77.8861	6031	6031	MCF7_11.RAW
								High								LLEDGEDFNLGDALDSSNSMQTIQK	Unambiguous	Keratin, type I cytoskeletal 18 OS=Homo sapiens GN=KRT18 PE=1 SV=2 - [K1C18_HUMAN]	1	1	P05783	CID	1	0	1	6.26881	0	149	2	1370.74	2740.47	76.9181	67.6695	5166	5166	MCF7_2.RAW
														High		LTGQLFLGGSIVKGGPVQVLEDEELKSQPEPLVVK	Unambiguous	Selenium-binding protein 1 OS=Homo sapiens GN=SELENBP1 PE=1 SV=2 - [SBP1_HUMAN]	1	1	Q13228	CID	1	0	1	6.268	2	500	3	1236.02	3706.05	537.823	73.4283	6644	6644	MCF7_8.RAW
		High														RDNYVPEVSALDQEIIEVDPDTKEMLK	Unambiguous	40S ribosomal protein S17-like OS=Homo sapiens GN=RPS17L PE=1 SV=1 - [RS17L_HUMAN]	1	1	P0CW22	CID	1	0	1	6.267	2	500	3	1050.22	3148.65	663.493	75.9915	5861	5861	MCF7_11.RAW
														High		IKAEYEGDGIPTVFVAVAGR	Unambiguous	Multifunctional protein ADE2 OS=Homo sapiens GN=PAICS PE=1 SV=3 - [PUR6_HUMAN]	1	1	P22234	CID	1	0	1	6.26528	1	160	2	1046.29	2091.58	-254.449	55.1982	4948	4948	MCF7_8.RAW
					High											HSQFIGYPITLFVEKER	Unambiguous	Heat shock protein HSP 90-alpha OS=Homo sapiens GN=HSP90AA1 PE=1 SV=5 - [HS90A_HUMAN]	1	1	P07900	CID	0.2871	0	1	6.26516	1	500	3	689.44	2066.31	1071.52	73.3642	5179	5179	MCF7_14.RAW
						High										VVQGKEPAHLMSLFGGKPMIIYKGGTSR	Unambiguous	Gelsolin OS=Homo sapiens GN=GSN PE=1 SV=1 - [GELS_HUMAN]	1	1	P06396	CID	1	0	1	6.26474	2	204	3	1001.96	3003.87	750.325	60.5066	5322	5322	MCF7_15.RAW
						High										TITGFQTHTTPVLLAHGERAELATEEFLPVTPILEGFVILR	Unambiguous	26S proteasome non-ATPase regulatory subunit 2 OS=Homo sapiens GN=PSMD2 PE=1 SV=3 - [PSMD2_HUMAN]	1	1	Q13200	CID	1	0	1	6.26395	1	500	3	1507.16	4519.47	447.171	107.811	8646	8646	MCF7_15.RAW
															High	FLPREEGPYEVEVTYDGVPVPGSPFPLEAVAPTKPSK	Unambiguous	Filamin-A OS=Homo sapiens GN=FLNA PE=1 SV=4 - [FLNA_HUMAN]	1	1	P21333	CID	1	0	1	6.26395	1	500	3	1334.02	4000.05	250.658	75.7701	6444	6444	MCF7_9.RAW
														High		FDLGQDVIDFTGHALALYR	Unambiguous	Rab GDP dissociation inhibitor alpha OS=Homo sapiens GN=GDI1 PE=1 SV=2 - [GDIA_HUMAN]|Rab GDP dissociation inhibitor beta OS=Homo sapiens GN=GDI2 PE=1 SV=2 - [GDIB_HUMAN]	2	2	P31150;P50395	CID	1	0	1	6.26364	0	349	2	1075.77	2150.54	-254.892	89.0082	7802	7802	MCF7_8.RAW
										High						LLDFGSLSNLQVTQPTVGMNFK	Unambiguous	40S ribosomal protein S17-like OS=Homo sapiens GN=RPS17L PE=1 SV=1 - [RS17L_HUMAN]	1	1	P0CW22	CID	1	0	1	6.26241	0	500	3	804.36	2411.07	753.64	83.942	5562	5562	MCF7_4.RAW
					High											AIEALKEFNEDGALAVLQQFKDSDLSHVQNK	Unambiguous	Heterogeneous nuclear ribonucleoprotein Q OS=Homo sapiens GN=SYNCRIP PE=1 SV=2 - [HNRPQ_HUMAN]	1	1	O60506	CID	1	0	1	6.26181	2	500	3	1155.12	3463.35	1612.75	82.8834	5696	5696	MCF7_14.RAW
											High					IMQSSSEVGYDAMAGDFVNMVEK	Unambiguous	60 kDa heat shock protein, mitochondrial OS=Homo sapiens GN=HSPD1 PE=1 SV=2 - [CH60_HUMAN]	1	1	P10809	CID	1	0	1	6.26176	0	183	2	1254.25	2507.49	-246.657	80.466	6094	6094	MCF7_5.RAW
		High														KTGLSSEQTVNVLAQILKR	Unambiguous	General transcription factor IIF subunit 1 OS=Homo sapiens GN=GTF2F1 PE=1 SV=2 - [T2FA_HUMAN]	1	1	P35269	CID	1	0	1	6.26082	2	500	3	695.575	2084.71	-236.821	71.8083	5478	5478	MCF7_11.RAW
															High	SQAEDVRVEGSFPVTMLPGDGVGPELMHAVK	Unambiguous	Isocitrate dehydrogenase [NAD] subunit beta, mitochondrial OS=Homo sapiens GN=IDH3B PE=1 SV=2 - [IDH3B_HUMAN]	1	1	O43837	CID	1	0	1	6.25866	1	306	3	1085.46	3254.37	541.579	74.2391	6303	6303	MCF7_9.RAW
	High															LETADKQSVHIVENEIQASIDQIFSR	Unambiguous	Golgi SNAP receptor complex member 2 OS=Homo sapiens GN=GOSR2 PE=1 SV=2 - [GOSR2_HUMAN]	1	1	O14653	CID	1	0	1	6.25588	1	500	3	991.2	2971.59	359.611	94.8259	7366	7366	MCF7_10.RAW
		High														GLGMTLSYLFREPATINYPFEKGPLSPR	Unambiguous	NADH dehydrogenase [ubiquinone] iron-sulfur protein 8, mitochondrial OS=Homo sapiens GN=NDUFS8 PE=1 SV=1 - [NDUS8_HUMAN]	1	1	O00217	CID	1	0	1	6.25482	2	500	3	1052.94	3156.81	686.107	90.1745	7058	7058	MCF7_11.RAW
								High								SLLELGGNNAIIAFEDADLSLVVPSALFAAVGTAGQR	Unambiguous	Alpha-aminoadipic semialdehyde dehydrogenase OS=Homo sapiens GN=ALDH7A1 PE=1 SV=5 - [AL7A1_HUMAN]	1	1	P49419	CID	1	0	1	6.25412	0	450	3	1235.58	3704.73	1286.47	117.315	9920	9920	MCF7_2.RAW
								High								LQLETEIEALKEELLFMK	Unambiguous	Keratin, type I cytoskeletal 18 OS=Homo sapiens GN=KRT18 PE=1 SV=2 - [K1C18_HUMAN]	1	1	P05783	CID	1	0	1	6.25369	1	171	2	1088.79	2176.57	-278.495	98.9917	8202	8202	MCF7_2.RAW
High																IEVQDTSGGTTALRPSASTQALSSSVSSSK	Unambiguous	DNA damage-binding protein 1 OS=Homo sapiens GN=DDB1 PE=1 SV=1 - [DDB1_HUMAN]	1	1	Q16531	CID	1	0	1	6.25369	0	500	3	985.14	2953.41	314.788	64.6474	3897	3897	MCF7_1.RAW
	High															KAQLNIGNVLPVGTMPEGTIVCCLEEKPGDR	Unambiguous	60S ribosomal protein L8 OS=Homo sapiens GN=RPL8 PE=1 SV=2 - [RL8_HUMAN]	1	1	P62917	CID	1	0	1	6.25365	1	500	3	1094.94	3282.81	346.105	81.0874	6248	6248	MCF7_10.RAW
	High															QVFGEATKQPGITFIAAKFDGILGMAYPR	Unambiguous	Cathepsin D OS=Homo sapiens GN=CTSD PE=1 SV=1 - [CATD_HUMAN]	1	1	P07339	CID	1	0	1	6.25342	2	489	3	1043.26	3127.77	358.337	93.4538	7249	7249	MCF7_10.RAW
	High															RSTAPSAAASASASAAASSPAGGGAEALELLEHCGVCR	Unambiguous	Transcription intermediary factor 1-beta OS=Homo sapiens GN=TRIM28 PE=1 SV=5 - [TIF1B_HUMAN]	1	1	Q13263	CID	1	0	1	6.25326	1	436	3	1162.88	3486.63	565.273	76.98	5874	5874	MCF7_10.RAW
		High														TAIGKAGYTDKVVIGMDVAASEFFR	Unambiguous	Alpha-enolase OS=Homo sapiens GN=ENO1 PE=1 SV=2 - [ENOA_HUMAN]	1	1	P06733	CID	1	0	1	6.25198	2	428	3	883.5	2648.49	802.612	82.3948	6427	6427	MCF7_11.RAW
		High														ASLEAAIADAEQRGELAIKDANAK	Unambiguous	Keratin, type II cytoskeletal 8 OS=Homo sapiens GN=KRT8 PE=1 SV=7 - [K2C8_HUMAN]	1	1	P05787	CID	1	0	1	6.25161	2	66	3	819.76	2457.27	808.458	73.1998	5602	5602	MCF7_11.RAW
															High	MTIAGTTDTPTDVTHHPIPSEEDINFILNEVR	Unambiguous	Glycerol-3-phosphate dehydrogenase, mitochondrial OS=Homo sapiens GN=GPD2 PE=1 SV=3 - [GPDM_HUMAN]	1	1	P43304	CID	1	0	1	6.25153	0	500	3	1188.27	3562.81	-259.885	79.3013	6761	6761	MCF7_9.RAW
	High															HIADLAGNSEVILPVPAFNVINGGSHAGNK	Unambiguous	Alpha-enolase OS=Homo sapiens GN=ENO1 PE=1 SV=2 - [ENOA_HUMAN]	1	1	P06733	CID	1	0	1	6.25088	0	189	3	1005.52	3014.55	987.066	73.1961	5527	5527	MCF7_10.RAW
														High		LATQSNEITIPVTFESRAQLGGPEAAKSDETAAK	Unambiguous	Heat shock protein beta-1 OS=Homo sapiens GN=HSPB1 PE=1 SV=2 - [HSPB1_HUMAN]	1	1	P04792	CID	1	0	1	6.24931	2	500	3	1177.9	3531.69	251.431	46.2604	4037	4037	MCF7_8.RAW
		High														ETAAVIFLHGLGDTGHSWADALSTIR	Unambiguous	Acyl-protein thioesterase 2 OS=Homo sapiens GN=LYPLA2 PE=1 SV=1 - [LYPA2_HUMAN]	1	1	O95372	CID	1	0	1	6.2492	0	412	3	914.2	2740.59	801.166	91.223	7131	7131	MCF7_11.RAW
												High				TIQFVDWCPTGFKVGINYQPPTVVPGGDLAK	Unambiguous	Tubulin alpha-1A chain OS=Homo sapiens GN=TUBA1A PE=1 SV=1 - [TBA1A_HUMAN]|Tubulin alpha-1C chain OS=Homo sapiens GN=TUBA1C PE=1 SV=1 - [TBA1C_HUMAN]|Tubulin alpha-8 chain OS=Homo sapiens GN=TUBA8 PE=1 SV=1 - [TBA8_HUMAN]	5	1	Q9BQE3	CID	1	0	1	6.24916	1	500	3	1117.16	3349.47	523.067	86.3067	6563	6563	MCF7_6.RAW
			High													KVEKDTMSDQALEALSASLGTR	Unambiguous	Calpastatin OS=Homo sapiens GN=CAST PE=1 SV=4 - [ICAL_HUMAN]	1	1	P20810	CID	1	0	1	6.2476	2	500	2	1176.3	2351.59	595.652	65.5931	4860	4860	MCF7_12.RAW
										High						IGQGASGTVFTATDVALGQEVAIK	Unambiguous	Serine/threonine-protein kinase PAK 2 OS=Homo sapiens GN=PAK2 PE=1 SV=3 - [PAK2_HUMAN]	1	1	Q13177	CID	1	0	1	6.24687	0	500	2	1166.79	2332.57	-284.766	70.5076	4378	4378	MCF7_4.RAW
								High								LFAQLAGDDMEVSATELMNILNK	Unambiguous	Calpain small subunit 1 OS=Homo sapiens GN=CAPNS1 PE=1 SV=1 - [CPNS1_HUMAN]	1	1	P04632	CID	1	0	1	6.24522	0	500	2	1262.72	2524.43	469.667	104.8	8719	8719	MCF7_2.RAW
			High													SVVLMSHLGRPDGVPMPDKYSLEPVAVELK	Unambiguous	Phosphoglycerate kinase 1 OS=Homo sapiens GN=PGK1 PE=1 SV=3 - [PGK1_HUMAN]	1	1	P00558	CID	1	0	1	6.24504	1	500	3	1089.24	3265.71	608.936	69.5	5151	5151	MCF7_12.RAW
													High			VGPDTERIYDDDFFQNLDGVANALDNVDAR	Unambiguous	Ubiquitin-like modifier-activating enzyme 1 OS=Homo sapiens GN=UBA1 PE=1 SV=3 - [UBA1_HUMAN]	1	1	P22314	CID	1	0	1	6.24471	1	253	3	1119.46	3356.37	540.574	91.1302	7791	7791	MCF7_7.RAW
			High													ASLSKLGDVYVNDAFGTAHR	Unambiguous	Phosphoglycerate kinase 1 OS=Homo sapiens GN=PGK1 PE=1 SV=3 - [PGK1_HUMAN]	2	1	P00558	CID	1	0	1	6.24198	1	412	2	1060.76	2120.51	-266.013	56.5249	4066	4066	MCF7_12.RAW
														High		TATESFASDPILYRPVAVALDTKGPEIR	Unambiguous	Pyruvate kinase PKM OS=Homo sapiens GN=PKM PE=1 SV=4 - [KPYM_HUMAN]	1	1	P14618	CID	1	0	1	6.24183	1	237	3	1006.24	3016.72	-291.338	61.3326	5544	5544	MCF7_8.RAW
High																LLEDGEDFNLGDALDSSNSMQTIQK	Unambiguous	Keratin, type I cytoskeletal 18 OS=Homo sapiens GN=KRT18 PE=1 SV=2 - [K1C18_HUMAN]	1	1	P05783	CID	1	0	1	6.24005	0	116	3	914.1	2740.29	8.58129	90.4615	6398	6398	MCF7_1.RAW
										High						LLIVSNPVDILTYVAWK	Unambiguous	L-lactate dehydrogenase A chain OS=Homo sapiens GN=LDHA PE=1 SV=2 - [LDHA_HUMAN]	2	1	P00338	CID	1	0	1	6.23904	0	491	2	972.26	1943.51	-312.543	109.077	8127	8127	MCF7_4.RAW
										High						LIIVSNPVDILTYVAWK	Unambiguous	L-lactate dehydrogenase A chain OS=Homo sapiens GN=LDHA PE=1 SV=2 - [LDHA_HUMAN]	2	1	P00338	CID	1	0	1	6.23904	0	491	2	972.26	1943.51	-312.543	109.077	8127	8127	MCF7_4.RAW
								High								LAPITSDPTEATAVGAVEASFK	Unambiguous	Pyruvate kinase PKM OS=Homo sapiens GN=PKM PE=1 SV=4 - [KPYM_HUMAN]	1	1	P14618	CID	1	0	1	6.23771	0	161	2	1087.71	2174.41	-325.994	70.1059	5441	5441	MCF7_2.RAW
			High													IHQIEYAMEAVKQGSATVGLK	Unambiguous	Proteasome subunit alpha type-1 OS=Homo sapiens GN=PSMA1 PE=1 SV=1 - [PSA1_HUMAN]	1	1	P25786	CID	1	0	1	6.23641	1	500	3	758.84	2274.51	575.736	62.1056	4563	4563	MCF7_12.RAW
											High					YNEDLELEDAIHTAILTLK	Unambiguous	Proteasome subunit alpha type-2 OS=Homo sapiens GN=PSMA2 PE=1 SV=2 - [PSA2_HUMAN]	1	1	P25787	CID	1	0	1	6.23629	0	395	2	1100.75	2200.5	-287.4	98.8593	7751	7751	MCF7_5.RAW
														High		GTSFDAAATSGGSASSEKASSTSPVEISEWLDQKLTK	Unambiguous	Electron transfer flavoprotein subunit alpha, mitochondrial OS=Homo sapiens GN=ETFA PE=1 SV=1 - [ETFA_HUMAN]	1	1	P13804	CID	1	0	1	6.23607	2	476	3	1244.86	3732.57	474.814	62.394	5646	5646	MCF7_8.RAW
High																LVQDVANNTNEEAGDGTTTATVLAR	Unambiguous	60 kDa heat shock protein, mitochondrial OS=Homo sapiens GN=HSPD1 PE=1 SV=2 - [CH60_HUMAN]	1	1	P10809	CID	1	0	1	6.236	0	126	2	1282.18	2563.35	1210.94	62.2922	3666	3666	MCF7_1.RAW
			High													RPQYSNPPVQGEVMEGADNQGAGEQGRPVR	Unambiguous	Nuclease-sensitive element-binding protein 1 OS=Homo sapiens GN=YBX1 PE=1 SV=3 - [YBOX1_HUMAN]	1	1	P67809	CID	1	0	1	6.23456	0	139	3	1075.56	3224.67	352.14	34.5214	2005	2005	MCF7_12.RAW
														High		HFSVTAEGGLSPAQVTGAR	Unambiguous	Sarcoplasmic/endoplasmic reticulum calcium ATPase 3 OS=Homo sapiens GN=ATP2A3 PE=1 SV=2 - [AT2A3_HUMAN]	1	1	Q93084	CID	1	0	1	6.2332	0	278	2	942.697	1884.39	-302.714	32.8333	2614	2614	MCF7_8.RAW
	High															SSGPPPPSGSSGSEAAAGAGAAAPASQHPATGTGAVQTEAMKQILGVIDKK	Unambiguous	Caprin-1 OS=Homo sapiens GN=CAPRIN1 PE=1 SV=2 - [CAPR1_HUMAN]	1	1	Q14444	CID	1	0	1	6.23275	2	415	4	1176.26	4702.02	781.604	68.4332	5060	5060	MCF7_10.RAW
		High														SLIGVRNENTFLDLTVQQIEHLNK	Unambiguous	UTP--glucose-1-phosphate uridylyltransferase OS=Homo sapiens GN=UGP2 PE=1 SV=5 - [UGPA_HUMAN]	1	1	Q16851	CID	1	0	1	6.23253	1	500	3	928.56	2783.67	781.691	84.1965	6572	6572	MCF7_11.RAW
	High															KGVNLPGAAVDLPAVSEKDIQDLK	Unambiguous	Pyruvate kinase PKM OS=Homo sapiens GN=PKM PE=1 SV=4 - [KPYM_HUMAN]	1	1	P14618	CID	1	0	1	6.23251	2	184	3	827.18	2479.53	872.879	63.2799	4559	4559	MCF7_10.RAW
				High												GILGYTEHQVVSSDFNSDTHSSTFDAGAGIALNDHFVK	Unambiguous	Glyceraldehyde-3-phosphate dehydrogenase OS=Homo sapiens GN=GAPDH PE=1 SV=3 - [G3P_HUMAN]	1	1	P04406	CID	1	0	1	6.2324	0	500	3	1346.92	4038.75	458.191	113.38	6999	6999	MCF7_13.RAW
								High								TAFDDAIAELDTLNEDSYKDSTLIMQLLR	Unambiguous	14-3-3 protein gamma OS=Homo sapiens GN=YWHAG PE=1 SV=2 - [1433G_HUMAN]	1	1	P61981	CID	1	0	1	6.23218	1	396	3	1101.48	3302.43	245.536	115.777	9773	9773	MCF7_2.RAW
		High														NFTGRNDANPETHAFVTSPEIVTALAIAGTLK	Unambiguous	Aconitate hydratase, mitochondrial OS=Homo sapiens GN=ACO2 PE=1 SV=2 - [ACON_HUMAN]	1	1	Q99798	CID	1	0	1	6.23217	1	500	3	1119.94	3357.81	618.617	89.5897	7010	7010	MCF7_11.RAW
											High					IEVQDTSGGTTALRPSASTQALSSSVSSSK	Unambiguous	DNA damage-binding protein 1 OS=Homo sapiens GN=DDB1 PE=1 SV=1 - [DDB1_HUMAN]	1	1	Q16531	CID	1	0	1	6.23039	0	500	3	985.12	2953.35	294.478	43.1953	2438	2438	MCF7_5.RAW
								High								SRAEAESMYQIKYEELQSLAGK	Unambiguous	Keratin, type II cytoskeletal 8 OS=Homo sapiens GN=KRT8 PE=1 SV=7 - [K2C8_HUMAN]	1	1	P05787	CID	1	0	1	6.22816	2	500	3	844.128	2530.37	-345.633	58.537	4167	4167	MCF7_2.RAW
												High				LQLETEIEALKEELLFMK	Unambiguous	Keratin, type I cytoskeletal 18 OS=Homo sapiens GN=KRT18 PE=1 SV=2 - [K1C18_HUMAN]	1	1	P05783	CID	1	0	1	6.22798	1	384	2	1088.78	2176.56	-282.871	100.309	7667	7667	MCF7_6.RAW
											High					AEGSDVANAVLDGADCIMLSGETAKGDYPLEAVR	Unambiguous	Pyruvate kinase PKM OS=Homo sapiens GN=PKM PE=1 SV=4 - [KPYM_HUMAN]	1	1	P14618	CID	1	0	1	6.22712	1	500	3	1147.18	3439.53	553.95	92.8516	7219	7219	MCF7_5.RAW
				High												FRLPPGEYVVVPSTFEPNKEGDFVLR	Unambiguous	Calpain-1 catalytic subunit OS=Homo sapiens GN=CAPN1 PE=1 SV=1 - [CAN1_HUMAN]	1	1	P07384	CID	1	0	1	6.22574	2	500	3	999.86	2997.57	1670.88	74.765	5430	5430	MCF7_13.RAW
												High				VVEVGSKIYVDDGLISLQVK	Unambiguous	Pyruvate kinase PKM OS=Homo sapiens GN=PKM PE=1 SV=4 - [KPYM_HUMAN]	1	1	P14618	CID	1	0	1	6.22518	1	218	2	1080.78	2160.55	-306.947	66.9514	4763	4763	MCF7_6.RAW
											High					LVQDVANNTNEEAGDGTTTATVLAR	Unambiguous	60 kDa heat shock protein, mitochondrial OS=Homo sapiens GN=HSPD1 PE=1 SV=2 - [CH60_HUMAN]	1	1	P10809	CID	1	0	1	6.2246	0	117	2	1280.76	2560.51	103.132	41.5537	2277	2277	MCF7_5.RAW
													High			FTLDCTHPVEDGIMDAANFEQFLQER	Unambiguous	60S ribosomal protein L22 OS=Homo sapiens GN=RPL22 PE=1 SV=2 - [RL22_HUMAN]	1	1	P35268	CID	1	0	1	6.22411	0	207	3	1010.1	3028.29	633.829	94.6282	8088	8088	MCF7_7.RAW
												High				FDLGQDVIDFTGHALALYR	Unambiguous	Rab GDP dissociation inhibitor alpha OS=Homo sapiens GN=GDI1 PE=1 SV=2 - [GDIA_HUMAN]|Rab GDP dissociation inhibitor beta OS=Homo sapiens GN=GDI2 PE=1 SV=2 - [GDIB_HUMAN]	2	2	P31150;P50395	CID	1	0	1	6.22366	0	500	2	1076.72	2152.43	625.2	100.516	7683	7683	MCF7_6.RAW
	High															VIHDNFGIVEGLMTTVHAITATQK	Unambiguous	Glyceraldehyde-3-phosphate dehydrogenase OS=Homo sapiens GN=GAPDH PE=1 SV=3 - [G3P_HUMAN]	1	1	P04406	CID	1	0	1	6.22199	0	52	2	1297.88	2594.76	-230.48	95.0575	7381	7381	MCF7_10.RAW
	High															AIMGSGKEDYTGKDVLILGGGDGGILCEIVK	Unambiguous	Spermine synthase OS=Homo sapiens GN=SMS PE=1 SV=2 - [SPSY_HUMAN]	1	1	P52788	CID	1	0	1	6.22189	2	500	3	1037.56	3110.67	665.361	79.3363	6092	6092	MCF7_10.RAW
									High							GIVDQSQQAYQEAFEISK	Unambiguous	14-3-3 protein zeta/delta OS=Homo sapiens GN=YWHAZ PE=1 SV=1 - [1433Z_HUMAN]	1	1	P63104	CID	1	0	1	6.22087	0	356	2	1021.62	2042.23	609.809	62.4424	3078	3078	MCF7_3.RAW
								High								LVQDVANNTNEEAGDGTTTATVLAR	Unambiguous	60 kDa heat shock protein, mitochondrial OS=Homo sapiens GN=HSPD1 PE=1 SV=2 - [CH60_HUMAN]	1	1	P10809	CID	1	0	1	6.22033	0	290	2	1280.7	2560.39	56.2694	40.2392	2346	2346	MCF7_2.RAW
	High															VLRADGLGAGDVAAVLGPLGLQEVASFVTKR	Unambiguous	Thiamine-triphosphatase OS=Homo sapiens GN=THTPA PE=1 SV=3 - [THTPA_HUMAN]	1	1	Q9BU02	CID	1	0	1	6.22032	2	500	3	1027.94	3081.81	674.609	101.524	7775	7775	MCF7_10.RAW
								High								FGAQLAHIQALISGIEAQLGDVRADSERQNQEYQR	Unambiguous	Keratin, type I cytoskeletal 19 OS=Homo sapiens GN=KRT19 PE=1 SV=4 - [K1C19_HUMAN]	1	1	P08727	CID	1	0	1	6.22012	2	224	3	1305.3	3913.89	488.153	100.054	8297	8297	MCF7_2.RAW
		High														RALANSLACQGKYTPSGQAGAAASESLFVSNHAY	Unambiguous	Fructose-bisphosphate aldolase A OS=Homo sapiens GN=ALDOA PE=1 SV=2 - [ALDOA_HUMAN]	1	1	P04075	CID	1	0	1	6.21927	2	239	3	1148.24	3442.71	592.596	55.8759	3985	3985	MCF7_11.RAW
											High					EALAQTVLAEVPTQLVSYFR	Unambiguous	Copine-1 OS=Homo sapiens GN=CPNE1 PE=1 SV=1 - [CPNE1_HUMAN]	1	1	Q99829	CID	1	0	1	6.21924	0	500	2	1117.78	2234.54	-294.931	105.336	8338	8338	MCF7_5.RAW
												High				KVPILVAQEGESSQQLNDSSVIISALK	Unambiguous	Prostaglandin E synthase 2 OS=Homo sapiens GN=PTGES2 PE=1 SV=1 - [PGES2_HUMAN]	1	1	Q9H7Z7	CID	1	0	1	6.21828	1	446	3	952.2	2854.59	360.31	69.9669	5058	5058	MCF7_6.RAW
															High	HTDNVIQWLNAMDEIGLPK	Unambiguous	Ras GTPase-activating-like protein IQGAP1 OS=Homo sapiens GN=IQGAP1 PE=1 SV=1 - [IQGA1_HUMAN]	1	1	P46940	CID	1	0	1	6.21795	0	275	2	1097.25	2193.48	-279.25	92.0103	7753	7753	MCF7_9.RAW
													High			EAESCDCLQGFQLTHSLGGGTGSGMGTLLLSK	Unambiguous	Tubulin beta-4B chain OS=Homo sapiens GN=TUBB4B PE=1 SV=1 - [TBB4B_HUMAN]|Tubulin beta chain OS=Homo sapiens GN=TUBB PE=1 SV=2 - [TBB5_HUMAN]|Tubulin beta-8 chain OS=Homo sapiens GN=TUBB8 PE=1 SV=2 - [TBB8_HUMAN]	5	3	P68371;P07437;Q3ZCM7	CID	1	0	1	6.21791	0	129	3	1067.16	3199.47	617.017	76.3391	6409	6409	MCF7_7.RAW
													High			EAESCDCLQGFQLTHSLGGGTGSGMGTLLISK	Unambiguous	Tubulin beta-4B chain OS=Homo sapiens GN=TUBB4B PE=1 SV=1 - [TBB4B_HUMAN]|Tubulin beta chain OS=Homo sapiens GN=TUBB PE=1 SV=2 - [TBB5_HUMAN]|Tubulin beta-8 chain OS=Homo sapiens GN=TUBB8 PE=1 SV=2 - [TBB8_HUMAN]	5	3	P68371;P07437;Q3ZCM7	CID	1	0	1	6.21791	0	129	3	1067.16	3199.47	617.017	76.3391	6409	6409	MCF7_7.RAW
													High			FDLGQDVIDFTGHALALYR	Unambiguous	Rab GDP dissociation inhibitor alpha OS=Homo sapiens GN=GDI1 PE=1 SV=2 - [GDIA_HUMAN]|Rab GDP dissociation inhibitor beta OS=Homo sapiens GN=GDI2 PE=1 SV=2 - [GDIB_HUMAN]	2	2	P31150;P50395	CID	1	0	1	6.21775	0	129	2	1075.79	2150.57	-239.676	100.431	8550	8550	MCF7_7.RAW
													High			LLDFGSLSNLQVTQPTVGMNFKTPR	Unambiguous	40S ribosomal protein S17-like OS=Homo sapiens GN=RPS17L PE=1 SV=1 - [RS17L_HUMAN]	1	1	P0CW22	CID	1	0	1	6.21724	1	150	3	922.46	2765.37	692.677	76.9247	6471	6471	MCF7_7.RAW
			High													GHYTEGAELVDSVLDVVRK	Unambiguous	Tubulin beta-2A chain OS=Homo sapiens GN=TUBB2A PE=1 SV=1 - [TBB2A_HUMAN]|Tubulin beta-4B chain OS=Homo sapiens GN=TUBB4B PE=1 SV=1 - [TBB4B_HUMAN]|Tubulin beta-3 chain OS=Homo sapiens GN=TUBB3 PE=1 SV=2 - [TBB3_HUMAN]|Tubulin beta chain OS=Homo sapiens GN=TUBB PE=1 SV=2 - [TBB5_HUMAN]	5	3	P68371;Q13509;P07437	CID	0.4502	0	1	6.21632	1	500	2	1044.38	2087.75	323.732	79.2591	5830	5830	MCF7_12.RAW
		High														VTNGAFTGEISPGMIKDCGATWVVLGHSER	Unambiguous	Triosephosphate isomerase OS=Homo sapiens GN=TPI1 PE=1 SV=3 - [TPIS_HUMAN]	1	1	P60174	CID	1	0	1	6.21615	1	274	3	1045.52	3134.55	644.803	74.7117	5745	5745	MCF7_11.RAW
								High								ALMLQGVDLLADAVAVTMGPK	Unambiguous	60 kDa heat shock protein, mitochondrial OS=Homo sapiens GN=HSPD1 PE=1 SV=2 - [CH60_HUMAN]	1	1	P10809	CID	1	0	1	6.21603	0	125	2	1056.76	2112.51	-298.402	111.002	9300	9300	MCF7_2.RAW
										High						VLQLINDNTATALSYGVFR	Unambiguous	Hypoxia up-regulated protein 1 OS=Homo sapiens GN=HYOU1 PE=1 SV=1 - [HYOU1_HUMAN]	1	1	Q9Y4L1	CID	1	0	1	6.21598	0	355	2	1047.73	2094.46	-314.19	81.882	5373	5373	MCF7_4.RAW
														High		IKWGDAGAEYVVESTGVFTTMEK	Unambiguous	Glyceraldehyde-3-phosphate dehydrogenase OS=Homo sapiens GN=GAPDH PE=1 SV=3 - [G3P_HUMAN]	1	1	P04406	CID	1	0	1	6.2149	1	106	2	1259.74	2518.47	101.483	65.0716	5899	5899	MCF7_8.RAW
								High								ISPDRVYINYYDMNAANVGWNNSTFA	Unambiguous	Macrophage migration inhibitory factor OS=Homo sapiens GN=MIF PE=1 SV=4 - [MIF_HUMAN]	1	1	P14174	CID	1	0	1	6.21343	1	232	3	999.38	2996.13	252.798	74.0925	5872	5872	MCF7_2.RAW
		High														RATASEQPLAQEPPASGGSPATTKEQR	Unambiguous	Ladinin-1 OS=Homo sapiens GN=LAD1 PE=1 SV=2 - [LAD1_HUMAN]	1	1	O00515	CID	1	0	1	6.21338	2	500	3	922.8	2766.39	362.941	25.2366	1250	1250	MCF7_11.RAW
															High	HSQDLAFLSMLNDIAAVPATAMPFR	Unambiguous	Fatty acid synthase OS=Homo sapiens GN=FASN PE=1 SV=3 - [FAS_HUMAN]	1	1	P49327	CID	1	0	1	6.21338	0	500	2	1359.78	2718.55	807.055	105.758	8508	8508	MCF7_9.RAW
										High						SGTIFDNFLITNDEAYAEEFGNETWGVTK	Unambiguous	Calreticulin OS=Homo sapiens GN=CALR PE=1 SV=1 - [CALR_HUMAN]	1	1	P27797	CID	1	0	1	6.21335	0	500	3	1090.42	3269.25	229.293	99.5804	7082	7082	MCF7_4.RAW
			High													VASLLEHHALQLCQQTGR	Unambiguous	Coiled-coil domain-containing protein 22 OS=Homo sapiens GN=CCDC22 PE=1 SV=1 - [CCD22_HUMAN]	1	1	O60826	CID	1	0	1	6.21297	0	367	3	669.16	2005.47	708.571	50.7853	3531	3531	MCF7_12.RAW
				High												FRFNFLAPELPAVSEFSTSETMGHSADR	Unambiguous	Trifunctional enzyme subunit beta, mitochondrial OS=Homo sapiens GN=HADHB PE=1 SV=3 - [ECHB_HUMAN]	1	1	P55084	CID	1	0	1	6.21165	1	500	3	1050.2	3148.59	1618.56	85.7499	5938	5938	MCF7_13.RAW
											High					LLEVPVMLTEQYPQGLGPTVPELGTEGLRPLAK	Unambiguous	Isochorismatase domain-containing protein 2, mitochondrial OS=Homo sapiens GN=ISOC2 PE=1 SV=1 - [ISOC2_HUMAN]	1	1	Q96AB3	CID	1	0	1	6.21164	0	500	3	1183.24	3547.71	500.745	89.2035	6895	6895	MCF7_5.RAW
	High															KGVNLPGAAVDLPAVSEKDIQDLK	Unambiguous	Pyruvate kinase PKM OS=Homo sapiens GN=PKM PE=1 SV=4 - [KPYM_HUMAN]	1	1	P14618	CID	1	0	1	6.21128	2	316	2	1238.9	2476.79	-230.949	63.5356	4585	4585	MCF7_10.RAW
	High															GGGKDVSAQATGKNVGCLQEALQLATSFAQLR	Unambiguous	Alanine--tRNA ligase, cytoplasmic OS=Homo sapiens GN=AARS PE=1 SV=2 - [SYAC_HUMAN]	1	1	P49588	CID	1	0	1	6.21092	2	500	3	1074.28	3220.83	672.699	99.2624	7663	7663	MCF7_10.RAW
												High				TLEEGHDFIQEFPGSPAFAALTSIAQK	Unambiguous	Cytosolic Fe-S cluster assembly factor NUBP2 OS=Homo sapiens GN=NUBP2 PE=1 SV=1 - [NUBP2_HUMAN]	1	1	Q9Y5Y2	CID	1	0	1	6.21081	0	500	3	968.477	2903.42	-353.205	88.8279	6772	6772	MCF7_6.RAW
	High															LKPYFLTDGTGTVTPANASGINDGAAAVVLMKK	Unambiguous	Acetyl-CoA acetyltransferase, cytosolic OS=Homo sapiens GN=ACAT2 PE=1 SV=2 - [THIC_HUMAN]	1	1	Q9BWD1	CID	1	0	1	6.20881	1	430	3	1107.3	3319.89	-262.309	66.4478	4867	4867	MCF7_10.RAW
				High												SRAEAESMYQIKYEELQSLAGK	Unambiguous	Keratin, type II cytoskeletal 8 OS=Homo sapiens GN=KRT8 PE=1 SV=7 - [K2C8_HUMAN]	1	1	P05787	CID	1	0	1	6.20786	2	500	3	845.44	2534.31	1207.71	58.3925	4240	4240	MCF7_13.RAW
															High	IMQSSSEVGYDAMAGDFVNMVEKGIIDPTKVVR	Unambiguous	60 kDa heat shock protein, mitochondrial OS=Homo sapiens GN=HSPD1 PE=1 SV=2 - [CH60_HUMAN]	1	1	P10809	CID	1	0	1	6.20645	2	500	3	1196.88	3588.63	520.045	97.6934	8123	8123	MCF7_9.RAW
														High		ANLEAFTVDKDITLTNDKPATAIGVIGNFTDAER	Unambiguous	Kinesin-1 heavy chain OS=Homo sapiens GN=KIF5B PE=1 SV=1 - [KINH_HUMAN]	1	1	P33176	CID	1	0	1	6.2061	1	500	3	1208.22	3622.65	497.155	66.1353	6000	6000	MCF7_8.RAW
											High					LSQTSNVDKEEEAVTIEMNEPVQLTFALR	Unambiguous	Proliferating cell nuclear antigen OS=Homo sapiens GN=PCNA PE=1 SV=1 - [PCNA_HUMAN]	1	1	P12004	CID	0.3043	0	1	6.20537	1	376	3	1098.46	3293.37	523.469	83.8269	6413	6413	MCF7_5.RAW
										High						WGDAGAEYVVESTGVFTTMEK	Unambiguous	Glyceraldehyde-3-phosphate dehydrogenase OS=Homo sapiens GN=GAPDH PE=1 SV=3 - [G3P_HUMAN]	1	1	P04406	CID	1	0	1	6.20418	0	122	2	1138.69	2276.38	-288.058	78.4755	5071	5071	MCF7_4.RAW
											High					TTSGYAGGLSSAYGGLTSPGLSYSLGSSFGSGAGSSSFSR	Unambiguous	Keratin, type II cytoskeletal 8 OS=Homo sapiens GN=KRT8 PE=1 SV=7 - [K2C8_HUMAN]	1	1	P05787	CID	1	0	1	6.20338	0	213	3	1243.12	3727.35	436.006	76.1611	5690	5690	MCF7_5.RAW
													High			LKLEAELGNMQGLVEDFK	Unambiguous	Keratin, type II cytoskeletal 8 OS=Homo sapiens GN=KRT8 PE=1 SV=7 - [K2C8_HUMAN]	1	1	P05787	CID	1	0	1	6.20149	1	129	2	1017.21	2033.42	-314.836	80.025	6772	6772	MCF7_7.RAW
								High								GLIAEAAQLGPVGGVFNLAVVLR	Unambiguous	Fatty acid synthase OS=Homo sapiens GN=FASN PE=1 SV=3 - [FAS_HUMAN]	1	1	P49327	CID	1	0	1	6.20129	0	472	3	755.128	2263.37	-417.062	103.181	8572	8572	MCF7_2.RAW
		High														VLRPPGGGSNFSLGFDEPTEQPVRK	Unambiguous	Hematological and neurological expressed 1 protein OS=Homo sapiens GN=HN1 PE=1 SV=3 - [HN1_HUMAN]	1	1	Q9UK76	CID	1	0	1	6.20126	1	178	3	895.86	2685.57	441.7	52.4355	3659	3659	MCF7_11.RAW
	High															KGLIAAICAGPTALLAHEIGFGSK	Unambiguous	Protein DJ-1 OS=Homo sapiens GN=PARK7 PE=1 SV=2 - [PARK7_HUMAN]	1	1	Q99497	CID	1	0	1	6.20104	1	500	2	1170.32	2339.63	571.646	95.0358	7379	7379	MCF7_10.RAW
				High												SFVLNLGKDSNNLCLHFNPR	Unambiguous	Galectin-1 OS=Homo sapiens GN=LGALS1 PE=1 SV=2 - [LEG1_HUMAN]	1	1	P09382	CID	1	0	1	6.20048	1	500	3	764.12	2290.35	953.963	69.3199	5111	5111	MCF7_13.RAW
								High								ATQQPFDVSAFNASYSDSGLFGIYTISQATAAGDVIK	Unambiguous	Cytochrome b-c1 complex subunit 2, mitochondrial OS=Homo sapiens GN=UQCRC2 PE=1 SV=3 - [QCR2_HUMAN]	1	1	P22695	CID	1	0	1	6.19994	0	500	3	1281.44	3842.31	376.078	93.1958	7683	7683	MCF7_2.RAW
								High								EIYPYVIQELRPTLNELGISTPEELGLDKV	Unambiguous	Cytochrome c oxidase subunit 5A, mitochondrial OS=Homo sapiens GN=COX5A PE=1 SV=2 - [COX5A_HUMAN]	1	1	P20674	CID	1	0	1	6.19945	1	500	3	1143.88	3429.63	234.829	98.8692	8191	8191	MCF7_2.RAW
	High															VLLVGLKGLGAEIAKNLILAGVK	Unambiguous	SUMO-activating enzyme subunit 1 OS=Homo sapiens GN=SAE1 PE=1 SV=1 - [SAE1_HUMAN]	1	1	Q9UBE0	CID	1	0	1	6.19867	2	500	3	763.603	2288.79	-292.052	100.048	7705	7705	MCF7_10.RAW
												High				LAKDSNTILLPSNPGDVTSMVAQAMGVYGALTK	Unambiguous	Stomatin-like protein 2, mitochondrial OS=Homo sapiens GN=STOML2 PE=1 SV=1 - [STML2_HUMAN]	1	1	Q9UJZ1	CID	1	0	1	6.19569	1	500	3	1122.22	3364.65	568.213	103.886	7879	7879	MCF7_6.RAW
								High								WGDAGAEYVVESTGVFTTMEK	Unambiguous	Glyceraldehyde-3-phosphate dehydrogenase OS=Homo sapiens GN=GAPDH PE=1 SV=3 - [G3P_HUMAN]	1	1	P04406	CID	1	0	1	6.19516	0	144	2	1138.69	2276.38	-290.418	75.7499	6042	6042	MCF7_2.RAW
										High						AIGNIVTGTDEQTQVVIDAGALAVFPSLLTNPK	Unambiguous	Importin subunit alpha-1 OS=Homo sapiens GN=KPNA2 PE=1 SV=1 - [IMA1_HUMAN]	1	1	P52292	CID	1	0	1	6.19399	0	500	3	1118.52	3353.55	222.277	102.904	7436	7436	MCF7_4.RAW
															High	EAENPEGEEKEAATLEVERPLPMEVEK	Unambiguous	Hepatoma-derived growth factor OS=Homo sapiens GN=HDGF PE=1 SV=1 - [HDGF_HUMAN]	1	1	P51858	CID	1	0	1	6.19225	1	467	3	1019.14	3055.41	636.025	53.331	4264	4264	MCF7_9.RAW
											High					AVANETGAFFFLINGPEIMSK	Unambiguous	Transitional endoplasmic reticulum ATPase OS=Homo sapiens GN=VCP PE=1 SV=4 - [TERA_HUMAN]	1	1	P55072	CID	1	0	1	6.19155	0	212	2	1128.26	2255.51	-276.03	98.4205	7707	7707	MCF7_5.RAW
	High															AEAESMYQIKYEELQSLAGK	Unambiguous	Keratin, type II cytoskeletal 8 OS=Homo sapiens GN=KRT8 PE=1 SV=7 - [K2C8_HUMAN]	1	1	P05787	CID	1	0	1	6.19117	1	188	3	764.1	2290.29	949.168	58.811	4119	4119	MCF7_10.RAW
	High															LTSTATKDPEGFVGHPVNAFK	Unambiguous	Prolyl 4-hydroxylase subunit alpha-1 OS=Homo sapiens GN=P4HA1 PE=1 SV=2 - [P4HA1_HUMAN]	1	1	P13674	CID	1	0	1	6.19114	1	220	3	739.156	2215.45	-307.332	44.3769	2753	2753	MCF7_10.RAW
						High										IRDAYTHPQFVTDVMKPLQIENIIDQEVQTLSGGELQR	Unambiguous	ATP-binding cassette sub-family E member 1 OS=Homo sapiens GN=ABCE1 PE=1 SV=1 - [ABCE1_HUMAN]	1	1	P61221	CID	1	0	1	6.18989	1	500	3	1462.42	4385.25	684.191	102.926	8411	8411	MCF7_15.RAW
												High				VVQVSAGDSHTAALTDDGR	Unambiguous	Regulator of chromosome condensation OS=Homo sapiens GN=RCC1 PE=1 SV=1 - [RCC1_HUMAN]	1	1	P18754	CID	1	0	1	6.18915	0	500	2	949.676	1898.34	-303.264	29.95	1422	1422	MCF7_6.RAW
														High		HSQDLAFLSMLNDIAAVPATAMPFR	Unambiguous	Fatty acid synthase OS=Homo sapiens GN=FASN PE=1 SV=3 - [FAS_HUMAN]	1	1	P49327	CID	1	0	1	6.18905	0	500	2	1358.8	2716.59	86.1454	95.7037	8101	8101	MCF7_8.RAW
															High	YASICQQNGIVPIVEPEILPDGDHDLKR	Unambiguous	Fructose-bisphosphate aldolase A OS=Homo sapiens GN=ALDOA PE=1 SV=2 - [ALDOA_HUMAN]|Fructose-bisphosphate aldolase C OS=Homo sapiens GN=ALDOC PE=1 SV=2 - [ALDOC_HUMAN]	2	2	P04075;P09972	CID	1	0	1	6.18861	1	166	3	1040.52	3119.55	-12.0678	69.183	5833	5833	MCF7_9.RAW
			High													IGRTHTQDAVPLTLGQEFSGYVQQVK	Unambiguous	Fumarate hydratase, mitochondrial OS=Homo sapiens GN=FH PE=1 SV=3 - [FUMH_HUMAN]	1	1	P07954	CID	1	0	1	6.18837	1	102	3	959.14	2875.41	1012.09	69.7216	5166	5166	MCF7_12.RAW
			High													HAAENPGKYNILGTNTIMDK	Unambiguous	Heterogeneous nuclear ribonucleoprotein U OS=Homo sapiens GN=HNRNPU PE=1 SV=6 - [HNRPU_HUMAN]	1	1	Q00839	CID	1	0	1	6.18816	1	116	2	1093.81	2186.61	-218.904	48.0059	3259	3259	MCF7_12.RAW
								High								TTSGYAGGLSSAYGGLTSPGLSYSLGSSFGSGAGSSSFSR	Unambiguous	Keratin, type II cytoskeletal 8 OS=Homo sapiens GN=KRT8 PE=1 SV=7 - [K2C8_HUMAN]	1	1	P05787	CID	1	0	1	6.18663	0	500	3	1243.1	3727.29	419.916	74.4205	5907	5907	MCF7_2.RAW
						High										DYFGAHTYELLAKPGQFIHTNWTGHGGTVSSSSYNA	Unambiguous	6-phosphogluconate dehydrogenase, decarboxylating OS=Homo sapiens GN=PGD PE=1 SV=3 - [6PGD_HUMAN]	1	1	P52209	CID	1	0	1	6.18545	0	49	3	1305.94	3915.81	506.88	71.6401	6438	6438	MCF7_15.RAW
											High					STNGDTFLGGEDFDQALLR	Unambiguous	Stress-70 protein, mitochondrial OS=Homo sapiens GN=HSPA9 PE=1 SV=2 - [GRP75_HUMAN]	1	1	P38646	CID	1	0	1	6.1854	0	134	2	1028.19	2055.38	-283.853	73.5906	5448	5448	MCF7_5.RAW
												High				QAQILASEAEKAEQINQAAGEASAVLAK	Unambiguous	Stomatin-like protein 2, mitochondrial OS=Homo sapiens GN=STOML2 PE=1 SV=1 - [STML2_HUMAN]	1	1	Q9UJZ1	CID	1	0	1	6.18421	1	257	3	947.8	2841.39	670.696	66.7668	4746	4746	MCF7_6.RAW
	High															KMAAQIIGNMYSLTDQKDLAPYLPSVTPGLK	Unambiguous	Translational activator GCN1 OS=Homo sapiens GN=GCN1L1 PE=1 SV=6 - [GCN1L_HUMAN]	1	1	Q92616	CID	1	0	1	6.18391	2	416	3	1122.6	3365.79	599.027	79.6742	6123	6123	MCF7_10.RAW
															High	IVAERPGTNSTGPAPMAPPRAPGPLSK	Unambiguous	Transcription intermediary factor 1-beta OS=Homo sapiens GN=TRIM28 PE=1 SV=5 - [TIF1B_HUMAN]	1	1	Q13263	CID	1	0	1	6.18378	1	154	3	890.82	2670.45	384.245	39.0475	2799	2799	MCF7_9.RAW
						High										AFYAELYHIISSNLEKIVNPKGEEKPSMY	Unambiguous	Proteasome activator complex subunit 2 OS=Homo sapiens GN=PSME2 PE=1 SV=4 - [PSME2_HUMAN]	1	1	Q9UL46	CID	1	0	1	6.18306	2	500	3	1124.92	3372.75	605.6	108.502	8686	8686	MCF7_15.RAW
	High															AVTELNEPLSNEDRNLLSVAYKNVVGAR	Unambiguous	14-3-3 protein eta OS=Homo sapiens GN=YWHAH PE=1 SV=4 - [1433F_HUMAN]	1	1	Q04917	CID	1	0	1	6.18107	2	95	3	1025.22	3073.65	661.529	72.0088	5408	5408	MCF7_10.RAW
													High			LTGMAFRVPTANVSVVDLTCR	Unambiguous	Glyceraldehyde-3-phosphate dehydrogenase OS=Homo sapiens GN=GAPDH PE=1 SV=3 - [G3P_HUMAN]	1	1	P04406	CID	1	0	1	6.18025	1	62	3	751.38	2252.13	866.739	71.9358	5954	5954	MCF7_7.RAW
										High						ASLEAAIADAEQRGELAIKDANAK	Unambiguous	Keratin, type II cytoskeletal 8 OS=Homo sapiens GN=KRT8 PE=1 SV=7 - [K2C8_HUMAN]	1	1	P05787	CID	1	0	1	6.17954	2	493	3	818.813	2454.42	-347.973	78.4153	5065	5065	MCF7_4.RAW
														High		LGEHNIDVLEGNEQFINAAK	Unambiguous	Trypsin OS=Sus scrofa PE=1 SV=1 - [TRYP_PIG]	1	1	P00761	CID	1	0	1	6.17916	0	116	2	1105.76	2210.52	-265.661	44.7594	3881	3881	MCF7_8.RAW
														High		YMHSGPVVAMVWEGLNVVK	Unambiguous	Nucleoside diphosphate kinase A OS=Homo sapiens GN=NME1 PE=1 SV=1 - [NDKA_HUMAN]	1	1	P15531	CID	0.4693	0	1	6.17889	0	500	2	1058.2	2115.39	-323.776	76.7198	6919	6919	MCF7_8.RAW
														High		KFLDGDELTLADCNLLPK	Unambiguous	Chloride intracellular channel protein 5 OS=Homo sapiens GN=CLIC5 PE=1 SV=3 - [CLIC5_HUMAN]	2	1	Q9NZA1	CID	0.034	0	1	6.17737	1	90	2	1002.22	2003.44	-795.745	62.8522	5690	5690	MCF7_8.RAW
										High						MLVDDIGDVTITNDGATILK	Unambiguous	T-complex protein 1 subunit alpha OS=Homo sapiens GN=TCP1 PE=1 SV=1 - [TCPA_HUMAN]	1	1	P17987	CID	1	0	1	6.177	0	500	2	1052.23	2103.45	-301.568	73.7022	4653	4653	MCF7_4.RAW
				High												SRAEAESMYQIKYEELQSLAGK	Unambiguous	Keratin, type II cytoskeletal 8 OS=Homo sapiens GN=KRT8 PE=1 SV=7 - [K2C8_HUMAN]	1	1	P05787	CID	1	0	1	6.17657	2	7	3	844.78	2532.33	426.768	57.2842	4150	4150	MCF7_13.RAW
								High								ALMLQGVDLLADAVAVTMGPK	Unambiguous	60 kDa heat shock protein, mitochondrial OS=Homo sapiens GN=HSPD1 PE=1 SV=2 - [CH60_HUMAN]	1	1	P10809	CID	1	0	1	6.17642	0	249	2	1056.75	2112.5	-302.448	110.8	9278	9278	MCF7_2.RAW
					High											IFNITDNAAIKPGTPLYAAHFRPGQYVDVTAK	Unambiguous	39S ribosomal protein L3, mitochondrial OS=Homo sapiens GN=MRPL3 PE=1 SV=1 - [RM03_HUMAN]	1	1	P09001	CID	1	0	1	6.17554	0	500	3	1164.6	3491.79	845.643	66.5207	4715	4715	MCF7_14.RAW
									High							TTSGYAGGLSSAYGGLTSPGLSYSLGSSFGSGAGSSSFSR	Unambiguous	Keratin, type II cytoskeletal 8 OS=Homo sapiens GN=KRT8 PE=1 SV=7 - [K2C8_HUMAN]	1	1	P05787	CID	1	0	1	6.17537	0	373	3	1243.06	3727.17	387.733	75.5797	4018	4018	MCF7_3.RAW
															High	ITSGPFEPDLYKSEMEVQDAELKALLQSSASR	Unambiguous	Proliferation-associated protein 2G4 OS=Homo sapiens GN=PA2G4 PE=1 SV=3 - [PA2G4_HUMAN]	1	1	Q9UQ80	CID	1	0	1	6.1737	2	500	3	1181.22	3541.65	533.05	83.4123	7109	7109	MCF7_9.RAW
												High				LFENQLVGPESIAHIGDVMFTGTADGR	Unambiguous	Adipocyte plasma membrane-associated protein OS=Homo sapiens GN=APMAP PE=1 SV=2 - [APMAP_HUMAN]	1	1	Q9HDC9	CID	1	0	1	6.17369	0	500	3	959.44	2876.31	659.257	88.0106	6704	6704	MCF7_6.RAW
			High													KAGIAHLYGIAGSTNVTGDQVK	Unambiguous	Fructose-1,6-bisphosphatase 1 OS=Homo sapiens GN=FBP1 PE=1 SV=5 - [F16P1_HUMAN]	1	1	P09467	CID	0.2966	0	1	6.17346	1	216	3	733.804	2199.4	-352.629	43.8927	2867	2867	MCF7_12.RAW
		High														GELAIKDANAKLSELEAALQR	Unambiguous	Keratin, type II cytoskeletal 8 OS=Homo sapiens GN=KRT8 PE=1 SV=7 - [K2C8_HUMAN]	1	1	P05787	CID	1	0	1	6.17247	2	241	2	1120.34	2239.68	-244.155	69.8646	5298	5298	MCF7_11.RAW
												High				GTSFDAAATSGGSASSEKASSTSPVEISEWLDQK	Unambiguous	Electron transfer flavoprotein subunit alpha, mitochondrial OS=Homo sapiens GN=ETFA PE=1 SV=1 - [ETFA_HUMAN]	1	1	P13804	CID	1	0	1	6.17134	1	380	3	1130.5	3389.49	271.131	65.7733	4649	4649	MCF7_6.RAW
										High						LQVELDNVTGLLSQSDSK	Unambiguous	Myosin-9 OS=Homo sapiens GN=MYH9 PE=1 SV=4 - [MYH9_HUMAN]	1	1	P35579	CID	1	0	1	6.17128	0	500	2	973.215	1945.42	-301.074	71.3791	4451	4451	MCF7_4.RAW
															High	TLTAAAVSGAQPILSKLEPQIASASEYAHR	Unambiguous	Perilipin-3 OS=Homo sapiens GN=PLIN3 PE=1 SV=3 - [PLIN3_HUMAN]	1	1	O60664	CID	1	0	1	6.17124	1	500	3	1028.2	3082.59	631.88	73.8079	6262	6262	MCF7_9.RAW
												High				RPLIDQVVQTALSETQDPEEVSVTVK	Unambiguous	Clathrin heavy chain 1 OS=Homo sapiens GN=CLTC PE=1 SV=5 - [CLH1_HUMAN]	1	1	Q00610	CID	1	0	1	6.16962	0	440	3	961.78	2883.33	627.749	84.4706	6405	6405	MCF7_6.RAW
													High			LPEEWSQWLGGSSWPGYVRPLPPAAIESPAVAAPAYSR	Unambiguous	Heat shock protein beta-1 OS=Homo sapiens GN=HSPB1 PE=1 SV=2 - [HSPB1_HUMAN]	1	1	P04792	CID	1	0	1	6.16796	0	500	3	1365.64	4094.91	450.461	89.1783	7628	7628	MCF7_7.RAW
		High														SGETEDTFIADLVVGLCTGQIK	Unambiguous	Alpha-enolase OS=Homo sapiens GN=ENO1 PE=1 SV=2 - [ENOA_HUMAN]|Gamma-enolase OS=Homo sapiens GN=ENO2 PE=1 SV=3 - [ENOG_HUMAN]	3	2	P06733;P09104	CID	1	0	1	6.16782	0	500	2	1149.72	2298.43	998.464	118.24	8308	8308	MCF7_11.RAW
													High			KDLYANTVLSGGTTMYPGIADR	Unambiguous	Actin, cytoplasmic 1 OS=Homo sapiens GN=ACTB PE=1 SV=1 - [ACTB_HUMAN]	2	1	P60709	CID	1	0	1	6.16686	1	126	3	782.4	2345.19	861.52	57.1998	4378	4378	MCF7_7.RAW
						High										VVECIKIILDLISESPIKGR	Unambiguous	Heterogeneous nuclear ribonucleoprotein K OS=Homo sapiens GN=HNRNPK PE=1 SV=1 - [HNRPK_HUMAN]	1	1	P61978	CID	1	0	1	6.16622	2	500	3	742.243	2224.71	-260.639	114.035	8957	8957	MCF7_15.RAW
						High										KLKTEQGGAHFSVSSLAEGSVTSVGSVNPAENFR	Unambiguous	X-ray repair cross-complementing protein 5 OS=Homo sapiens GN=XRCC5 PE=1 SV=3 - [XRCC5_HUMAN]	1	1	P13010	CID	1	0	1	6.1646	2	225	3	1164.9	3492.69	552.35	59.4547	5217	5217	MCF7_15.RAW
													High			KYTELPHGAISEDQAVGPADIPCDSTGQTST	Unambiguous	dCTP pyrophosphatase 1 OS=Homo sapiens GN=DCTPP1 PE=1 SV=1 - [DCTP1_HUMAN]	1	1	Q9H773	CID	1	0	1	6.16364	1	149	3	1064.12	3190.35	588.176	48.2105	3395	3395	MCF7_7.RAW
										High						NATNVEQAFMTMAAEIK	Unambiguous	Putative Ras-related protein Rab-1C OS=Homo sapiens GN=RAB1C PE=5 SV=2 - [RAB1C_HUMAN]	2	1	Q92928	CID	1	0	1	6.16334	0	418	2	934.654	1868.3	-314.715	92.8296	6394	6394	MCF7_4.RAW
			High													DKVAGHSLGYGFVNYVTAK	Unambiguous	ELAV-like protein 1 OS=Homo sapiens GN=ELAVL1 PE=1 SV=2 - [ELAV1_HUMAN]	1	1	Q15717	CID	1	0	1	6.16208	1	241	3	676.5	2027.49	713.26	56.1273	4026	4026	MCF7_12.RAW
												High				YNEDLELEDAIHTAILTLK	Unambiguous	Proteasome subunit alpha type-2 OS=Homo sapiens GN=PSMA2 PE=1 SV=2 - [PSA2_HUMAN]	1	1	P25787	CID	1	0	1	6.16068	0	355	2	1100.78	2200.55	-266.203	95.5794	7329	7329	MCF7_6.RAW
														High		LVDQNIFSFYLSRDPDAQPGGELMLGGTDSK	Unambiguous	Cathepsin D OS=Homo sapiens GN=CTSD PE=1 SV=1 - [CATD_HUMAN]	1	1	P07339	CID	1	0	1	6.1604	1	500	3	1124.86	3372.57	575.018	73.1903	6625	6625	MCF7_8.RAW
				High												GILGYTEHQVVSSDFNSDTHSSTFDAGAGIALNDHFVK	Unambiguous	Glyceraldehyde-3-phosphate dehydrogenase OS=Homo sapiens GN=GAPDH PE=1 SV=3 - [G3P_HUMAN]	1	1	P04406	CID	1	0	1	6.15894	0	500	3	1347.24	4039.71	695.723	114.397	7032	7032	MCF7_13.RAW
	High															VIHDNFGIVEGLMTTVHAITATQK	Unambiguous	Glyceraldehyde-3-phosphate dehydrogenase OS=Homo sapiens GN=GAPDH PE=1 SV=3 - [G3P_HUMAN]	1	1	P04406	CID	1	0	1	6.15778	0	111	2	1297.86	2594.71	-251.185	95.7393	7430	7430	MCF7_10.RAW
														High		HVSIQEAESYAESVGAK	Unambiguous	Ras-related protein Rab-21 OS=Homo sapiens GN=RAB21 PE=1 SV=3 - [RAB21_HUMAN]	1	1	Q9UL25	CID	1	0	1	6.15756	0	133	2	902.655	1804.3	-314.589	39.4978	3322	3322	MCF7_8.RAW
										High						AQGPAASAEEPKPVEAPAANSDQTVTVKE	Unambiguous	Brain acid soluble protein 1 OS=Homo sapiens GN=BASP1 PE=1 SV=2 - [BASP1_HUMAN]	1	1	P80723	CID	1	0	1	6.15612	1	492	3	965.1	2893.29	298.33	35.3048	1499	1499	MCF7_4.RAW
					High											KVEGDIWALQKDVEDFLSPLLGK	Unambiguous	39S ribosomal protein L49, mitochondrial OS=Homo sapiens GN=MRPL49 PE=1 SV=1 - [RM49_HUMAN]	1	1	Q13405	CID	1	0	1	6.15504	2	500	3	867.86	2601.57	449.066	115.237	7049	7049	MCF7_14.RAW
												High				YFDLGLPNRDQTDDQVTIDSALATQK	Unambiguous	Isocitrate dehydrogenase [NADP], mitochondrial OS=Homo sapiens GN=IDH2 PE=1 SV=2 - [IDHP_HUMAN]	1	1	P48735	CID	1	0	1	6.15449	1	130	3	976.14	2926.41	675.95	65.467	4616	4616	MCF7_6.RAW
		High														QLLLTADDRVNPCIGGVILFHETLYQK	Unambiguous	Fructose-bisphosphate aldolase A OS=Homo sapiens GN=ALDOA PE=1 SV=2 - [ALDOA_HUMAN]	1	1	P04075	CID	1	0	1	6.1536	1	500	3	1020.24	3058.71	680.538	87.4392	6838	6838	MCF7_11.RAW
													High			GFLFGPSLAQELGLGCVLIR	Unambiguous	Adenine phosphoribosyltransferase OS=Homo sapiens GN=APRT PE=1 SV=2 - [APT_HUMAN]	1	1	P07741	CID	1	0	1	6.15312	0	500	2	1045.22	2089.42	-345.881	111.153	9251	9251	MCF7_7.RAW
						High										HIQDAPEEFISELAEYLIKPLNK	Unambiguous	E3 UFM1-protein ligase 1 OS=Homo sapiens GN=UFL1 PE=1 SV=2 - [UFL1_HUMAN]	1	1	O94874	CID	1	0	1	6.15142	0	500	3	900.5	2699.49	767.526	114.824	8992	8992	MCF7_15.RAW
												High				VGSSNFRGGLGGGYGGASGMGGITAVTVNQSLLSPLVLEVDPNIQAVR	Unambiguous	Keratin, type II cytoskeletal 8 OS=Homo sapiens GN=KRT8 PE=1 SV=7 - [K2C8_HUMAN]	1	1	P05787	CID	1	0	1	6.1514	1	500	4	1169.46	4674.82	513.979	93.9494	7188	7188	MCF7_6.RAW
		High														MYEQQRDNLAQQSFNMEQANYTIQSLKDTK	Unambiguous	Charged multivesicular body protein 5 OS=Homo sapiens GN=CHMP5 PE=1 SV=1 - [CHMP5_HUMAN]	1	1	Q9NZZ3	CID	1	0	1	6.15133	2	500	3	1208.9	3624.69	550.46	60.7025	4440	4440	MCF7_11.RAW
															High	TFNLRTELPQFVSYFQQR	Unambiguous	Tubulin--tyrosine ligase-like protein 12 OS=Homo sapiens GN=TTLL12 PE=1 SV=2 - [TTL12_HUMAN]	1	1	Q14166	CID	1	0	1	6.15093	1	500	3	758.414	2273.23	-413.479	84.8714	7223	7223	MCF7_9.RAW
												High				ISQAEEEDQQLLGHLLLVAK	Unambiguous	Histidine triad nucleotide-binding protein 2, mitochondrial OS=Homo sapiens GN=HINT2 PE=1 SV=1 - [HINT2_HUMAN]	1	1	Q9BX68	CID	1	0	1	6.15045	0	300	2	1117.27	2233.53	-302.064	82.0231	6187	6187	MCF7_6.RAW
		High														KKEPVGDDESVPENVLSFDDLTADALANLK	Unambiguous	Serine--tRNA ligase, cytoplasmic OS=Homo sapiens GN=SARS PE=1 SV=3 - [SYSC_HUMAN]	1	1	P49591	CID	1	0	1	6.1502	2	238	3	1077.84	3231.51	586.171	87.8222	6871	6871	MCF7_11.RAW
											High					WGDAGAEYVVESTGVFTTMEK	Unambiguous	Glyceraldehyde-3-phosphate dehydrogenase OS=Homo sapiens GN=GAPDH PE=1 SV=3 - [G3P_HUMAN]	1	1	P04406	CID	1	0	1	6.14937	0	77	2	1138.7	2276.4	-281.835	78.0583	5870	5870	MCF7_5.RAW
														High		FFDHSGTLVMDAYEPEISR	Unambiguous	Signal peptidase complex subunit 2 OS=Homo sapiens GN=SPCS2 PE=1 SV=3 - [SPCS2_HUMAN]	1	1	Q15005	CID	1	0	1	6.14877	0	185	2	1107.2	2213.4	-278.359	50.5145	4471	4471	MCF7_8.RAW
											High					KYTLPPGVDPTQVSSSLSPEGTLTVEAPMPK	Unambiguous	Heat shock protein beta-1 OS=Homo sapiens GN=HSPB1 PE=1 SV=2 - [HSPB1_HUMAN]	1	1	P04792	CID	1	0	1	6.14873	1	126	3	1076.82	3228.45	554.485	66.5333	4766	4766	MCF7_5.RAW
					High											RVIISAPSADAPMFVMGVNHEKYDNSLK	Unambiguous	Glyceraldehyde-3-phosphate dehydrogenase OS=Homo sapiens GN=GAPDH PE=1 SV=3 - [G3P_HUMAN]	1	1	P04406	CID	1	0	1	6.1478	2	89	3	1030.88	3090.63	346.404	61.3323	4315	4315	MCF7_14.RAW
			High													TKENDAHLVEVNLNNIK	Unambiguous	Tropomodulin-3 OS=Homo sapiens GN=TMOD3 PE=1 SV=1 - [TMOD3_HUMAN]	1	1	Q9NYL9	CID	1	0	1	6.147	1	430	2	975.808	1950.61	-213.186	46.4105	3105	3105	MCF7_12.RAW
					High											MREIVHLQAGQCGNQIGAK	Unambiguous	Tubulin beta-4B chain OS=Homo sapiens GN=TUBB4B PE=1 SV=1 - [TBB4B_HUMAN]|Tubulin beta-2A chain OS=Homo sapiens GN=TUBB2A PE=1 SV=1 - [TBB2A_HUMAN]|Tubulin beta-3 chain OS=Homo sapiens GN=TUBB3 PE=1 SV=2 - [TBB3_HUMAN]|Tubulin beta chain OS=Homo sapiens GN=TUBB PE=1 SV=2 - [TBB5_HUMAN]	6	3	P68371;Q13509;P07437	CID	1	0	1	6.14594	1	157	2	1026.75	2052.49	-269.45	38.8311	2339	2339	MCF7_14.RAW
					High											MREIVHIQAGQCGNQIGAK	Unambiguous	Tubulin beta-4B chain OS=Homo sapiens GN=TUBB4B PE=1 SV=1 - [TBB4B_HUMAN]|Tubulin beta-2A chain OS=Homo sapiens GN=TUBB2A PE=1 SV=1 - [TBB2A_HUMAN]|Tubulin beta-3 chain OS=Homo sapiens GN=TUBB3 PE=1 SV=2 - [TBB3_HUMAN]|Tubulin beta chain OS=Homo sapiens GN=TUBB PE=1 SV=2 - [TBB5_HUMAN]	6	3	P68371;Q13509;P07437	CID	1	0	1	6.14594	1	157	2	1026.75	2052.49	-269.45	38.8311	2339	2339	MCF7_14.RAW
								High								FLVLDEADGLLSQGYSDFINR	Unambiguous	ATP-dependent RNA helicase DDX1 OS=Homo sapiens GN=DDX1 PE=1 SV=2 - [DDX1_HUMAN]	1	1	Q92499	CID	1	0	1	6.14577	0	317	3	792.02	2374.05	787.043	98.0911	8123	8123	MCF7_2.RAW
															High	SLQELFLAHILSPWGAEVK	Unambiguous	Poly [ADP-ribose] polymerase 1 OS=Homo sapiens GN=PARP1 PE=1 SV=4 - [PARP1_HUMAN]	1	1	P09874	CID	1	0	1	6.14563	0	500	2	1069.28	2137.56	-282.888	99.6962	8246	8246	MCF7_9.RAW
											High					VLQLINDNTATALSYGVFR	Unambiguous	Hypoxia up-regulated protein 1 OS=Homo sapiens GN=HYOU1 PE=1 SV=1 - [HYOU1_HUMAN]	1	1	Q9Y4L1	CID	1	0	1	6.14523	0	174	2	1047.73	2094.46	-315.473	81.6438	6204	6204	MCF7_5.RAW
											High					NIILEEGKEILVGDVGQTVDDPYATFVK	Unambiguous	Cofilin-1 OS=Homo sapiens GN=CFL1 PE=1 SV=3 - [COF1_HUMAN]	1	1	P23528	CID	1	0	1	6.14495	1	186	3	1022.12	3064.35	571.762	85.3444	6548	6548	MCF7_5.RAW
					High											NVVVVDGVRTPFLLSGTSYKDLMPHDLAR	Unambiguous	Trifunctional enzyme subunit beta, mitochondrial OS=Homo sapiens GN=HADHB PE=1 SV=3 - [ECHB_HUMAN]	1	1	P55084	CID	1	0	1	6.14256	2	226	3	1067.62	3200.85	359.925	76.5295	5366	5366	MCF7_14.RAW
					High											KRLVETLQADSGLLLDALLAR	Unambiguous	Nucleolar protein 3 OS=Homo sapiens GN=NOL3 PE=1 SV=1 - [NOL3_HUMAN]	1	1	O60936	CID	1	0	1	6.14244	2	149	3	766.48	2297.43	907.914	96.8134	6297	6297	MCF7_14.RAW
											High					IEIESFYEGEDFSETLTR	Unambiguous	78 kDa glucose-regulated protein OS=Homo sapiens GN=HSPA5 PE=1 SV=2 - [GRP78_HUMAN]	1	1	P11021	CID	1	0	1	6.1424	0	134	2	1082.7	2164.39	-279.035	73.5195	5441	5441	MCF7_5.RAW
												High				LIKEPAPDSGLLGLFQGQNSLLH	Unambiguous	Isochorismatase domain-containing protein 2, mitochondrial OS=Homo sapiens GN=ISOC2 PE=1 SV=1 - [ISOC2_HUMAN]	1	1	Q96AB3	CID	1	0	1	6.14229	1	428	3	817.1	2449.29	798.619	84.9849	6449	6449	MCF7_6.RAW
						High										VRVHGPGIQSGTTNKPNKFTVETR	Unambiguous	Filamin-A OS=Homo sapiens GN=FLNA PE=1 SV=4 - [FLNA_HUMAN]	1	1	P21333	CID	1	0	1	6.14227	2	258	3	875.84	2625.51	799.475	30.2857	2141	2141	MCF7_15.RAW
												High				VGPDTERIYDDDFFQNLDGVANALDNVDAR	Unambiguous	Ubiquitin-like modifier-activating enzyme 1 OS=Homo sapiens GN=UBA1 PE=1 SV=3 - [UBA1_HUMAN]	1	1	P22314	CID	1	0	1	6.14184	1	500	3	1118.51	3353.51	-310.778	91.2047	6966	6966	MCF7_6.RAW
High																ASLEAAIADAEQRGELAIKDANAK	Unambiguous	Keratin, type II cytoskeletal 8 OS=Homo sapiens GN=KRT8 PE=1 SV=7 - [K2C8_HUMAN]	1	1	P05787	CID	1	0	1	6.14172	2	28	3	819.42	2456.25	393.525	97.7251	7166	7166	MCF7_1.RAW
														High		LLGWIQNKIPYLPITNFNQNWQDGK	Unambiguous	Filamin-B OS=Homo sapiens GN=FLNB PE=1 SV=2 - [FLNB_HUMAN]	1	1	O75369	CID	1	0	1	6.14167	1	500	3	1001.46	3002.37	596.961	78.9659	7100	7100	MCF7_8.RAW
												High				QLYEEEIRELQSQISDTSVVLSMDNSR	Unambiguous	Keratin, type II cytoskeletal 8 OS=Homo sapiens GN=KRT8 PE=1 SV=7 - [K2C8_HUMAN]	1	1	P05787	CID	1	0	1	6.1408	1	373	3	1057.84	3171.51	622.277	85.9663	6532	6532	MCF7_6.RAW
								High								ASLEAAIADAEQRGELAIKDANAK	Unambiguous	Keratin, type II cytoskeletal 8 OS=Homo sapiens GN=KRT8 PE=1 SV=7 - [K2C8_HUMAN]	1	1	P05787	CID	1	0	1	6.14054	2	166	3	819.42	2456.25	393.525	75.8848	6057	6057	MCF7_2.RAW
								High								SGSISYTELQQALSQMGYNLSPQFTQLLVSR	Unambiguous	Peflin OS=Homo sapiens GN=PEF1 PE=1 SV=1 - [PEF1_HUMAN]	1	1	Q9UBV8	CID	1	0	1	6.13947	0	500	3	1149.84	3447.51	226.043	101.947	8464	8464	MCF7_2.RAW
								High								GDFLASLENDIKPAFGTNQEDYASYIMNGIIK	Unambiguous	Vesicle-fusing ATPase OS=Homo sapiens GN=NSF PE=1 SV=3 - [NSF_HUMAN]	1	1	P46459	CID	1	0	1	6.13904	0	500	3	1179.5	3536.49	502.071	100.944	8376	8376	MCF7_2.RAW
													High			KLELSDNIISGGLEVLAEK	Unambiguous	Acidic leucine-rich nuclear phosphoprotein 32 family member E OS=Homo sapiens GN=ANP32E PE=1 SV=1 - [AN32E_HUMAN]	1	1	Q9BTT0	CID	0.4007	0	1	6.13699	1	260	3	676.415	2027.23	-439.939	81.6269	6937	6937	MCF7_7.RAW
		High														SKLDAEVSKWDDSGNDIIVLAK	Unambiguous	Catenin alpha-1 OS=Homo sapiens GN=CTNNA1 PE=1 SV=1 - [CTNA1_HUMAN]	1	1	P35221	CID	1	0	1	6.13646	2	279	3	801.51	2402.52	-301.093	60.8044	4449	4449	MCF7_11.RAW
											High					LTSFIGAIAIGDLVK	Unambiguous	T-complex protein 1 subunit beta OS=Homo sapiens GN=CCT2 PE=1 SV=4 - [TCPB_HUMAN]	1	1	P78371	CID	0.4209	0	1	6.13494	0	306	2	759.179	1517.35	-357.676	91.1489	7067	7067	MCF7_5.RAW
															High	LQLETEIEALKEELLFMKK	Unambiguous	Keratin, type I cytoskeletal 18 OS=Homo sapiens GN=KRT18 PE=1 SV=2 - [K1C18_HUMAN]	1	1	P05783	CID	0.447	0	1	6.13387	2	500	2	1152.84	2304.67	-260.579	90.8968	7674	7674	MCF7_9.RAW
		High														VCNLIDSGTKEGASILLDGRK	Unambiguous	Methylmalonate-semialdehyde dehydrogenase [acylating], mitochondrial OS=Homo sapiens GN=ALDH6A1 PE=1 SV=2 - [MMSA_HUMAN]	1	1	Q02252	CID	1	0	1	6.13325	2	500	3	730.194	2188.57	-270.005	61.5443	4521	4521	MCF7_11.RAW
										High						SVGDGETVEFDVVEGEKGAEAANVTGPGGVPVQGSK	Unambiguous	Nuclease-sensitive element-binding protein 1 OS=Homo sapiens GN=YBX1 PE=1 SV=3 - [YBOX1_HUMAN]	1	1	P67809	CID	1	0	1	6.13275	1	359	3	1158.5	3473.49	234.294	58.5526	3406	3406	MCF7_4.RAW
						High										LVQAFQYTDEHGEVCPAGWKPGSDTIKPNVDDSKEYFSK	Unambiguous	Peroxiredoxin-2 OS=Homo sapiens GN=PRDX2 PE=1 SV=5 - [PRDX2_HUMAN]	1	1	P32119	CID	1	0	1	6.13237	1	86	4	1098.74	4391.94	1337.01	55.4892	4803	4803	MCF7_15.RAW
											High					FGAQLAHIQALISGIEAQLGDVR	Unambiguous	Keratin, type I cytoskeletal 19 OS=Homo sapiens GN=KRT19 PE=1 SV=4 - [K1C19_HUMAN]	1	1	P08727	CID	1	0	1	6.13222	0	146	3	803.4	2408.19	363.803	111.526	8928	8928	MCF7_5.RAW
	High															SLVESVSSSPNKESNEEEQVWHFLGK	Unambiguous	Inorganic pyrophosphatase 2, mitochondrial OS=Homo sapiens GN=PPA2 PE=1 SV=2 - [IPYR2_HUMAN]	1	1	Q9H2U2	CID	1	0	1	6.13217	1	174	3	983.5	2948.49	703.329	66.5806	4880	4880	MCF7_10.RAW
		High														TATESFASDPILYRPVAVALDTKGPEIR	Unambiguous	Pyruvate kinase PKM OS=Homo sapiens GN=PKM PE=1 SV=4 - [KPYM_HUMAN]	1	1	P14618	CID	1	0	1	6.13179	1	240	3	1006.28	3016.82	-256.003	71.575	5456	5456	MCF7_11.RAW
							High									RGVMLAVDAVIAELKK	Unambiguous	60 kDa heat shock protein, mitochondrial OS=Homo sapiens GN=HSPD1 PE=1 SV=2 - [CH60_HUMAN]	1	1	P10809	CID	1	0	1	6.13081	2	500	3	572.58	1715.73	1583.12	83.4419	6308	6308	MCF7_16.RAW
				High												VAHALAEGLGVIACIGEKLDEREAGITEK	Unambiguous	Triosephosphate isomerase OS=Homo sapiens GN=TPI1 PE=1 SV=3 - [TPIS_HUMAN]	1	1	P60174	CID	1	0	1	6.12987	2	500	3	999.2	2995.59	1004.17	91.0117	6178	6178	MCF7_13.RAW
		High														VLFRPSDTANSSNQDALSSNTSLKLR	Unambiguous	Membrane magnesium transporter 1 OS=Homo sapiens GN=MMGT1 PE=1 SV=1 - [MMGT1_HUMAN]	1	1	Q8N4V1	CID	1	0	1	6.12963	1	500	3	941.86	2823.57	751.339	47.5611	3184	3184	MCF7_11.RAW
					High											RGVMLAVDAVIAELKK	Unambiguous	60 kDa heat shock protein, mitochondrial OS=Homo sapiens GN=HSPD1 PE=1 SV=2 - [CH60_HUMAN]	1	1	P10809	CID	1	0	1	6.12959	2	500	3	572.42	1715.25	1303.72	82.9224	5698	5698	MCF7_14.RAW
															High	TATESFASDPILYRPVAVALDTKGPEIR	Unambiguous	Pyruvate kinase PKM OS=Homo sapiens GN=PKM PE=1 SV=4 - [KPYM_HUMAN]	1	1	P14618	CID	1	0	1	6.12935	1	6	3	1007.18	3019.53	639.529	72.4759	6141	6141	MCF7_9.RAW
															High	GKFIYITPEELAAVANFIR	Unambiguous	DDRGK domain-containing protein 1 OS=Homo sapiens GN=DDRGK1 PE=1 SV=2 - [DDRGK_HUMAN]	1	1	Q96HY6	CID	1	0	1	6.1289	1	500	2	1076.32	2151.63	-254.271	96.1815	8028	8028	MCF7_9.RAW
							High									NRHEIAVMLLEGGANPDAKDHYEATAMHR	Unambiguous	26S proteasome non-ATPase regulatory subunit 10 OS=Homo sapiens GN=PSMD10 PE=1 SV=1 - [PSD10_HUMAN]	1	1	O75832	CID	1	0	1	6.12885	2	307	4	812.86	3248.42	574.091	53.2261	4462	4462	MCF7_16.RAW
			High													YIKDKYPNLQVIGGNVVTAAQAK	Unambiguous	Inosine-5'-monophosphate dehydrogenase 2 OS=Homo sapiens GN=IMPDH2 PE=1 SV=2 - [IMDH2_HUMAN]	1	1	P12268	CID	1	0	1	6.12864	2	500	3	831.26	2491.77	559.389	55.3138	3954	3954	MCF7_12.RAW
					High											HIDSAHLYNNEEQVGLAIR	Unambiguous	Aldo-keto reductase family 1 member C1 OS=Homo sapiens GN=AKR1C1 PE=1 SV=1 - [AK1C1_HUMAN]	2	1	Q04828	CID	1	0	1	6.12836	0	453	3	728.46	2183.37	1958.59	46.0848	2968	2968	MCF7_14.RAW
			High													ILHVDNHIGISIAGLTADAR	Unambiguous	Proteasome subunit alpha type-1 OS=Homo sapiens GN=PSMA1 PE=1 SV=1 - [PSA1_HUMAN]	1	1	P25786	CID	1	0	1	6.12768	0	500	3	696.78	2088.33	1046.29	64.5652	4777	4777	MCF7_12.RAW
											High					VVYIFGPPVKEPPTDVTPTFLTTGVLSTLR	Unambiguous	GMP synthase [glutamine-hydrolyzing] OS=Homo sapiens GN=GMPS PE=1 SV=1 - [GUAA_HUMAN]	1	1	P49915	CID	1	0	1	6.12674	1	500	3	1082.84	3246.51	529.346	97.692	7641	7641	MCF7_5.RAW
											High					MAVTFIGNSTAIQELFK	Unambiguous	Tubulin beta chain OS=Homo sapiens GN=TUBB PE=1 SV=2 - [TBB5_HUMAN]	1	1	P07437	CID	1	0	1	6.12653	0	160	2	935.215	1869.42	-296.867	90.3959	6999	6999	MCF7_5.RAW
															High	LSAIYGGTYMLNKPIEEIIVQNGKVIGVK	Unambiguous	Rab GDP dissociation inhibitor beta OS=Homo sapiens GN=GDI2 PE=1 SV=2 - [GDIB_HUMAN]	1	1	P50395	CID	0.3246	0	1	6.12643	1	500	3	1050.58	3149.73	627.574	76.1523	6479	6479	MCF7_9.RAW
										High						IMQSSSEVGYDAMAGDFVNMVEK	Unambiguous	60 kDa heat shock protein, mitochondrial OS=Homo sapiens GN=HSPD1 PE=1 SV=2 - [CH60_HUMAN]	1	1	P10809	CID	1	0	1	6.12639	0	500	2	1254.68	2508.35	97.0605	80.9358	5289	5289	MCF7_4.RAW
											High					TLSTIATSTDAASVVHSTDLVVEAIVENLK	Unambiguous	Hydroxyacyl-coenzyme A dehydrogenase, mitochondrial OS=Homo sapiens GN=HADH PE=1 SV=3 - [HCDH_HUMAN]	1	1	Q16836	CID	1	0	1	6.12627	0	495	3	1029.16	3085.47	270.379	120.827	9874	9874	MCF7_5.RAW
	High															AEASQLGHKVSQMAQYFEPLTLAAVGAASK	Unambiguous	Talin-1 OS=Homo sapiens GN=TLN1 PE=1 SV=3 - [TLN1_HUMAN]	1	1	Q9Y490	CID	1	0	1	6.12595	1	500	3	1035.9	3105.69	675.279	85.6401	6631	6631	MCF7_10.RAW
						High										SLGKYGIICMEDLIHEIYTVGKR	Unambiguous	60S ribosomal protein L7 OS=Homo sapiens GN=RPL7 PE=1 SV=1 - [RL7_HUMAN]	1	1	P18124	CID	1	0	1	6.12576	2	500	3	881.18	2641.53	1193.32	102.508	8396	8396	MCF7_15.RAW
															High	HTAMVSWGGVSIPNSPFR	Unambiguous	Filamin-A OS=Homo sapiens GN=FLNA PE=1 SV=4 - [FLNA_HUMAN]	1	1	P21333	CID	1	0	1	6.1255	0	136	2	971.716	1942.42	-275.658	68.1429	5734	5734	MCF7_9.RAW
								High								TAFDEAIAELDTLNEDSYKDSTLIMQLLR	Unambiguous	14-3-3 protein theta OS=Homo sapiens GN=YWHAQ PE=1 SV=1 - [1433T_HUMAN]	1	1	P27348	CID	1	0	1	6.12502	1	392	3	1106.48	3317.43	541.147	116.486	9839	9839	MCF7_2.RAW
								High								IASLEVENQSLRGVVQELQQAISKLEAR	Unambiguous	Elongation factor 1-delta OS=Homo sapiens GN=EEF1D PE=1 SV=5 - [EF1D_HUMAN]	1	1	P29692	CID	1	0	1	6.12459	2	500	3	1036.54	3107.61	-352.636	108.082	9014	9014	MCF7_2.RAW
	High															AGIKVTVAGLAGKDPVQCSR	Unambiguous	Protein DJ-1 OS=Homo sapiens GN=PARK7 PE=1 SV=2 - [PARK7_HUMAN]	1	1	Q99497	CID	1	0	1	6.12374	2	332	3	657.161	1969.47	-313.642	47.2589	3028	3028	MCF7_10.RAW
High																NMAEQIIQEIYSQIQSK	Unambiguous	Transketolase OS=Homo sapiens GN=TKT PE=1 SV=3 - [TKT_HUMAN]	1	1	P29401	CID	1	0	1	6.12262	0	58	3	675.34	2024.01	488.588	122.898	9383	9383	MCF7_1.RAW
														High		HLVMGDIPAAVNAFQEAASLLGK	Unambiguous	Nuclear autoantigenic sperm protein OS=Homo sapiens GN=NASP PE=1 SV=2 - [NASP_HUMAN]	1	1	P49321	CID	1	0	1	6.12247	0	500	2	1177.72	2354.43	932.098	90.9621	7898	7898	MCF7_8.RAW
															High	GLDIKQEELGDLVDKEMAATSAAIETATAR	Unambiguous	Huntingtin-interacting protein 1 OS=Homo sapiens GN=HIP1 PE=1 SV=5 - [HIP1_HUMAN]	1	1	O00291	CID	1	0	1	6.12182	2	500	3	1050.22	3148.65	653.206	90.5145	7645	7645	MCF7_9.RAW
														High		SIYYITGESKEQVANSAFVER	Unambiguous	Heat shock protein HSP 90-beta OS=Homo sapiens GN=HSP90AB1 PE=1 SV=4 - [HS90B_HUMAN]	1	1	P08238	CID	1	0	1	6.12083	1	135	3	798.62	2393.85	1112.3	38.9989	3270	3270	MCF7_8.RAW
High																KSEMESVLAQLDNYGQQELADLFVNYNVK	Unambiguous	Glycine--tRNA ligase OS=Homo sapiens GN=GARS PE=1 SV=3 - [SYG_HUMAN]	1	1	P41250	CID	1	0	1	6.12063	1	500	3	1116.46	3347.37	518.188	127.845	9812	9812	MCF7_1.RAW
			High													LSELLRYHTSQSGDEMTSLSEYVSR	Unambiguous	Heat shock protein HSP 90-beta OS=Homo sapiens GN=HSP90AB1 PE=1 SV=4 - [HS90B_HUMAN]	1	1	P08238	CID	1	0	1	6.11991	1	500	3	964.18	2890.53	744.597	59.8646	4370	4370	MCF7_12.RAW
												High				MIQDGKGDVTITNDGATILK	Unambiguous	T-complex protein 1 subunit delta OS=Homo sapiens GN=CCT4 PE=1 SV=4 - [TCPD_HUMAN]	1	1	P50991	CID	0.3578	0	1	6.11943	1	272	2	1045.23	2089.44	-304.044	46.0346	2755	2755	MCF7_6.RAW
						High										IGPKKPLPDHVSIVEPKDEILPTTPISEQK	Unambiguous	40S ribosomal protein S3 OS=Homo sapiens GN=RPS3 PE=1 SV=2 - [RS3_HUMAN]	1	1	P23396	CID	1	0	1	6.11932	2	148	3	1103.24	3307.71	565.276	50.4537	4271	4271	MCF7_15.RAW
	High															GAAVDGGKLDVGNAEVKLEEENR	Unambiguous	B-cell receptor-associated protein 31 OS=Homo sapiens GN=BCAP31 PE=1 SV=3 - [BAP31_HUMAN]	1	1	P51572	CID	1	0	1	6.11842	2	295	3	790.522	2369.55	-269.778	42.6038	2588	2588	MCF7_10.RAW
		High														KGDSSAEELKLATQLTGPVMPVR	Unambiguous	60S ribosomal protein L13 OS=Homo sapiens GN=RPL13 PE=1 SV=4 - [RL13_HUMAN]	1	1	P26373	CID	1	0	1	6.1172	2	213	2	1213.9	2426.8	-202.014	61.0689	4475	4475	MCF7_11.RAW
											High					AGYTDKVVIGMDVAASEFFR	Unambiguous	Alpha-enolase OS=Homo sapiens GN=ENO1 PE=1 SV=2 - [ENOA_HUMAN]	1	1	P06733	CID	1	0	1	6.11665	1	352	2	1088.23	2175.44	-289.842	90.2768	6988	6988	MCF7_5.RAW
		High														VIHDNFGIVEGLMTTVHAITATQK	Unambiguous	Glyceraldehyde-3-phosphate dehydrogenase OS=Homo sapiens GN=GAPDH PE=1 SV=3 - [G3P_HUMAN]	1	1	P04406	CID	1	0	1	6.11653	0	97	2	1298.34	2595.67	120.459	94.97	7390	7390	MCF7_11.RAW
				High												ATFYLLIGNANAAKPDLDKVISLKEANVK	Unambiguous	Mitochondrial import receptor subunit TOM70 OS=Homo sapiens GN=TOMM70A PE=1 SV=1 - [TOM70_HUMAN]	1	1	O94826	CID	1	0	1	6.11593	2	500	3	1040.2	3118.59	593.181	74.1398	5397	5397	MCF7_13.RAW
														High		AAPLDSIHSLAAYYIDCIR	Unambiguous	Fatty acid synthase OS=Homo sapiens GN=FASN PE=1 SV=3 - [FAS_HUMAN]	1	1	P49327	CID	1	0	1	6.11577	0	500	2	1046.24	2091.47	-276.649	83.324	7445	7445	MCF7_8.RAW
											High					NAAFGQSGGAGSDSNSPGNVQPNSAPSVESHPVLEK	Unambiguous	YTH domain-containing family protein 1 OS=Homo sapiens GN=YTHDF1 PE=1 SV=1 - [YTHD1_HUMAN]	1	1	Q9BYJ9	CID	1	0	1	6.11552	0	500	3	1165.5	3494.49	247.197	40.6947	2194	2194	MCF7_5.RAW
														High		LSWLDGSGLGFSLEYPTISLHALSR	Unambiguous	Methylosome subunit pICln OS=Homo sapiens GN=CLNS1A PE=1 SV=1 - [ICLN_HUMAN]	1	1	P54105	CID	1	0	1	6.11501	0	500	3	907.48	2720.43	373.598	84.1817	7513	7513	MCF7_8.RAW
				High												SREAIDSPVSFLALHNQIR	Unambiguous	Regulator of nonsense transcripts 1 OS=Homo sapiens GN=UPF1 PE=1 SV=2 - [RENT1_HUMAN]	1	1	Q92900	CID	1	0	1	6.11498	1	263	3	718.8	2154.39	575.187	64.983	4768	4768	MCF7_13.RAW
															High	SKDDQVTVIGAGVTLHEALAAAELLK	Unambiguous	Transketolase OS=Homo sapiens GN=TKT PE=1 SV=3 - [TKT_HUMAN]	1	1	P29401	CID	1	0	1	6.11487	1	500	3	883.51	2648.51	-351.512	88.7128	7516	7516	MCF7_9.RAW
													High			NMAEQIIQEIYSQIQSK	Unambiguous	Transketolase OS=Homo sapiens GN=TKT PE=1 SV=3 - [TKT_HUMAN]	1	1	P29401	CID	1	0	1	6.11485	0	500	3	674.784	2022.34	-335.44	104.763	8851	8851	MCF7_7.RAW
			High													VAIEHLDKISDSVLVDIKDTEPLIQTAK	Unambiguous	T-complex protein 1 subunit epsilon OS=Homo sapiens GN=CCT5 PE=1 SV=1 - [TCPE_HUMAN]	1	1	P48643	CID	1	0	1	6.1147	2	500	3	1031.26	3091.77	346.736	77.9117	5734	5734	MCF7_12.RAW
					High											RPTPNDDTLDEGVGLVHSNIATEHIPSPAK	Unambiguous	Hydroxymethylglutaryl-CoA synthase, cytoplasmic OS=Homo sapiens GN=HMGCS1 PE=1 SV=2 - [HMCS1_HUMAN]	1	1	Q01581	CID	1	0	1	6.11442	0	384	3	1061.2	3181.59	312.204	54.9981	3769	3769	MCF7_14.RAW
					High											MREIVHIQAGQCGNQIGAK	Unambiguous	Tubulin beta-4B chain OS=Homo sapiens GN=TUBB4B PE=1 SV=1 - [TBB4B_HUMAN]|Tubulin beta-2A chain OS=Homo sapiens GN=TUBB2A PE=1 SV=1 - [TBB2A_HUMAN]|Tubulin beta-3 chain OS=Homo sapiens GN=TUBB3 PE=1 SV=2 - [TBB3_HUMAN]|Tubulin beta chain OS=Homo sapiens GN=TUBB PE=1 SV=2 - [TBB5_HUMAN]	6	3	P68371;Q13509;P07437	CID	1	0	1	6.11428	1	96	2	1026.73	2052.46	-283.371	38.3787	2299	2299	MCF7_14.RAW
					High											MREIVHLQAGQCGNQIGAK	Unambiguous	Tubulin beta-4B chain OS=Homo sapiens GN=TUBB4B PE=1 SV=1 - [TBB4B_HUMAN]|Tubulin beta-2A chain OS=Homo sapiens GN=TUBB2A PE=1 SV=1 - [TBB2A_HUMAN]|Tubulin beta-3 chain OS=Homo sapiens GN=TUBB3 PE=1 SV=2 - [TBB3_HUMAN]|Tubulin beta chain OS=Homo sapiens GN=TUBB PE=1 SV=2 - [TBB5_HUMAN]	6	3	P68371;Q13509;P07437	CID	1	0	1	6.11428	1	96	2	1026.73	2052.46	-283.371	38.3787	2299	2299	MCF7_14.RAW
	High															KGVNLPGAAVDLPAVSEKDIQDLK	Unambiguous	Pyruvate kinase PKM OS=Homo sapiens GN=PKM PE=1 SV=4 - [KPYM_HUMAN]	1	1	P14618	CID	1	0	1	6.11419	2	32	3	826.84	2478.51	461.7	64.3805	4667	4667	MCF7_10.RAW
					High											KQKVEGTEPTTAFNLFVGNLNFNK	Unambiguous	Nucleolin OS=Homo sapiens GN=NCL PE=1 SV=3 - [NUCL_HUMAN]	1	1	P19338	CID	1	0	1	6.11303	2	500	3	900.12	2698.35	719.361	79.0082	5505	5505	MCF7_14.RAW
		High														MTAMDNASKNASEMIDKLTLTFNR	Unambiguous	ATP synthase subunit gamma, mitochondrial OS=Homo sapiens GN=ATP5C1 PE=1 SV=1 - [ATPG_HUMAN]	1	1	P36542	CID	1	0	1	6.11167	2	500	3	901.84	2703.51	447.813	82.0121	6396	6396	MCF7_11.RAW
		High														LKDIAGEFKEQLQALIPYVLNPSK	Unambiguous	Atlastin-3 OS=Homo sapiens GN=ATL3 PE=1 SV=1 - [ATLA3_HUMAN]	1	1	Q6DD88	CID	1	0	1	6.11053	2	500	3	906.2	2716.59	762.941	97.2176	7531	7531	MCF7_11.RAW
			High													RFGVPVIADGGIQNVGHIAK	Unambiguous	Inosine-5'-monophosphate dehydrogenase 2 OS=Homo sapiens GN=IMPDH2 PE=1 SV=2 - [IMDH2_HUMAN]	1	1	P12268	CID	1	0	1	6.10873	1	500	2	1025.42	2049.83	825.746	57.0043	4110	4110	MCF7_12.RAW
					High											GLSNHFQVNHTVALSTIGESNYHFGVTYVGTK	Unambiguous	Mitochondrial import receptor subunit TOM40 homolog OS=Homo sapiens GN=TOMM40 PE=1 SV=1 - [TOM40_HUMAN]	1	1	O96008	CID	1	0	1	6.10809	0	317	3	1161.22	3481.65	1127.84	62.7407	4429	4429	MCF7_14.RAW
			High													AEGQRQAQEYEALLNIKVK	Unambiguous	Keratin, type I cytoskeletal 18 OS=Homo sapiens GN=KRT18 PE=1 SV=2 - [K1C18_HUMAN]	1	1	P05783	CID	0.365	0	1	6.10741	2	500	3	730.92	2190.75	1174.62	55.9893	4013	4013	MCF7_12.RAW
															High	YMHSGPVVAMVWEGLNVVK	Unambiguous	Nucleoside diphosphate kinase A OS=Homo sapiens GN=NME1 PE=1 SV=1 - [NDKA_HUMAN]	1	1	P15531	CID	1	0	1	6.10687	0	449	2	1058.21	2115.41	-313.732	87.2623	7406	7406	MCF7_9.RAW
															High	IKWGDAGAEYVVESTGVFTTMEK	Unambiguous	Glyceraldehyde-3-phosphate dehydrogenase OS=Homo sapiens GN=GAPDH PE=1 SV=3 - [G3P_HUMAN]	1	1	P04406	CID	1	0	1	6.10671	1	161	2	1259.76	2518.51	117.364	76.246	6488	6488	MCF7_9.RAW
														High		SGETEDTFIADLVVGLCTGQIK	Unambiguous	Alpha-enolase OS=Homo sapiens GN=ENO1 PE=1 SV=2 - [ENOA_HUMAN]|Gamma-enolase OS=Homo sapiens GN=ENO2 PE=1 SV=3 - [ENOG_HUMAN]	3	2	P06733;P09104	CID	0.4484	0	1	6.10636	0	500	2	1149.68	2298.35	963.691	108.207	8583	8583	MCF7_8.RAW
															High	LAVHPSGVALQDRVPLASQGLGPGSTVLLVVDK	Unambiguous	Ubiquitin-like protein ISG15 OS=Homo sapiens GN=ISG15 PE=1 SV=5 - [ISG15_HUMAN]	1	1	P05161	CID	1	0	1	6.10385	1	500	3	1099.22	3295.65	542.317	73.061	6198	6198	MCF7_9.RAW
					High											SANPAVSKDFSSHDEINNYLQQIDQLKER	Unambiguous	Golgin subfamily B member 1 OS=Homo sapiens GN=GOLGB1 PE=1 SV=2 - [GOGB1_HUMAN]	1	1	Q14789	CID	1	0	1	6.10261	2	280	3	1116.88	3348.63	595.912	64.1784	4539	4539	MCF7_14.RAW
										High						YGINTTDIFQTVDLWEGK	Unambiguous	Transgelin-2 OS=Homo sapiens GN=TAGLN2 PE=1 SV=3 - [TAGL2_HUMAN]	1	1	P37802	CID	1	0	1	6.10208	0	500	2	1050.2	2099.39	-303.928	93.7285	6482	6482	MCF7_4.RAW
															High	ELHSEFSEVMNEIWASDQIR	Unambiguous	Trifunctional enzyme subunit alpha, mitochondrial OS=Homo sapiens GN=HADHA PE=1 SV=2 - [ECHA_HUMAN]	1	1	P40939	CID	1	0	1	6.10173	0	500	2	1210.74	2420.47	146.216	87.4486	7421	7421	MCF7_9.RAW
			High													YGKDATNVGDEGGFAPNILENKEGLELLK	Unambiguous	Alpha-enolase OS=Homo sapiens GN=ENO1 PE=1 SV=2 - [ENOA_HUMAN]	1	1	P06733	CID	0.0672	0	1	6.10133	2	500	3	1032.2	3094.59	978.178	69.9759	5186	5186	MCF7_12.RAW
	High															SFSMHDLTTIQGDEPVGQRPYQPLPEAK	Unambiguous	Receptor expression-enhancing protein 3 OS=Homo sapiens GN=REEP3 PE=1 SV=1 - [REEP3_HUMAN]	1	1	Q6NUK4	CID	1	0	1	6.10001	0	500	3	1048.24	3142.71	373.67	58.1597	4062	4062	MCF7_10.RAW
												High				IEVQDTSGGTTALRPSASTQALSSSVSSSK	Unambiguous	DNA damage-binding protein 1 OS=Homo sapiens GN=DDB1 PE=1 SV=1 - [DDB1_HUMAN]	1	1	Q16531	CID	1	0	1	6.09843	0	344	3	985.12	2953.35	294.478	41.7997	2374	2374	MCF7_6.RAW
															High	AAVKGYLGPEQLPDCLKGCDVVVIPAGVPR	Unambiguous	Malate dehydrogenase, mitochondrial OS=Homo sapiens GN=MDH2 PE=1 SV=3 - [MDHM_HUMAN]	1	1	P40926	CID	1	0	1	6.09802	2	324	3	1022.88	3066.63	649.921	76.4716	6508	6508	MCF7_9.RAW
													High			ALANVNIGSLICNVGAGGPAPAAGAAPAGGPAPSTAAAPAEEKKVEAK	Unambiguous	60S acidic ribosomal protein P1 OS=Homo sapiens GN=RPLP1 PE=1 SV=1 - [RLA1_HUMAN]	1	1	P05386	CID	1	0	1	6.0969	2	168	4	1078.14	4309.54	531.994	68.5339	5608	5608	MCF7_7.RAW
					High											YALQMEQLNGILLHLESELAQTR	Unambiguous	Keratin, type I cytoskeletal 18 OS=Homo sapiens GN=KRT18 PE=1 SV=2 - [K1C18_HUMAN]	1	1	P05783	CID	1	0	1	6.09682	0	500	3	891.8	2673.39	1119.69	107.133	6748	6748	MCF7_14.RAW
												High				NTTIPTKQTQTFTTYSDNQPGVLIQVYEGER	Unambiguous	Heat shock cognate 71 kDa protein OS=Homo sapiens GN=HSPA8 PE=1 SV=1 - [HSP7C_HUMAN]	1	1	P11142	CID	1	0	1	6.0967	1	132	3	1177.82	3531.45	481.617	64.0274	4469	4469	MCF7_6.RAW
												High				AQGPAASAEEPKPVEAPAANSDQTVTVKE	Unambiguous	Brain acid soluble protein 1 OS=Homo sapiens GN=BASP1 PE=1 SV=2 - [BASP1_HUMAN]	1	1	P80723	CID	1	0	1	6.09642	1	105	3	965.46	2894.37	671.358	33.7915	1697	1697	MCF7_6.RAW
				High												ILTVEDHYYEGGIGEAVSSAVVGEPGITVTHLAVNRVPR	Unambiguous	Transketolase OS=Homo sapiens GN=TKT PE=1 SV=3 - [TKT_HUMAN]	1	1	P29401	CID	1	0	1	6.09435	1	500	3	1370.08	4108.23	752.146	76.2225	5509	5509	MCF7_13.RAW
														High		YQLLQLVEPFGVISNHLILNK	Unambiguous	Matrin-3 OS=Homo sapiens GN=MATR3 PE=1 SV=2 - [MATR3_HUMAN]	1	1	P43243	CID	0.4089	0	1	6.09401	0	500	2	1220.3	2439.59	496.821	88.5489	7775	7775	MCF7_8.RAW
															High	SQGKPIELTPLPLLKDVPSSEQPELFLK	Unambiguous	Serine/threonine-protein phosphatase 2A 56 kDa regulatory subunit epsilon isoform OS=Homo sapiens GN=PPP2R5E PE=1 SV=1 - [2A5E_HUMAN]	1	1	Q16537	CID	1	0	1	6.09343	1	500	3	1035.92	3105.75	649.237	82.985	7073	7073	MCF7_9.RAW
		High														GGNLRDKLDGNELDLSLSDLNEVPVK	Unambiguous	Leucine-rich repeat-containing protein 59 OS=Homo sapiens GN=LRRC59 PE=1 SV=1 - [LRC59_HUMAN]	1	1	Q96AG4	CID	1	0	1	6.09261	2	500	3	937.88	2811.63	416.931	66.4757	4979	4979	MCF7_11.RAW
															High	NQKDDVAQTDLLQIDPNFGSKEDFDSLLQSAK	Unambiguous	4F2 cell-surface antigen heavy chain OS=Homo sapiens GN=SLC3A2 PE=1 SV=3 - [4F2_HUMAN]	1	1	P08195	CID	1	0	1	6.09166	2	448	3	1193.62	3578.84	-251.894	76.5698	6517	6517	MCF7_9.RAW
			High													RALANSLACQGKYTPSGQAGAAASESLFVSNHAY	Unambiguous	Fructose-bisphosphate aldolase A OS=Homo sapiens GN=ALDOA PE=1 SV=2 - [ALDOA_HUMAN]	1	1	P04075	CID	1	0	1	6.09158	2	500	3	1148.22	3442.65	575.178	56.9079	4103	4103	MCF7_12.RAW
	High															SSILLDVKPWDDETDMAKLEECVR	Unambiguous	Elongation factor 1-beta OS=Homo sapiens GN=EEF1B2 PE=1 SV=3 - [EF1B_HUMAN]	1	1	P24534	CID	1	0	1	6.09011	1	84	3	933.186	2797.54	1857.16	78.5201	6020	6020	MCF7_10.RAW
		High														TVSLGAGAKDELHIVEAEAMNYEGSPIKVTLATLK	Unambiguous	Nucleophosmin OS=Homo sapiens GN=NPM1 PE=1 SV=2 - [NPM_HUMAN]	1	1	P06748	CID	1	0	1	6.08961	2	478	4	915.48	3658.9	812.498	84.8858	6629	6629	MCF7_11.RAW
				High												GILGYTEHQVVSSDFNSDTHSSTFDAGAGIALNDHFVK	Unambiguous	Glyceraldehyde-3-phosphate dehydrogenase OS=Homo sapiens GN=GAPDH PE=1 SV=3 - [G3P_HUMAN]	1	1	P04406	CID	1	0	1	6.08814	0	500	3	1346.94	4038.81	473.04	101.112	6581	6581	MCF7_13.RAW
														High		SSSSLLASPGHISVKEPTPSIASDISLPIATQELR	Unambiguous	Extended synaptotagmin-2 OS=Homo sapiens GN=ESYT2 PE=1 SV=1 - [ESYT2_HUMAN]	1	1	A0FGR8	CID	1	0	1	6.08785	1	212	3	1197.3	3589.89	271.138	61.8269	5593	5593	MCF7_8.RAW
	High															VIHDNFGIVEGLMTTVHAITATQK	Unambiguous	Glyceraldehyde-3-phosphate dehydrogenase OS=Homo sapiens GN=GAPDH PE=1 SV=3 - [G3P_HUMAN]	1	1	P04406	CID	1	0	1	6.08771	0	147	3	866.5	2597.49	818.251	96.8554	7505	7505	MCF7_10.RAW
												High				EQIVVDLSHPGVSEDDQVSR	Unambiguous	UDP-glucose 6-dehydrogenase OS=Homo sapiens GN=UGDH PE=1 SV=1 - [UGDH_HUMAN]	1	1	O60701	CID	1	0	1	6.08439	0	143	2	1104.76	2208.52	-251.353	46.1759	2768	2768	MCF7_6.RAW
	High															IVAERPGTNSTGPAPMAPPRAPGPLSK	Unambiguous	Transcription intermediary factor 1-beta OS=Homo sapiens GN=TRIM28 PE=1 SV=5 - [TIF1B_HUMAN]	1	1	Q13263	CID	1	0	1	6.08378	1	384	3	890.86	2670.57	429.162	38.601	2214	2214	MCF7_10.RAW
				High												SNTTSKPSHLVDAHTAEVNCLSFNPYSEFILATGSADK	Unambiguous	Histone-binding protein RBBP7 OS=Homo sapiens GN=RBBP7 PE=1 SV=1 - [RBBP7_HUMAN]	1	1	Q16576	CID	1	0	1	6.08267	0	500	3	1352.38	4055.13	786.929	83.1193	5826	5826	MCF7_13.RAW
													High			NIPRGPQLAAQNLGISLANLLLSK	Unambiguous	Porphobilinogen deaminase OS=Homo sapiens GN=HMBS PE=1 SV=2 - [HEM3_HUMAN]	1	1	P08397	CID	1	0	1	6.08176	1	500	3	834.179	2500.52	-373.167	100.523	8558	8558	MCF7_7.RAW
															High	GNFGGSFAGSFGGAGGHAPGVAR	Unambiguous	Heterogeneous nuclear ribonucleoprotein M OS=Homo sapiens GN=HNRNPM PE=1 SV=3 - [HNRPM_HUMAN]	1	1	P52272	CID	1	0	1	6.08113	0	186	2	1017.69	2034.37	-285.244	49.3132	3848	3848	MCF7_9.RAW
High																GVVPLAGTDGETTTQGLDGLSER	Unambiguous	Fructose-bisphosphate aldolase C OS=Homo sapiens GN=ALDOC PE=1 SV=2 - [ALDOC_HUMAN]	1	1	P09972	CID	0.0461	0	1	6.08033	0	65	2	1138.14	2275.27	943.642	75.2799	4931	4931	MCF7_1.RAW
								High								GVDNTFADELVELSTALEHQEYITFLEDLK	Unambiguous	Complement component 1 Q subcomponent-binding protein, mitochondrial OS=Homo sapiens GN=C1QBP PE=1 SV=1 - [C1QBP_HUMAN]	1	1	Q07021	CID	1	0	1	6.07921	0	317	3	1147.84	3441.51	530.63	116.712	9861	9861	MCF7_2.RAW
			High													KPALGFYDTSEENYQALDADFRK	Unambiguous	Cell division cycle 5-like protein OS=Homo sapiens GN=CDC5L PE=1 SV=2 - [CDC5L_HUMAN]	1	1	Q99459	CID	1	0	1	6.07863	1	500	3	894.14	2680.41	795.423	61.0198	4475	4475	MCF7_12.RAW
	High															VIHDNFGIVEGLMTTVHAITATQK	Unambiguous	Glyceraldehyde-3-phosphate dehydrogenase OS=Homo sapiens GN=GAPDH PE=1 SV=3 - [G3P_HUMAN]	1	1	P04406	CID	1	0	1	6.07827	0	500	2	1297.88	2594.75	-235.75	98.7507	7630	7630	MCF7_10.RAW
					High											QLLLTADDRVNPCIGGVILFHETLYQK	Unambiguous	Fructose-bisphosphate aldolase A OS=Homo sapiens GN=ALDOA PE=1 SV=2 - [ALDOA_HUMAN]	1	1	P04075	CID	1	0	1	6.07685	1	500	3	1020.52	3059.55	954.902	86.6596	5852	5852	MCF7_14.RAW
	High															GSTPYGGVKLEDLIVKDGLTDVYNK	Unambiguous	Acetyl-CoA acetyltransferase, mitochondrial OS=Homo sapiens GN=ACAT1 PE=1 SV=1 - [THIL_HUMAN]	1	1	P24752	CID	1	0	1	6.07641	2	246	3	895.22	2683.65	835.466	70.4348	5250	5250	MCF7_10.RAW
				High												CPPGVVPACHNSKDTVTISGPQAPVFEFVEQLRK	Unambiguous	Fatty acid synthase OS=Homo sapiens GN=FASN PE=1 SV=3 - [FAS_HUMAN]	1	1	P49327	CID	1	0	1	6.07613	2	500	4	913.64	3651.54	189.566	83.8939	5857	5857	MCF7_13.RAW
	High															AVTEQGAELSNEERNLLSVAYKNVVGGR	Unambiguous	14-3-3 protein theta OS=Homo sapiens GN=YWHAQ PE=1 SV=1 - [1433T_HUMAN]	1	1	P27348	CID	1	0	1	6.07557	2	438	3	1001.6	3002.79	-254.059	76.1445	5800	5800	MCF7_10.RAW
								High								KFDLGQDVIDFTGHALALYR	Unambiguous	Rab GDP dissociation inhibitor alpha OS=Homo sapiens GN=GDI1 PE=1 SV=2 - [GDIA_HUMAN]|Rab GDP dissociation inhibitor beta OS=Homo sapiens GN=GDI2 PE=1 SV=2 - [GDIB_HUMAN]	2	2	P31150;P50395	CID	0.3914	0	1	6.07522	1	500	3	761.09	2281.25	908.464	94.416	7797	7797	MCF7_2.RAW
										High						ISLGLPVGAVINCADNTGAK	Unambiguous	60S ribosomal protein L23 OS=Homo sapiens GN=RPL23 PE=1 SV=1 - [RL23_HUMAN]	1	1	P62829	CID	1	0	1	6.07521	0	324	2	956.704	1912.4	-321.591	76.6251	4906	4906	MCF7_4.RAW
					High											TFNQVEIKPEMIGHYLGEFSITYKPVK	Unambiguous	40S ribosomal protein S15 OS=Homo sapiens GN=RPS15 PE=1 SV=2 - [RS15_HUMAN]	1	1	P62841	CID	1	0	1	6.07293	0	89	3	1057.5	3170.49	580.828	79.6907	5549	5549	MCF7_14.RAW
								High								GVVPLAGTDGETTTQGLDGLSER	Unambiguous	Fructose-bisphosphate aldolase C OS=Homo sapiens GN=ALDOC PE=1 SV=2 - [ALDOC_HUMAN]	1	1	P09972	CID	0.0511	0	1	6.07247	0	95	2	1138.12	2275.23	926.078	52.2446	3509	3509	MCF7_2.RAW
												High				SIQFVDWCPTGFKVGINYQPPTVVPGGDLAK	Unambiguous	Tubulin alpha-1B chain OS=Homo sapiens GN=TUBA1B PE=1 SV=1 - [TBA1B_HUMAN]	2	1	P68363	CID	1	0	1	6.07223	1	237	3	1112.54	3335.61	571.904	85.6051	6501	6501	MCF7_6.RAW
											High					GGMGSGGLATGIAGGLAGMGGIQNEKETMQSLNDR	Unambiguous	Keratin, type I cytoskeletal 18 OS=Homo sapiens GN=KRT18 PE=1 SV=2 - [K1C18_HUMAN]	1	1	P05783	CID	1	0	1	6.07223	1	236	3	1112.84	3336.51	277.999	71.6362	5267	5267	MCF7_5.RAW
						High										TANKDHLVTAYNHLFETKR	Unambiguous	Peptidyl-prolyl cis-trans isomerase FKBP3 OS=Homo sapiens GN=FKBP3 PE=1 SV=1 - [FKBP3_HUMAN]	1	1	Q00688	CID	1	0	1	6.07208	2	126	3	754.16	2260.47	1016.49	43.7479	3556	3556	MCF7_15.RAW
		High														SLLGKDVLFLKDCVGPEVEK	Unambiguous	Phosphoglycerate kinase 1 OS=Homo sapiens GN=PGK1 PE=1 SV=3 - [PGK1_HUMAN]	1	1	P00558	CID	1	0	1	6.07204	2	92	2	1094.83	2188.65	-244.613	74.3158	5705	5705	MCF7_11.RAW
High																YYGGAEVVDEIELLCQR	Unambiguous	Serine hydroxymethyltransferase, mitochondrial OS=Homo sapiens GN=SHMT2 PE=1 SV=3 - [GLYM_HUMAN]	1	1	P34897	CID	1	0	1	6.07198	0	500	2	978.636	1956.26	-343.848	114.177	8655	8655	MCF7_1.RAW
												High				NAAFGQSGGAGSDSNSPGNVQPNSAPSVESHPVLEK	Unambiguous	YTH domain-containing family protein 1 OS=Homo sapiens GN=YTHDF1 PE=1 SV=1 - [YTHD1_HUMAN]	1	1	Q9BYJ9	CID	1	0	1	6.07159	0	482	3	1165.84	3495.51	538.928	39.2674	2154	2154	MCF7_6.RAW
													High			KYTLPPGVDPTQVSSSLSPEGTLTVEAPMPK	Unambiguous	Heat shock protein beta-1 OS=Homo sapiens GN=HSPB1 PE=1 SV=2 - [HSPB1_HUMAN]	1	1	P04792	CID	1	0	1	6.07114	1	95	3	1076.84	3228.51	573.059	65.0669	5228	5228	MCF7_7.RAW
													High			GVMLAVDAVIAELKK	Unambiguous	60 kDa heat shock protein, mitochondrial OS=Homo sapiens GN=HSPD1 PE=1 SV=2 - [CH60_HUMAN]	1	1	P10809	CID	1	0	1	6.07093	1	77	2	778.694	1556.38	-339.456	91.8197	7850	7850	MCF7_7.RAW
												High				RPSTSQTVSTPAPVPVIESTEAIEAK	Unambiguous	Nucleoprotein TPR OS=Homo sapiens GN=TPR PE=1 SV=3 - [TPR_HUMAN]	1	1	P12270	CID	1	0	1	6.07056	0	393	3	899.76	2697.27	686.049	54.9481	3582	3582	MCF7_6.RAW
						High										FVHSENQHLVSPEALDFLDKLLR	Unambiguous	Casein kinase II subunit alpha OS=Homo sapiens GN=CSNK2A1 PE=1 SV=1 - [CSK21_HUMAN]	2	1	P68400	CID	1	0	1	6.07005	1	500	3	904.14	2710.41	1101.35	87.3943	7648	7648	MCF7_15.RAW
															High	VIGTLEEVHMPQNGINHPGITALAQAFAVNPLLR	Unambiguous	Ran GTPase-activating protein 1 OS=Homo sapiens GN=RANGAP1 PE=1 SV=1 - [RAGP1_HUMAN]	1	1	P46060	CID	1	0	1	6.06999	0	500	3	1208.6	3623.79	785.997	93.322	7841	7841	MCF7_9.RAW
										High						DLYANTVLSGGTTMYPGIADR	Unambiguous	Actin, cytoplasmic 1 OS=Homo sapiens GN=ACTB PE=1 SV=1 - [ACTB_HUMAN]	2	1	P60709	CID	1	0	1	6.06769	0	99	2	1108.14	2215.27	91.4885	66.2163	4020	4020	MCF7_4.RAW
	High															NHEEEISTLRGQVGGQVSVEVDSAPGTDLAK	Unambiguous	Keratin, type I cytoskeletal 19 OS=Homo sapiens GN=KRT19 PE=1 SV=4 - [K1C19_HUMAN]	1	1	P08727	CID	1	0	1	6.06582	1	500	3	1075.22	3223.65	328.195	50.8843	3360	3360	MCF7_10.RAW
										High						GADFLVTEVENGGSLGSK	Unambiguous	Pyruvate kinase PKM OS=Homo sapiens GN=PKM PE=1 SV=4 - [KPYM_HUMAN]	1	1	P14618	CID	0.425	0	1	6.06545	0	452	2	891.06	1781.11	694.337	65.1894	3941	3941	MCF7_4.RAW
												High				SQKELPTEPPYTAYVGNLPFNTVQGDIDAIFK	Unambiguous	Eukaryotic translation initiation factor 4H OS=Homo sapiens GN=EIF4H PE=1 SV=5 - [IF4H_HUMAN]	1	1	Q15056	CID	1	0	1	6.06517	1	500	3	1185.54	3554.61	510.778	100.578	7687	7687	MCF7_6.RAW
				High												GILGYTEHQVVSSDFNSDTHSSTFDAGAGIALNDHFVK	Unambiguous	Glyceraldehyde-3-phosphate dehydrogenase OS=Homo sapiens GN=GAPDH PE=1 SV=3 - [G3P_HUMAN]	1	1	P04406	CID	1	0	1	6.06435	0	500	4	1011.14	4041.54	1148.88	114.79	7045	7045	MCF7_13.RAW
			High													HIIENAKQDVDDEYGVSQALAR	Unambiguous	Transcription activator BRG1 OS=Homo sapiens GN=SMARCA4 PE=1 SV=2 - [SMCA4_HUMAN]	1	1	P51532	CID	1	0	1	6.06422	1	321	3	824.76	2472.27	424.402	45.9669	3065	3065	MCF7_12.RAW
			High													KYAHLVDVGQVGVNVPIPVPLPMFSFTGSR	Unambiguous	Methylmalonate-semialdehyde dehydrogenase [acylating], mitochondrial OS=Homo sapiens GN=ALDH6A1 PE=1 SV=2 - [MMSA_HUMAN]	1	1	Q02252	CID	1	0	1	6.06225	1	500	3	1076.58	3227.73	928.333	95.5501	6596	6596	MCF7_12.RAW
													High			KYTLPPGVDPTQVSSSLSPEGTLTVEAPMPK	Unambiguous	Heat shock protein beta-1 OS=Homo sapiens GN=HSPB1 PE=1 SV=2 - [HSPB1_HUMAN]	1	1	P04792	CID	1	0	1	6.0614	1	244	3	1076.84	3228.51	573.059	66.2257	5355	5355	MCF7_7.RAW
												High				YGINTTDIFQTVDLWEGK	Unambiguous	Transgelin-2 OS=Homo sapiens GN=TAGLN2 PE=1 SV=3 - [TAGL2_HUMAN]	1	1	P37802	CID	1	0	1	6.05798	0	500	2	1050.23	2099.46	-272.869	90.5026	6911	6911	MCF7_6.RAW
			High													KPTDGASSSNCVTDISHLVR	Unambiguous	Nuclear autoantigenic sperm protein OS=Homo sapiens GN=NASP PE=1 SV=2 - [NASP_HUMAN]	1	1	P49321	CID	1	0	1	6.05726	0	386	3	697.76	2091.27	2030.72	50.6539	3518	3518	MCF7_12.RAW
		High														TKDLPVTEAVFSALVTGHAR	Unambiguous	Leucine-rich PPR motif-containing protein, mitochondrial OS=Homo sapiens GN=LRPPRC PE=1 SV=3 - [LPPRC_HUMAN]	1	1	P42704	CID	1	0	1	6.05706	1	247	3	704.505	2111.5	-305.109	75.1996	5789	5789	MCF7_11.RAW
								High								QVTITGSAASISLAQYLINAR	Unambiguous	Poly(rC)-binding protein 1 OS=Homo sapiens GN=PCBP1 PE=1 SV=2 - [PCBP1_HUMAN]	1	1	Q15365	CID	1	0	1	6.05605	0	383	3	726.082	2176.23	-442.094	81.8357	6644	6644	MCF7_2.RAW
												High				SGGGTGEEPGSQGLNGEAGPEDSTRETPSQENGPTAK	Unambiguous	Protein phosphatase 1G OS=Homo sapiens GN=PPM1G PE=1 SV=1 - [PPM1G_HUMAN]	1	1	O15355	CID	1	0	1	6.05596	1	500	3	1196.5	3587.49	530.869	29.0193	1362	1362	MCF7_6.RAW
													High			VPFIHVGNQVVSELGPIVQFVK	Unambiguous	Metaxin-2 OS=Homo sapiens GN=MTX2 PE=1 SV=1 - [MTX2_HUMAN]	1	1	O75431	CID	1	0	1	6.05517	0	500	3	802.501	2405.49	-359.677	89.4328	7650	7650	MCF7_7.RAW
											High					GIVDQSQQAYQEAFEISK	Unambiguous	14-3-3 protein zeta/delta OS=Homo sapiens GN=YWHAZ PE=1 SV=1 - [1433Z_HUMAN]	1	1	P63104	CID	1	0	1	6.05402	0	208	2	1020.66	2040.3	-334.626	61.6808	4277	4277	MCF7_5.RAW
						High										RSGVAYIAAPSGSAADKVVIEACDELGIILAHTNLR	Unambiguous	Bifunctional purine biosynthesis protein PURH OS=Homo sapiens GN=ATIC PE=1 SV=3 - [PUR9_HUMAN]	1	1	P31939	CID	1	0	1	6.05379	2	500	4	920.745	3679.96	-268.167	113.665	8939	8939	MCF7_15.RAW
													High			GVGAAATAVTQALNELLQHVK	Unambiguous	Talin-1 OS=Homo sapiens GN=TLN1 PE=1 SV=3 - [TLN1_HUMAN]	1	1	Q9Y490	CID	1	0	1	6.05335	0	500	2	1046.74	2092.47	629.371	107.132	9005	9005	MCF7_7.RAW
										High						ISPDRVYINYYDMNAANVGWNNSTFA	Unambiguous	Macrophage migration inhibitory factor OS=Homo sapiens GN=MIF PE=1 SV=4 - [MIF_HUMAN]	1	1	P14174	CID	1	0	1	6.05313	1	287	3	999.72	2997.15	593.036	76.5595	4900	4900	MCF7_4.RAW
															High	NVLSDSRPAMAPGSSHLGAPASTTTAADATPSGSLAR	Unambiguous	Coronin-1B OS=Homo sapiens GN=CORO1B PE=1 SV=1 - [COR1B_HUMAN]	1	1	Q9BR76	CID	1	0	1	6.05237	0	113	3	1175.22	3523.65	261.41	43.9948	3314	3314	MCF7_9.RAW
		High														VIGMHYFSPVDKMQLLEIITTEK	Unambiguous	Trifunctional enzyme subunit alpha, mitochondrial OS=Homo sapiens GN=HADHA PE=1 SV=2 - [ECHA_HUMAN]	1	1	P40939	CID	1	0	1	6.05207	1	500	3	898.56	2693.67	466.452	82.4927	6435	6435	MCF7_11.RAW
															High	ELRFEIGEGENLDLPYGLER	Unambiguous	Peptidyl-prolyl cis-trans isomerase FKBP4 OS=Homo sapiens GN=FKBP4 PE=1 SV=3 - [FKBP4_HUMAN]	1	1	Q02790	CID	1	0	1	6.05146	1	424	3	784.42	2351.25	881.752	73.4562	6231	6231	MCF7_9.RAW
								High								LLDFGSLSNLQVTQPTVGMNFK	Unambiguous	40S ribosomal protein S17-like OS=Homo sapiens GN=RPS17L PE=1 SV=1 - [RS17L_HUMAN]	1	1	P0CW22	CID	1	0	1	6.05088	0	350	3	804.34	2411.01	728.773	81.1841	6581	6581	MCF7_2.RAW
													High			VILDLTPNYRGENSWFSTQVDTVATK	Unambiguous	4F2 cell-surface antigen heavy chain OS=Homo sapiens GN=SLC3A2 PE=1 SV=3 - [4F2_HUMAN]	1	1	P08195	CID	1	0	1	6.04965	1	250	3	985.86	2955.57	364.027	73.5039	6114	6114	MCF7_7.RAW
		High														DRLPLAVVGSNTIIEVNGKR	Unambiguous	Septin-7 OS=Homo sapiens GN=SEPT7 PE=1 SV=2 - [SEPT7_HUMAN]	1	1	Q16181	CID	1	0	1	6.04849	2	500	3	718.46	2153.37	994.214	58.9465	4275	4275	MCF7_11.RAW
											High					GVVPLAGTDGETTTQGLDGLSER	Unambiguous	Fructose-bisphosphate aldolase C OS=Homo sapiens GN=ALDOC PE=1 SV=2 - [ALDOC_HUMAN]	1	1	P09972	CID	0.0331	0	1	6.04832	0	89	2	1136.28	2271.55	-694.154	53.7979	3490	3490	MCF7_5.RAW
													High			FGLALAVAGGVVNSALYNVDAGHR	Unambiguous	Prohibitin OS=Homo sapiens GN=PHB PE=1 SV=1 - [PHB_HUMAN]	1	1	P35232	CID	1	0	1	6.04765	0	500	2	1186.26	2371.51	110.015	88.2323	7546	7546	MCF7_7.RAW
High																FFEGPVTGIFSGYVNSMLQEYAK	Unambiguous	Exportin-2 OS=Homo sapiens GN=CSE1L PE=1 SV=3 - [XPO2_HUMAN]	1	1	P55060	CID	1	0	1	6.04729	0	344	3	862.68	2586.03	689.284	124.492	9522	9522	MCF7_1.RAW
								High								ESPLSLYNEELVSMNVQGDYEPTDATGFININSLR	Unambiguous	Argininosuccinate synthase OS=Homo sapiens GN=ASS1 PE=1 SV=2 - [ASSY_HUMAN]	1	1	P00966	CID	1	0	1	6.04584	0	500	3	1306.5	3917.49	415.058	89.6401	7362	7362	MCF7_2.RAW
												High				WGDAGAEYVVESTGVFTTMEK	Unambiguous	Glyceraldehyde-3-phosphate dehydrogenase OS=Homo sapiens GN=GAPDH PE=1 SV=3 - [G3P_HUMAN]	1	1	P04406	CID	1	0	1	6.04548	0	170	2	1139.16	2277.31	120.59	75.5494	5588	5588	MCF7_6.RAW
														High		NHTLALTETGSVFAFGENK	Unambiguous	Protein RCC2 OS=Homo sapiens GN=RCC2 PE=1 SV=2 - [RCC2_HUMAN]	1	1	Q9P258	CID	1	0	1	6.04519	0	165	2	1018.66	2036.31	149.433	50.97	4515	4515	MCF7_8.RAW
															High	SAPELKTGISDVFAKNDLAVVDVR	Unambiguous	Nucleolin OS=Homo sapiens GN=NCL PE=1 SV=3 - [NUCL_HUMAN]	1	1	P19338	CID	1	0	1	6.04391	2	178	3	849.18	2545.53	455.118	66.8949	5621	5621	MCF7_9.RAW
	High															VLEDSDLKKSDIDEIVLVGGSTR	Unambiguous	78 kDa glucose-regulated protein OS=Homo sapiens GN=HSPA5 PE=1 SV=2 - [GRP78_HUMAN]	1	1	P11021	CID	1	0	1	6.0431	2	87	2	1244.38	2487.76	-223.443	56.5906	3910	3910	MCF7_10.RAW
				High												GRVFEVSLADLQNDEVAFRK	Unambiguous	40S ribosomal protein S3a OS=Homo sapiens GN=RPS3A PE=1 SV=2 - [RS3A_HUMAN]	1	1	P61247	CID	1	0	1	6.04165	2	500	3	765.78	2295.33	928.759	67.9319	4994	4994	MCF7_13.RAW
High																AGAAPYVQAFDSLLAGPVAEYLK	Unambiguous	Adenylyl cyclase-associated protein 1 OS=Homo sapiens GN=CAP1 PE=1 SV=5 - [CAP1_HUMAN]	1	1	Q01518	CID	1	0	1	6.04095	0	224	2	1175.76	2350.51	-304.937	124.266	9502	9502	MCF7_1.RAW
															High	IGGIGTVPVGRVETGVLKPGMVVTFAPVNVTTEVK	Unambiguous	Elongation factor 1-alpha 1 OS=Homo sapiens GN=EEF1A1 PE=1 SV=1 - [EF1A1_HUMAN]	2	1	P68104	CID	1	0	1	6.04031	1	354	3	1175.3	3523.89	541.69	75.5219	6422	6422	MCF7_9.RAW
												High				VNVTVDYIRPASPATETVPAFSER	Unambiguous	Staphylococcal nuclease domain-containing protein 1 OS=Homo sapiens GN=SND1 PE=1 SV=1 - [SND1_HUMAN]	1	1	Q7KZF4	CID	1	0	1	6.04024	0	308	3	874.46	2621.37	772.126	57.4206	3824	3824	MCF7_6.RAW
		High														MKLTQTDELGALLAVLKK	Unambiguous	HEAT repeat-containing protein 6 OS=Homo sapiens GN=HEATR6 PE=1 SV=1 - [HEAT6_HUMAN]	1	1	Q6AI08	CID	1	0	1	6.04009	2	500	3	657.831	1971.48	-342.007	81.8106	6378	6378	MCF7_11.RAW
				High												LAEQFVLLNLVYETTDKHLSPDGQYVPR	Unambiguous	Anterior gradient protein 2 homolog OS=Homo sapiens GN=AGR2 PE=1 SV=1 - [AGR2_HUMAN]	1	1	O95994	CID	1	0	1	6.04002	1	500	4	812.6	3247.38	521.636	93.0856	6264	6264	MCF7_13.RAW
						High										FMQASEDLLKEHYVDLKDRPFFAGLVK	Unambiguous	Nucleoside diphosphate kinase A OS=Homo sapiens GN=NME1 PE=1 SV=1 - [NDKA_HUMAN]	1	1	P15531	CID	1	0	1	6.03987	2	48	3	1065.98	3195.93	-224.934	72.2632	6497	6497	MCF7_15.RAW
					High											FLVLNYKDKFEPGILQLSQWFK	Unambiguous	Prostaglandin reductase 2 OS=Homo sapiens GN=PTGR2 PE=1 SV=1 - [PTGR2_HUMAN]	1	1	Q8N8N7	CID	1	0	1	6.039	2	107	3	905.86	2715.57	769.68	95.8023	6251	6251	MCF7_14.RAW
						High										IKLHQEDNDYINASLIKMEEAQR	Unambiguous	Tyrosine-protein phosphatase non-receptor type 1 OS=Homo sapiens GN=PTPN1 PE=1 SV=1 - [PTN1_HUMAN]	1	1	P18031	CID	1	0	1	6.03873	2	169	3	920.88	2760.63	812.307	53.7125	4616	4616	MCF7_15.RAW
						High										AADLQLEMTQKPHKKPGPGEPLVFGK	Unambiguous	Branched-chain-amino-acid aminotransferase, mitochondrial OS=Homo sapiens GN=BCAT2 PE=1 SV=2 - [BCAT2_HUMAN]	1	1	O15382	CID	1	0	1	6.03761	1	369	3	940.2	2818.59	735.314	44.6954	3661	3661	MCF7_15.RAW
															High	KIGYNPDTVAFVPISGWNGDNMLEPSANMPWFK	Unambiguous	Elongation factor 1-alpha 1 OS=Homo sapiens GN=EEF1A1 PE=1 SV=1 - [EF1A1_HUMAN]	2	1	P68104	CID	1	0	1	6.03712	1	500	3	1233.22	3697.65	508.195	93.0508	7824	7824	MCF7_9.RAW
													High			SQKELPTEPPYTAYVGNLPFNTVQGDIDAIFK	Unambiguous	Eukaryotic translation initiation factor 4H OS=Homo sapiens GN=EIF4H PE=1 SV=5 - [IF4H_HUMAN]	1	1	Q15056	CID	1	0	1	6.03657	1	500	3	1185.2	3553.59	223.891	100.744	8576	8576	MCF7_7.RAW
				High												GFGVDHGQVAEQSAGVLHLR	Unambiguous	Malonyl-CoA decarboxylase, mitochondrial OS=Homo sapiens GN=MLYCD PE=1 SV=3 - [DCMC_HUMAN]	1	1	O95822	CID	1	0	1	6.03639	0	338	3	694.1	2080.29	1551.7	49.0206	3450	3450	MCF7_13.RAW
				High												VIHDNFGIVEGLMTTVHAITATQK	Unambiguous	Glyceraldehyde-3-phosphate dehydrogenase OS=Homo sapiens GN=GAPDH PE=1 SV=3 - [G3P_HUMAN]	1	1	P04406	CID	1	0	1	6.03625	0	500	2	1299.48	2597.95	997.967	97.1996	6433	6433	MCF7_13.RAW
		High														IKELNNTCEPVVTQPKPK	Unambiguous	Heat shock protein 105 kDa OS=Homo sapiens GN=HSPH1 PE=1 SV=1 - [HS105_HUMAN]	1	1	Q92598	CID	1	0	1	6.03577	1	228	3	679.813	2037.42	-332.063	31.7335	1730	1730	MCF7_11.RAW
												High				TGISDVFAKNDLAVVDVR	Unambiguous	Nucleolin OS=Homo sapiens GN=NCL PE=1 SV=3 - [NUCL_HUMAN]	1	1	P19338	CID	1	0	1	6.03542	1	89	2	959.726	1918.45	-301.419	65.6894	4640	4640	MCF7_6.RAW
													High			LFDHPESPTPNPTEPLFLAQAEVYK	Unambiguous	Fatty acid synthase OS=Homo sapiens GN=FASN PE=1 SV=3 - [FAS_HUMAN]	1	1	P49327	CID	1	0	1	6.03476	0	236	3	947.159	2839.46	-334.951	72.9322	6055	6055	MCF7_7.RAW
			High													ILENEKDLEEAEEYKEAR	Unambiguous	Tubulin-specific chaperone A OS=Homo sapiens GN=TBCA PE=1 SV=3 - [TBCA_HUMAN]	1	1	O75347	CID	1	0	1	6.03367	2	73	3	736.466	2207.38	-309.383	38.4848	2368	2368	MCF7_12.RAW
				High												FYGDEEKDKGLQTSQDAR	Unambiguous	Calreticulin OS=Homo sapiens GN=CALR PE=1 SV=1 - [CALR_HUMAN]	1	1	P27797	CID	1	0	1	6.03354	2	169	2	1043.71	2086.41	-267.199	27.4463	1556	1556	MCF7_13.RAW
		High														HIAQLAGNSDLILPVPAFNVINGGSHAGNK	Unambiguous	Gamma-enolase OS=Homo sapiens GN=ENO2 PE=1 SV=3 - [ENOG_HUMAN]	1	1	P09104	CID	1	0	1	6.03289	0	346	3	1009.9	3027.69	1018.58	75.6904	5833	5833	MCF7_11.RAW
													High			YNEDLELEDAIHTAILTLK	Unambiguous	Proteasome subunit alpha type-2 OS=Homo sapiens GN=PSMA2 PE=1 SV=2 - [PSA2_HUMAN]	1	1	P25787	CID	1	0	1	6.03266	0	249	2	1100.77	2200.53	-274.193	95.4998	8167	8167	MCF7_7.RAW
						High										FAHTNVESLVNEYDDNGEGIILFRPSHLTNK	Unambiguous	Protein disulfide-isomerase A3 OS=Homo sapiens GN=PDIA3 PE=1 SV=4 - [PDIA3_HUMAN]	1	1	P30101	CID	1	0	1	6.03226	0	237	3	1177.58	3530.73	280.587	72.5812	6528	6528	MCF7_15.RAW
					High											HIQEHYGGTATFYLSQAADGAK	Unambiguous	Galactokinase OS=Homo sapiens GN=GALK1 PE=1 SV=1 - [GALK1_HUMAN]	1	1	P51570	CID	1	0	1	6.03126	0	500	2	1183.24	2365.47	148.766	48.1963	3164	3164	MCF7_14.RAW
		High														KYGGPPPDSVYSGVQPGIGTEVFVGKIPR	Unambiguous	Heterogeneous nuclear ribonucleoprotein R OS=Homo sapiens GN=HNRNPR PE=1 SV=1 - [HNRPR_HUMAN]	1	1	O43390	CID	1	0	1	6.03098	2	405	3	1001.56	3002.67	362.053	62.2232	4581	4581	MCF7_11.RAW
High																LGDPAEYAHLVQAIIENPFLNGEVIR	Unambiguous	3-hydroxyacyl-CoA dehydrogenase type-2 OS=Homo sapiens GN=HSD17B10 PE=1 SV=3 - [HCD2_HUMAN]	1	1	Q99714	CID	1	0	1	6.0294	0	226	3	960.76	2880.27	609.508	126.482	9689	9689	MCF7_1.RAW
														High		FVHFIDAPSLALIMPIVQR	Unambiguous	Translational activator GCN1 OS=Homo sapiens GN=GCN1L1 PE=1 SV=6 - [GCN1L_HUMAN]	1	1	Q92616	CID	1	0	1	6.02813	0	500	2	1083.8	2166.59	-286.207	82.8181	7408	7408	MCF7_8.RAW
		High														HLVMGDIPAAVNAFQEAASLLGKK	Unambiguous	Nuclear autoantigenic sperm protein OS=Homo sapiens GN=NASP PE=1 SV=2 - [NASP_HUMAN]	1	1	P49321	CID	1	0	1	6.02788	1	500	3	828.16	2482.47	858.951	94.1359	7331	7331	MCF7_11.RAW
					High											HIADLAGNSEVILPVPAFNVINGGSHAGNKLAMQEFMILPVGAANFR	Unambiguous	Alpha-enolase OS=Homo sapiens GN=ENO1 PE=1 SV=2 - [ENOA_HUMAN]	1	1	P06733	CID	1	0	1	6.02685	1	500	3	1635.18	4903.53	609.002	97.9125	6343	6343	MCF7_14.RAW
															High	RLLEDGEDFNLGDALDSSNSMQTIQK	Unambiguous	Keratin, type I cytoskeletal 18 OS=Homo sapiens GN=KRT18 PE=1 SV=2 - [K1C18_HUMAN]	1	1	P05783	CID	1	0	1	6.0267	1	268	3	966.76	2898.27	656.391	64.9475	5426	5426	MCF7_9.RAW
		High														DHASIQMNVAEVDKVTGR	Unambiguous	40S ribosomal protein S21 OS=Homo sapiens GN=RPS21 PE=1 SV=1 - [RS21_HUMAN]	1	1	P63220	CID	1	0	1	6.02649	1	93	2	985.244	1969.48	-251.198	45.4518	2984	2984	MCF7_11.RAW
			High													SKAAWEAGKFGNEVIPVTVTVK	Unambiguous	Acetyl-CoA acetyltransferase, mitochondrial OS=Homo sapiens GN=ACAT1 PE=1 SV=1 - [THIL_HUMAN]	1	1	P24752	CID	1	0	1	6.02306	2	500	3	778.16	2332.47	512.168	58.1312	4209	4209	MCF7_12.RAW
				High												RPQYSNPPVQGEVMEGADNQGAGEQGRPVR	Unambiguous	Nuclease-sensitive element-binding protein 1 OS=Homo sapiens GN=YBX1 PE=1 SV=3 - [YBOX1_HUMAN]	1	1	P67809	CID	1	0	1	6.02296	0	500	3	1075.56	3224.67	352.14	34.6789	2159	2159	MCF7_13.RAW
		High														AVLSAEQLRDEEVHAGLGELLR	Unambiguous	Serpin H1 OS=Homo sapiens GN=SERPINH1 PE=1 SV=2 - [SERPH_HUMAN]	1	1	P50454	CID	1	0	1	6.02282	1	115	3	802.224	2404.66	-258.705	66.6186	4992	4992	MCF7_11.RAW
						High										NKLDHYAIIKFPLTTESAMK	Unambiguous	60S ribosomal protein L23a OS=Homo sapiens GN=RPL23A PE=1 SV=1 - [RL23A_HUMAN]	1	1	P62750	CID	1	0	1	6.02267	2	103	2	1160.82	2320.63	170.497	58.9568	5168	5168	MCF7_15.RAW
					High											FWEVISDEHGIDPTGTYHGDSDLQLER	Unambiguous	Tubulin beta-4B chain OS=Homo sapiens GN=TUBB4B PE=1 SV=1 - [TBB4B_HUMAN]	2	1	P68371	CID	1	0	1	6.02226	0	413	3	1040.28	3118.83	770.202	63.7321	4504	4504	MCF7_14.RAW
								High								WGDAGAEYVVESTGVFTTMEK	Unambiguous	Glyceraldehyde-3-phosphate dehydrogenase OS=Homo sapiens GN=GAPDH PE=1 SV=3 - [G3P_HUMAN]	1	1	P04406	CID	1	0	1	6.02131	0	87	2	1138.7	2276.39	-286.127	76.1148	6079	6079	MCF7_2.RAW
				High												GILGYTEHQVVSSDFNSDTHSSTFDAGAGIALNDHFVK	Unambiguous	Glyceraldehyde-3-phosphate dehydrogenase OS=Homo sapiens GN=GAPDH PE=1 SV=3 - [G3P_HUMAN]	1	1	P04406	CID	1	0	1	6.02118	0	500	4	1010.9	4040.58	911.562	99.2007	6508	6508	MCF7_13.RAW
	High															VIHDNFGIVEGLMTTVHAITATQK	Unambiguous	Glyceraldehyde-3-phosphate dehydrogenase OS=Homo sapiens GN=GAPDH PE=1 SV=3 - [G3P_HUMAN]	1	1	P04406	CID	1	0	1	6.02046	0	210	3	865.857	2595.55	75.0955	97.9062	7571	7571	MCF7_10.RAW
		High														LKPAFIKPYGTVTAANSSFLTDGASAMLIMAEEK	Unambiguous	Trifunctional enzyme subunit beta, mitochondrial OS=Homo sapiens GN=HADHB PE=1 SV=3 - [ECHB_HUMAN]	1	1	P55084	CID	1	0	1	6.02043	0	500	3	1192.3	3574.89	572.705	86.9216	6798	6798	MCF7_11.RAW
														High		ERLEQQVPVNQVFGQDEMIDVIGVTK	Unambiguous	60S ribosomal protein L3 OS=Homo sapiens GN=RPL3 PE=1 SV=2 - [RL3_HUMAN]	1	1	P39023	CID	1	0	1	6.01997	1	233	3	991.5	2972.49	324.962	62.155	5624	5624	MCF7_8.RAW
		High														EEIHKDLLVTGAYEISDQSGGAGGLR	Unambiguous	Transmembrane emp24 domain-containing protein 10 OS=Homo sapiens GN=TMED10 PE=1 SV=2 - [TMEDA_HUMAN]	1	1	P49755	CID	1	0	1	6.01971	1	500	3	906.16	2716.47	407.48	54.3796	3844	3844	MCF7_11.RAW
												High				YALQMEQLNGILLHLESELAQTR	Unambiguous	Keratin, type I cytoskeletal 18 OS=Homo sapiens GN=KRT18 PE=1 SV=2 - [K1C18_HUMAN]	1	1	P05783	CID	1	0	1	6.01761	0	199	3	892.12	2674.35	1478.26	94.7727	7258	7258	MCF7_6.RAW
High																TLSSSTQASIEIDSLYEGIDFYTSITR	Unambiguous	Heat shock cognate 71 kDa protein OS=Homo sapiens GN=HSPA8 PE=1 SV=1 - [HSP7C_HUMAN]	1	1	P11142	CID	1	0	1	6.01736	0	400	3	1000.68	3000.03	855.938	118.912	9062	9062	MCF7_1.RAW
					High											SGVAYIAAPSGSAADKVVIEACDELGIILAHTNLR	Unambiguous	Bifunctional purine biosynthesis protein PURH OS=Homo sapiens GN=ATIC PE=1 SV=3 - [PUR9_HUMAN]	1	1	P31939	CID	1	0	1	6.01611	1	500	3	1176.88	3528.63	1072.24	118.983	7175	7175	MCF7_14.RAW
				High												FWEVISDEHGIDPTGTYHGDSDLQLDR	Unambiguous	Tubulin beta chain OS=Homo sapiens GN=TUBB PE=1 SV=2 - [TBB5_HUMAN]	1	1	P07437	CID	1	0	1	6.01603	0	500	3	1035.46	3104.37	630.652	63.9311	4686	4686	MCF7_13.RAW
					High											IIAQKIYGADDIELLPEAQHKAEVYTK	Unambiguous	C-1-tetrahydrofolate synthase, cytoplasmic OS=Homo sapiens GN=MTHFD1 PE=1 SV=3 - [C1TC_HUMAN]	1	1	P11586	CID	1	0	1	6.01419	2	500	3	1020.54	3059.61	972.362	59.1069	4132	4132	MCF7_14.RAW
															High	SALSGHLETVILGLLKTPAQYDASELK	Unambiguous	Annexin A2 OS=Homo sapiens GN=ANXA2 PE=1 SV=2 - [ANXA2_HUMAN]	2	1	P07355	CID	1	0	1	6.01416	1	500	3	952.86	2856.57	703.388	96.4694	8044	8044	MCF7_9.RAW
												High				LLPCLHSACSACLGPAAPAAANSSGDGGAAGDGTVVDCPVCK	Unambiguous	Transcription intermediary factor 1-beta OS=Homo sapiens GN=TRIM28 PE=1 SV=5 - [TIF1B_HUMAN]	1	1	Q13263	CID	1	0	1	6.01415	0	500	3	1275.22	3823.65	-807.43	67.2758	4794	4794	MCF7_6.RAW
						High										KIIKDGEQHEDLNEVAK	Unambiguous	Apoptosis-inducing factor 1, mitochondrial OS=Homo sapiens GN=AIFM1 PE=1 SV=1 - [AIFM1_HUMAN]	1	1	O95831	CID	1	0	1	6.01407	2	500	3	655.785	1965.34	-347.332	23.4355	1483	1483	MCF7_15.RAW
	High															IPNVDVLVGYADIHGDLLPINNDDNYHK	Unambiguous	Partitioning defective 6 homolog beta OS=Homo sapiens GN=PARD6B PE=1 SV=1 - [PAR6B_HUMAN]	1	1	Q9BYG5	CID	1	0	1	6.01332	0	500	3	1045.88	3135.63	659.015	78.9141	6055	6055	MCF7_10.RAW
	High															TLSFGSDLNYATREDAPIGPHLQSMPSEQIR	Unambiguous	Eukaryotic translation initiation factor 3 subunit A OS=Homo sapiens GN=EIF3A PE=1 SV=1 - [EIF3A_HUMAN]	1	1	Q14152	CID	1	0	1	6.01187	1	328	3	1144.92	3432.75	604.678	62.7455	4502	4502	MCF7_10.RAW
		High														GVEVTVGHEQEEGGKWPYAGTAEAIK	Unambiguous	ES1 protein homolog, mitochondrial OS=Homo sapiens GN=C21orf33 PE=1 SV=3 - [ES1_HUMAN]	1	1	P30042	CID	1	0	1	6.0111	1	255	3	915.18	2743.53	433.153	46.7857	3109	3109	MCF7_11.RAW
												High				LTAQVASLTSELTTLNATIQQQDQELAGLKQQAK	Unambiguous	Nuclear mitotic apparatus protein 1 OS=Homo sapiens GN=NUMA1 PE=1 SV=2 - [NUMA1_HUMAN]	1	1	Q14980	CID	1	0	1	6.0107	1	500	3	1214.64	3641.91	265.269	90.4623	6908	6908	MCF7_6.RAW
											High					WGDAGAEYVVESTGVFTTMEK	Unambiguous	Glyceraldehyde-3-phosphate dehydrogenase OS=Homo sapiens GN=GAPDH PE=1 SV=3 - [G3P_HUMAN]	1	1	P04406	CID	1	0	1	6.0093	0	154	2	1138.71	2276.41	-274.648	79.0646	5967	5967	MCF7_5.RAW
															High	QLYEEEIRELQSQISDTSVVLSMDNSR	Unambiguous	Keratin, type II cytoskeletal 8 OS=Homo sapiens GN=KRT8 PE=1 SV=7 - [K2C8_HUMAN]	1	1	P05787	CID	0.3394	0	1	6.00901	1	500	3	1057.78	3171.33	565.554	85.0979	7241	7241	MCF7_9.RAW
															High	KGVNLPGAAVDLPAVSEKDIQDLK	Unambiguous	Pyruvate kinase PKM OS=Homo sapiens GN=PKM PE=1 SV=4 - [KPYM_HUMAN]	1	1	P14618	CID	1	0	1	6.00846	2	33	3	826.82	2478.45	437.502	65.2929	5459	5459	MCF7_9.RAW
High																KEAESCDCLQGFQLTHSLGGGTGSGMGTLLLSK	Unambiguous	Tubulin beta-4B chain OS=Homo sapiens GN=TUBB4B PE=1 SV=1 - [TBB4B_HUMAN]|Tubulin beta chain OS=Homo sapiens GN=TUBB PE=1 SV=2 - [TBB5_HUMAN]|Tubulin beta-8 chain OS=Homo sapiens GN=TUBB8 PE=1 SV=2 - [TBB8_HUMAN]	5	3	P68371;P07437;Q3ZCM7	CID	1	0	1	6.00766	1	500	3	1109.16	3325.47	-36.3392	94.3722	6812	6812	MCF7_1.RAW
High																KEAESCDCLQGFQLTHSLGGGTGSGMGTLLISK	Unambiguous	Tubulin beta-4B chain OS=Homo sapiens GN=TUBB4B PE=1 SV=1 - [TBB4B_HUMAN]|Tubulin beta chain OS=Homo sapiens GN=TUBB PE=1 SV=2 - [TBB5_HUMAN]|Tubulin beta-8 chain OS=Homo sapiens GN=TUBB8 PE=1 SV=2 - [TBB8_HUMAN]	5	3	P68371;P07437;Q3ZCM7	CID	1	0	1	6.00766	1	500	3	1109.16	3325.47	-36.3392	94.3722	6812	6812	MCF7_1.RAW
				High												LKKEDIYAVEIVGGATR	Unambiguous	Heat shock 70 kDa protein 4 OS=Homo sapiens GN=HSPA4 PE=1 SV=4 - [HSP74_HUMAN]	1	1	P34932	CID	1	0	1	6.00758	2	354	2	931.277	1861.55	-264.477	49.2837	3472	3472	MCF7_13.RAW
														High		KEGGLGPLNIPLLADVTR	Unambiguous	Peroxiredoxin-2 OS=Homo sapiens GN=PRDX2 PE=1 SV=5 - [PRDX2_HUMAN]	1	1	P32119	CID	1	0	1	6.00701	1	274	2	931.768	1862.53	-290.112	72.3196	6550	6550	MCF7_8.RAW
										High						GGMGSGGLATGIAGGLAGMGGIQNEK	Unambiguous	Keratin, type I cytoskeletal 18 OS=Homo sapiens GN=KRT18 PE=1 SV=2 - [K1C18_HUMAN]	1	1	P05783	CID	1	0	1	6.00694	0	500	3	754.64	2261.91	355.455	68.015	4169	4169	MCF7_4.RAW
	High															APHLVGPHLGLETGNGGGVINLNAFDPTLPK	Unambiguous	Fumarylacetoacetate hydrolase domain-containing protein 2B OS=Homo sapiens GN=FAHD2B PE=2 SV=1 - [FAH2B_HUMAN]	2	1	Q6P2I3	CID	1	0	1	6.00673	0	500	3	1036.28	3106.83	378.938	75.7872	5764	5764	MCF7_10.RAW
			High													SNAHYNLQNAFNLAEQHLGLTK	Unambiguous	Spectrin beta chain, non-erythrocytic 1 OS=Homo sapiens GN=SPTBN1 PE=1 SV=2 - [SPTB2_HUMAN]	1	1	Q01082	CID	1	0	1	6.00635	0	500	3	828.96	2484.87	653.064	74.9034	5538	5538	MCF7_12.RAW
		High														VQLLHKEQTVSETLGPGGEAVR	Unambiguous	Protein FAM83H OS=Homo sapiens GN=FAM83H PE=1 SV=3 - [FA83H_HUMAN]	1	1	Q6ZRV2	CID	1	0	1	6.00621	1	470	3	783.2	2347.58	-286.419	40.7061	2541	2541	MCF7_11.RAW
						High										KMNLGVGAYRDDNGKPYVLPSVR	Unambiguous	Aspartate aminotransferase, mitochondrial OS=Homo sapiens GN=GOT2 PE=1 SV=3 - [AATM_HUMAN]	1	1	P00505	CID	1	0	1	6.00609	2	218	3	851.18	2551.53	860.671	47.7093	3985	3985	MCF7_15.RAW
												High				LIIVSNPVDILTYVAWK	Unambiguous	L-lactate dehydrogenase A chain OS=Homo sapiens GN=LDHA PE=1 SV=2 - [LDHA_HUMAN]	2	1	P00338	CID	1	0	1	6.0048	0	500	3	648.456	1943.35	-394.549	105.707	7971	7971	MCF7_6.RAW
												High				LLIVSNPVDILTYVAWK	Unambiguous	L-lactate dehydrogenase A chain OS=Homo sapiens GN=LDHA PE=1 SV=2 - [LDHA_HUMAN]	2	1	P00338	CID	1	0	1	6.0048	0	500	3	648.456	1943.35	-394.549	105.707	7971	7971	MCF7_6.RAW
											High					FAAEEFKVPAATSAIITNDGIGINPAQTAGNVFLK	Unambiguous	Ubiquitin-fold modifier 1 OS=Homo sapiens GN=UFM1 PE=1 SV=1 - [UFM1_HUMAN]	1	1	P61960	CID	1	0	1	6.00435	1	299	3	1193.22	3577.65	494.972	85.0996	6526	6526	MCF7_5.RAW
													High			LLQIIERYPEETLSLMTK	Unambiguous	DNA-dependent protein kinase catalytic subunit OS=Homo sapiens GN=PRKDC PE=1 SV=3 - [PRKDC_HUMAN]	1	1	P78527	CID	1	0	1	6.0039	1	360	3	726.149	2176.43	-347.413	79.9306	6763	6763	MCF7_7.RAW
				High												AKDYENAIKFYSQAIELNPSNAIYYGNR	Unambiguous	Serine/threonine-protein phosphatase 5 OS=Homo sapiens GN=PPP5C PE=1 SV=1 - [PPP5_HUMAN]	1	1	P53041	CID	1	0	1	6.00352	2	347	3	1085.66	3254.97	727.914	74.8068	5432	5432	MCF7_13.RAW
												High				TAVVVGTITDDVRVQEVPK	Unambiguous	60S ribosomal protein L18 OS=Homo sapiens GN=RPL18 PE=1 SV=2 - [RL18_HUMAN]	1	1	Q07020	CID	1	0	1	6.00266	1	339	2	1013.28	2025.56	-277.899	52.3006	3329	3329	MCF7_6.RAW
	High															IQHSITAQDHQPTPDSCIISMVVGQLK	Unambiguous	Nuclear transport factor 2 OS=Homo sapiens GN=NUTF2 PE=1 SV=1 - [NTF2_HUMAN]	1	1	P61970	CID	1	0	1	6.0022	0	477	3	983.52	2948.55	700.052	81.0633	6246	6246	MCF7_10.RAW
		High														HLVMGDIPAAVNAFQEAASLLGKK	Unambiguous	Nuclear autoantigenic sperm protein OS=Homo sapiens GN=NASP PE=1 SV=2 - [NASP_HUMAN]	1	1	P49321	CID	1	0	1	6.00219	1	500	2	1241.34	2481.67	539.794	94.8871	7381	7381	MCF7_11.RAW
												High				FGAILAQGILDAGGHNVTISLQSR	Unambiguous	26S proteasome non-ATPase regulatory subunit 1 OS=Homo sapiens GN=PSMD1 PE=1 SV=2 - [PSMD1_HUMAN]	1	1	Q99460	CID	1	0	1	6.00204	0	318	3	814.16	2440.47	881.1	76.1341	5646	5646	MCF7_6.RAW
						High										IKVDEFVTHNLSFDEINKAFELMHSGK	Unambiguous	Alcohol dehydrogenase class-3 OS=Homo sapiens GN=ADH5 PE=1 SV=4 - [ADHX_HUMAN]	1	1	P11766	CID	1	0	1	6.00188	2	77	3	1050.88	3150.63	650.063	79.8415	7153	7153	MCF7_15.RAW
				High												GILGYTEHQVVSSDFNSDTHSSTFDAGAGIALNDHFVK	Unambiguous	Glyceraldehyde-3-phosphate dehydrogenase OS=Homo sapiens GN=GAPDH PE=1 SV=3 - [G3P_HUMAN]	1	1	P04406	CID	1	0	1	6.00098	0	500	3	1345.94	4035.82	-266.458	121.287	7263	7263	MCF7_13.RAW
										High						GLVEPVDVVDNADGTQTVNYVPSR	Unambiguous	Filamin-A OS=Homo sapiens GN=FLNA PE=1 SV=4 - [FLNA_HUMAN]	1	1	P21333	CID	1	0	1	6.00076	0	223	2	1272.84	2544.67	163.075	58.684	3417	3417	MCF7_4.RAW
							High									SRAEAESMYQIKYEELQSLAGK	Unambiguous	Keratin, type II cytoskeletal 8 OS=Homo sapiens GN=KRT8 PE=1 SV=7 - [K2C8_HUMAN]	1	1	P05787	CID	1	0	1	5.99923	2	500	3	844.88	2532.63	545.171	58.329	4834	4834	MCF7_16.RAW
										High						STNGDTFLGGEDFDQALLR	Unambiguous	Stress-70 protein, mitochondrial OS=Homo sapiens GN=HSPA9 PE=1 SV=2 - [GRP75_HUMAN]	1	1	P38646	CID	1	0	1	5.99884	0	500	2	1028.18	2055.36	-293.24	74.3399	4708	4708	MCF7_4.RAW
						High										VGAVDADKHHSLGGQYGVQGFPTIK	Unambiguous	Protein disulfide-isomerase A6 OS=Homo sapiens GN=PDIA6 PE=1 SV=1 - [PDIA6_HUMAN]	1	1	Q15084	CID	1	0	1	5.99872	1	53	3	861.82	2583.45	824.316	45.8597	3787	3787	MCF7_15.RAW
										High						GSYGDLGGPIITTQVTIPK	Unambiguous	Heterogeneous nuclear ribonucleoprotein K OS=Homo sapiens GN=HNRNPK PE=1 SV=1 - [HNRPK_HUMAN]	1	1	P61978	CID	1	0	1	5.99857	0	259	2	958.671	1916.33	-364.537	64.0385	3853	3853	MCF7_4.RAW
	High															VIHDNFGIVEGLMTTVHAITATQK	Unambiguous	Glyceraldehyde-3-phosphate dehydrogenase OS=Homo sapiens GN=GAPDH PE=1 SV=3 - [G3P_HUMAN]	1	1	P04406	CID	1	0	1	5.99852	0	14	2	1298.82	2596.63	490.124	93.5859	7263	7263	MCF7_10.RAW
											High					NATNVEQAFMTMAAEIK	Unambiguous	Putative Ras-related protein Rab-1C OS=Homo sapiens GN=RAB1C PE=5 SV=2 - [RAB1C_HUMAN]	2	1	Q92928	CID	1	0	1	5.99733	0	201	2	934.666	1868.33	-301.186	92.4499	7186	7186	MCF7_5.RAW
															High	VAAKLEVAPISDIIAIKSPDTFVR	Unambiguous	Electron transfer flavoprotein subunit alpha, mitochondrial OS=Homo sapiens GN=ETFA PE=1 SV=1 - [ETFA_HUMAN]	1	1	P13804	CID	1	0	1	5.99663	2	500	2	1277.4	2553.79	128.253	74.6383	6345	6345	MCF7_9.RAW
											High					GGTPGSGAAAAAGSKPPPSSSASASSSSSSFAQQR	Unambiguous	AT-rich interactive domain-containing protein 1A OS=Homo sapiens GN=ARID1A PE=1 SV=3 - [ARI1A_HUMAN]	1	1	O14497	CID	1	0	1	5.99559	0	500	3	1032.14	3094.41	309.754	28.8226	1188	1188	MCF7_5.RAW
						High										LGVHPLSCHGWVLGEHGDSSVPVWSGMNVAGVSLK	Unambiguous	L-lactate dehydrogenase A chain OS=Homo sapiens GN=LDHA PE=1 SV=2 - [LDHA_HUMAN]	1	1	P00338	CID	1	0	1	5.99508	0	84	3	1205.6	3614.79	829.002	74.7066	6724	6724	MCF7_15.RAW
	High															TLTAVHDAILEDLVFPSEIVGKR	Unambiguous	40S ribosomal protein S7 OS=Homo sapiens GN=RPS7 PE=1 SV=1 - [RS7_HUMAN]	1	1	P62081	CID	1	0	1	5.99504	1	106	2	1262.38	2523.75	146.957	86.0875	6669	6669	MCF7_10.RAW
	High															VPFDAATLHTSTAMAAQHGMDDDGTGQK	Unambiguous	Gelsolin OS=Homo sapiens GN=GSN PE=1 SV=1 - [GELS_HUMAN]	1	1	P06396	CID	1	0	1	5.99478	0	500	3	959.12	2875.35	717.276	46.3604	2942	2942	MCF7_10.RAW
													High			MVLAAAGGVEHQQLLDLAQK	Unambiguous	Cytochrome b-c1 complex subunit 1, mitochondrial OS=Homo sapiens GN=UQCRC1 PE=1 SV=3 - [QCR1_HUMAN]	1	1	P31930	CID	1	0	1	5.99375	0	332	2	1046.25	2091.49	-303.468	58.7651	4541	4541	MCF7_7.RAW
											High					LAPITSDPTEATAVGAVEASFK	Unambiguous	Pyruvate kinase PKM OS=Homo sapiens GN=PKM PE=1 SV=4 - [KPYM_HUMAN]	1	1	P14618	CID	1	0	1	5.99366	0	227	2	1087.72	2174.43	-317.346	72.2837	5327	5327	MCF7_5.RAW
												High				LQDAFSSIGQSCHLDLPQIAVVGGQSAGK	Unambiguous	Dynamin-2 OS=Homo sapiens GN=DNM2 PE=1 SV=2 - [DYN2_HUMAN]	1	1	P50570	CID	1	0	1	5.99264	0	339	3	976.82	2928.45	673.591	78.1186	5826	5826	MCF7_6.RAW
									High							AQGPAASAEEPKPVEAPAANSDQTVTVKE	Unambiguous	Brain acid soluble protein 1 OS=Homo sapiens GN=BASP1 PE=1 SV=2 - [BASP1_HUMAN]	1	1	P80723	CID	1	0	1	5.99258	1	500	3	965.1	2893.29	298.33	35.3115	1290	1290	MCF7_3.RAW
										High						GLVAVITGGASGLGLATAER	Unambiguous	3-hydroxyacyl-CoA dehydrogenase type-2 OS=Homo sapiens GN=HSD17B10 PE=1 SV=3 - [HCD2_HUMAN]	1	1	Q99714	CID	1	0	1	5.99225	0	318	2	906.693	1812.38	-353.153	77.2046	4957	4957	MCF7_4.RAW
						High										RKGEGYSNPNEGATVEIHLEGR	Unambiguous	Peptidyl-prolyl cis-trans isomerase FKBP5 OS=Homo sapiens GN=FKBP5 PE=1 SV=2 - [FKBP5_HUMAN]	1	1	Q13451	CID	1	0	1	5.99218	2	310	3	804.805	2412.4	-326.074	36.1621	2748	2748	MCF7_15.RAW
												High				LLEVPVMLTEQYPQGLGPTVPELGTEGLRPLAK	Unambiguous	Isochorismatase domain-containing protein 2, mitochondrial OS=Homo sapiens GN=ISOC2 PE=1 SV=1 - [ISOC2_HUMAN]	1	1	Q96AB3	CID	1	0	1	5.99202	0	298	3	1183.26	3547.77	517.648	86.6882	6596	6596	MCF7_6.RAW
															High	TATESFASDPILYRPVAVALDTKGPEIR	Unambiguous	Pyruvate kinase PKM OS=Homo sapiens GN=PKM PE=1 SV=4 - [KPYM_HUMAN]	1	1	P14618	CID	1	0	1	5.99074	1	31	3	1007.18	3019.53	639.529	71.4769	6050	6050	MCF7_9.RAW
														High		KLSGLNAFDIAEELVK	Unambiguous	Methyl-CpG-binding domain protein 3 OS=Homo sapiens GN=MBD3 PE=1 SV=1 - [MBD3_HUMAN]	1	1	O95983	CID	1	0	1	5.99063	1	500	2	874.2	1747.39	245.51	73.865	6680	6680	MCF7_8.RAW
														High		NYQQNYQNSESGEKNEGSESAPEGQAQQR	Unambiguous	Nuclease-sensitive element-binding protein 1 OS=Homo sapiens GN=YBX1 PE=1 SV=3 - [YBOX1_HUMAN]	1	1	P67809	CID	1	0	1	5.98936	1	500	3	1086.76	3258.27	266.748	10.7466	467	467	MCF7_8.RAW
											High					GLLAQGLRPESPPPAGPLLNGAPAGESPQPK	Unambiguous	Niban-like protein 1 OS=Homo sapiens GN=FAM129B PE=1 SV=3 - [NIBL1_HUMAN]	1	1	Q96TA1	CID	1	0	1	5.98899	0	500	3	1006.82	3018.45	604.227	59.6695	4079	4079	MCF7_5.RAW
High																WTAISALEYGVPVTLIGEAVFAR	Unambiguous	6-phosphogluconate dehydrogenase, decarboxylating OS=Homo sapiens GN=PGD PE=1 SV=3 - [6PGD_HUMAN]	1	1	P52209	CID	1	0	1	5.98892	0	155	3	822.38	2465.13	729.012	128.028	9828	9828	MCF7_1.RAW
	High															ILDSVGIEADDDRLNKVISELNGK	Unambiguous	60S acidic ribosomal protein P2 OS=Homo sapiens GN=RPLP2 PE=1 SV=1 - [RLA2_HUMAN]	1	1	P05387	CID	1	0	1	5.98891	2	161	3	871.558	2612.66	-273.537	71.885	5395	5395	MCF7_10.RAW
													High			TIVAINKDPEAPIFQVADYGIVADLFK	Unambiguous	Electron transfer flavoprotein subunit alpha, mitochondrial OS=Homo sapiens GN=ETFA PE=1 SV=1 - [ETFA_HUMAN]	1	1	P13804	CID	1	0	1	5.98817	1	500	3	983.78	2949.33	591.242	104.404	8827	8827	MCF7_7.RAW
								High								GGLGGGYGGASGMGGITAVTVNQSLLSPLVLEVDPNIQAVR	Unambiguous	Keratin, type II cytoskeletal 8 OS=Homo sapiens GN=KRT8 PE=1 SV=7 - [K2C8_HUMAN]	1	1	P05787	CID	1	0	1	5.98776	0	500	3	1309.58	3926.73	426.935	98.6402	8171	8171	MCF7_2.RAW
													High			AWRDPDEPVLLEEPVVLALAEK	Unambiguous	Alcohol dehydrogenase [NADP(+)] OS=Homo sapiens GN=AKR1A1 PE=1 SV=3 - [AK1A1_HUMAN]	1	1	P14550	CID	0.3773	0	1	5.98532	1	500	3	831.1	2491.29	785.412	88.1339	7538	7538	MCF7_7.RAW
										High						TLDGGLNVIQLETAVGAAIK	Unambiguous	UTP--glucose-1-phosphate uridylyltransferase OS=Homo sapiens GN=UGP2 PE=1 SV=5 - [UGPA_HUMAN]	1	1	Q16851	CID	1	0	1	5.98514	0	500	2	991.788	1982.57	-274.591	90.3412	6149	6149	MCF7_4.RAW
								High								FGAQLAHIQALISGIEAQLGDVRADSER	Unambiguous	Keratin, type I cytoskeletal 19 OS=Homo sapiens GN=KRT19 PE=1 SV=4 - [K1C19_HUMAN]	1	1	P08727	CID	1	0	1	5.98475	1	348	3	989.52	2966.55	335.84	103.309	8583	8583	MCF7_2.RAW
	High															TAHSFEQVLTDITDAIKLDSGVVK	Unambiguous	Serine/threonine-protein kinase DCLK1 OS=Homo sapiens GN=DCLK1 PE=1 SV=2 - [DCLK1_HUMAN]	1	1	O15075	CID	1	0	1	5.98365	1	500	3	863.88	2589.63	874.24	102.821	7826	7826	MCF7_10.RAW
		High														KIEPELDGSAQVTSHDASTNGLINFIK	Unambiguous	Glucose-6-phosphate isomerase OS=Homo sapiens GN=GPI PE=1 SV=4 - [G6PI_HUMAN]	1	1	P06744	CID	1	0	1	5.98301	1	500	3	962.52	2885.55	373.11	61.9826	4559	4559	MCF7_11.RAW
											High					QTQTFTTYSDNQPGVLIQVYEGER	Unambiguous	Heat shock cognate 71 kDa protein OS=Homo sapiens GN=HSPA8 PE=1 SV=1 - [HSP7C_HUMAN]	1	1	P11142	CID	1	0	1	5.98163	0	313	3	926.08	2776.23	683.873	67.7744	4889	4889	MCF7_5.RAW
		High														SMVEQLDKFLNDTTKPVGLLLSER	Unambiguous	BRCA2 and CDKN1A-interacting protein OS=Homo sapiens GN=BCCIP PE=1 SV=1 - [BCCIP_HUMAN]	1	1	Q9P287	CID	1	0	1	5.98117	1	500	3	912.56	2735.67	810.101	99.4775	7659	7659	MCF7_11.RAW
				High												HSTPHAAFQPNSQIGEEMSQNSFIK	Unambiguous	Apoptotic chromatin condensation inducer in the nucleus OS=Homo sapiens GN=ACIN1 PE=1 SV=2 - [ACINU_HUMAN]	1	1	Q9UKV3	CID	1	0	1	5.98074	0	244	3	929.46	2786.37	382.392	54.4706	3914	3914	MCF7_13.RAW
														High		ILTTNTWSSELSKLAANAFLAQR	Unambiguous	UDP-glucose 6-dehydrogenase OS=Homo sapiens GN=UGDH PE=1 SV=1 - [UGDH_HUMAN]	1	1	O60701	CID	1	0	1	5.97956	1	470	3	846.46	2537.37	791.678	81.1606	7276	7276	MCF7_8.RAW
															High	YMHSGPVVAMVWEGLNVVK	Unambiguous	Nucleoside diphosphate kinase A OS=Homo sapiens GN=NME1 PE=1 SV=1 - [NDKA_HUMAN]	1	1	P15531	CID	1	0	1	5.9795	0	303	2	1058.23	2115.45	-293.298	87.7545	7445	7445	MCF7_9.RAW
								High								IEIESFYEGEDFSETLTR	Unambiguous	78 kDa glucose-regulated protein OS=Homo sapiens GN=HSPA5 PE=1 SV=2 - [GRP78_HUMAN]	1	1	P11021	CID	1	0	1	5.97947	0	161	2	1082.68	2164.36	-293.252	71.2008	5560	5560	MCF7_2.RAW
													High			QIVWNGPVGVFEWEAFAR	Unambiguous	Phosphoglycerate kinase 1 OS=Homo sapiens GN=PGK1 PE=1 SV=3 - [PGK1_HUMAN]	1	1	P00558	CID	1	0	1	5.9792	0	496	3	702.071	2104.2	-409.673	94.8844	8112	8112	MCF7_7.RAW
High																LAYVAAGDLAPINAFIGGLAAQEVMK	Unambiguous	Ubiquitin-like modifier-activating enzyme 1 OS=Homo sapiens GN=UBA1 PE=1 SV=3 - [UBA1_HUMAN]	1	1	P22314	CID	1	0	1	5.97743	0	500	2	1302.78	2604.55	446.296	121.94	9306	9306	MCF7_1.RAW
	High															VLDGLHNELQTIGFQIETIGKK	Unambiguous	UDP-glucose 6-dehydrogenase OS=Homo sapiens GN=UGDH PE=1 SV=1 - [UGDH_HUMAN]	1	1	O60701	CID	1	0	1	5.97639	1	23	3	819.14	2455.41	841.199	82.2201	6350	6350	MCF7_10.RAW
					High											VGAVDADKHHSLGGQYGVQGFPTIK	Unambiguous	Protein disulfide-isomerase A6 OS=Homo sapiens GN=PDIA6 PE=1 SV=1 - [PDIA6_HUMAN]	1	1	Q15084	CID	1	0	1	5.97558	1	500	3	861.48	2582.43	429.664	48.3148	3175	3175	MCF7_14.RAW
														High		VNPCIGGVILFHETLYQK	Unambiguous	Fructose-bisphosphate aldolase A OS=Homo sapiens GN=ALDOA PE=1 SV=2 - [ALDOA_HUMAN]	1	1	P04075	CID	1	0	1	5.97551	0	176	2	1015.75	2030.5	-282.728	65.6856	5958	5958	MCF7_8.RAW
High																SPYLYPLYGLGELPQGFAR	Unambiguous	Rab GDP dissociation inhibitor alpha OS=Homo sapiens GN=GDI1 PE=1 SV=2 - [GDIA_HUMAN]|Rab GDP dissociation inhibitor beta OS=Homo sapiens GN=GDI2 PE=1 SV=2 - [GDIB_HUMAN]	2	2	P31150;P50395	CID	1	0	1	5.97342	0	89	2	1070.75	2140.49	-287.282	107.581	8085	8085	MCF7_1.RAW
	High															YGPQYGHPPPPPPPPEYGPHADSPVLMVYGLDQSK	Unambiguous	Heterogeneous nuclear ribonucleoprotein L OS=Homo sapiens GN=HNRNPL PE=1 SV=2 - [HNRPL_HUMAN]	1	1	P14866	CID	1	0	1	5.97341	0	373	4	947.4	3786.58	466.804	64.3477	4664	4664	MCF7_10.RAW
			High													TATESFASDPILYRPVAVALDTKGPEIR	Unambiguous	Pyruvate kinase PKM OS=Homo sapiens GN=PKM PE=1 SV=4 - [KPYM_HUMAN]	1	1	P14618	CID	1	0	1	5.97196	1	226	3	1007.58	3020.73	1036.53	73.0793	5410	5410	MCF7_12.RAW
											High					FGVEQDVDMVFASFIR	Unambiguous	Pyruvate kinase PKM OS=Homo sapiens GN=PKM PE=1 SV=4 - [KPYM_HUMAN]	1	1	P14618	CID	1	0	1	5.97155	0	385	2	930.174	1859.34	-300.975	109.835	8761	8761	MCF7_5.RAW
				High												LQDFKSFLLKDSETSQR	Unambiguous	Serine hydroxymethyltransferase, mitochondrial OS=Homo sapiens GN=SHMT2 PE=1 SV=3 - [GLYM_HUMAN]	1	1	P34897	CID	1	0	1	5.9709	2	439	2	1021.34	2041.68	-183.271	55.6847	4011	4011	MCF7_13.RAW
	High															IMQSSSEVGYDAMAGDFVNMVEKGIIDPTKVVR	Unambiguous	60 kDa heat shock protein, mitochondrial OS=Homo sapiens GN=HSPD1 PE=1 SV=2 - [CH60_HUMAN]	1	1	P10809	CID	1	0	1	5.97054	2	500	3	1196	3586	-211.788	97.6467	7555	7555	MCF7_10.RAW
														High		IGPILDNSTLQSEVKPILEKLTQDQDVDVK	Unambiguous	Serine/threonine-protein phosphatase 2A 65 kDa regulatory subunit A alpha isoform OS=Homo sapiens GN=PPP2R1A PE=1 SV=4 - [2AAA_HUMAN]	1	1	P30153	CID	1	0	1	5.97041	1	500	3	1113.26	3337.77	590.468	77.9773	7018	7018	MCF7_8.RAW
		High														YALQMEQLNGILLHLESELAQTR	Unambiguous	Keratin, type I cytoskeletal 18 OS=Homo sapiens GN=KRT18 PE=1 SV=2 - [K1C18_HUMAN]	1	1	P05783	CID	1	0	1	5.96983	0	500	3	892.14	2674.41	1500.66	105.968	7901	7901	MCF7_11.RAW
													High			YAHLVDVGQVGVNVPIPVPLPMFSFTGSR	Unambiguous	Methylmalonate-semialdehyde dehydrogenase [acylating], mitochondrial OS=Homo sapiens GN=ALDH6A1 PE=1 SV=2 - [MMSA_HUMAN]	1	1	Q02252	CID	1	0	1	5.96936	0	500	3	1033.52	3098.55	616.862	99.567	8486	8486	MCF7_7.RAW
											High					GTPGPDSSGSLGSGEFTGVKELDDISQEIAQLQR	Unambiguous	Epidermal growth factor receptor substrate 15-like 1 OS=Homo sapiens GN=EPS15L1 PE=1 SV=1 - [EP15R_HUMAN]	1	1	Q9UBC2	CID	1	0	1	5.96924	1	500	3	1159.52	3476.55	248.219	92.5801	7197	7197	MCF7_5.RAW
		High														KVVDNTTAKEFADSLGIPFLETSAK	Unambiguous	Putative Ras-related protein Rab-1C OS=Homo sapiens GN=RAB1C PE=5 SV=2 - [RAB1C_HUMAN]	2	1	Q92928	CID	1	0	1	5.96689	2	55	3	894.88	2682.63	455.552	78.3346	6075	6075	MCF7_11.RAW
											High					SPYLYPLYGLGELPQGFAR	Unambiguous	Rab GDP dissociation inhibitor alpha OS=Homo sapiens GN=GDI1 PE=1 SV=2 - [GDIA_HUMAN]|Rab GDP dissociation inhibitor beta OS=Homo sapiens GN=GDI2 PE=1 SV=2 - [GDIB_HUMAN]	2	2	P31150;P50395	CID	1	0	1	5.96655	0	156	2	1070.77	2140.52	-272.336	88.9153	6867	6867	MCF7_5.RAW
												High				ALANSLACQGKYTPSGQAGAAASESLFVSNHAY	Unambiguous	Fructose-bisphosphate aldolase A OS=Homo sapiens GN=ALDOA PE=1 SV=2 - [ALDOA_HUMAN]	1	1	P04075	CID	1	0	1	5.96642	1	391	3	1096.16	3286.47	578.511	62.0299	4273	4273	MCF7_6.RAW
					High											IDKAVAFQNPQTHVIENLHAAAYR	Unambiguous	Cytochrome b-c1 complex subunit 2, mitochondrial OS=Homo sapiens GN=UQCRC2 PE=1 SV=3 - [QCR2_HUMAN]	1	1	P22695	CID	1	0	1	5.96588	1	500	3	903.5	2708.49	765.847	51.7331	3483	3483	MCF7_14.RAW
High																AFSAVDTDGNGTINAQELGAALK	Unambiguous	Calmodulin-like protein 5 OS=Homo sapiens GN=CALML5 PE=1 SV=2 - [CALL5_HUMAN]	1	1	Q9NZT1	CID	1	0	1	5.96431	0	241	2	1132.24	2263.47	155.744	83.7005	5720	5720	MCF7_1.RAW
				High												AGLLAGDRLVEVNGENVEKETHQQVVSR	Unambiguous	Na(+)/H(+) exchange regulatory cofactor NHE-RF1 OS=Homo sapiens GN=SLC9A3R1 PE=1 SV=4 - [NHRF1_HUMAN]	1	1	O14745	CID	1	0	1	5.96403	2	500	3	1017.24	3049.71	694.639	51.5213	3661	3661	MCF7_13.RAW
High																LPESENLQEFWDNLIGGVDMVTDDDRR	Unambiguous	Fatty acid synthase OS=Homo sapiens GN=FASN PE=1 SV=3 - [FAS_HUMAN]	1	1	P49327	CID	1	0	1	5.96402	1	240	3	1055.8	3165.39	607.065	127.754	9804	9804	MCF7_1.RAW
												High				QGSGSSQPMEVQEGYGFGSGDDPYSSAEPHVSGVK	Unambiguous	Transcription intermediary factor 1-beta OS=Homo sapiens GN=TRIM28 PE=1 SV=5 - [TIF1B_HUMAN]	1	1	Q13263	CID	1	0	1	5.96401	0	500	3	1187.12	3559.35	507.266	50.7806	3190	3190	MCF7_6.RAW
													High			YWSQQIEESTTVVTTQSAEVGAAETTLTELRR	Unambiguous	Keratin, type I cytoskeletal 18 OS=Homo sapiens GN=KRT18 PE=1 SV=2 - [K1C18_HUMAN]	1	1	P05783	CID	1	0	1	5.96385	1	414	3	1196.22	3586.65	522.448	78.6647	6638	6638	MCF7_7.RAW
															High	VIHDNFGIVEGLMTTVHAITATQK	Unambiguous	Glyceraldehyde-3-phosphate dehydrogenase OS=Homo sapiens GN=GAPDH PE=1 SV=3 - [G3P_HUMAN]	1	1	P04406	CID	1	0	1	5.9638	0	500	2	1299.28	2597.55	844.13	96.3362	8037	8037	MCF7_9.RAW
							High									FHDFLGDSWGILFSHPR	Unambiguous	Peroxiredoxin-6 OS=Homo sapiens GN=PRDX6 PE=1 SV=3 - [PRDX6_HUMAN]	1	1	P30041	CID	1	0	1	5.96303	0	500	2	1017.26	2033.51	1241.93	87.221	6482	6482	MCF7_16.RAW
															High	IKWGDAGAEYVVESTGVFTTMEK	Unambiguous	Glyceraldehyde-3-phosphate dehydrogenase OS=Homo sapiens GN=GAPDH PE=1 SV=3 - [G3P_HUMAN]	1	1	P04406	CID	1	0	1	5.96283	1	153	2	1259.28	2517.55	-265.152	76.3221	6495	6495	MCF7_9.RAW
															High	LSGSARPQELVGTFIQQEVGKPEDEASGSFFK	Unambiguous	Protein transport protein Sec16A OS=Homo sapiens GN=SEC16A PE=1 SV=3 - [SC16A_HUMAN]	1	1	O15027	CID	0.3171	0	1	5.96145	0	500	3	1147.56	3440.67	566.078	76.3422	6497	6497	MCF7_9.RAW
												High				AVANETGAFFFLINGPEIMSK	Unambiguous	Transitional endoplasmic reticulum ATPase OS=Homo sapiens GN=VCP PE=1 SV=4 - [TERA_HUMAN]	1	1	P55072	CID	1	0	1	5.96098	0	500	2	1128.28	2255.56	-255.892	95.2589	7302	7302	MCF7_6.RAW
															High	AQALEDLAGFKELFQTPGHTEELVAAGK	Unambiguous	Antigen KI-67 OS=Homo sapiens GN=MKI67 PE=1 SV=2 - [KI67_HUMAN]	1	1	P46013	CID	1	0	1	5.95887	1	500	3	991.54	2972.61	701.259	80.4517	6862	6862	MCF7_9.RAW
	High															LIIVSNPVDILTYVAWK	Unambiguous	L-lactate dehydrogenase A chain OS=Homo sapiens GN=LDHA PE=1 SV=2 - [LDHA_HUMAN]	2	1	P00338	CID	1	0	1	5.95795	0	500	2	972.327	1943.65	-243.939	104.624	7894	7894	MCF7_10.RAW
	High															LLIVSNPVDILTYVAWK	Unambiguous	L-lactate dehydrogenase A chain OS=Homo sapiens GN=LDHA PE=1 SV=2 - [LDHA_HUMAN]	2	1	P00338	CID	1	0	1	5.95795	0	500	2	972.327	1943.65	-243.939	104.624	7894	7894	MCF7_10.RAW
								High								TLQGLEIELQSQLSMK	Unambiguous	Keratin, type I cytoskeletal 19 OS=Homo sapiens GN=KRT19 PE=1 SV=4 - [K1C19_HUMAN]	2	1	P08727	CID	1	0	1	5.95762	0	64	2	909.194	1817.38	-322.872	80.1151	6475	6475	MCF7_2.RAW
			High													TIDLGAAAHYTGDKASPDQNASTHTPQSSVK	Unambiguous	Clathrin interactor 1 OS=Homo sapiens GN=CLINT1 PE=1 SV=1 - [EPN4_HUMAN]	1	1	Q14677	CID	0.3842	0	1	5.95746	1	201	3	1057.16	3169.47	298.506	37.7385	2302	2302	MCF7_12.RAW
	High															IGEEQSAEDAEDGPPELLFIHGGHTAK	Unambiguous	Histone-binding protein RBBP7 OS=Homo sapiens GN=RBBP7 PE=1 SV=1 - [RBBP7_HUMAN]	1	1	Q16576	CID	1	0	1	5.95693	0	392	3	950.18	2848.53	415.002	57.7196	4022	4022	MCF7_10.RAW
															High	IFDANTKPNLNLQVLSNPEFLAEGTAIKDLK	Unambiguous	UDP-glucose 6-dehydrogenase OS=Homo sapiens GN=UGDH PE=1 SV=1 - [UGDH_HUMAN]	1	1	O60701	CID	1	0	1	5.9569	1	500	3	1139.22	3415.65	531.023	81.2065	6922	6922	MCF7_9.RAW
	High															VIHDNFGIVEGLMTTVHAITATQK	Unambiguous	Glyceraldehyde-3-phosphate dehydrogenase OS=Homo sapiens GN=GAPDH PE=1 SV=3 - [G3P_HUMAN]	1	1	P04406	CID	1	0	1	5.95645	0	10	3	866.16	2596.47	425.731	95.7251	7428	7428	MCF7_10.RAW
												High				VDKGVVPLAGTDGETTTQGLDGLSER	Unambiguous	Fructose-bisphosphate aldolase C OS=Homo sapiens GN=ALDOC PE=1 SV=2 - [ALDOC_HUMAN]	1	1	P09972	CID	0.0436	0	1	5.95586	1	154	2	1307.84	2614.67	-246.034	49.3944	3063	3063	MCF7_6.RAW
		High														VYNVTQHAVGIVVNKQVK	Unambiguous	60S ribosomal protein L21 OS=Homo sapiens GN=RPL21 PE=1 SV=2 - [RL21_HUMAN]	1	1	P46778	CID	1	0	1	5.95548	1	223	2	998.286	1995.57	-284.839	42.3535	2702	2702	MCF7_11.RAW
								High								GLVAVITGGASGLGLATAER	Unambiguous	3-hydroxyacyl-CoA dehydrogenase type-2 OS=Homo sapiens GN=HSD17B10 PE=1 SV=3 - [HCD2_HUMAN]	1	1	Q99714	CID	1	0	1	5.95339	0	359	2	906.712	1812.42	-331.458	74.3083	5896	5896	MCF7_2.RAW
		High														ASEDLKTHMVVANTMEDFQK	Unambiguous	Bifunctional glutamate/proline--tRNA ligase OS=Homo sapiens GN=EPRS PE=1 SV=5 - [SYEP_HUMAN]	1	1	P07814	CID	1	0	1	5.95314	1	372	3	765.128	2293.37	-309.679	49.2877	3349	3349	MCF7_11.RAW
														High		ALTSFERDSIFSNLTGQLDYQGFEK	Unambiguous	Trifunctional enzyme subunit alpha, mitochondrial OS=Homo sapiens GN=HADHA PE=1 SV=2 - [ECHA_HUMAN]	1	1	P40939	CID	1	0	1	5.95268	1	500	3	956.76	2868.27	654.038	70.4684	6387	6387	MCF7_8.RAW
	High															TGLIKGSGTAEVELKK	Unambiguous	Pyruvate kinase PKM OS=Homo sapiens GN=PKM PE=1 SV=4 - [KPYM_HUMAN]	1	1	P14618	CID	0.3731	0	1	5.9523	2	500	3	544.118	1630.34	-367.65	32.0383	1642	1642	MCF7_10.RAW
													High			LIKEPAPDSGLLGLFQGQNSLLH	Unambiguous	Isochorismatase domain-containing protein 2, mitochondrial OS=Homo sapiens GN=ISOC2 PE=1 SV=1 - [ISOC2_HUMAN]	1	1	Q96AB3	CID	1	0	1	5.95166	1	500	3	817.12	2449.35	823.095	84.746	7230	7230	MCF7_7.RAW
										High						VLDNYLTSPLPEEVDETSAEDEGVSQR	Unambiguous	Chloride intracellular channel protein 1 OS=Homo sapiens GN=CLIC1 PE=1 SV=4 - [CLIC1_HUMAN]	1	1	O00299	CID	1	0	1	5.95137	0	500	3	998.64	2993.91	505.946	64.6531	3901	3901	MCF7_4.RAW
													High			YFDLGLPNRDQTDDQVTIDSALATQK	Unambiguous	Isocitrate dehydrogenase [NADP], mitochondrial OS=Homo sapiens GN=IDH2 PE=1 SV=2 - [IDHP_HUMAN]	1	1	P48735	CID	1	0	1	5.94863	1	104	3	975.84	2925.51	368.519	64.9156	5210	5210	MCF7_7.RAW
													High			TSMTEEYRVPDGMVGLIIGR	Unambiguous	Far upstream element-binding protein 2 OS=Homo sapiens GN=KHSRP PE=1 SV=4 - [FUBP2_HUMAN]	1	1	Q92945	CID	1	0	1	5.94774	1	235	3	741.797	2223.38	-329.432	75.6304	6332	6332	MCF7_7.RAW
				High												YALQMEQLNGILLHLESELAQTR	Unambiguous	Keratin, type I cytoskeletal 18 OS=Homo sapiens GN=KRT18 PE=1 SV=2 - [K1C18_HUMAN]	1	1	P05783	CID	1	0	1	5.94756	0	500	3	891.8	2673.39	1119.69	107.128	6790	6790	MCF7_13.RAW
					High											AAVAWEAGKPLSIEEIEVAPPKAHEVR	Unambiguous	Alcohol dehydrogenase class-3 OS=Homo sapiens GN=ADH5 PE=1 SV=4 - [ADHX_HUMAN]	1	1	P11766	CID	1	0	1	5.94724	1	262	3	967.58	2900.73	1093.97	59.7944	4187	4187	MCF7_14.RAW
				High												MRIESLSSQLSNLQKESR	Unambiguous	Lamin-B1 OS=Homo sapiens GN=LMNB1 PE=1 SV=2 - [LMNB1_HUMAN]	1	1	P20700	CID	1	0	1	5.94652	2	221	3	703.76	2109.27	1502.03	54.9877	3952	3952	MCF7_13.RAW
High																LSGAEPDDEEYQEFEEMLEHAESAQDFASR	Unambiguous	Vacuole membrane protein 1 OS=Homo sapiens GN=VMP1 PE=1 SV=1 - [VMP1_HUMAN]	1	1	Q96GC9	CID	1	0	1	5.9465	0	340	3	1154.12	3460.35	260.423	104.525	7824	7824	MCF7_1.RAW
			High													NLKQNLSELEQLNENLKK	Unambiguous	Thyroid receptor-interacting protein 11 OS=Homo sapiens GN=TRIP11 PE=1 SV=3 - [TRIPB_HUMAN]	1	1	Q15643	CID	1	0	1	5.94636	2	236	3	720.12	2158.35	1470.4	61.113	4482	4482	MCF7_12.RAW
						High										LRAPPNATLEHFYLTSGKQPK	Unambiguous	Ceramide synthase 2 OS=Homo sapiens GN=CERS2 PE=1 SV=1 - [CERS2_HUMAN]	1	1	Q96G23	CID	1	0	1	5.94595	2	154	3	789.867	2367.59	-291.164	45.7668	3776	3776	MCF7_15.RAW
											High					AVTGYTDPYTGQQISLFQAMQK	Unambiguous	Epiplakin OS=Homo sapiens GN=EPPK1 PE=1 SV=2 - [EPIPL_HUMAN]	1	1	P58107	CID	1	0	1	5.9455	0	315	2	1224.72	2448.43	507.06	72.203	5320	5320	MCF7_5.RAW
		High														TLTAVHDAILEDLVFPSEIVGKR	Unambiguous	40S ribosomal protein S7 OS=Homo sapiens GN=RPS7 PE=1 SV=1 - [RS7_HUMAN]	1	1	P62081	CID	1	0	1	5.94508	1	391	3	842.5	2525.49	832.951	85.9394	6719	6719	MCF7_11.RAW
				High												KHPDADSLYVEEVDVGEIAPR	Unambiguous	Aminoacyl tRNA synthase complex-interacting multifunctional protein 1 OS=Homo sapiens GN=AIMP1 PE=1 SV=2 - [AIMP1_HUMAN]	1	1	Q12904	CID	1	0	1	5.94493	1	496	2	1171.26	2341.51	1008.42	55.5953	4004	4004	MCF7_13.RAW
	High															MLAEDELRDAVLLVFANK	Unambiguous	ADP-ribosylation factor 3 OS=Homo sapiens GN=ARF3 PE=1 SV=2 - [ARF3_HUMAN]	2	1	P61204	CID	1	0	1	5.94486	1	500	3	682.843	2046.52	-280.451	99.1974	7659	7659	MCF7_10.RAW
															High	FDLGQDVIDFTGHALALYR	Unambiguous	Rab GDP dissociation inhibitor alpha OS=Homo sapiens GN=GDI1 PE=1 SV=2 - [GDIA_HUMAN]|Rab GDP dissociation inhibitor beta OS=Homo sapiens GN=GDI2 PE=1 SV=2 - [GDIB_HUMAN]	2	2	P31150;P50395	CID	1	0	1	5.94398	0	500	2	1075.76	2150.5	-271.585	99.2001	8217	8217	MCF7_9.RAW
	High															LTMQVSSLQREPFTIAQGKGQK	Unambiguous	Protein DEK OS=Homo sapiens GN=DEK PE=1 SV=1 - [DEK_HUMAN]	1	1	P35659	CID	1	0	1	5.94327	2	391	3	816.208	2446.61	-285.804	52.9433	3553	3553	MCF7_10.RAW
					High											ALLGYADNQCKLELQGVKGGVDHAAAFGR	Unambiguous	Glyoxalase domain-containing protein 4 OS=Homo sapiens GN=GLOD4 PE=1 SV=1 - [GLOD4_HUMAN]	1	1	Q9HC38	CID	1	0	1	5.94258	2	500	3	1001.86	3003.57	677.21	65.248	4618	4618	MCF7_14.RAW
					High											NIILEEGKEILVGDVGQTVDDPYATFVK	Unambiguous	Cofilin-1 OS=Homo sapiens GN=CFL1 PE=1 SV=3 - [COF1_HUMAN]	1	1	P23528	CID	1	0	1	5.94247	1	500	3	1021.84	3063.51	297.723	82.5117	5681	5681	MCF7_14.RAW
													High			TFVNITPAEVGVLVGKDR	Unambiguous	Profilin-1 OS=Homo sapiens GN=PFN1 PE=1 SV=2 - [PROF1_HUMAN]	1	1	P07737	CID	1	0	1	5.94222	1	18	2	957.759	1914.51	-289.141	68.4763	5602	5602	MCF7_7.RAW
	High															STKTGTAYTFFTPNNIKQVSDLISVLR	Unambiguous	Probable ATP-dependent RNA helicase DDX5 OS=Homo sapiens GN=DDX5 PE=1 SV=1 - [DDX5_HUMAN]	1	1	P17844	CID	1	0	1	5.94152	2	500	3	1001.9	3003.69	694.489	91.7733	7120	7120	MCF7_10.RAW
				High												HAAENPGKYNILGTNTIMDK	Unambiguous	Heterogeneous nuclear ribonucleoprotein U OS=Homo sapiens GN=HNRNPU PE=1 SV=6 - [HNRPU_HUMAN]	1	1	Q00839	CID	1	0	1	5.94053	1	240	2	1093.8	2186.6	-223.93	48.0493	3362	3362	MCF7_13.RAW
												High				VVDYTTAKEFADSLGIPFLETSAK	Unambiguous	Ras-related protein Rab-1A OS=Homo sapiens GN=RAB1A PE=1 SV=3 - [RAB1A_HUMAN]	1	1	P62820	CID	1	0	1	5.9404	1	492	2	1301.8	2602.59	101.411	90.1986	6886	6886	MCF7_6.RAW
										High						WGDAGAEYVVESTGVFTTMEK	Unambiguous	Glyceraldehyde-3-phosphate dehydrogenase OS=Homo sapiens GN=GAPDH PE=1 SV=3 - [G3P_HUMAN]	1	1	P04406	CID	1	0	1	5.93908	0	70	2	1138.69	2276.37	-294.924	78.6246	5085	5085	MCF7_4.RAW
	High															ITELQLKLESALTELEQLRK	Unambiguous	Nucleoprotein TPR OS=Homo sapiens GN=TPR PE=1 SV=3 - [TPR_HUMAN]	1	1	P12270	CID	1	0	1	5.93799	2	500	3	786.54	2357.61	956.897	90.5629	7027	7027	MCF7_10.RAW
								High								SYLTEQVNQDLPKEVLAELEALER	Unambiguous	Phosphoenolpyruvate carboxykinase [GTP], mitochondrial OS=Homo sapiens GN=PCK2 PE=1 SV=3 - [PCKGM_HUMAN]	1	1	Q16822	CID	1	0	1	5.93743	1	363	3	930.46	2789.37	689.851	98.8927	8193	8193	MCF7_2.RAW
High																TPAVEGLTEAEEEELRAELTKVEEEIVTLR	Unambiguous	Tumor protein D54 OS=Homo sapiens GN=TPD52L2 PE=1 SV=2 - [TPD54_HUMAN]	1	1	O43399	CID	1	0	1	5.93679	2	227	3	1128.92	3384.75	296.172	123.667	9449	9449	MCF7_1.RAW
	High															KGLIAAICAGPTALLAHEIGFGSK	Unambiguous	Protein DJ-1 OS=Homo sapiens GN=PARK7 PE=1 SV=2 - [PARK7_HUMAN]	1	1	Q99497	CID	1	0	1	5.93671	1	500	2	1169.41	2337.82	-202.625	96.2519	7469	7469	MCF7_10.RAW
			High													KISSPTGSKDLQMVNISLR	Unambiguous	Prohibitin-2 OS=Homo sapiens GN=PHB2 PE=1 SV=2 - [PHB2_HUMAN]	1	1	Q99623	CID	1	0	1	5.93487	2	149	3	692.54	2075.61	709.598	50.7488	3527	3527	MCF7_12.RAW
	High															SVEEGKIDGIIDKTIIGDFQK	Unambiguous	Synapse-associated protein 1 OS=Homo sapiens GN=SYAP1 PE=1 SV=1 - [SYAP1_HUMAN]	1	1	Q96A49	CID	1	0	1	5.93468	2	306	3	768.854	2304.55	-295.445	70.7375	5278	5278	MCF7_10.RAW
				High												FQSSHHPTDITSLDQYVER	Unambiguous	Endoplasmin OS=Homo sapiens GN=HSP90B1 PE=1 SV=1 - [ENPL_HUMAN]	1	1	P14625	CID	1	0	1	5.93343	0	85	3	754.42	2261.25	522.935	48.7451	3424	3424	MCF7_13.RAW
													High			VVEVGSKIYVDDGLISLQVK	Unambiguous	Pyruvate kinase PKM OS=Homo sapiens GN=PKM PE=1 SV=4 - [KPYM_HUMAN]	1	1	P14618	CID	1	0	1	5.93327	1	171	2	1080.82	2160.63	-270.325	66.6022	5397	5397	MCF7_7.RAW
						High										VIHDNFGIVEGLMTTVHAITATQKTVDGPSGKLWR	Unambiguous	Glyceraldehyde-3-phosphate dehydrogenase OS=Homo sapiens GN=GAPDH PE=1 SV=3 - [G3P_HUMAN]	1	1	P04406	CID	1	0	1	5.93314	2	500	3	1266.56	3797.67	1494.37	95.8121	8096	8096	MCF7_15.RAW
													High			NSTIPTKQTQIFTTYSDNQPGVLIQVYEGER	Unambiguous	Heat shock 70 kDa protein 1-like OS=Homo sapiens GN=HSPA1L PE=1 SV=2 - [HS71L_HUMAN]|Heat shock 70 kDa protein 1A/1B OS=Homo sapiens GN=HSPA1A PE=1 SV=5 - [HSP71_HUMAN]	2	2	P34931;P08107	CID	0.1366	0	1	5.93284	1	148	3	1177.2	3529.59	515.66	69.0721	5663	5663	MCF7_7.RAW
High																GVEVTVGHEQEEGGKWPYAGTAEAIK	Unambiguous	ES1 protein homolog, mitochondrial OS=Homo sapiens GN=C21orf33 PE=1 SV=3 - [ES1_HUMAN]	1	1	P30042	CID	1	0	1	5.93218	1	438	3	915.14	2743.41	389.43	71.7715	4587	4587	MCF7_1.RAW
			High													SLLGKDVLFLKDCVGPEVEK	Unambiguous	Phosphoglycerate kinase 1 OS=Homo sapiens GN=PGK1 PE=1 SV=3 - [PGK1_HUMAN]	1	1	P00558	CID	0.3811	0	1	5.93197	2	500	3	731.5	2192.49	1503.64	76.4924	5646	5646	MCF7_12.RAW
					High											TPSSDVLVFDYTKHPSKPDPSGECNPDLR	Unambiguous	Histone-binding protein RBBP4 OS=Homo sapiens GN=RBBP4 PE=1 SV=3 - [RBBP4_HUMAN]	1	1	Q09028	CID	1	0	1	5.93137	1	247	3	1068.2	3202.59	333.979	50.823	3402	3402	MCF7_14.RAW
		High														GAAVDGGKLDVGNAEVKLEEENR	Unambiguous	B-cell receptor-associated protein 31 OS=Homo sapiens GN=BCAP31 PE=1 SV=3 - [BAP31_HUMAN]	1	1	P51572	CID	1	0	1	5.93131	2	243	3	790.529	2369.57	-260.58	42.5811	2722	2722	MCF7_11.RAW
															High	HGGEDYVFSLLTGYCEPPTGVSLR	Unambiguous	Cytochrome c1, heme protein, mitochondrial OS=Homo sapiens GN=CYC1 PE=1 SV=3 - [CY1_HUMAN]	1	1	P08574	CID	1	0	1	5.9313	0	500	3	867.42	2600.25	1158.08	89.4386	7571	7571	MCF7_9.RAW
		High														KVQQELSRPGMLEMLLPGQPEAVAR	Unambiguous	Glutathione synthetase OS=Homo sapiens GN=GSS PE=1 SV=1 - [GSHB_HUMAN]	1	1	P48637	CID	1	0	1	5.93051	1	321	3	927.2	2779.59	757.385	69.2697	5239	5239	MCF7_11.RAW
				High												LQLETEIEALKEELLFMKK	Unambiguous	Keratin, type I cytoskeletal 18 OS=Homo sapiens GN=KRT18 PE=1 SV=2 - [K1C18_HUMAN]	1	1	P05783	CID	0.3963	0	1	5.92991	2	500	2	1153.8	2306.59	572.382	91.7741	6213	6213	MCF7_13.RAW
								High								FGAQLAHIQALISGIEAQLGDVR	Unambiguous	Keratin, type I cytoskeletal 19 OS=Homo sapiens GN=KRT19 PE=1 SV=4 - [K1C19_HUMAN]	1	1	P08727	CID	1	0	1	5.92902	0	214	3	803.7	2409.09	737.253	105.742	8805	8805	MCF7_2.RAW
		High														HIADLAGNSEVILPVPAFNVINGGSHAGNK	Unambiguous	Alpha-enolase OS=Homo sapiens GN=ENO1 PE=1 SV=2 - [ENOA_HUMAN]	1	1	P06733	CID	1	0	1	5.92873	0	99	3	1005.2	3013.59	668.823	72.8448	5569	5569	MCF7_11.RAW
															High	IAVAAASKPAVEIKQEGDTFYIK	Unambiguous	Cellular retinoic acid-binding protein 2 OS=Homo sapiens GN=CRABP2 PE=1 SV=2 - [RABP2_HUMAN]	1	1	P29373	CID	1	0	1	5.92685	1	257	2	1225.78	2450.55	497.399	52.8315	4213	4213	MCF7_9.RAW
						High										FGAQLAHIQALISGIEAQLGDVR	Unambiguous	Keratin, type I cytoskeletal 19 OS=Homo sapiens GN=KRT19 PE=1 SV=4 - [K1C19_HUMAN]	1	1	P08727	CID	1	0	1	5.92683	0	486	3	803.34	2408.01	289.08	107.243	8624	8624	MCF7_15.RAW
								High								IYDDDFFQNLDGVANALDNVDAR	Unambiguous	Ubiquitin-like modifier-activating enzyme 1 OS=Homo sapiens GN=UBA1 PE=1 SV=3 - [UBA1_HUMAN]	1	1	P22314	CID	1	0	1	5.92681	0	422	3	868	2601.99	690.002	91.7921	7557	7557	MCF7_2.RAW
					High											HIYYITGETKDQVANSAFVER	Unambiguous	Heat shock protein HSP 90-alpha OS=Homo sapiens GN=HSP90AA1 PE=1 SV=5 - [HS90A_HUMAN]	1	1	P07900	CID	1	0	1	5.9268	1	76	3	814.78	2442.33	456.862	46.0516	2964	2964	MCF7_14.RAW
												High				FLVLDEADGLLSQGYSDFINR	Unambiguous	ATP-dependent RNA helicase DDX1 OS=Homo sapiens GN=DDX1 PE=1 SV=2 - [DDX1_HUMAN]	1	1	Q92499	CID	1	0	1	5.92668	0	500	3	791.095	2371.27	-382.177	99.0286	7586	7586	MCF7_6.RAW
	High															IKWGDAGAEYVVESTGVFTTMEK	Unambiguous	Glyceraldehyde-3-phosphate dehydrogenase OS=Homo sapiens GN=GAPDH PE=1 SV=3 - [G3P_HUMAN]	1	1	P04406	CID	1	0	1	5.92566	1	244	2	1260.28	2519.55	530.087	75.4992	5736	5736	MCF7_10.RAW
		High														KAFEEAEKNAPAIIFIDELDAIAPK	Unambiguous	Transitional endoplasmic reticulum ATPase OS=Homo sapiens GN=VCP PE=1 SV=4 - [TERA_HUMAN]	1	1	P55072	CID	1	0	1	5.92514	2	500	3	915.58	2744.73	462.711	95.5218	7434	7434	MCF7_11.RAW
												High				VVGFHVLGPNAGEVTQGFAAALK	Unambiguous	Thioredoxin reductase 1, cytoplasmic OS=Homo sapiens GN=TXNRD1 PE=1 SV=3 - [TRXR1_HUMAN]	1	1	Q16881	CID	0.3693	0	1	5.92513	0	465	3	761.135	2281.39	-367.12	74.7665	5516	5516	MCF7_6.RAW
	High															HIADLAGNSEVILPVPAFNVINGGSHAGNK	Unambiguous	Alpha-enolase OS=Homo sapiens GN=ENO1 PE=1 SV=2 - [ENOA_HUMAN]	1	1	P06733	CID	1	0	1	5.92506	0	4	3	1005.2	3013.59	668.823	72.1579	5426	5426	MCF7_10.RAW
			High													AKESWEMNSEEKLEQSTIVK	Unambiguous	Peptidyl-prolyl cis-trans isomerase FKBP4 OS=Homo sapiens GN=FKBP4 PE=1 SV=3 - [FKBP4_HUMAN]	1	1	Q02790	CID	1	0	1	5.92454	2	152	3	789.187	2365.55	-257.586	47.4778	3206	3206	MCF7_12.RAW
															High	KPPPVPALPSKLPTFGAPEQLVDLK	Unambiguous	E3 ubiquitin/ISG15 ligase TRIM25 OS=Homo sapiens GN=TRIM25 PE=1 SV=2 - [TRI25_HUMAN]	1	1	Q14258	CID	1	0	1	5.92451	1	334	3	881.18	2641.53	760.248	73.0383	6196	6196	MCF7_9.RAW
											High					LQAALDDEEAGGRPAMEPGNGSLDLGGDSAGR	Unambiguous	Heterogeneous nuclear ribonucleoprotein U OS=Homo sapiens GN=HNRNPU PE=1 SV=6 - [HNRPU_HUMAN]	1	1	Q00839	CID	1	0	1	5.92353	0	411	3	1043.46	3128.37	615.652	50.1995	3133	3133	MCF7_5.RAW
		High														AVTGYRDPYTEQTISLFQAMKK	Unambiguous	Plectin OS=Homo sapiens GN=PLEC PE=1 SV=3 - [PLEC_HUMAN]	1	1	Q15149	CID	1	0	1	5.92334	2	324	3	850.2	2548.59	507.797	65.0162	4845	4845	MCF7_11.RAW
														High		APVVGILVLDGHSVPLPEPLEVAHDLSK	Unambiguous	Lethal(2) giant larvae protein homolog 2 OS=Homo sapiens GN=LLGL2 PE=1 SV=2 - [L2GL2_HUMAN]	1	1	Q6P1M3	CID	1	0	1	5.92314	0	500	3	968.2	2902.59	336.553	78.1598	7034	7034	MCF7_8.RAW
													High			WLPAGDALLQMITIHLPSPVTAQK	Unambiguous	Elongation factor 2 OS=Homo sapiens GN=EEF2 PE=1 SV=4 - [EF2_HUMAN]	1	1	P13639	CID	1	0	1	5.9229	0	500	2	1302.3	2603.59	1215.9	109.056	9133	9133	MCF7_7.RAW
								High								SGVAYIAAPSGSAADKVVIEACDELGIILAHTNLR	Unambiguous	Bifunctional purine biosynthesis protein PURH OS=Homo sapiens GN=ATIC PE=1 SV=3 - [PUR9_HUMAN]	1	1	P31939	CID	1	0	1	5.92276	1	500	3	1175.92	3525.75	256.265	115.009	9702	9702	MCF7_2.RAW
															High	GVNIGGAGSYIYEKPLAEGPQVTGPIEVPAARAEER	Unambiguous	Cysteine-rich protein 2 OS=Homo sapiens GN=CRIP2 PE=1 SV=1 - [CRIP2_HUMAN]	1	1	P52943	CID	1	0	1	5.92271	1	273	3	1233.28	3697.83	519.899	62.3541	5173	5173	MCF7_9.RAW
											High					IMQSSSEVGYDAMAGDFVNMVEKGIIDPTK	Unambiguous	60 kDa heat shock protein, mitochondrial OS=Homo sapiens GN=HSPD1 PE=1 SV=2 - [CH60_HUMAN]	1	1	P10809	CID	1	0	1	5.92192	1	500	3	1078.8	3234.39	576.371	101.569	7991	7991	MCF7_5.RAW
			High													DHASIQMNVAEVDKVTGR	Unambiguous	40S ribosomal protein S21 OS=Homo sapiens GN=RPS21 PE=1 SV=1 - [RS21_HUMAN]	1	1	P63220	CID	1	0	1	5.92172	1	477	3	657.127	1969.37	-310.291	46.0677	3074	3074	MCF7_12.RAW
			High													IRYESGDHVAVYPANDSALVNQLGK	Unambiguous	NADPH--cytochrome P450 reductase OS=Homo sapiens GN=POR PE=1 SV=2 - [NCPR_HUMAN]	1	1	P16435	CID	1	0	1	5.92107	1	500	3	906.82	2718.45	763.828	50.7094	3523	3523	MCF7_12.RAW
				High												SREAIDSPVSFLALHNQIR	Unambiguous	Regulator of nonsense transcripts 1 OS=Homo sapiens GN=UPF1 PE=1 SV=2 - [RENT1_HUMAN]	1	1	Q92900	CID	1	0	1	5.92047	1	500	2	1076.79	2152.57	-266.979	64.7926	4752	4752	MCF7_13.RAW
		High														AKELDPTNMTYITNQAAVYFEKGDYNK	Unambiguous	Stress-induced-phosphoprotein 1 OS=Homo sapiens GN=STIP1 PE=1 SV=1 - [STIP1_HUMAN]	1	1	P31948	CID	1	0	1	5.92014	2	99	3	1042.54	3125.61	355.818	70.3654	5344	5344	MCF7_11.RAW
		High														YALQMEQLNGILLHLESELAQTR	Unambiguous	Keratin, type I cytoskeletal 18 OS=Homo sapiens GN=KRT18 PE=1 SV=2 - [K1C18_HUMAN]	1	1	P05783	CID	1	0	1	5.91888	0	500	3	891.82	2673.45	1142.11	93.5066	7285	7285	MCF7_11.RAW
								High								NMGGPYGGGNYGPGGSGGSGGYGGR	Unambiguous	Heterogeneous nuclear ribonucleoproteins A2/B1 OS=Homo sapiens GN=HNRNPA2B1 PE=1 SV=2 - [ROA2_HUMAN]	1	1	P22626	CID	1	0	1	5.91859	0	399	2	1095.14	2189.28	-284.765	33.992	1769	1769	MCF7_2.RAW
	High															ITSGPFEPDLYKSEMEVQDAELKALLQSSASR	Unambiguous	Proliferation-associated protein 2G4 OS=Homo sapiens GN=PA2G4 PE=1 SV=3 - [PA2G4_HUMAN]	1	1	Q9UQ80	CID	1	0	1	5.91826	2	333	3	1181.58	3542.73	837.738	82.9739	6413	6413	MCF7_10.RAW
	High															RQWVEEFFPSVSLGDPTLETLLR	Unambiguous	Lipase maturation factor 2 OS=Homo sapiens GN=LMF2 PE=1 SV=2 - [LMF2_HUMAN]	1	1	Q9BU23	CID	1	0	1	5.9177	1	500	3	907.8	2721.39	726.22	96.6633	7494	7494	MCF7_10.RAW
			High													KISSPTGSKDLQMVNISLR	Unambiguous	Prohibitin-2 OS=Homo sapiens GN=PHB2 PE=1 SV=2 - [PHB2_HUMAN]	1	1	Q99623	CID	1	0	1	5.91566	2	207	2	1038.26	2075.51	664.955	50.9751	3549	3549	MCF7_12.RAW
								High								LTSFIGAIAIGDLVK	Unambiguous	T-complex protein 1 subunit beta OS=Homo sapiens GN=CCT2 PE=1 SV=4 - [TCPB_HUMAN]	1	1	P78371	CID	0.4611	0	1	5.91551	0	202	2	759.154	1517.3	-390.27	87.6967	7186	7186	MCF7_2.RAW
High																TIVAINKDPEAPIFQVADYGIVADLFK	Unambiguous	Electron transfer flavoprotein subunit alpha, mitochondrial OS=Homo sapiens GN=ETFA PE=1 SV=1 - [ETFA_HUMAN]	1	1	P13804	CID	1	0	1	5.91524	1	120	3	984.12	2950.35	936.76	122.524	9353	9353	MCF7_1.RAW
			High													KGISLNPEQWSQLKEQISDIDDAVR	Unambiguous	Activated RNA polymerase II transcriptional coactivator p15 OS=Homo sapiens GN=SUB1 PE=1 SV=3 - [TCP4_HUMAN]	1	1	P53999	CID	1	0	1	5.91427	2	500	3	957.4	2870.19	249.561	76.1726	5626	5626	MCF7_12.RAW
			High													VAMSHFEPNEYIHYDLLEK	Unambiguous	Aconitate hydratase, mitochondrial OS=Homo sapiens GN=ACO2 PE=1 SV=2 - [ACON_HUMAN]	1	1	Q99798	CID	1	0	1	5.91344	0	232	2	1168.26	2335.51	173.967	63.7576	4708	4708	MCF7_12.RAW
		High														KISSIQSIVPALEIANAHR	Unambiguous	60 kDa heat shock protein, mitochondrial OS=Homo sapiens GN=HSPD1 PE=1 SV=2 - [CH60_HUMAN]	1	1	P10809	CID	1	0	1	5.91326	1	500	3	683.82	2049.45	1112.25	65.1434	4856	4856	MCF7_11.RAW
				High												AEMDQILHGLDKVAEEWAQGTFK	Unambiguous	Argininosuccinate lyase OS=Homo sapiens GN=ASL PE=1 SV=4 - [ARLY_HUMAN]	1	1	P04424	CID	1	0	1	5.91294	1	500	3	873.78	2619.33	1164.06	103.296	6658	6658	MCF7_13.RAW
				High												GAGKAPLNVQFNSPLPGDAVKDLDIIDNYDYSHTVK	Unambiguous	Filamin-B OS=Homo sapiens GN=FLNB PE=1 SV=2 - [FLNB_HUMAN]	1	1	O75369	CID	1	0	1	5.91282	2	500	3	1292.34	3875.01	788.431	79.6087	5683	5683	MCF7_13.RAW
											High					GVMLAVDAVIAELKK	Unambiguous	60 kDa heat shock protein, mitochondrial OS=Homo sapiens GN=HSPD1 PE=1 SV=2 - [CH60_HUMAN]	1	1	P10809	CID	1	0	1	5.91276	1	128	2	778.682	1556.36	-353.893	95.6157	7461	7461	MCF7_5.RAW
															High	KVASGVLSPPPAAPPPSSSSVPEAGGPPIKK	Unambiguous	Chromatin complexes subunit BAP18 OS=Homo sapiens GN=BAP18 PE=1 SV=1 - [BAP18_HUMAN]	1	1	Q8IXM2	CID	1	0	1	5.91198	2	396	3	969.86	2907.57	332.476	40.1332	2911	2911	MCF7_9.RAW
		High														LLQAQLQAQKEELQSLMHQPK	Unambiguous	Pre-B-cell leukemia transcription factor-interacting protein 1 OS=Homo sapiens GN=PBXIP1 PE=1 SV=1 - [PBIP1_HUMAN]	1	1	Q96AQ6	CID	1	0	1	5.91176	1	464	3	821.5	2462.49	471.956	62.6472	4618	4618	MCF7_11.RAW
			High													VAHSFNCTPIEGMLSHQLK	Unambiguous	Proliferation-associated protein 2G4 OS=Homo sapiens GN=PA2G4 PE=1 SV=3 - [PA2G4_HUMAN]	1	1	Q9UQ80	CID	1	0	1	5.91153	0	500	2	1057.84	2114.67	1246.6	65.1532	4825	4825	MCF7_12.RAW
											High					LLDFGSLSNLQVTQPTVGMNFK	Unambiguous	40S ribosomal protein S17-like OS=Homo sapiens GN=RPS17L PE=1 SV=1 - [RS17L_HUMAN]	1	1	P0CW22	CID	1	0	1	5.91107	0	225	3	804.34	2411.01	728.773	83.6439	6396	6396	MCF7_5.RAW
													High			GHADSVTGLSLSSEGSYLLSNAMDNTVR	Unambiguous	U5 small nuclear ribonucleoprotein 40 kDa protein OS=Homo sapiens GN=SNRNP40 PE=1 SV=1 - [SNR40_HUMAN]	1	1	Q96DI7	CID	1	0	1	5.91092	0	362	3	961.76	2883.27	659.698	78.7648	6647	6647	MCF7_7.RAW
											High					LCYVALDFEQEMATAASSSSLEK	Unambiguous	POTE ankyrin domain family member E OS=Homo sapiens GN=POTEE PE=1 SV=3 - [POTEE_HUMAN]|Actin, cytoplasmic 1 OS=Homo sapiens GN=ACTB PE=1 SV=1 - [ACTB_HUMAN]	3	2	Q6S8J3;P60709	CID	1	0	1	5.91008	0	415	3	832.36	2495.07	766.699	89.777	6944	6944	MCF7_5.RAW
						High										MLTELEKALNSIIDVYHKYSLIK	Unambiguous	Protein S100-A8 OS=Homo sapiens GN=S100A8 PE=1 SV=1 - [S10A8_HUMAN]	1	1	P05109	CID	1	0	1	5.91005	2	500	3	909.2	2725.59	1502.72	109.495	8743	8743	MCF7_15.RAW
								High								YNEDLELEDAIHTAILTLK	Unambiguous	Proteasome subunit alpha type-2 OS=Homo sapiens GN=PSMA2 PE=1 SV=2 - [PSA2_HUMAN]	1	1	P25787	CID	1	0	1	5.90972	0	442	2	1102.12	2203.23	952.705	94.5195	7806	7806	MCF7_2.RAW
						High										DAKLDKAQIHDLVLVGGSTR	Unambiguous	Heat shock 70 kDa protein 1A/1B OS=Homo sapiens GN=HSPA1A PE=1 SV=5 - [HSP71_HUMAN]	1	1	P08107	CID	1	0	1	5.90917	2	500	2	1068.41	2135.8	-175.33	45.7162	3771	3771	MCF7_15.RAW
		High														SHMMDVQGSTQDSAIKDFVLK	Unambiguous	Protein disulfide-isomerase A4 OS=Homo sapiens GN=PDIA4 PE=1 SV=2 - [PDIA4_HUMAN]	1	1	P13667	CID	1	0	1	5.90888	1	254	2	1168.79	2336.57	-234.605	55.7817	3976	3976	MCF7_11.RAW
														High		SLQELFLAHILSPWGAEVK	Unambiguous	Poly [ADP-ribose] polymerase 1 OS=Homo sapiens GN=PARP1 PE=1 SV=4 - [PARP1_HUMAN]	1	1	P09874	CID	1	0	1	5.90824	0	500	2	1069.3	2137.6	-265.865	89.4083	7826	7826	MCF7_8.RAW
	High															IGNTEDGAPHKEDEPSVGQVAR	Unambiguous	E2/E3 hybrid ubiquitin-protein ligase UBE2O OS=Homo sapiens GN=UBE2O PE=1 SV=3 - [UBE2O_HUMAN]	1	1	Q9C0C9	CID	1	0	1	5.90797	1	500	3	769.16	2305.46	-275.806	26.3682	1204	1204	MCF7_10.RAW
															High	AKQIVWNGPVGVFEWEAFAR	Unambiguous	Phosphoglycerate kinase 1 OS=Homo sapiens GN=PGK1 PE=1 SV=3 - [PGK1_HUMAN]	1	1	P00558	CID	1	0	1	5.90786	1	500	3	769.42	2306.25	890.159	87.8421	7452	7452	MCF7_9.RAW
			High													KQGGLGPMNIPLVSDPKR	Unambiguous	Peroxiredoxin-1 OS=Homo sapiens GN=PRDX1 PE=1 SV=1 - [PRDX1_HUMAN]	1	1	Q06830	CID	1	0	1	5.90753	2	70	3	636.152	1906.44	-321.329	52.0711	3659	3659	MCF7_12.RAW
										High						YGKDATNVGDEGGFAPNILENKEGLELLK	Unambiguous	Alpha-enolase OS=Homo sapiens GN=ENO1 PE=1 SV=2 - [ENOA_HUMAN]	1	1	P06733	CID	0.0508	0	1	5.9075	2	500	3	1031.52	3092.55	319.172	73.6572	4649	4649	MCF7_4.RAW
			High													HTFSGVASVESSSGEAFHVGK	Unambiguous	Alpha-2-HS-glycoprotein - Bos taurus (Bovine). - [FETUA_BOVIN]	1	1	P12763	CID	1	0	1	5.90687	0	349	3	707.74	2121.21	566.204	46.183	3085	3085	MCF7_12.RAW
															High	STAPSAAASASASAAASSPAGGGAEALELLEHCGVCRER	Unambiguous	Transcription intermediary factor 1-beta OS=Homo sapiens GN=TRIM28 PE=1 SV=5 - [TIF1B_HUMAN]	1	1	Q13263	CID	1	0	1	5.90675	1	500	3	1205.2	3613.59	-30.9125	70.3714	5949	5949	MCF7_9.RAW
											High					NMGGPYGGGNYGPGGSGGSGGYGGR	Unambiguous	Heterogeneous nuclear ribonucleoproteins A2/B1 OS=Homo sapiens GN=HNRNPA2B1 PE=1 SV=2 - [ROA2_HUMAN]	1	1	P22626	CID	1	0	1	5.90619	0	63	2	1095.15	2189.3	-277.849	35.0872	1686	1686	MCF7_5.RAW
						High										GILKKGDECELLGHSK	Unambiguous	Elongation factor Tu, mitochondrial OS=Homo sapiens GN=TUFM PE=1 SV=2 - [EFTU_HUMAN]	1	1	P49411	CID	1	0	1	5.9043	2	113	3	576.105	1726.3	-356.658	36.2269	2755	2755	MCF7_15.RAW
				High												ATAAVIFLHGLGDTGHGWAEAFAGIR	Unambiguous	Acyl-protein thioesterase 1 OS=Homo sapiens GN=LYPLA1 PE=1 SV=1 - [LYPA1_HUMAN]	1	1	O75608	CID	1	0	1	5.90362	0	500	3	880.78	2640.33	747.19	91.0503	6180	6180	MCF7_13.RAW
			High													VLRPPGGGSNFSLGFDEPTEQPVRK	Unambiguous	Hematological and neurological expressed 1 protein OS=Homo sapiens GN=HN1 PE=1 SV=3 - [HN1_HUMAN]	1	1	Q9UK76	CID	1	0	1	5.903	1	253	3	896.18	2686.53	798.881	53.8278	3822	3822	MCF7_12.RAW
												High				KYTLPPGVDPTQVSSSLSPEGTLTVEAPMPK	Unambiguous	Heat shock protein beta-1 OS=Homo sapiens GN=HSPB1 PE=1 SV=2 - [HSPB1_HUMAN]	1	1	P04792	CID	1	0	1	5.90286	1	252	3	1076.84	3228.51	573.059	68.5329	4915	4915	MCF7_6.RAW
	High															EMEPLGWIHTQPNESPQLSPQDVTTHAK	Unambiguous	Pre-mRNA-processing-splicing factor 8 OS=Homo sapiens GN=PRPF8 PE=1 SV=2 - [PRP8_HUMAN]	1	1	Q6P2Q9	CID	1	0	1	5.90223	0	500	3	1058.16	3172.47	612.828	60.5011	4286	4286	MCF7_10.RAW
												High				ASLEAAIADAEQRGELAIK	Unambiguous	Keratin, type II cytoskeletal 8 OS=Homo sapiens GN=KRT8 PE=1 SV=7 - [K2C8_HUMAN]	1	1	P05787	CID	0.4288	0	1	5.90117	1	72	2	978.247	1955.49	-282.804	70.9368	5151	5151	MCF7_6.RAW
				High												SRAEAESMYQIKYEELQSLAGK	Unambiguous	Keratin, type II cytoskeletal 8 OS=Homo sapiens GN=KRT8 PE=1 SV=7 - [K2C8_HUMAN]	1	1	P05787	CID	1	0	1	5.90002	2	2	3	845.1	2533.29	805.561	56.2548	4062	4062	MCF7_13.RAW
								High								ILSISADIETIGEILK	Unambiguous	Heterogeneous nuclear ribonucleoprotein K OS=Homo sapiens GN=HNRNPK PE=1 SV=1 - [HNRPK_HUMAN]	1	1	P61978	CID	1	0	1	5.89923	0	293	2	857.666	1714.33	-384.139	100.888	8371	8371	MCF7_2.RAW
						High										YALQMEQLNGILLHLESELAQTR	Unambiguous	Keratin, type I cytoskeletal 18 OS=Homo sapiens GN=KRT18 PE=1 SV=2 - [K1C18_HUMAN]	1	1	P05783	CID	1	0	1	5.89831	0	500	3	891.18	2671.53	424.243	106.561	8585	8585	MCF7_15.RAW
															High	ASLEAAIADAEQRGELAIKDANAK	Unambiguous	Keratin, type II cytoskeletal 8 OS=Homo sapiens GN=KRT8 PE=1 SV=7 - [K2C8_HUMAN]	1	1	P05787	CID	1	0	1	5.89831	2	500	3	819.46	2456.37	442.359	68.1796	5738	5738	MCF7_9.RAW
	High															NILFVITKPDVYKSPASDTYIVFGEAK	Unambiguous	Nascent polypeptide-associated complex subunit alpha OS=Homo sapiens GN=NACA PE=1 SV=1 - [NACA_HUMAN]	2	1	Q13765	CID	1	0	1	5.89812	1	273	3	1006.86	3018.57	979.795	77.0695	5883	5883	MCF7_10.RAW
		High														LGAGGGSPEKSPSAQELKEQGNR	Unambiguous	E3 ubiquitin-protein ligase CHIP OS=Homo sapiens GN=STUB1 PE=1 SV=2 - [CHIP_HUMAN]	1	1	Q9UNE7	CID	1	0	1	5.89764	2	500	3	766.177	2296.52	-274.829	24.8652	1226	1226	MCF7_11.RAW
														High		SIYYITGESKEQVANSAFVER	Unambiguous	Heat shock protein HSP 90-beta OS=Homo sapiens GN=HSP90AB1 PE=1 SV=4 - [HS90B_HUMAN]	1	1	P08238	CID	1	0	1	5.89673	1	168	2	1195.82	2390.63	-231.147	39.1582	3287	3287	MCF7_8.RAW
High																NMGGPYGGGNYGPGGSGGSGGYGGR	Unambiguous	Heterogeneous nuclear ribonucleoproteins A2/B1 OS=Homo sapiens GN=HNRNPA2B1 PE=1 SV=2 - [ROA2_HUMAN]	1	1	P22626	CID	1	0	1	5.89561	0	146	2	1095.14	2189.27	-289.896	53.8407	2911	2911	MCF7_1.RAW
											High					YGINTTDIFQTVDLWEGK	Unambiguous	Transgelin-2 OS=Homo sapiens GN=TAGLN2 PE=1 SV=3 - [TAGL2_HUMAN]	1	1	P37802	CID	1	0	1	5.89522	0	322	2	1050.23	2099.45	-276.475	93.4273	7269	7269	MCF7_5.RAW
		High														ITELQLKLESALTELEQLRK	Unambiguous	Nucleoprotein TPR OS=Homo sapiens GN=TPR PE=1 SV=3 - [TPR_HUMAN]	1	1	P12270	CID	1	0	1	5.89498	2	500	3	786.54	2357.61	956.897	90.5821	7089	7089	MCF7_11.RAW
												High				LGVNNISGIEEVNMFTNQGTVIHFNNPK	Unambiguous	Transcription factor BTF3 OS=Homo sapiens GN=BTF3 PE=1 SV=1 - [BTF3_HUMAN]	1	1	P20290	CID	1	0	1	5.89398	0	134	3	1030.18	3088.53	643.969	75.8071	5615	5615	MCF7_6.RAW
												High				WLPAGDALLQMITIHLPSPVTAQK	Unambiguous	Elongation factor 2 OS=Homo sapiens GN=EEF2 PE=1 SV=4 - [EF2_HUMAN]	1	1	P13639	CID	1	0	1	5.89279	0	500	2	1301.74	2602.47	786.061	108.573	8103	8103	MCF7_6.RAW
													High			MAGLKVLQLINDNTATALSYGVFR	Unambiguous	Hypoxia up-regulated protein 1 OS=Homo sapiens GN=HYOU1 PE=1 SV=1 - [HYOU1_HUMAN]	1	1	Q9Y4L1	CID	1	0	1	5.89262	1	500	3	865.493	2594.46	-359.74	98.436	8400	8400	MCF7_7.RAW
													High			NALVSHLDGTTPVCEDIGR	Unambiguous	Cytochrome b-c1 complex subunit 1, mitochondrial OS=Homo sapiens GN=UQCRC1 PE=1 SV=3 - [QCR1_HUMAN]	1	1	P31930	CID	1	0	1	5.89028	0	82	2	998.705	1996.4	-286.835	51.4821	3749	3749	MCF7_7.RAW
											High					IEIESFYEGEDFSETLTR	Unambiguous	78 kDa glucose-regulated protein OS=Homo sapiens GN=HSPA5 PE=1 SV=2 - [GRP78_HUMAN]	1	1	P11021	CID	1	0	1	5.89024	0	143	2	1082.7	2164.4	-273.168	73.3691	5426	5426	MCF7_5.RAW
			High													ASLSKLGDVYVNDAFGTAHR	Unambiguous	Phosphoglycerate kinase 1 OS=Homo sapiens GN=PGK1 PE=1 SV=3 - [PGK1_HUMAN]	2	1	P00558	CID	1	0	1	5.88974	1	141	3	708.76	2124.27	1503.11	56.3964	4053	4053	MCF7_12.RAW
													High			FLEVQYLTGGLIEPDTPGRVPLDEALQR	Unambiguous	Plectin OS=Homo sapiens GN=PLEC PE=1 SV=3 - [PLEC_HUMAN]	1	1	Q15149	CID	1	0	1	5.889	1	251	3	1043.52	3128.55	606.769	84.5071	7208	7208	MCF7_7.RAW
												High				FTLDCTHPVEDGIMDAANFEQFLQER	Unambiguous	60S ribosomal protein L22 OS=Homo sapiens GN=RPL22 PE=1 SV=2 - [RL22_HUMAN]	1	1	P35268	CID	1	0	1	5.88882	0	500	3	1009.13	3025.38	-324.272	94.8934	7269	7269	MCF7_6.RAW
												High				IINLGPVHPGPLSPEPQPMGVR	Unambiguous	Type 1 phosphatidylinositol 4,5-bisphosphate 4-phosphatase OS=Homo sapiens GN=TMEM55B PE=1 SV=1 - [TM55B_HUMAN]	1	1	Q86T03	CID	1	0	1	5.88828	0	311	3	769.76	2307.27	874.102	58.9135	3965	3965	MCF7_6.RAW
				High												MREIVHLQAGQCGNQIGAK	Unambiguous	Tubulin beta-4B chain OS=Homo sapiens GN=TUBB4B PE=1 SV=1 - [TBB4B_HUMAN]|Tubulin beta-2A chain OS=Homo sapiens GN=TUBB2A PE=1 SV=1 - [TBB2A_HUMAN]|Tubulin beta-3 chain OS=Homo sapiens GN=TUBB3 PE=1 SV=2 - [TBB3_HUMAN]|Tubulin beta chain OS=Homo sapiens GN=TUBB PE=1 SV=2 - [TBB5_HUMAN]	6	3	P68371;Q13509;P07437	CID	1	0	1	5.88818	1	500	2	1026.74	2052.48	-275.875	38.8506	2541	2541	MCF7_13.RAW
				High												MREIVHIQAGQCGNQIGAK	Unambiguous	Tubulin beta-4B chain OS=Homo sapiens GN=TUBB4B PE=1 SV=1 - [TBB4B_HUMAN]|Tubulin beta-2A chain OS=Homo sapiens GN=TUBB2A PE=1 SV=1 - [TBB2A_HUMAN]|Tubulin beta-3 chain OS=Homo sapiens GN=TUBB3 PE=1 SV=2 - [TBB3_HUMAN]|Tubulin beta chain OS=Homo sapiens GN=TUBB PE=1 SV=2 - [TBB5_HUMAN]	6	3	P68371;Q13509;P07437	CID	1	0	1	5.88818	1	500	2	1026.74	2052.48	-275.875	38.8506	2541	2541	MCF7_13.RAW
									High							VYINYYDMNAANVGWNNSTFA	Unambiguous	Macrophage migration inhibitory factor OS=Homo sapiens GN=MIF PE=1 SV=4 - [MIF_HUMAN]	1	1	P14174	CID	1	0	1	5.88783	0	500	2	1214.12	2427.23	66.591	76.5396	4088	4088	MCF7_3.RAW
													High			SDGAPASDSKPGSSEAAPSSKETPAATEAPSSTPK	Unambiguous	Brain acid soluble protein 1 OS=Homo sapiens GN=BASP1 PE=1 SV=2 - [BASP1_HUMAN]	1	1	P80723	CID	0.3956	0	1	5.88765	1	188	3	1101.16	3301.47	281.779	24.7987	1103	1103	MCF7_7.RAW
		High														VAHALAEGLGVIACIGEKLDER	Unambiguous	Triosephosphate isomerase OS=Homo sapiens GN=TPI1 PE=1 SV=3 - [TPIS_HUMAN]	1	1	P60174	CID	1	0	1	5.88761	1	500	3	755.221	2263.65	-247.081	89.1618	6977	6977	MCF7_11.RAW
															High	KGVNLPGAAVDLPAVSEKDIQDLK	Unambiguous	Pyruvate kinase PKM OS=Homo sapiens GN=PKM PE=1 SV=4 - [KPYM_HUMAN]	1	1	P14618	CID	1	0	1	5.88758	2	354	2	1238.83	2476.66	-283.601	64.8928	5421	5421	MCF7_9.RAW
				High												RTPFGAYGGLLKDFTATDLSEFAAK	Unambiguous	3-ketoacyl-CoA thiolase, mitochondrial OS=Homo sapiens GN=ACAA2 PE=1 SV=2 - [THIM_HUMAN]	1	1	P42765	CID	1	0	1	5.88729	2	500	3	893.52	2678.55	813.324	86.1294	5956	5956	MCF7_13.RAW
	High															YALQMEQLNGILLHLESELAQTR	Unambiguous	Keratin, type I cytoskeletal 18 OS=Homo sapiens GN=KRT18 PE=1 SV=2 - [K1C18_HUMAN]	1	1	P05783	CID	1	0	1	5.88667	0	298	3	891.8	2673.39	1119.69	93.0954	7219	7219	MCF7_10.RAW
	High															TALHLATEMEELGLVTHLVTK	Unambiguous	Nuclear factor NF-kappa-B p100 subunit OS=Homo sapiens GN=NFKB2 PE=1 SV=4 - [NFKB2_HUMAN]	1	1	Q00653	CID	1	0	1	5.88664	0	500	3	769.208	2305.61	-275.218	84.1469	6510	6510	MCF7_10.RAW
		High														ASLSKLGDVYVNDAFGTAHR	Unambiguous	Phosphoglycerate kinase 1 OS=Homo sapiens GN=PGK1 PE=1 SV=3 - [PGK1_HUMAN]	2	1	P00558	CID	1	0	1	5.8865	1	252	3	707.48	2120.43	-304.975	55.6858	3967	3967	MCF7_11.RAW
	High															KEAESCDCLQGFQLTHSLGGGTGSGMGTLLLSK	Unambiguous	Tubulin beta-4B chain OS=Homo sapiens GN=TUBB4B PE=1 SV=1 - [TBB4B_HUMAN]|Tubulin beta chain OS=Homo sapiens GN=TUBB PE=1 SV=2 - [TBB5_HUMAN]|Tubulin beta-8 chain OS=Homo sapiens GN=TUBB8 PE=1 SV=2 - [TBB8_HUMAN]	5	3	P68371;P07437;Q3ZCM7	CID	1	0	1	5.8861	1	240	3	1109.22	3325.65	17.7876	69.2595	5142	5142	MCF7_10.RAW
	High															KEAESCDCLQGFQLTHSLGGGTGSGMGTLLISK	Unambiguous	Tubulin beta-4B chain OS=Homo sapiens GN=TUBB4B PE=1 SV=1 - [TBB4B_HUMAN]|Tubulin beta chain OS=Homo sapiens GN=TUBB PE=1 SV=2 - [TBB5_HUMAN]|Tubulin beta-8 chain OS=Homo sapiens GN=TUBB8 PE=1 SV=2 - [TBB8_HUMAN]	5	3	P68371;P07437;Q3ZCM7	CID	1	0	1	5.8861	1	240	3	1109.22	3325.65	17.7876	69.2595	5142	5142	MCF7_10.RAW
													High			SIQFVDWCPTGFKVGINYQPPTVVPGGDLAK	Unambiguous	Tubulin alpha-1B chain OS=Homo sapiens GN=TUBA1B PE=1 SV=1 - [TBA1B_HUMAN]	2	1	P68363	CID	1	0	1	5.88608	1	227	3	1112.2	3334.59	266.194	85.4178	7289	7289	MCF7_7.RAW
										High						GVIINTASVAAFEGQVGQAAYSASK	Unambiguous	3-hydroxyacyl-CoA dehydrogenase type-2 OS=Homo sapiens GN=HSD17B10 PE=1 SV=3 - [HCD2_HUMAN]	1	1	Q99714	CID	1	0	1	5.8857	0	500	2	1219.73	2438.45	-330.412	76.2292	4873	4873	MCF7_4.RAW
						High										RPQYSNPPVQGEVMEGADNQGAGEQGRPVRQNMYR	Unambiguous	Nuclease-sensitive element-binding protein 1 OS=Homo sapiens GN=YBX1 PE=1 SV=3 - [YBOX1_HUMAN]	1	1	P67809	CID	1	0	1	5.88561	1	228	4	980.16	3917.62	454.819	35.7524	2706	2706	MCF7_15.RAW
	High															GAAVDGGKLDVGNAEVKLEEENR	Unambiguous	B-cell receptor-associated protein 31 OS=Homo sapiens GN=BCAP31 PE=1 SV=3 - [BAP31_HUMAN]	1	1	P51572	CID	1	0	1	5.88525	2	500	2	1185.8	2370.59	170.009	42.8136	2607	2607	MCF7_10.RAW
				High												RPLDDGVGNQLGALVHQR	Unambiguous	Far upstream element-binding protein 3 OS=Homo sapiens GN=FUBP3 PE=1 SV=2 - [FUBP3_HUMAN]	1	1	Q96I24	CID	1	0	1	5.88427	0	500	3	648.816	1944.43	-310.372	51.2348	3637	3637	MCF7_13.RAW
												High				LTAQVASLTSELTTLNATIQQQDQELAGLKQQAK	Unambiguous	Nuclear mitotic apparatus protein 1 OS=Homo sapiens GN=NUMA1 PE=1 SV=2 - [NUMA1_HUMAN]	1	1	Q14980	CID	1	0	1	5.88416	1	500	4	911.92	3644.66	1020.34	90.5271	6913	6913	MCF7_6.RAW
															High	VRVPTTGIIEYPFDLQSVIFR	Unambiguous	Guanine nucleotide-binding protein G(q) subunit alpha OS=Homo sapiens GN=GNAQ PE=1 SV=4 - [GNAQ_HUMAN]	1	1	P50148	CID	1	0	1	5.8798	1	500	3	817.142	2449.41	-381.266	93.1348	7830	7830	MCF7_9.RAW
													High			AAAIGIDLGTTYSCVGVFQHGK	Unambiguous	Heat shock 70 kDa protein 1A/1B OS=Homo sapiens GN=HSPA1A PE=1 SV=5 - [HSP71_HUMAN]	1	1	P08107	CID	0.3248	0	1	5.87912	0	210	2	1104.25	2207.5	-278.59	69.5047	5709	5709	MCF7_7.RAW
		High														LGLMRDDTIYEDEDVKEAIR	Unambiguous	Cytochrome b-c1 complex subunit 7 OS=Homo sapiens GN=UQCRB PE=1 SV=2 - [QCR7_HUMAN]	1	1	P14927	CID	1	0	1	5.87907	2	60	3	794.8	2382.39	512.094	52.1404	3633	3633	MCF7_11.RAW
										High						GVVPLAGTDGETTTQGLDGLSER	Unambiguous	Fructose-bisphosphate aldolase C OS=Homo sapiens GN=ALDOC PE=1 SV=2 - [ALDOC_HUMAN]	1	1	P09972	CID	0.3095	0	1	5.87883	0	93	2	1137.2	2273.39	117.464	55.4989	3149	3149	MCF7_4.RAW
															High	GTSFDAAATSGGSASSEKASSTSPVEISEWLDQKLTK	Unambiguous	Electron transfer flavoprotein subunit alpha, mitochondrial OS=Homo sapiens GN=ETFA PE=1 SV=1 - [ETFA_HUMAN]	1	1	P13804	CID	1	0	1	5.87794	2	439	3	1244.88	3732.63	490.881	73.4336	6229	6229	MCF7_9.RAW
															High	VASKIVGPSGAAVPCKVEPGLGADNSVVR	Unambiguous	Filamin-A OS=Homo sapiens GN=FLNA PE=1 SV=4 - [FLNA_HUMAN]	1	1	P21333	CID	1	0	1	5.87786	2	413	3	926.86	2778.57	384.175	47.5665	3677	3677	MCF7_9.RAW
								High								AGAAPYVQAFDSLLAGPVAEYLK	Unambiguous	Adenylyl cyclase-associated protein 1 OS=Homo sapiens GN=CAP1 PE=1 SV=5 - [CAP1_HUMAN]	1	1	Q01518	CID	1	0	1	5.87768	0	500	2	1175.76	2350.52	-300.366	104.695	8710	8710	MCF7_2.RAW
					High											ILNNGHAFNVEFDDSQDKAVLKGGPLDGTYR	Unambiguous	Carbonic anhydrase 2 OS=Homo sapiens GN=CA2 PE=1 SV=2 - [CAH2_HUMAN]	1	1	P00918	CID	1	0	1	5.87757	2	500	3	1131.68	3393.03	693.772	59.9364	4198	4198	MCF7_14.RAW
											High					ALNALCDGLIDELNQALK	Unambiguous	Enoyl-CoA hydratase, mitochondrial OS=Homo sapiens GN=ECHS1 PE=1 SV=4 - [ECHM_HUMAN]	1	1	P30084	CID	1	0	1	5.87722	0	500	2	957.199	1913.39	-318.682	107.477	8534	8534	MCF7_5.RAW
														High		NINITKDLLDLLVEAK	Unambiguous	ATP-dependent RNA helicase DDX3X OS=Homo sapiens GN=DDX3X PE=1 SV=3 - [DDX3X_HUMAN]	1	1	O00571	CID	0.4201	0	1	5.87567	1	500	2	906.264	1811.52	-290.501	88.2463	7758	7758	MCF7_8.RAW
		High														LDAVSEVLHSESSVFGQIENHLR	Unambiguous	DNA mismatch repair protein Msh3 OS=Homo sapiens GN=MSH3 PE=1 SV=4 - [MSH3_HUMAN]	1	1	P20585	CID	1	0	1	5.87538	0	500	3	856.84	2568.51	862.655	90.6701	7095	7095	MCF7_11.RAW
											High					QTASVTLQAIAAQNAAVQAVNAHSNILK	Unambiguous	MICOS complex subunit MIC60 OS=Homo sapiens GN=IMMT PE=1 SV=1 - [MIC60_HUMAN]	1	1	Q16891	CID	1	0	1	5.87523	0	301	3	945.18	2833.53	350.339	73.4821	5437	5437	MCF7_5.RAW
															High	LAEVLEAVMPHLDQTPNPLVSSVFHR	Unambiguous	Ubiquitin conjugation factor E4 A OS=Homo sapiens GN=UBE4A PE=1 SV=2 - [UBE4A_HUMAN]	1	1	Q14139	CID	1	0	1	5.8745	0	500	3	967.52	2900.55	355.738	87.8704	7454	7454	MCF7_9.RAW
												High				QIVWNGPVGVFEWEAFAR	Unambiguous	Phosphoglycerate kinase 1 OS=Homo sapiens GN=PGK1 PE=1 SV=3 - [PGK1_HUMAN]	1	1	P00558	CID	1	0	1	5.87448	0	500	3	702.063	2104.17	-421.687	94.9757	7276	7276	MCF7_6.RAW
															High	AVLGEVVLYSGARPLSHQPGPEAPALPK	Unambiguous	Valine--tRNA ligase OS=Homo sapiens GN=VARS PE=1 SV=4 - [SYVC_HUMAN]	1	1	P26640	CID	1	0	1	5.87407	0	238	3	952.54	2855.61	715.493	62.1578	5155	5155	MCF7_9.RAW
		High														KGVNLPGAAVDLPAVSEKDIQDLK	Unambiguous	Pyruvate kinase PKM OS=Homo sapiens GN=PKM PE=1 SV=4 - [KPYM_HUMAN]	1	1	P14618	CID	1	0	1	5.87397	2	368	3	826.237	2476.7	-268.15	63.8634	4733	4733	MCF7_11.RAW
														High		IKSDYAQLLEDMQNAFR	Unambiguous	V-type proton ATPase catalytic subunit A OS=Homo sapiens GN=ATP6V1A PE=1 SV=2 - [VATA_HUMAN]	1	1	P38606	CID	1	0	1	5.87349	1	500	2	1021.21	2041.41	-288.986	75.7404	6838	6838	MCF7_8.RAW
													High			GPAVGIDLGTTYSCVGVFQHGK	Unambiguous	Heat shock cognate 71 kDa protein OS=Homo sapiens GN=HSPA8 PE=1 SV=1 - [HSP7C_HUMAN]	1	1	P11142	CID	0.2453	0	1	5.87331	0	91	2	1103.24	2205.47	-284.592	66.6358	5401	5401	MCF7_7.RAW
											High					YGLPDSLAILSEMGEVTDGMMDTK	Unambiguous	Coiled-coil domain-containing protein 47 OS=Homo sapiens GN=CCDC47 PE=1 SV=1 - [CCD47_HUMAN]	1	1	Q96A33	CID	1	0	1	5.87276	0	500	2	1287.24	2573.47	112.93	106.711	8459	8459	MCF7_5.RAW
			High													SGYHQSASEHGLVVIAPDTSPR	Unambiguous	S-formylglutathione hydrolase OS=Homo sapiens GN=ESD PE=1 SV=2 - [ESTD_HUMAN]	1	1	P10768	CID	1	0	1	5.87193	0	500	2	1154.31	2307.62	-223.485	40.4375	2548	2548	MCF7_12.RAW
		High														ASQKPQPNFPSPEYMIFDHEFTK	Unambiguous	General vesicular transport factor p115 OS=Homo sapiens GN=USO1 PE=1 SV=2 - [USO1_HUMAN]	1	1	O60763	CID	1	0	1	5.87009	0	327	3	914.16	2740.47	793.086	69.5817	5267	5267	MCF7_11.RAW
											High					VIGVLEPLDPEDYTKLEFSDETFGSNIPK	Unambiguous	Elongation factor G, mitochondrial OS=Homo sapiens GN=GFM1 PE=1 SV=2 - [EFGM_HUMAN]	1	1	Q96RP9	CID	1	0	1	5.86991	1	374	3	1085.48	3254.43	554.772	87.5767	6748	6748	MCF7_5.RAW
		High														VKEYQVETIVDTLCTNMLSDKEQLR	Unambiguous	Cullin-associated NEDD8-dissociated protein 1 OS=Homo sapiens GN=CAND1 PE=1 SV=2 - [CAND1_HUMAN]	1	1	Q86VP6	CID	1	0	1	5.86984	2	500	3	986.52	2957.55	698.26	94.2804	7340	7340	MCF7_11.RAW
									High							LAPITSDPTEATAVGAVEASFK	Unambiguous	Pyruvate kinase PKM OS=Homo sapiens GN=PKM PE=1 SV=4 - [KPYM_HUMAN]	1	1	P14618	CID	1	0	1	5.8695	0	500	2	1087.71	2174.42	-323.298	72.57	3798	3798	MCF7_3.RAW
												High				KYTLPPGVDPTQVSSSLSPEGTLTVEAPMPK	Unambiguous	Heat shock protein beta-1 OS=Homo sapiens GN=HSPB1 PE=1 SV=2 - [HSPB1_HUMAN]	1	1	P04792	CID	1	0	1	5.8691	1	69	3	1075.88	3225.61	-323.249	64.298	4499	4499	MCF7_6.RAW
															High	NLDTGEEIPLSLAEEKLPTGINPLTLHIMR	Unambiguous	WD repeat-containing protein 44 OS=Homo sapiens GN=WDR44 PE=1 SV=1 - [WDR44_HUMAN]	1	1	Q5JSH3	CID	1	0	1	5.86902	1	500	3	1106.22	3316.65	566.484	85.8576	7302	7302	MCF7_9.RAW
								High								TAFDEAIAELDTLNEESYKDSTLIMQLLR	Unambiguous	14-3-3 protein beta/alpha OS=Homo sapiens GN=YWHAB PE=1 SV=3 - [1433B_HUMAN]	1	1	P31946	CID	1	0	1	5.86865	1	282	3	1110.84	3330.51	258.088	117.411	9929	9929	MCF7_2.RAW
											High					YALQMEQLNGILLHLESELAQTR	Unambiguous	Keratin, type I cytoskeletal 18 OS=Homo sapiens GN=KRT18 PE=1 SV=2 - [K1C18_HUMAN]	1	1	P05783	CID	1	0	1	5.86787	0	397	3	890.494	2669.47	-346.006	110.439	8825	8825	MCF7_5.RAW
													High			LWISNGGLADIFTVFAK	Unambiguous	Very long-chain specific acyl-CoA dehydrogenase, mitochondrial OS=Homo sapiens GN=ACADVL PE=1 SV=1 - [ACADV_HUMAN]	1	1	P49748	CID	1	0	1	5.86786	0	500	2	927.16	1853.31	708.074	107.344	9018	9018	MCF7_7.RAW
											High					LVDQNIFSFYLSRDPDAQPGGELMLGGTDSK	Unambiguous	Cathepsin D OS=Homo sapiens GN=CTSD PE=1 SV=1 - [CATD_HUMAN]	1	1	P07339	CID	1	0	1	5.86768	1	500	3	1124.78	3372.33	503.891	87.4458	6737	6737	MCF7_5.RAW
														High		TSMTEEYRVPDGMVGLIIGR	Unambiguous	Far upstream element-binding protein 2 OS=Homo sapiens GN=KHSRP PE=1 SV=4 - [FUBP2_HUMAN]	1	1	Q92945	CID	1	0	1	5.86655	1	340	3	741.775	2223.31	-359.585	64.6444	5859	5859	MCF7_8.RAW
				High												KFVHLLDQSDQDFQEELDLMK	Unambiguous	Ras GTPase-activating-like protein IQGAP1 OS=Homo sapiens GN=IQGAP1 PE=1 SV=1 - [IQGA1_HUMAN]	1	1	P46940	CID	1	0	1	5.86523	1	500	3	860.48	2579.43	455.894	73.3188	5351	5351	MCF7_13.RAW
						High										VLHMDRNPYYGGESSSITPLEELYKR	Unambiguous	Rab GDP dissociation inhibitor alpha OS=Homo sapiens GN=GDI1 PE=1 SV=2 - [GDIA_HUMAN]	1	1	P31150	CID	1	0	1	5.86506	2	142	3	1019.54	3056.61	689.129	60.2008	5289	5289	MCF7_15.RAW
					High											LKDPANFQYPAESVLAYKEGHLSPDIVAEQK	Unambiguous	NAD(P)H dehydrogenase [quinone] 1 OS=Homo sapiens GN=NQO1 PE=1 SV=1 - [NQO1_HUMAN]	1	1	P15559	CID	1	0	1	5.86468	2	314	3	1153.62	3458.85	312.675	62.9267	4444	4444	MCF7_14.RAW
													High			NYQQNYQNSESGEKNEGSESAPEGQAQQR	Unambiguous	Nuclease-sensitive element-binding protein 1 OS=Homo sapiens GN=YBX1 PE=1 SV=3 - [YBOX1_HUMAN]	1	1	P67809	CID	1	0	1	5.86457	1	500	3	1086.78	3258.33	285.157	22.7848	973	973	MCF7_7.RAW
													High			AITVFSPDGHLFQVEYAQEAVK	Unambiguous	Proteasome subunit alpha type-7 OS=Homo sapiens GN=PSMA7 PE=1 SV=1 - [PSA7_HUMAN]	2	1	O14818	CID	1	0	1	5.86419	0	104	3	817.76	2451.27	826.326	70.4528	5804	5804	MCF7_7.RAW
			High													WGDAGAEYVVESTGVFTTMEK	Unambiguous	Glyceraldehyde-3-phosphate dehydrogenase OS=Homo sapiens GN=GAPDH PE=1 SV=3 - [G3P_HUMAN]	1	1	P04406	CID	1	0	1	5.86417	0	418	2	1140.18	2279.35	1015.47	74.9726	5542	5542	MCF7_12.RAW
		High														TLTAVHDAILEDLVFPSEIVGKR	Unambiguous	40S ribosomal protein S7 OS=Homo sapiens GN=RPS7 PE=1 SV=1 - [RS7_HUMAN]	1	1	P62081	CID	1	0	1	5.86317	1	253	2	1263.34	2525.67	907.038	86.2014	6741	6741	MCF7_11.RAW
												High				SLGSVQAPSYGARPVSSAASVYAGAGGSGSR	Unambiguous	Keratin, type I cytoskeletal 18 OS=Homo sapiens GN=KRT18 PE=1 SV=2 - [K1C18_HUMAN]	1	1	P05783	CID	1	0	1	5.86262	0	500	3	952.48	2855.43	356.337	43.2945	2504	2504	MCF7_6.RAW
				High												KLGEMWNNLNDSEKQPYITK	Unambiguous	High mobility group protein B3 OS=Homo sapiens GN=HMGB3 PE=1 SV=4 - [HMGB3_HUMAN]	1	1	O15347	CID	1	0	1	5.86201	2	305	3	804.12	2410.35	893.596	50.3162	3558	3558	MCF7_13.RAW
															High	ILTGGADKNVVVFDKSSEQILATLK	Unambiguous	Pre-mRNA-processing factor 19 OS=Homo sapiens GN=PRPF19 PE=1 SV=1 - [PRP19_HUMAN]	1	1	Q9UMS4	CID	1	0	1	5.86189	2	93	3	883.5	2648.49	760.455	71.424	6044	6044	MCF7_9.RAW
											High					EAIDSYIKADDPSSYMEVVQAANTSGNWEELVK	Unambiguous	Clathrin heavy chain 1 OS=Homo sapiens GN=CLTC PE=1 SV=5 - [CLH1_HUMAN]	1	1	Q00610	CID	1	0	1	5.8618	1	500	3	1221.12	3661.35	447.793	83.4016	6374	6374	MCF7_5.RAW
															High	IQLKPEQFSSYLTSPDVGFSSYELVATPHNTSK	Unambiguous	7SK snRNA methylphosphate capping enzyme OS=Homo sapiens GN=MEPCE PE=1 SV=1 - [MEPCE_HUMAN]	1	1	Q7L2J0	CID	1	0	1	5.86128	0	419	3	1224.9	3672.69	505.841	75.4991	6420	6420	MCF7_9.RAW
													High			SLQELFLAHILSPWGAEVK	Unambiguous	Poly [ADP-ribose] polymerase 1 OS=Homo sapiens GN=PARP1 PE=1 SV=4 - [PARP1_HUMAN]	1	1	P09874	CID	1	0	1	5.85981	0	500	2	1069.29	2137.57	-276.261	101.012	8598	8598	MCF7_7.RAW
	High															MTAMDNASKNASEMIDKLTLTFNR	Unambiguous	ATP synthase subunit gamma, mitochondrial OS=Homo sapiens GN=ATP5C1 PE=1 SV=1 - [ATPG_HUMAN]	1	1	P36542	CID	1	0	1	5.85951	2	473	3	902.18	2704.53	824.79	82.2587	6354	6354	MCF7_10.RAW
												High				TSVQFQNFSPTVVHPGDLQTQLAVQTK	Unambiguous	AP-2 complex subunit alpha-1 OS=Homo sapiens GN=AP2A1 PE=1 SV=3 - [AP2A1_HUMAN]	1	1	O95782	CID	1	0	1	5.85778	0	362	3	991.48	2972.43	636.98	62.7939	4348	4348	MCF7_6.RAW
	High															VIHDNFGIVEGLMTTVHAITATQK	Unambiguous	Glyceraldehyde-3-phosphate dehydrogenase OS=Homo sapiens GN=GAPDH PE=1 SV=3 - [G3P_HUMAN]	1	1	P04406	CID	1	0	1	5.8576	0	302	3	866.48	2597.43	795.17	99.0169	7648	7648	MCF7_10.RAW
								High								FYALSASFEPFSNKGQTLVVQFTVK	Unambiguous	Calreticulin OS=Homo sapiens GN=CALR PE=1 SV=1 - [CALR_HUMAN]	1	1	P27797	CID	1	0	1	5.8575	1	500	3	937.44	2810.31	656.386	85.5083	6983	6983	MCF7_2.RAW
												High				TFVNITPAEVGVLVGKDR	Unambiguous	Profilin-1 OS=Homo sapiens GN=PFN1 PE=1 SV=2 - [PROF1_HUMAN]	1	1	P07737	CID	1	0	1	5.85674	1	100	2	957.762	1914.52	-286.334	69.1267	4981	4981	MCF7_6.RAW
								High								ISSINSISALCEATGADVEEVATAIGMDQR	Unambiguous	UDP-glucose 6-dehydrogenase OS=Homo sapiens GN=UGDH PE=1 SV=1 - [UGDH_HUMAN]	1	1	O60701	CID	1	0	1	5.85663	0	217	3	1018.06	3052.17	230.779	112.245	9432	9432	MCF7_2.RAW
				High												ARKLAQQYYLVYQEPIPTAQLVQR	Unambiguous	Proteasome subunit alpha type-2 OS=Homo sapiens GN=PSMA2 PE=1 SV=2 - [PSA2_HUMAN]	1	1	P25787	CID	0.3242	0	1	5.8559	2	500	3	960.56	2879.67	1072.08	61.7178	4519	4519	MCF7_13.RAW
					High											GVSKAVEHINKTIAPALVSK	Unambiguous	Alpha-enolase OS=Homo sapiens GN=ENO1 PE=1 SV=2 - [ENOA_HUMAN]	1	1	P06733	CID	1	0	1	5.85528	2	332	3	687.851	2061.54	-322.21	42.8839	2689	2689	MCF7_14.RAW
						High										TLGKDHPAVAATLNNLAVLYGKR	Unambiguous	Kinesin light chain 2 OS=Homo sapiens GN=KLC2 PE=1 SV=1 - [KLC2_HUMAN]|Kinesin light chain 1 OS=Homo sapiens GN=KLC1 PE=1 SV=2 - [KLC1_HUMAN]	2	2	Q9H0B6;Q07866	CID	1	0	1	5.85306	2	178	3	808.56	2423.67	540.023	61.7726	5445	5445	MCF7_15.RAW
								High								GADFLVTEVENGGSLGSK	Unambiguous	Pyruvate kinase PKM OS=Homo sapiens GN=PKM PE=1 SV=4 - [KPYM_HUMAN]	1	1	P14618	CID	1	0	1	5.85274	0	95	2	890.154	1779.3	-322.931	62.2807	4568	4568	MCF7_2.RAW
		High														SALTIQLIQNHFVDEYDPTIEDSYRK	Unambiguous	GTPase NRas OS=Homo sapiens GN=NRAS PE=1 SV=1 - [RASN_HUMAN]	3	1	P01111	CID	1	0	1	5.8527	1	383	3	1033.24	3097.71	701.592	72.6026	5547	5547	MCF7_11.RAW
		High														TGEEDKKINEELESQYQQSMDSK	Unambiguous	Small acidic protein OS=Homo sapiens GN=SMAP PE=1 SV=1 - [SMAP_HUMAN]	1	1	O00193	CID	1	0	1	5.8524	2	321	3	906.46	2717.37	419.496	42.8141	2744	2744	MCF7_11.RAW
	High															KVETDHIVAAVGLEPNVELAK	Unambiguous	Apoptosis-inducing factor 1, mitochondrial OS=Homo sapiens GN=AIFM1 PE=1 SV=1 - [AIFM1_HUMAN]	1	1	O95831	CID	1	0	1	5.85224	1	170	3	744.513	2231.53	-312.952	53.6544	3622	3622	MCF7_10.RAW
		High														SRSVIEQGGIQTVDQLIKELPELLQR	Unambiguous	Programmed cell death 6-interacting protein OS=Homo sapiens GN=PDCD6IP PE=1 SV=1 - [PDC6I_HUMAN]	1	1	Q8WUM4	CID	1	0	1	5.85101	2	500	3	985.26	2953.77	1397.72	103.185	7802	7802	MCF7_11.RAW
High																LLEDGEDFNLGDALDSSNSMQTIQK	Unambiguous	Keratin, type I cytoskeletal 18 OS=Homo sapiens GN=KRT18 PE=1 SV=2 - [K1C18_HUMAN]	1	1	P05783	CID	1	0	1	5.84985	0	197	2	1370.76	2740.51	91.5128	90.5811	6411	6411	MCF7_1.RAW
												High				AKLLGFGSALLDNVDPNPENFVGAGIIQTK	Unambiguous	AP-2 complex subunit alpha-1 OS=Homo sapiens GN=AP2A1 PE=1 SV=3 - [AP2A1_HUMAN]	1	1	O95782	CID	1	0	1	5.84928	1	500	3	1034.2	3100.59	623.497	87.8953	6695	6695	MCF7_6.RAW
		High														ILHVDNHIGISIAGLTADAR	Unambiguous	Proteasome subunit alpha type-1 OS=Homo sapiens GN=PSMA1 PE=1 SV=1 - [PSA1_HUMAN]	1	1	P25786	CID	1	0	1	5.84912	0	366	3	696.78	2088.33	1046.29	63.7594	4722	4722	MCF7_11.RAW
					High											SRAEAESMYQIKYEELQSLAGK	Unambiguous	Keratin, type II cytoskeletal 8 OS=Homo sapiens GN=KRT8 PE=1 SV=7 - [K2C8_HUMAN]	1	1	P05787	CID	1	0	1	5.84885	2	385	3	844.88	2532.63	545.171	57.8057	4026	4026	MCF7_14.RAW
													High			TLEEGHDFIQEFPGSPAFAALTSIAQK	Unambiguous	Cytosolic Fe-S cluster assembly factor NUBP2 OS=Homo sapiens GN=NUBP2 PE=1 SV=1 - [NUBP2_HUMAN]	1	1	Q9Y5Y2	CID	1	0	1	5.8486	0	500	3	969.12	2905.35	311.115	88.6813	7586	7586	MCF7_7.RAW
											High					MQAQAMLEGSPQLNMVGLFR	Unambiguous	Calcium-binding mitochondrial carrier protein SCaMC-1 OS=Homo sapiens GN=SLC25A24 PE=1 SV=2 - [SCMC1_HUMAN]	1	1	Q6NUK1	CID	1	0	1	5.84837	0	481	3	740.732	2220.18	-410.063	84.1828	6446	6446	MCF7_5.RAW
				High												GILGYTEHQVVSSDFNSDTHSSTFDAGAGIALNDHFVK	Unambiguous	Glyceraldehyde-3-phosphate dehydrogenase OS=Homo sapiens GN=GAPDH PE=1 SV=3 - [G3P_HUMAN]	1	1	P04406	CID	1	0	1	5.84641	0	500	4	1010.9	4040.58	911.562	118.366	7164	7164	MCF7_13.RAW
								High								SGETEDTFIADLVVGLCTGQIK	Unambiguous	Alpha-enolase OS=Homo sapiens GN=ENO1 PE=1 SV=2 - [ENOA_HUMAN]|Gamma-enolase OS=Homo sapiens GN=ENO2 PE=1 SV=3 - [ENOG_HUMAN]	3	2	P06733;P09104	CID	1	0	1	5.8461	0	73	3	766.04	2296.11	-14.0999	114.636	9665	9665	MCF7_2.RAW
											High					MFTAGIDLMDMASDILQPK	Unambiguous	Delta(3,5)-Delta(2,4)-dienoyl-CoA isomerase, mitochondrial OS=Homo sapiens GN=ECH1 PE=1 SV=2 - [ECH1_HUMAN]	1	1	Q13011	CID	1	0	1	5.84569	0	500	2	1048.7	2096.39	-292.887	112.856	9062	9062	MCF7_5.RAW
															High	AALSASEGEEVPQDKAPSHVPFLLIGGGTAAFAAAR	Unambiguous	Apoptosis-inducing factor 1, mitochondrial OS=Homo sapiens GN=AIFM1 PE=1 SV=1 - [AIFM1_HUMAN]	1	1	O95831	CID	1	0	1	5.8456	1	471	3	1179.88	3537.63	510.872	74.7364	6354	6354	MCF7_9.RAW
						High										TRLQQELDDLLVDLDHQR	Unambiguous	Myosin-9 OS=Homo sapiens GN=MYH9 PE=1 SV=4 - [MYH9_HUMAN]	1	1	P35579	CID	0.2397	0	1	5.84324	1	130	3	737.18	2209.53	1078.9	86.1565	7575	7575	MCF7_15.RAW
											High					SWLPMGADYIIMNYSVK	Unambiguous	PCTP-like protein OS=Homo sapiens GN=STARD10 PE=1 SV=2 - [PCTL_HUMAN]	1	1	Q9Y365	CID	1	0	1	5.84271	0	301	2	994.157	1987.31	-331.242	91.2802	7080	7080	MCF7_5.RAW
	High															KFNALFAQGNYSEAAK	Unambiguous	Clathrin heavy chain 1 OS=Homo sapiens GN=CLTC PE=1 SV=5 - [CLH1_HUMAN]	1	1	Q00610	CID	1	0	1	5.84265	1	111	2	879.682	1758.36	-297.895	46.0357	2913	2913	MCF7_10.RAW
	High															AGIPKEEVKEAYMGNVLQGGEGQAPTR	Unambiguous	Acetyl-CoA acetyltransferase, mitochondrial OS=Homo sapiens GN=ACAT1 PE=1 SV=1 - [THIL_HUMAN]	1	1	P24752	CID	1	0	1	5.84124	2	276	3	943.517	2828.54	-311.93	45.9407	2904	2904	MCF7_10.RAW
				High												VTKEQWDTIEELIRK	Unambiguous	2,4-dienoyl-CoA reductase, mitochondrial OS=Homo sapiens GN=DECR1 PE=1 SV=1 - [DECR_HUMAN]	1	1	Q16698	CID	1	0	1	5.83972	2	500	3	630.4	1889.19	618.206	65.5627	4814	4814	MCF7_13.RAW
												High				FGVEQDVDMVFASFIR	Unambiguous	Pyruvate kinase PKM OS=Homo sapiens GN=PKM PE=1 SV=4 - [KPYM_HUMAN]	1	1	P14618	CID	1	0	1	5.83901	0	55	2	930.185	1859.36	-289.352	106.169	7995	7995	MCF7_6.RAW
					High											NIKHSGNITFDEIVNIAR	Unambiguous	60S ribosomal protein L12 OS=Homo sapiens GN=RPL12 PE=1 SV=1 - [RL12_HUMAN]	1	1	P30050	CID	1	0	1	5.83794	1	388	2	1022.24	2043.47	1169.64	64.1503	4537	4537	MCF7_14.RAW
	High															FGVEQDVDMVFASFIR	Unambiguous	Pyruvate kinase PKM OS=Homo sapiens GN=PKM PE=1 SV=4 - [KPYM_HUMAN]	1	1	P14618	CID	1	0	1	5.83679	0	420	2	930.217	1859.43	-254.416	104.805	7901	7901	MCF7_10.RAW
													High			TGAIVDVPVGEELLGRVVDALGNAIDGKGPIGSK	Unambiguous	ATP synthase subunit alpha, mitochondrial OS=Homo sapiens GN=ATP5A1 PE=1 SV=1 - [ATPA_HUMAN]	1	1	P25705	CID	1	0	1	5.83661	2	500	3	1107.3	3319.89	925.979	119.494	9553	9553	MCF7_7.RAW
										High						LAPITSDPTEATAVGAVEASFK	Unambiguous	Pyruvate kinase PKM OS=Homo sapiens GN=PKM PE=1 SV=4 - [KPYM_HUMAN]	1	1	P14618	CID	1	0	1	5.83646	0	152	2	1087.71	2174.42	-320.153	72.4625	4548	4548	MCF7_4.RAW
													High			SIYYITGESKEQVANSAFVER	Unambiguous	Heat shock protein HSP 90-beta OS=Homo sapiens GN=HSP90AB1 PE=1 SV=4 - [HS90B_HUMAN]	1	1	P08238	CID	1	0	1	5.8364	1	157	2	1195.85	2390.69	-206.224	51.1588	3712	3712	MCF7_7.RAW
											High					YFILPDSLPLDTLLVDVEPK	Unambiguous	Small nuclear ribonucleoprotein Sm D1 OS=Homo sapiens GN=SNRPD1 PE=1 SV=1 - [SMD1_HUMAN]	1	1	P62314	CID	1	0	1	5.83608	0	500	2	1144.22	2287.43	81.0699	113.746	9150	9150	MCF7_5.RAW
	High															TFTTQETITNAETAKEWFLQAAKDPSAVAK	Unambiguous	Glucose-6-phosphate isomerase OS=Homo sapiens GN=GPI PE=1 SV=4 - [G6PI_HUMAN]	1	1	P06744	CID	1	0	1	5.83521	2	218	3	1100.54	3299.61	588.414	75.2811	5714	5714	MCF7_10.RAW
								High								QVTITGSAASISLAQYLINVR	Unambiguous	Poly(rC)-binding protein 2 OS=Homo sapiens GN=PCBP2 PE=1 SV=1 - [PCBP2_HUMAN]	1	1	Q15366	CID	1	0	1	5.83466	0	500	3	736.34	2207.01	807.25	85.202	6955	6955	MCF7_2.RAW
															High	LKLEAELGNMQGLVEDFK	Unambiguous	Keratin, type II cytoskeletal 8 OS=Homo sapiens GN=KRT8 PE=1 SV=7 - [K2C8_HUMAN]	1	1	P05787	CID	1	0	1	5.83424	1	500	2	1017.22	2033.43	-308.771	79.7775	6805	6805	MCF7_9.RAW
													High			SWGGYVLYPQVMEFWQGQTNR	Unambiguous	Pyridoxine-5'-phosphate oxidase OS=Homo sapiens GN=PNPO PE=1 SV=1 - [PNPO_HUMAN]	1	1	Q9NVS9	CID	1	0	1	5.83404	0	500	3	850.08	2548.23	797.895	91.6157	7832	7832	MCF7_7.RAW
					High											TTTGNKVFGALKGAVDGGLSIPHSTK	Unambiguous	60S ribosomal protein L5 OS=Homo sapiens GN=RPL5 PE=1 SV=3 - [RL5_HUMAN]	1	1	P46777	CID	1	0	1	5.83352	2	169	3	854.2	2560.59	1643.1	63.0332	4453	4453	MCF7_14.RAW
										High						AFSAVDTDGNGTINAQELGAALK	Unambiguous	Calmodulin-like protein 5 OS=Homo sapiens GN=CALML5 PE=1 SV=2 - [CALL5_HUMAN]	1	1	Q9NZT1	CID	1	0	1	5.83324	0	500	2	1132.7	2264.39	561.97	63.0961	3778	3778	MCF7_4.RAW
											High					QTQIFTTYSDNQPGVLIQVYEGER	Unambiguous	Heat shock 70 kDa protein 1-like OS=Homo sapiens GN=HSPA1L PE=1 SV=2 - [HS71L_HUMAN]|Heat shock 70 kDa protein 1A/1B OS=Homo sapiens GN=HSPA1A PE=1 SV=5 - [HSP71_HUMAN]	2	2	P34931;P08107	CID	1	0	1	5.83232	0	478	3	929.76	2787.27	323.685	73.1645	5408	5408	MCF7_5.RAW
											High					TVASPGVTVEEAVEQIDIGGVTLLR	Unambiguous	Bifunctional purine biosynthesis protein PURH OS=Homo sapiens GN=ATIC PE=1 SV=3 - [PUR9_HUMAN]	1	1	P31939	CID	1	0	1	5.83214	0	500	3	852.1	2554.29	355.593	102.324	8063	8063	MCF7_5.RAW
	High															VVDYSQFQESDDADEDYGRDSGPPTKK	Unambiguous	Nuclear ubiquitous casein and cyclin-dependent kinase substrate 1 OS=Homo sapiens GN=NUCKS1 PE=1 SV=1 - [NUCKS_HUMAN]	1	1	Q9H1E3	CID	1	0	1	5.83141	2	357	3	1017.08	3049.23	292.276	36.8444	2062	2062	MCF7_10.RAW
												High				GVMLAVDAVIAELKK	Unambiguous	60 kDa heat shock protein, mitochondrial OS=Homo sapiens GN=HSPD1 PE=1 SV=2 - [CH60_HUMAN]	1	1	P10809	CID	1	0	1	5.8311	1	47	2	778.693	1556.38	-340.712	92.0444	7034	7034	MCF7_6.RAW
											High					AIENIDTLTNLESLFLGK	Unambiguous	Protein phosphatase 1 regulatory subunit 7 OS=Homo sapiens GN=PPP1R7 PE=1 SV=1 - [PP1R7_HUMAN]	1	1	Q15435	CID	1	0	1	5.83023	0	500	2	995.739	1990.47	-301.37	103.16	8140	8140	MCF7_5.RAW
													High			ALAPLLLAFVTKPNSALESCSFAR	Unambiguous	Ran GTPase-activating protein 1 OS=Homo sapiens GN=RANGAP1 PE=1 SV=1 - [RAGP1_HUMAN]	1	1	P46060	CID	1	0	1	5.82936	0	500	3	841.1	2521.29	760.039	100.986	8596	8596	MCF7_7.RAW
	High															SAGIKVIMVTGDHPITAK	Unambiguous	Sodium/potassium-transporting ATPase subunit alpha-1 OS=Homo sapiens GN=ATP1A1 PE=1 SV=1 - [AT1A1_HUMAN]	5	1	P05023	CID	1	0	1	5.82916	1	225	3	613.152	1837.44	-314.597	45.1736	2830	2830	MCF7_10.RAW
High																SLGQNPTEAELQDMINEVDADGNGTIDFPEFLTMMAR	Unambiguous	Calmodulin OS=Homo sapiens GN=CALM1 PE=1 SV=2 - [CALM_HUMAN]	1	1	P62158	CID	1	0	1	5.82822	0	500	3	1358.78	4074.33	1099.29	127.711	9801	9801	MCF7_1.RAW
											High					SSGPPPPSGSSGSEAAAGAGAAAPASQHPATGTGAVQTEAMK	Unambiguous	Caprin-1 OS=Homo sapiens GN=CAPRIN1 PE=1 SV=2 - [CAPR1_HUMAN]	1	1	Q14444	CID	1	0	1	5.82713	0	500	3	1235.54	3704.61	237.533	32.5053	1466	1466	MCF7_5.RAW
										High						ALMLQGVDLLADAVAVTMGPK	Unambiguous	60 kDa heat shock protein, mitochondrial OS=Homo sapiens GN=HSPD1 PE=1 SV=2 - [CH60_HUMAN]	1	1	P10809	CID	1	0	1	5.82695	0	188	2	1056.77	2112.52	-291.003	119.236	9344	9344	MCF7_4.RAW
														High		VREFSITDVVPYPISLR	Unambiguous	Heat shock 70 kDa protein 4 OS=Homo sapiens GN=HSPA4 PE=1 SV=4 - [HSP74_HUMAN]	1	1	P34932	CID	1	0	1	5.82583	1	213	2	995.8	1990.59	-252.471	67.8747	6152	6152	MCF7_8.RAW
	High															FLPREEGPYEVEVTYDGVPVPGSPFPLEAVAPTKPSK	Unambiguous	Filamin-A OS=Homo sapiens GN=FLNA PE=1 SV=4 - [FLNA_HUMAN]	1	1	P21333	CID	1	0	1	5.82525	1	446	3	1334.36	4001.07	505.527	75.0304	5692	5692	MCF7_10.RAW
High																NATNVEQAFMTMAAEIK	Unambiguous	Putative Ras-related protein Rab-1C OS=Homo sapiens GN=RAB1C PE=5 SV=2 - [RAB1C_HUMAN]	2	1	Q92928	CID	0.446	0	1	5.82518	0	500	2	934.665	1868.32	-303.016	110.706	8360	8360	MCF7_1.RAW
						High										VALVTFNSAAHNKPSLIRDLLDTVLPHLYNETK	Unambiguous	Cullin-associated NEDD8-dissociated protein 1 OS=Homo sapiens GN=CAND1 PE=1 SV=2 - [CAND1_HUMAN]	1	1	Q86VP6	CID	1	0	1	5.82485	1	500	3	1231.98	3693.93	1062.27	100.705	8323	8323	MCF7_15.RAW
												High				IIQGQGVDEPLSETGFKQAAAAGIFLNNVK	Unambiguous	Fructose-2,6-bisphosphatase TIGAR OS=Homo sapiens GN=TIGAR PE=1 SV=1 - [TIGAR_HUMAN]	1	1	Q9NQ88	CID	1	0	1	5.824	1	350	3	1039.54	3116.61	309.005	74.689	5509	5509	MCF7_6.RAW
								High								GSITSVQAIYVPADDLTDPAPATTFAHLDATTVLSR	Unambiguous	ATP synthase subunit beta, mitochondrial OS=Homo sapiens GN=ATP5B PE=1 SV=3 - [ATPB_HUMAN]	1	1	P06576	CID	1	0	1	5.82198	0	232	3	1239.5	3716.49	430.292	81.0663	6570	6570	MCF7_2.RAW
		High														NRSNTPILVDGKDVMPEVNK	Unambiguous	Glucose-6-phosphate isomerase OS=Homo sapiens GN=GPI PE=1 SV=4 - [G6PI_HUMAN]	1	1	P06744	CID	1	0	1	5.82157	2	325	3	742.501	2225.49	-298.879	45.0718	2948	2948	MCF7_11.RAW
													High			YALQMEQLNGILLHLESELAQTR	Unambiguous	Keratin, type I cytoskeletal 18 OS=Homo sapiens GN=KRT18 PE=1 SV=2 - [K1C18_HUMAN]	1	1	P05783	CID	1	0	1	5.82155	0	92	3	891.8	2673.39	1119.69	94.7193	8096	8096	MCF7_7.RAW
												High				EIYPYVIQELRPTLNELGISTPEELGLDKV	Unambiguous	Cytochrome c oxidase subunit 5A, mitochondrial OS=Homo sapiens GN=COX5A PE=1 SV=2 - [COX5A_HUMAN]	1	1	P20674	CID	1	0	1	5.82153	1	500	3	1144.52	3431.55	794.212	99.9025	7641	7641	MCF7_6.RAW
High																AQGPAASAEEPKPVEAPAANSDQTVTVKE	Unambiguous	Brain acid soluble protein 1 OS=Homo sapiens GN=BASP1 PE=1 SV=2 - [BASP1_HUMAN]	1	1	P80723	CID	1	0	1	5.82143	1	500	3	965.1	2893.29	298.33	54.5608	2973	2973	MCF7_1.RAW
										High						SPYLYPLYGLGELPQGFAR	Unambiguous	Rab GDP dissociation inhibitor alpha OS=Homo sapiens GN=GDI1 PE=1 SV=2 - [GDIA_HUMAN]|Rab GDP dissociation inhibitor beta OS=Homo sapiens GN=GDI2 PE=1 SV=2 - [GDIB_HUMAN]	2	2	P31150;P50395	CID	1	0	1	5.82046	0	500	2	1070.76	2140.51	-280.893	89.4123	6061	6061	MCF7_4.RAW
			High													TPLSAAAHTHPVYCVNVVGTQNAHNLISISTDGK	Unambiguous	Cytoplasmic dynein 1 intermediate chain 2 OS=Homo sapiens GN=DYNC1I2 PE=1 SV=3 - [DC1I2_HUMAN]	1	1	Q13409	CID	0.0206	0	1	5.81984	0	500	3	1173.24	3517.71	550.173	61.3197	4499	4499	MCF7_12.RAW
											High					SVGDGETVEFDVVEGEKGAEAANVTGPGGVPVQGSK	Unambiguous	Nuclease-sensitive element-binding protein 1 OS=Homo sapiens GN=YBX1 PE=1 SV=3 - [YBOX1_HUMAN]	1	1	P67809	CID	1	0	1	5.81962	1	166	3	1158.82	3474.45	510.532	57.7616	3886	3886	MCF7_5.RAW
													High			ALALEYALCLTGDGLAHLQATDPQQLLR	Unambiguous	Manganese-transporting ATPase 13A1 OS=Homo sapiens GN=ATP13A1 PE=1 SV=2 - [AT131_HUMAN]	1	1	Q9HD20	CID	1	0	1	5.81935	0	500	3	999.48	2996.43	618.602	104.958	8864	8864	MCF7_7.RAW
											High					LGFAGLVQEISFGTTK	Unambiguous	T-complex protein 1 subunit epsilon OS=Homo sapiens GN=CCT5 PE=1 SV=1 - [TCPE_HUMAN]	1	1	P48643	CID	1	0	1	5.8191	0	500	2	834.194	1667.38	-311.185	89.4533	6917	6917	MCF7_5.RAW
														High		KANLQIDQINTDLNLER	Unambiguous	Myosin-9 OS=Homo sapiens GN=MYH9 PE=1 SV=4 - [MYH9_HUMAN]	1	1	P35579	CID	1	0	1	5.81849	1	251	2	999.237	1997.47	-298.087	42.6954	3663	3663	MCF7_8.RAW
	High															ISALQSAGVVVSMSPAQLGTTIYKEFEKR	Unambiguous	Succinyl-CoA ligase [ADP/GDP-forming] subunit alpha, mitochondrial OS=Homo sapiens GN=SUCLG1 PE=1 SV=4 - [SUCA_HUMAN]	1	1	P53597	CID	1	0	1	5.81762	2	500	4	779.08	3113.3	848.804	92.424	7170	7170	MCF7_10.RAW
						High										KKPRPPPALGPEETSASAGLPK	Unambiguous	Protein SET OS=Homo sapiens GN=SET PE=1 SV=3 - [SET_HUMAN]	1	1	Q01105	CID	1	0	1	5.81746	1	125	3	743.8	2229.39	513.852	33.3355	2456	2456	MCF7_15.RAW
		High														APQLLIAPFKEEDEWDSPHIVR	Unambiguous	Prolyl 4-hydroxylase subunit alpha-2 OS=Homo sapiens GN=P4HA2 PE=1 SV=1 - [P4HA2_HUMAN]	1	1	O15460	CID	1	0	1	5.81658	1	477	3	864.84	2592.51	839.074	69.1868	5232	5232	MCF7_11.RAW
														High		LHLSGIDANPNALFPPVEFPAPR	Unambiguous	Fatty acid synthase OS=Homo sapiens GN=FASN PE=1 SV=3 - [FAS_HUMAN]	1	1	P49327	CID	1	0	1	5.8164	0	256	2	1236.8	2472.59	116.959	66.8885	6066	6066	MCF7_8.RAW
	High															KAELLDNEKPAAVVAPITTGYTVK	Unambiguous	Calcyclin-binding protein OS=Homo sapiens GN=CACYBP PE=1 SV=2 - [CYBP_HUMAN]	1	1	Q9HB71	CID	1	0	1	5.81609	1	348	3	843.84	2529.51	438.147	52.269	3492	3492	MCF7_10.RAW
						High										GTGRIPDQLVILDMKHGVEAK	Unambiguous	Transmembrane emp24 domain-containing protein 10 OS=Homo sapiens GN=TMED10 PE=1 SV=2 - [TMEDA_HUMAN]	1	1	P49755	CID	1	0	1	5.815	2	88	3	760.84	2280.51	1432.56	52.5402	4497	4497	MCF7_15.RAW
														High		ELHSEFSEVMNEIWASDQIR	Unambiguous	Trifunctional enzyme subunit alpha, mitochondrial OS=Homo sapiens GN=HADHA PE=1 SV=2 - [ECHA_HUMAN]	1	1	P40939	CID	1	0	1	5.81493	0	500	2	1210.74	2420.47	146.216	76.97	6939	6939	MCF7_8.RAW
											High					IYLTADNLVLNLQDESFTR	Unambiguous	Prohibitin-2 OS=Homo sapiens GN=PHB2 PE=1 SV=2 - [PHB2_HUMAN]	1	1	Q99623	CID	1	0	1	5.81472	0	220	2	1112.75	2224.5	-290.774	83.8606	6416	6416	MCF7_5.RAW
		High														HQILEQAVEDYAETVHQLSK	Unambiguous	Spectrin beta chain, non-erythrocytic 1 OS=Homo sapiens GN=SPTBN1 PE=1 SV=2 - [SPTB2_HUMAN]	1	1	Q01082	CID	1	0	1	5.81429	0	336	3	781.1	2341.29	1331.75	76.0935	5870	5870	MCF7_11.RAW
										High						SNFSLAILNVGAPAAGMNAAVR	Unambiguous	ATP-dependent 6-phosphofructokinase, liver type OS=Homo sapiens GN=PFKL PE=1 SV=6 - [PFKAL_HUMAN]	1	1	P17858	CID	1	0	1	5.81367	0	500	3	715.094	2143.27	-401.792	80.2077	5225	5225	MCF7_4.RAW
													High			HVSPAGAAVGIPLSEDEAK	Unambiguous	Bifunctional purine biosynthesis protein PURH OS=Homo sapiens GN=ATIC PE=1 SV=3 - [PUR9_HUMAN]	1	1	P31939	CID	1	0	1	5.81316	0	117	2	924.198	1847.39	-303.49	42.6027	2799	2799	MCF7_7.RAW
								High								YTLPPGVDPTQVSSSLSPEGTLTVEAPMPK	Unambiguous	Heat shock protein beta-1 OS=Homo sapiens GN=HSPB1 PE=1 SV=2 - [HSPB1_HUMAN]	1	1	P04792	CID	1	0	1	5.81263	0	304	3	1033.78	3099.33	246.859	68.329	5243	5243	MCF7_2.RAW
				High												IADDKYNDTFWKEFGTNIK	Unambiguous	Endoplasmin OS=Homo sapiens GN=HSP90B1 PE=1 SV=1 - [ENPL_HUMAN]	1	1	P14625	CID	0.4114	0	1	5.81217	2	206	2	1154.22	2307.43	1005.05	64.6968	4744	4744	MCF7_13.RAW
								High								GLAFIQDPDGYWIEILNPNK	Unambiguous	Lactoylglutathione lyase OS=Homo sapiens GN=GLO1 PE=1 SV=4 - [LGUL_HUMAN]	1	1	Q04760	CID	0.4423	0	1	5.81212	0	339	2	1151.77	2302.53	-279.949	91.106	7494	7494	MCF7_2.RAW
						High										IMHFPTWVDLKGEDSVPDTVHHVVVPVNPK	Unambiguous	ATP-dependent RNA helicase DDX1 OS=Homo sapiens GN=DDX1 PE=1 SV=2 - [DDX1_HUMAN]	1	1	Q92499	CID	1	0	1	5.81202	1	153	3	1132.28	3394.83	612.49	66.7509	5956	5956	MCF7_15.RAW
													High			AMQDAEVSKSDIGEVILVGGMTR	Unambiguous	Stress-70 protein, mitochondrial OS=Homo sapiens GN=HSPA9 PE=1 SV=2 - [GRP75_HUMAN]	1	1	P38646	CID	1	0	1	5.81101	1	170	2	1203.31	2405.62	-243.158	64.1445	5124	5124	MCF7_7.RAW
													High			TGDFQLHTNVNDGTEFGGSIYQK	Unambiguous	Voltage-dependent anion-selective channel protein 2 OS=Homo sapiens GN=VDAC2 PE=1 SV=2 - [VDAC2_HUMAN]	1	1	P45880	CID	1	0	1	5.81098	0	223	2	1264.76	2528.51	135.974	51.2903	3727	3727	MCF7_7.RAW
								High								MFTAGIDLMDMASDILQPK	Unambiguous	Delta(3,5)-Delta(2,4)-dienoyl-CoA isomerase, mitochondrial OS=Homo sapiens GN=ECH1 PE=1 SV=2 - [ECH1_HUMAN]	1	1	Q13011	CID	1	0	1	5.81079	0	500	2	1048.69	2096.37	-303.138	106.221	8849	8849	MCF7_2.RAW
High																SVTEQGAELSNEERNLLSVAYKNVVGAR	Unambiguous	14-3-3 protein zeta/delta OS=Homo sapiens GN=YWHAZ PE=1 SV=1 - [1433Z_HUMAN]	1	1	P63104	CID	1	0	1	5.81025	2	500	3	1012.84	3036.51	969.979	101.897	7577	7577	MCF7_1.RAW
															High	AANVLLSEQGDVKLADFGVAGQLTDTQIKR	Unambiguous	Serine/threonine-protein kinase 26 OS=Homo sapiens GN=STK26 PE=1 SV=2 - [STK26_HUMAN]	2	1	Q9P289	CID	1	0	1	5.81006	2	355	3	1053.56	3158.67	310.294	69.1313	5828	5828	MCF7_9.RAW
														High		LLIVSNPVDILTYVAWK	Unambiguous	L-lactate dehydrogenase A chain OS=Homo sapiens GN=LDHA PE=1 SV=2 - [LDHA_HUMAN]	2	1	P00338	CID	1	0	1	5.80875	0	500	3	649.38	1946.13	1030.2	94.5812	8055	8055	MCF7_8.RAW
														High		LIIVSNPVDILTYVAWK	Unambiguous	L-lactate dehydrogenase A chain OS=Homo sapiens GN=LDHA PE=1 SV=2 - [LDHA_HUMAN]	2	1	P00338	CID	1	0	1	5.80875	0	500	3	649.38	1946.13	1030.2	94.5812	8055	8055	MCF7_8.RAW
										High						ALANVNIGSLICNVGAGGPAPAAGAAPAGGPAPSTAAAPAEEK	Unambiguous	60S acidic ribosomal protein P1 OS=Homo sapiens GN=RPLP1 PE=1 SV=1 - [RLA1_HUMAN]	1	1	P05386	CID	1	0	1	5.80859	0	500	3	1251.82	3753.45	409.758	75.9976	4854	4854	MCF7_4.RAW
	High															IKELNNTCEPVVTQPKPK	Unambiguous	Heat shock protein 105 kDa OS=Homo sapiens GN=HSPH1 PE=1 SV=1 - [HS105_HUMAN]	1	1	Q92598	CID	1	0	1	5.80815	1	500	3	679.799	2037.38	-352.381	31.7562	1620	1620	MCF7_10.RAW
					High											SHTEEDCTEELFDFLHAR	Unambiguous	Cytochrome b-c1 complex subunit 6, mitochondrial OS=Homo sapiens GN=UQCRH PE=1 SV=2 - [QCR6_HUMAN]	1	1	P07919	CID	1	0	1	5.8079	0	319	2	1089.65	2178.3	-295.783	79.0893	5509	5509	MCF7_14.RAW
														High		LGEHNIDVLEGNEQFINAAK	Unambiguous	Trypsin OS=Sus scrofa PE=1 SV=1 - [TRYP_PIG]	1	1	P00761	CID	0.3356	0	1	5.8065	0	48	3	737.443	2210.31	-357.618	44.8075	3886	3886	MCF7_8.RAW
				High												SYIYSGSHDGHINYWDSETGENDSFAGK	Unambiguous	WD repeat-containing protein 1 OS=Homo sapiens GN=WDR1 PE=1 SV=4 - [WDR1_HUMAN]	1	1	O75083	CID	1	0	1	5.80555	0	500	3	1046.48	3137.43	352.593	49.9758	3529	3529	MCF7_13.RAW
											High					GLVAVITGGASGLGLATAER	Unambiguous	3-hydroxyacyl-CoA dehydrogenase type-2 OS=Homo sapiens GN=HSD17B10 PE=1 SV=3 - [HCD2_HUMAN]	1	1	Q99714	CID	1	0	1	5.80555	0	445	2	906.7	1812.39	-344.865	76.8216	5753	5753	MCF7_5.RAW
												High				NSTIPTKQTQIFTTYSDNQPGVLIQVYEGER	Unambiguous	Heat shock 70 kDa protein 1-like OS=Homo sapiens GN=HSPA1L PE=1 SV=2 - [HS71L_HUMAN]|Heat shock 70 kDa protein 1A/1B OS=Homo sapiens GN=HSPA1A PE=1 SV=5 - [HSP71_HUMAN]	2	2	P34931;P08107	CID	0.0551	0	1	5.80548	1	49	3	1176.9	3528.69	260.739	70.025	5063	5063	MCF7_6.RAW
													High			GPVKPTGGPGGGGTQTQQQMNQLK	Unambiguous	Probable ATP-dependent RNA helicase DDX6 OS=Homo sapiens GN=DDX6 PE=1 SV=2 - [DDX6_HUMAN]	1	1	P26196	CID	1	0	1	5.80544	0	440	3	789.158	2365.46	-308.615	28.6991	1402	1402	MCF7_7.RAW
			High													SKGFGFVCFSSPEEATKAVTEMNGR	Unambiguous	Polyadenylate-binding protein 1 OS=Homo sapiens GN=PABPC1 PE=1 SV=2 - [PABP1_HUMAN]|Polyadenylate-binding protein 4 OS=Homo sapiens GN=PABPC4 PE=1 SV=1 - [PABP4_HUMAN]	3	2	P11940;Q13310	CID	1	0	1	5.80542	2	324	3	894.22	2680.65	518.963	70.5482	5230	5230	MCF7_12.RAW
						High										ADKDYHFKVDNDENEHQLSLR	Unambiguous	Nucleophosmin OS=Homo sapiens GN=NPM1 PE=1 SV=2 - [NPM_HUMAN]	1	1	P06748	CID	1	0	1	5.80511	2	274	3	858.76	2574.27	413.258	35.996	2731	2731	MCF7_15.RAW
						High										TAAAAAEHSQRELDTVTLEDIKEHVK	Unambiguous	26S proteasome non-ATPase regulatory subunit 3 OS=Homo sapiens GN=PSMD3 PE=1 SV=2 - [PSMD3_HUMAN]	1	1	O43242	CID	1	0	1	5.80509	2	172	3	955.58	2864.73	791.044	50.4705	4273	4273	MCF7_15.RAW
													High			LHLSGIDANPNALFPPVEFPAPR	Unambiguous	Fatty acid synthase OS=Homo sapiens GN=FASN PE=1 SV=3 - [FAS_HUMAN]	1	1	P49327	CID	1	0	1	5.80486	0	144	2	1237.78	2474.55	908.929	78.3772	6611	6611	MCF7_7.RAW
[truncated: 10,858 more rows]
