# Supplementary material for: Insulin stimulated MCF7 breast cancer cells: Proteome dataset
Source: Data Brief. 2016 Sep 22;9:579–84. doi: 10.1016/j.dib.2016.09.025 (PMC5064990; doi:10.1016/j.dib.2016.09.025)
Supplement: Supplementary file 5 — Supplementary Table 4. GO and functional annotation charts for proteins identified in MCF7 cells stimulated with insulin (DAVID output). [file mmc4.xlsx]

## Sheet: Sheet1
Category	Term	Count	%	PValue	Genes	List Total	Pop Hits	Pop Total	Fold Enrichment	Bonferroni	Benjamini	FDR
KEGG_PATHWAY	hsa03010:Ribosome	70	3.71156	5.29221e-39	P36578, P61513, P62750, Q07020, P62277, P27635, P62753, P61353, P08865, P62273, P32969, P62280, P62899, P18621, P62424, P62269, P62857, P62266, P61247, P62829, P47914, P61313, P63220, P23396, P62851, P15880, Q02543, P49207, P39019, P62910, P62913, P55795, P61254, P62917, Q02878, P39023, P18124, P46776, P46777, P35268, P46778, P46779, P30050, P63173, P62249, P84098, P62906, P62241, P62244, P46782,…	834	87	5085	4.90573	9.42013e-37	9.42013e-37	6.5065e-36
KEGG_PATHWAY	hsa03040:Spliceosome	67	3.55249	3.56703e-21	O75494, Q15029, Q01081, P14678, Q8WUD4, Q15428, Q99459, P11142, O43290, Q13243, Q00839, P61978, P09651, O43660, P08579, O94906, Q13247, P17844, Q8WYA6, Q9BWJ5, Q07955, P62314, Q96DI7, Q9UKV3, P62316, O43143, Q9Y5S9, P62318, Q15393, Q9Y3B4, Q15459, Q15365, P09661, P38159, P84103, P34931, Q86XP3, Q7L014, O75533, Q9UMS4, Q9Y333, P62304, P08107, P55769, Q9UHX1, Q86V81, P09012, Q6P2Q9, Q9Y3C6, P38919,…	834	126	5085	3.24212	6.34931e-19	3.17466e-19	4.38548e-18
KEGG_PATHWAY	hsa05016:Huntington's disease	65	3.44645	1.49006e-10	O14949, O00291, Q01970, O00483, P12074, P21796, Q9P2D7, P18859, Q9Y6M9, P36542, P22695, P47985, P19404, P08574, Q96ST3, Q13561, O00217, Q08752, P19387, P24928, P24539, P13073, P10606, O95299, Q07812, P28331, O95782, P09497, Q96CW1, Q9Y277, P09496, O43674, O96000, P00441, P45880, P09669, O43678, P15954, P30876, Q13547, P31040, P05141, O94973, P30049, Q00610, P00403, Q16795, O95182, P49821, O75489,…	834	180	5085	2.20174	2.6523e-08	8.84101e-09	1.83195e-07
KEGG_PATHWAY	hsa03050:Proteasome	28	1.48462	1.49275e-10	P35998, P43686, O43242, P25788, Q13200, Q9UL46, P25786, P25787, Q06323, Q99460, Q99436, P62195, O00487, P28074, P20618, P28072, P28070, O14818, Q15008, P17980, P55036, P51665, P62333, P60900, P49721, O00231, P62191, P28066	834	47	5085	3.63233	2.65709e-08	6.64272e-09	1.83526e-07
KEGG_PATHWAY	hsa00280:Valine, leucine and isoleucine degradation	26	1.37858	1.00295e-09	Q01581, P24752, P26440, Q02252, Q99714, P09622, P30837, Q96RQ3, P45954, Q9HCC0, O15382, P05165, P80404, Q9BWD1, P49419, P51648, P42765, P09110, P31937, P49189, P12694, P30084, P40939, P22033, P55084, Q16836	834	44	5085	3.60284	1.78525e-07	3.5705e-08	1.23307e-06
KEGG_PATHWAY	hsa00020:Citrate cycle (TCA cycle)	21	1.11347	2.18641e-09	P11498, P40925, P40926, P21912, P53597, P48735, O43837, Q02218, P09622, P31040, O75874, Q96I99, Q16822, P53396, P50213, P07954, Q99798, P36957, O75390, P08559, P51553	834	31	5085	4.13031	3.8918e-07	6.48634e-08	2.68808e-06
KEGG_PATHWAY	hsa05010:Alzheimer's disease	58	3.07529	3.24323e-09	Q14573, P04406, O14949, Q08209, Q99714, Q01970, O00483, P12074, Q9NZT1, P18859, Q9Y6M9, P36542, P63098, P22695, P47985, P19404, P08574, P49841, O00217, P14735, P13073, P24539, P10606, O95299, P28331, P55957, O43674, P49768, O96000, P09669, O43678, P16615, P15954, P62158, P31040, P28482, P30049, P00403, Q16795, O95182, P49821, O75489, P14854, P14927, P21912, P50148, P20674, P27361, P07384, Q93084,…	834	163	5085	2.16953	5.77294e-07	8.24707e-08	3.98739e-06
KEGG_PATHWAY	hsa05012:Parkinson's disease	49	2.59809	4.39546e-09	O14949, O00483, P12074, P21796, P18859, Q9Y6M9, P36542, Q99497, P22695, P19404, P47985, P68036, P08574, P22314, O00217, Q08752, P24539, P13073, P10606, O95299, P28331, Q9Y277, O43674, O96000, P45880, P09669, O43678, P15954, P31040, P05141, P30049, P00403, Q16795, O95182, P49821, P14854, O75489, P14927, P21912, P12236, P20674, P06576, P31930, P48047, P07919, P25705, Q16718, O75947, O75306	834	128	5085	2.33405	7.82392e-07	9.7799e-08	5.404e-06
KEGG_PATHWAY	hsa00190:Oxidative phosphorylation	49	2.59809	7.94758e-09	O14949, O00483, Q15181, P12074, P38606, P18859, Q9Y6M9, P36542, P36543, P22695, P19404, P47985, P08574, P56385, O00217, P21281, P24539, P13073, P10606, O95299, P28331, O43674, Q9H2U2, O96000, P56134, P09669, O43678, P15954, P31040, P30049, P00403, Q16795, O95182, O75348, P49821, P14854, O75489, P14927, P21912, Q9H008, P20674, P06576, P31930, P48047, P07919, P25705, Q16718, O75947, O75306	834	130	5085	2.29815	1.41467e-06	1.57185e-07	9.77115e-06
KEGG_PATHWAY	hsa00970:Aminoacyl-tRNA biosynthesis	22	1.16649	2.50822e-07	Q9Y285, P56192, Q9Y2Z4, P49589, P14868, P49588, P26639, P47897, P41252, Q9NSE4, P41250, P54577, Q6PI48, P26640, O43776, Q15046, P07814, P12081, Q9P2J5, Q9NSD9, P49591, P23381	834	41	5085	3.27163	4.46453e-05	4.46462e-06	0.000308372
KEGG_PATHWAY	hsa00010:Glycolysis / Gluconeogenesis	27	1.4316	6.54648e-07	P09467, P04406, Q01813, P06733, P04075, P11766, P09622, P30837, P17858, Q16822, P09104, P08559, P49419, Q9NR19, P60174, P51648, P18669, P00338, P06744, P19367, P09972, P36871, P00558, P49189, Q96G03, P14550, P14618	834	60	5085	2.74371	0.000116521	1.05933e-05	0.000804854
KEGG_PATHWAY	hsa00640:Propanoate metabolism	18	0.954401	1.84378e-06	P24752, Q9NR19, P51648, P53597, P00338, Q02252, O95822, P30837, P05165, Q13085, P80404, P49189, Q9BWD1, P30084, Q96I99, P22033, P40939, P49419	834	32	5085	3.42963	0.00032814	2.73491e-05	0.00226681
KEGG_PATHWAY	hsa00620:Pyruvate metabolism	19	1.00742	1.87452e-05	P24752, P11498, Q9NR19, P51648, P40925, P40926, P00338, Q04760, P09622, P30837, Q16775, Q13085, P49189, Q9BWD1, Q16822, Q9UBQ7, P14618, P08559, P49419	834	40	5085	2.89613	0.00333112	0.000256635	0.0230439
KEGG_PATHWAY	hsa00071:Fatty acid metabolism	19	1.00742	1.87452e-05	P24752, P49748, P51648, P42765, P42126, P09110, P11766, P30837, P45954, P49189, P50416, P23786, Q9BWD1, P30084, P55084, P40939, Q92947, Q16836, P49419	834	40	5085	2.89613	0.00333112	0.000256635	0.0230439
KEGG_PATHWAY	hsa00030:Pentose phosphate pathway	14	0.742312	4.21407e-05	P37837, P09467, Q01813, P04075, P06744, P29401, P17858, P09972, O95336, P36871, Q96G03, P52209, P11413, Q96AT9	834	25	5085	3.41439	0.00747314	0.000535657	0.0517976
KEGG_PATHWAY	hsa00650:Butanoate metabolism	16	0.848356	0.000123729	Q01581, P24752, P51648, P51649, Q9H9P8, P30837, Q02338, P80404, P49189, Q9BWD1, P30084, P40939, Q53FZ2, Q16836, P08559, P49419	834	34	5085	2.86923	0.0217844	0.00146726	0.152012
KEGG_PATHWAY	hsa00330:Arginine and proline metabolism	21	1.11347	0.000139462	O15460, Q53H96, P51648, P00367, P00966, Q96C36, P19623, P15104, P17174, P00505, P54886, P04424, P30837, P12532, P49189, P13674, P52788, P32322, P30038, P28838, P49419	834	53	5085	2.41584	0.0245204	0.00155042	0.171327
KEGG_PATHWAY	hsa00520:Amino sugar and nucleotide sugar metabolism	18	0.954401	0.00031572	Q9NR45, Q16851, Q06210, O60701, P34949, P06744, O95394, Q13630, P07686, P46926, P19367, Q8NFW8, Q9UHQ9, P36871, Q96G03, Q14376, P51570, P00387	834	44	5085	2.49428	0.0546566	0.00330084	0.387471
KEGG_PATHWAY	hsa00480:Glutathione metabolism	19	1.00742	0.00058368	P19623, P00390, P78417, P48735, P31350, Q9Y2Q3, O75223, O95831, P23921, P48637, P21266, P30711, O75874, O95881, P52788, P52209, P11413, Q7LG56, O43708, P28838	834	50	5085	2.31691	0.0987074	0.005757	0.715244
KEGG_PATHWAY	hsa03030:DNA replication	15	0.795334	0.000982396	P27694, P35244, P39748, P15927, P25205, P33993, P33992, P33991, Q04837, Q9NRF9, P28340, P40938, P49736, P12004, Q14566	834	36	5085	2.54047	0.160503	0.00916576	1.20113
KEGG_PATHWAY	hsa05130:Pathogenic Escherichia coli infection	20	1.06045	0.00122654	P07437, Q13509, P60953, P05556, Q3ZCM7, O15143, P05783, P60709, P68363, O15511, P68371, P27348, P15311, P61586, Q9BQE3, Q9BUF5, P19338, O00401, P63104, Q14247	834	57	5085	2.13934	0.196242	0.0108634	1.49756
KEGG_PATHWAY	hsa00270:Cysteine and methionine metabolism	14	0.742312	0.00177935	P25325, P35520, P26358, P19623, P17174, P31153, P00338, P00505, P23526, O43865, Q9BV57, Q9NZL9, P52788, Q9UHY7	834	34	5085	2.51058	0.271674	0.0149822	2.16577
KEGG_PATHWAY	hsa00250:Alanine, aspartate and glutamate metabolism	13	0.68929	0.00234955	Q06210, P00367, P80404, P00966, P51649, P08243, P27708, P17174, P15104, P30038, P00505, P04424, P30566	834	31	5085	2.55686	0.342106	0.0188524	2.85063
KEGG_PATHWAY	hsa00062:Fatty acid elongation in mitochondria	6	0.318134	0.00422948	P50897, P42765, P30084, P55084, P40939, Q16836	834	8	5085	4.57284	0.529728	0.0322698	5.07752
KEGG_PATHWAY	hsa00410:beta-Alanine metabolism	10	0.530223	0.00535121	P51648, P80404, P19623, P49189, P52788, P30084, P40939, O95822, P49419, P30837	834	22	5085	2.77142	0.615216	0.0390133	6.38383
KEGG_PATHWAY	hsa00052:Galactose metabolism	11	0.583245	0.00567269	Q16851, P16278, Q01813, P36871, P10253, Q96G03, Q14376, P19367, P06280, P51570, P17858	834	26	5085	2.57955	0.636732	0.0396952	6.75516
KEGG_PATHWAY	hsa00450:Selenoamino acid metabolism	11	0.583245	0.00567269	O43865, P35520, P56192, Q9NZL9, Q9UIC8, P49903, P31153, O95340, P23526, Q99611, O43252	834	26	5085	2.57955	0.636732	0.0396952	6.75516
KEGG_PATHWAY	hsa00680:Methane metabolism	5	0.265111	0.00812453	P30041, P34896, P34897, P04040, P11766	834	6	5085	5.08094	0.765916	0.0543181	9.54295
KEGG_PATHWAY	hsa00310:Lysine degradation	15	0.795334	0.00830188	P24752, P51648, O00469, Q8TEK3, Q02218, P30837, O60568, P49189, Q9BWD1, P30084, P40939, Q92947, P36957, Q16836, P49419	834	44	5085	2.07856	0.773249	0.0534764	9.74159
KEGG_PATHWAY	hsa00380:Tryptophan metabolism	14	0.742312	0.00891035	P24752, P51648, P49189, P30084, Q9BWD1, P40939, Q16719, Q92947, Q02218, P04040, Q16836, P49419, P30837, P23381	834	40	5085	2.13399	0.796716	0.0553098	10.4201
KEGG_PATHWAY	hsa04910:Insulin signaling pathway	34	1.80276	0.00948396	P09467, P23443, P62753, Q02750, P13861, P62158, P62136, P10644, Q9NZT1, P46109, P41743, O00329, P62993, P28482, Q16822, P11216, P42345, P17612, P36507, P46108, P13807, Q13131, P62140, P49841, P49327, P27361, P19367, P18031, P06730, Q13085, Q07890, Q9UBS0, P01111, P46019	834	135	5085	1.53557	0.816621	0.0568121	11.0554
KEGG_PATHWAY	hsa04260:Cardiac muscle contraction	22	1.16649	0.0119023	P47985, O14949, P14854, P08574, P14927, P09669, P20674, P16615, P12074, P15954, P13073, P10606, P09493, P31930, P06753, P68032, P07919, P67936, P00403, P05023, P22695, P05026	834	78	5085	1.7197	0.88132	0.0685791	13.6888
KEGG_PATHWAY	hsa05211:Renal cell carcinoma	20	1.06045	0.0149253	Q15369, P60953, O96013, Q02750, P27361, Q13177, P63000, P11166, P46109, O00329, Q9GZT9, P62993, Q15370, Q06124, P28482, Q07890, P07954, P36507, P46108, P01111	834	70	5085	1.74203	0.931212	0.0827233	16.8798
KEGG_PATHWAY	hsa00903:Limonene and pinene degradation	7	0.371156	0.0174421	P51648, P49189, P41227, P30084, P40939, P49419, P30837	834	14	5085	3.04856	0.956374	0.0932405	19.4534
KEGG_PATHWAY	hsa00290:Valine, leucine and isoleucine biosynthesis	6	0.318134	0.0227125	P26640, O15382, Q9P2J5, Q9NSE4, P41252, P08559	834	11	5085	3.3257	0.983252	0.116552	24.6073
KEGG_PATHWAY	hsa03430:Mismatch repair	9	0.4772	0.0247605	P27694, Q04837, Q9UHC1, P28340, P40938, P35244, P12004, P15927, P20585	834	23	5085	2.38583	0.988471	0.123011	26.5268
KEGG_PATHWAY	hsa00900:Terpenoid backbone biosynthesis	7	0.371156	0.0251293	Q01581, P14324, P24752, Q15126, Q13907, Q9BWD1, P53602	834	15	5085	2.84532	0.989221	0.121407	26.8678
KEGG_PATHWAY	hsa00630:Glyoxylate and dicarboxylate metabolism	7	0.371156	0.0251293	P40925, P40926, A6NDG6, Q9UBQ7, Q99798, O75390, P11586	834	15	5085	2.84532	0.989221	0.121407	26.8678
KEGG_PATHWAY	hsa03060:Protein export	5	0.265111	0.0287975	O76094, P49458, P61011, P37108, Q9UHB9	834	8	5085	3.8107	0.99449	0.134526	30.1799
KEGG_PATHWAY	hsa00051:Fructose and mannose metabolism	11	0.583245	0.040875	P09972, Q9NRX4, P60174, P09467, Q01813, Q00796, P04075, P34949, Q13630, P19367, P17858	834	34	5085	1.9726	0.999406	0.181903	40.1361
KEGG_PATHWAY	hsa03450:Non-homologous end-joining	6	0.318134	0.0477075	P49959, Q92878, P12956, P13010, P39748, P78527	834	13	5085	2.81406	0.999834	0.204654	45.1733
KEGG_PATHWAY	hsa04722:Neurotrophin signaling pathway	28	1.48462	0.0679754	P60953, P49768, P52565, Q02750, P31946, P61981, P62158, Q9NZT1, P46109, P27348, O00329, P62993, Q06124, P28482, P36507, P46108, P63104, P49841, P27361, P63000, Q07812, P62258, P61586, Q04206, Q04917, Q07890, Q16539, P01111	834	124	5085	1.37677	0.999996	0.274791	57.9152
KEGG_PATHWAY	hsa04114:Oocyte meiosis	25	1.32556	0.0802553	Q14573, P62714, P30153, Q08209, Q02750, P06493, Q86YW0, P31946, P61981, P62158, P62136, Q9NZT1, P27348, P63208, P28482, P17612, Q9UQE7, P63098, P63104, P62140, Q9H2G2, P27361, P62258, Q04917, Q16537	834	110	5085	1.38571	1	0.310841	64.2474
KEGG_PATHWAY	hsa04540:Gap junction	21	1.11347	0.0813817	P07437, Q13509, Q14573, P63092, Q3ZCM7, P50148, P68363, Q01970, Q02750, P27361, P06493, P04899, P68371, P62993, P28482, Q9BQE3, Q07890, P17612, P36507, Q9BUF5, P01111	834	89	5085	1.43865	1	0.308245	64.782
KEGG_PATHWAY	hsa05216:Thyroid cancer	9	0.4772	0.0888297	Q92734, P12270, P06753, P28482, P27361, Q02750, P36507, P01111, Q16204	834	29	5085	1.89221	1	0.325815	68.1362
KEGG_PATHWAY	hsa03420:Nucleotide excision repair	12	0.636267	0.0934471	P54727, P27694, Q16531, P28340, Q9NRF9, P54725, P40938, P35244, Q13619, P41208, P12004, P15927	834	44	5085	1.66285	1	0.333765	70.0656
