# Supplementary material for: Insulin stimulated MCF7 breast cancer cells: Proteome dataset
Source: Data Brief. 2016 Sep 22;9:579–84. doi: 10.1016/j.dib.2016.09.025 (PMC5064990; doi:10.1016/j.dib.2016.09.025)
Supplement: Supplementary file 6 — Supplementary Table 5. List of interactions associated with the 34 insulin signaling proteins generated (STRING output). [file mmc5.xlsx]

## Sheet: Biol_process
Category	Term	Count	%	PValue	Genes	List Total	Pop Hits	Pop Total	Fold Enrichment	Bonferroni	Benjamini	FDR
GOTERM_BP_FAT	GO:0006412~translation	162	8.58961	2.36453e-63	Q13765, P36578, P61513, Q9Y3E5, P62750, Q12904, P29692, P62753, P27635, P08865, P82675, P12270, P62269, P61247, P62266, P62857, P47914, P61313, P63220, P62263, P23396, P62851, O43583, Q05639, P68104, P49589, P49411, P49588, Q13155, O75822, P49207, P39019, O75821, P41252, Q9NSE4, Q04637, P54577, P41250, P60842, Q13347, P55795, O43776, Q9P2E9, Q8N1G4, P61254, Q9NSD9, O43324, Q02878, P82933, P49591,…	1603	331	13528	4.13035	8.7984e-60	8.7984e-60	4.35984e-60
GOTERM_BP_FAT	GO:0006414~translational elongation	82	4.34783	8.71193e-57	P36578, P61513, P62750, P29692, Q07020, P62277, P27635, P62753, P61353, P08865, P62273, P32969, P62280, P62899, P18621, P62424, P62269, P43897, P62857, P61247, P62266, P62829, P47914, P61313, P63220, P23396, P62263, P62851, Q05639, P68104, P15880, Q02543, P49411, P49207, P39019, P62910, P62913, P55795, P61254, P62917, Q02878, P24534, P39023, P18124, P46776, P46777, P35268, P46778, P46779, P30050,…	1603	101	13528	6.85161	3.24171e-53	1.62086e-53	1.60635e-53
GOTERM_BP_FAT	GO:0000398~nuclear mRNA splicing, via spliceosome	80	4.24178	1.01941e-33	Q15287, Q9UK59, P52597, P13984, O75494, Q15029, P31943, Q01081, P14678, P31942, Q15428, Q08211, O43390, O00148, Q8N684, Q13243, Q00839, P61978, P09651, Q9BUJ2, O43809, P08579, Q13151, Q9NR56, Q10570, O94906, P22626, Q13247, Q9BWJ5, P24928, P19387, Q07955, P55795, Q96DI7, P62314, P26599, P62316, P35637, P67809, P62318, Q9Y5S9, Q12996, Q15393, Q9Y3B4, Q15459, Q15366, Q15365, P09661, P38159, P84103,…	1603	153	13528	4.41264	3.79321e-30	1.2644e-30	1.87963e-30
GOTERM_BP_FAT	GO:0000375~RNA splicing, via transesterification reactions	80	4.24178	1.01941e-33	Q15287, Q9UK59, P52597, P13984, O75494, Q15029, P31943, Q01081, P14678, P31942, Q15428, Q08211, O43390, O00148, Q8N684, Q13243, Q00839, P61978, P09651, Q9BUJ2, O43809, P08579, Q13151, Q9NR56, Q10570, O94906, P22626, Q13247, Q9BWJ5, P24928, P19387, Q07955, P55795, Q96DI7, P62314, P26599, P62316, P35637, P67809, P62318, Q9Y5S9, Q12996, Q15393, Q9Y3B4, Q15459, Q15366, Q15365, P09661, P38159, P84103,…	1603	153	13528	4.41264	3.79321e-30	1.2644e-30	1.87963e-30
GOTERM_BP_FAT	GO:0000377~RNA splicing, via transesterification reactions with bulged adenosine as nucleophile	80	4.24178	1.01941e-33	Q15287, Q9UK59, P52597, P13984, O75494, Q15029, P31943, Q01081, P14678, P31942, Q15428, Q08211, O43390, O00148, Q8N684, Q13243, Q00839, P61978, P09651, Q9BUJ2, O43809, P08579, Q13151, Q9NR56, Q10570, O94906, P22626, Q13247, Q9BWJ5, P24928, P19387, Q07955, P55795, Q96DI7, P62314, P26599, P62316, P35637, P67809, P62318, Q9Y5S9, Q12996, Q15393, Q9Y3B4, Q15459, Q15366, Q15365, P09661, P38159, P84103,…	1603	153	13528	4.41264	3.79321e-30	1.2644e-30	1.87963e-30
GOTERM_BP_FAT	GO:0008380~RNA splicing	111	5.88547	4.543e-32	Q15287, Q9UK59, P52597, P13984, O75494, Q9UQ35, P23246, Q01081, Q96PK6, O43290, O43390, O00148, Q8N684, P61978, Q00839, Q9BUJ2, O60506, P08579, Q13151, Q9Y3F4, P22626, P17844, Q9BWJ5, P19387, P55795, P11940, P67809, Q9UKM9, Q12996, Q13148, Q15459, P38159, Q7L014, O60936, P62304, P30876, Q6P2Q9, Q9P2I0, O43395, P26368, P51991, Q9BUQ8, P52756, Q13435, Q92499, P61326, O43447, Q01130, Q05048, P30153,…	1603	284	13528	3.29841	1.69045e-28	4.22612e-29	8.37663e-29
GOTERM_BP_FAT	GO:0006397~mRNA processing	118	6.25663	3.57175e-31	Q15287, Q9UK59, P52597, P13984, O75494, Q9UQ35, P23246, Q16630, Q01081, Q96PK6, O43290, O43390, O00148, Q8N684, P61978, Q00839, Q9BUJ2, O60506, P08579, Q13151, Q9Y3F4, P22626, P17844, Q9BWJ5, P19387, P55795, P11940, Q9UKM9, P67809, Q12996, Q13148, Q15459, P38159, Q7L014, Q9UKV8, O60936, P62304, P30876, Q6UN15, O95758, Q6P2Q9, Q9P2I0, Q12849, O43395, P26368, P51991, Q9BUQ8, P52756, Q13435, Q92499,…	1603	321	13528	3.10225	1.32905e-27	2.65809e-28	6.58578e-28
GOTERM_BP_FAT	GO:0016071~mRNA metabolic process	128	6.78685	8.28645e-31	Q15287, Q9UK59, P52597, P13984, O75494, Q9UQ35, P23246, Q16630, Q01081, Q15717, Q96PK6, O43290, P05455, Q9Y2T7, O43390, O00148, Q8N684, P61978, Q00839, Q9BUJ2, O60506, P08579, Q13151, Q9BRP8, Q9Y3F4, P22626, P17844, Q9BWJ5, P19387, P55795, P11940, Q9UKM9, P67809, Q12996, Q13148, Q15459, Q8NC51, P38159, Q7L014, Q9UKV8, O60936, P62304, P30876, Q6UN15, O95758, Q6P2Q9, Q9P2I0, P15170, Q92900, Q12849,…	1603	370	13528	2.9195	3.08339e-27	5.13898e-28	1.5279e-27
GOTERM_BP_FAT	GO:0006396~RNA processing	163	8.64263	1.60917e-30	Q15287, Q9UK59, P52597, P13984, O75494, Q99714, P62753, Q9UQ35, Q16630, P23246, Q01081, Q96PK6, O43290, P05455, Q8N684, O43390, P62857, O00148, Q00839, P61978, Q9BUJ2, P62263, Q8WWH5, O60506, O75817, P08579, Q08J23, Q13151, Q9Y3F4, P49588, P22626, P39019, P17844, Q9BQ52, Q9BWJ5, P19387, P55795, P11940, Q9Y237, Q96PZ0, Q9UKM9, P67809, P61254, Q12996, Q96HR8, Q13148, P49591, Q15459, Q8N201, P38159,…	1603	547	13528	2.51478	5.98773e-27	8.5539e-28	2.96708e-27
GOTERM_BP_FAT	GO:0006091~generation of precursor metabolites and energy	112	5.93849	2.0031e-28	P04406, P53597, P00167, O00483, P12074, P17858, P38606, P18859, Q9BU02, P08559, P22695, P47985, P19404, P08574, P18669, Q13011, O43837, O00217, P22570, P13073, P36871, P00558, P10599, Q01813, P09669, P04075, Q7Z3U7, P04040, P09622, P46926, P15954, P31040, P30049, P11216, P09104, P00403, Q16795, Q9UJS0, O43396, P60174, P51649, O75489, P14927, P00338, P19367, P06576, P31930, O75874, Q96HE7, Q16718,…	1603	313	13528	3.01977	7.45352e-25	9.3169e-26	3.69342e-25
GOTERM_BP_FAT	GO:0046907~intracellular transport	177	9.38494	2.47367e-27	Q01082, O60502, O43615, P62072, Q96KG9, O75494, O14908, Q96QC0, P12270, P53621, O15498, P61106, P11142, P61970, Q8WTW3, Q9BV40, Q92538, O00148, O94855, Q15075, P57740, O14653, Q9HAV4, P14649, O15126, Q16543, Q01105, Q9HAV7, Q8NBS9, Q9H1K0, P50570, Q9HCH5, Q8TEX9, Q14677, Q96ED9, O60684, P09493, P42704, Q07812, P62258, Q8TBA6, O95782, P55957, O60313, P63241, O60784, P09497, O00410, P09496, O00170,…	1603	657	13528	2.27357	9.20452e-24	1.02272e-24	4.56108e-24
GOTERM_BP_FAT	GO:0006457~protein folding	66	3.49947	4.76796e-18	Q15814, P31689, Q9NYL4, P30405, Q9Y230, Q96DA6, O15212, P53621, P61604, P11142, Q9UHV9, P50502, Q13526, Q5T1M5, Q9HAV7, P49588, Q8N5M4, P17987, P78371, P49257, Q99471, P30533, O60884, P38646, Q08752, Q9Y237, P08238, P10809, Q9NQP4, Q9BS26, O00170, P40227, Q02790, P27797, P25685, Q13451, Q99832, Q00688, Q9NXW2, P07900, P14625, Q58FF7, O95817, P48643, P50990, O95433, P50991, P26885, Q9Y3C6, Q9NVM6,…	1603	177	13528	3.14681	1.77416e-14	1.77416e-15	8.79142e-15
GOTERM_BP_FAT	GO:0055114~oxidation reduction	152	8.05938	5.97787e-18	P04406, P00367, P12268, Q99714, Q02252, P00167, Q9BTZ2, O00483, O43175, P31350, Q9H845, O43488, Q08257, P15559, P08559, Q04828, P22695, P49419, P47985, P19404, P08574, Q9H9P8, O60701, O43837, O00217, P22570, Q6IAN0, Q9BV57, P23921, O95881, P10599, Q9HBH5, Q14914, Q16836, P51659, O00469, Q00796, P04040, P09622, P11766, P53004, P16152, P30041, P31040, Q02338, P30043, P30044, P30048, P00403, Q16795,…	1603	639	13528	2.00744	2.22436e-14	2.02215e-15	1.10223e-14
GOTERM_BP_FAT	GO:0045184~establishment of protein localization	172	9.11983	1.96815e-17	Q01082, O60502, Q92928, Q13765, Q12907, P04114, O43615, P62072, Q3ZCQ8, O14908, Q9H444, Q96QC0, Q9UID3, P42262, P49321, P12270, O60493, P53621, O15498, P61106, O15027, P61970, Q8WTW3, O94855, P57740, O14653, Q9HAV4, O43707, O15126, Q16543, Q9HAV7, P46459, Q9H1K0, Q9HCH5, Q8TEX9, Q96ED9, O60684, Q9P2E9, P62258, O95782, P31150, Q96L92, P55957, Q96MW5, P63241, O60784, P09497, O00410, P09496, O00170,…	1603	769	13528	1.88757	7.32349e-14	6.1029e-15	3.62898e-14
GOTERM_BP_FAT	GO:0008104~protein localization	189	10.0212	4.44588e-17	Q01082, O60502, Q13765, Q92928, Q12907, P04114, O43615, P62072, Q3ZCQ8, O14908, Q9NYB0, Q9H444, Q96QC0, Q9UID3, P42262, P49321, P12270, O60493, P53621, O15498, P61106, O15027, P61970, Q8WTW3, O94855, P57740, O14653, Q9HAV4, O43707, O15126, Q16543, Q9HAV7, Q9Y490, P46459, Q9H1K0, Q9HCH5, Q8TEX9, Q96ED9, O75369, O60888, O60684, Q9P2E9, Q07812, P62258, O95782, P31150, Q96L92, P55957, Q96MW5, P63241,…	1603	882	13528	1.80839	1.65431e-13	1.27255e-14	8.19755e-14
GOTERM_BP_FAT	GO:0031145~anaphase-promoting complex-dependent proteasomal ubiquitin-dependent protein catabolic process	36	1.9088	1.9717e-16	P35998, P43686, O43242, Q13200, P25788, P25786, P25787, Q99460, P06493, O60566, Q99436, O00487, P62195, P20618, P17980, P55036, P28066, Q16401, Q9UL46, O43684, Q06323, P28074, P28072, P28070, O14818, O00762, Q15008, P62333, P51665, P60900, O00231, P49721, P62191, O75832, O00233, P51668	1603	65	13528	4.67401	8.26228e-13	5.90639e-14	4.10783e-13
GOTERM_BP_FAT	GO:0015031~protein transport	169	8.96076	2.01008e-16	Q01082, O60502, Q92928, Q13765, Q12907, P04114, O43615, P62072, Q3ZCQ8, O14908, Q9H444, Q96QC0, Q9UID3, P49321, P12270, O60493, P53621, O15498, P61106, O15027, P61970, Q8WTW3, O94855, P57740, O14653, Q9HAV4, O43707, O15126, Q16543, Q9HAV7, P46459, Q9H1K0, Q9HCH5, Q8TEX9, Q96ED9, O60684, Q9P2E9, P62258, O95782, P31150, Q96L92, P55957, Q96MW5, P63241, O60784, P09497, O00410, P09496, O00170, Q9UM54,…	1603	762	13528	1.87168	8.26228e-13	5.50671e-14	4.10783e-13
GOTERM_BP_FAT	GO:0043161~proteasomal ubiquitin-dependent protein catabolic process	46	2.43902	2.08077e-16	P35998, P43686, O43242, P25788, Q13200, P62714, Q8WW12, P25786, P25787, Q99460, P06493, Q9Y5K6, O60566, Q99436, P62195, O00487, P20618, Q04323, P14625, P17980, P55036, P55072, P28066, Q16401, Q9UL46, O43684, O94905, Q06323, P54727, P28074, P28072, P28070, O14818, P54725, O00762, Q15008, P62333, P51665, P60900, O00231, P49721, P62191, O75832, O00233, P51668, Q9UNE7	1603	102	13528	3.8059	8.26228e-13	5.16254e-14	4.10783e-13
GOTERM_BP_FAT	GO:0010498~proteasomal protein catabolic process	46	2.43902	2.08077e-16	P35998, P43686, O43242, P25788, Q13200, P62714, Q8WW12, P25786, P25787, Q99460, P06493, Q9Y5K6, O60566, Q99436, P62195, O00487, P20618, Q04323, P14625, P17980, P55036, P55072, P28066, Q16401, Q9UL46, O43684, O94905, Q06323, P54727, P28074, P28072, P28070, O14818, P54725, O00762, Q15008, P62333, P51665, P60900, O00231, P49721, P62191, O75832, O00233, P51668, Q9UNE7	1603	102	13528	3.8059	8.26228e-13	5.16254e-14	4.10783e-13
GOTERM_BP_FAT	GO:0048193~Golgi vesicle transport	53	2.81018	2.3016e-16	Q96KG9, P05783, P61006, Q9BXS5, Q6DD88, P53621, P61106, O15498, P11142, Q8WTW3, Q9H3N1, Q9BV40, Q92538, Q99747, O94855, O14653, O43747, O15126, P49755, Q8NBS9, P49257, P50570, Q14677, P61019, Q8TBA6, P61923, Q8WVM8, O95782, P54920, P09496, Q6VY07, Q13948, Q7Z3U7, P35606, O94979, Q9Y678, P40616, Q00610, O14828, P55072, O14579, Q969X5, Q9NR31, Q12846, Q13367, Q15437, Q15436, O75396, O14662, P48444,…	1603	131	13528	3.41432	8.26228e-13	4.86278e-14	4.10783e-13
GOTERM_BP_FAT	GO:0006886~intracellular protein transport	102	5.40827	3.52872e-16	O60502, Q01082, O43615, P62072, O14908, Q96QC0, P53621, P12270, P61970, O94855, O14653, Q9HAV4, Q16543, Q9HAV7, Q9HCH5, Q8TEX9, O60684, P62258, O95782, P55957, P09497, O60784, P63241, P09496, O00410, O00170, Q9UM54, Q96A65, Q13596, Q14974, Q9UNH7, P35606, P27348, P41743, Q9Y678, O94973, O75886, P28482, Q00610, P55072, P63104, Q12846, P30101, O94826, P30040, P53801, Q04917, O43447, P53618, P55060,…	1603	374	13528	2.30159	1.23934e-12	6.88338e-14	6.10623e-13
GOTERM_BP_FAT	GO:0051443~positive regulation of ubiquitin-protein ligase activity	37	1.96182	6.18219e-16	P35998, P43686, O43242, P25788, Q13200, P25786, P25787, Q99460, P06493, Q99436, O00487, P62195, P20618, P63208, Q13526, P17980, P55036, P28066, Q16401, Q9UL46, Q06323, P61088, P28074, P28072, P28070, O14818, O00762, Q15008, P62333, P51665, P60900, O00231, P49721, P62191, O75832, O00233, P51668	1603	70	13528	4.46071	2.47868e-12	1.30451e-13	1.23235e-12
GOTERM_BP_FAT	GO:0051438~regulation of ubiquitin-protein ligase activity	39	2.06787	9.06564e-16	P35998, P43686, O43242, P25788, Q13200, P25786, P25787, Q99460, P06493, O60566, Q99436, O00487, P62195, P20618, P63208, Q13526, P17980, P55036, P28066, Q16401, Q9UL46, O43684, Q06323, P61088, P28074, P28072, P28070, O14818, O00762, Q15008, P62333, P51665, P60900, O00231, P49721, P62191, O75832, O00233, P51668	1603	78	13528	4.21959	3.30491e-12	1.65201e-13	1.64313e-12
GOTERM_BP_FAT	GO:0051439~regulation of ubiquitin-protein ligase activity during mitotic cell cycle	37	1.96182	1.02018e-15	P35998, P43686, O43242, P25788, Q13200, P25786, P25787, Q99460, P06493, O60566, Q99436, O00487, P62195, P20618, P63208, P17980, P55036, P28066, Q16401, Q9UL46, O43684, Q06323, P28074, P28072, P28070, O14818, O00762, Q15008, P62333, P51665, P60900, O00231, P49721, P62191, O75832, O00233, P51668	1603	71	13528	4.39788	3.71803e-12	1.77081e-13	1.84297e-12
GOTERM_BP_FAT	GO:0070727~cellular macromolecule localization	108	5.72641	1.27672e-15	Q01082, O60502, O43615, P62072, O14908, Q9NYB0, Q96QC0, P53621, P12270, P61970, O94855, O14653, Q9HAV4, Q16543, Q9HAV7, Q9HCH5, Q8TEX9, O60684, P62258, Q07812, O95782, P55957, P09497, O60784, P63241, P09496, O00410, O00170, Q9UM54, Q15262, Q96A65, Q13596, Q14974, P60953, Q9UNH7, P35606, P27348, P41743, Q9Y678, O94973, O75886, P28482, Q00610, P55072, P63104, Q12846, P30101, O94826, P30040, P53801,…	1603	414	13528	2.20152	4.54425e-12	2.06501e-13	2.25375e-12
GOTERM_BP_FAT	GO:0051436~negative regulation of ubiquitin-protein ligase activity during mitotic cell cycle	35	1.85578	1.91094e-15	P35998, P43686, O43242, Q13200, P25788, P25786, P25787, Q99460, O60566, Q99436, O00487, P62195, P20618, P17980, P55036, P28066, Q16401, Q9UL46, O43684, Q06323, P28074, P28072, P28070, O14818, O00762, Q15008, P62333, P51665, P60900, O00231, P49721, P62191, O75832, O00233, P51668	1603	65	13528	4.54417	7.02294e-12	3.05311e-13	3.475e-12
GOTERM_BP_FAT	GO:0034613~cellular protein localization	107	5.67338	2.10416e-15	Q01082, O60502, O43615, P62072, O14908, Q9NYB0, Q96QC0, P53621, P12270, P61970, O94855, O14653, Q9HAV4, Q16543, Q9HAV7, Q9HCH5, Q8TEX9, O60684, P62258, Q07812, O95782, P55957, P09497, O60784, P63241, P09496, O00410, O00170, Q9UM54, Q15262, Q96A65, Q13596, Q14974, P60953, Q9UNH7, P35606, P27348, P41743, Q9Y678, O94973, O75886, P28482, Q00610, P55072, P63104, Q12846, P30101, O94826, P30040, P53801,…	1603	411	13528	2.19706	7.84917e-12	3.27072e-13	3.88578e-12
GOTERM_BP_FAT	GO:0051351~positive regulation of ligase activity	37	1.96182	3.24518e-15	P35998, P43686, O43242, P25788, Q13200, P25786, P25787, Q99460, P06493, Q99436, O00487, P62195, P20618, P63208, Q13526, P17980, P55036, P28066, Q16401, Q9UL46, Q06323, P61088, P28074, P28072, P28070, O14818, O00762, Q15008, P62333, P51665, P60900, O00231, P49721, P62191, O75832, O00233, P51668	1603	73	13528	4.27739	1.19803e-11	4.79172e-13	5.93969e-12
GOTERM_BP_FAT	GO:0051340~regulation of ligase activity	39	2.06787	4.46183e-15	P35998, P43686, O43242, P25788, Q13200, P25786, P25787, Q99460, P06493, O60566, Q99436, O00487, P62195, P20618, P63208, Q13526, P17980, P55036, P28066, Q16401, Q9UL46, O43684, Q06323, P61088, P28074, P28072, P28070, O14818, O00762, Q15008, P62333, P51665, P60900, O00231, P49721, P62191, O75832, O00233, P51668	1603	81	13528	4.06331	1.65246e-11	6.35603e-13	8.19345e-12
GOTERM_BP_FAT	GO:0051444~negative regulation of ubiquitin-protein ligase activity	35	1.85578	6.29791e-15	P35998, P43686, O43242, Q13200, P25788, P25786, P25787, Q99460, O60566, Q99436, O00487, P62195, P20618, P17980, P55036, P28066, Q16401, Q9UL46, O43684, Q06323, P28074, P28072, P28070, O14818, O00762, Q15008, P62333, P51665, P60900, O00231, P49721, P62191, O75832, O00233, P51668	1603	67	13528	4.40853	2.35475e-11	8.7208e-13	1.16684e-11
GOTERM_BP_FAT	GO:0051352~negative regulation of ligase activity	35	1.85578	6.29791e-15	P35998, P43686, O43242, Q13200, P25788, P25786, P25787, Q99460, O60566, Q99436, O00487, P62195, P20618, P17980, P55036, P28066, Q16401, Q9UL46, O43684, Q06323, P28074, P28072, P28070, O14818, O00762, Q15008, P62333, P51665, P60900, O00231, P49721, P62191, O75832, O00233, P51668	1603	67	13528	4.40853	2.35475e-11	8.7208e-13	1.16684e-11
GOTERM_BP_FAT	GO:0051437~positive regulation of ubiquitin-protein ligase activity during mitotic cell cycle	35	1.85578	1.11986e-14	P35998, P43686, O43242, Q13200, P25788, P25786, P25787, Q99460, P06493, Q99436, O00487, P62195, P20618, P63208, P17980, P55036, P28066, Q16401, Q9UL46, Q06323, P28074, P28072, P28070, O14818, O00762, Q15008, P62333, P51665, P60900, O00231, P49721, P62191, O75832, O00233, P51668	1603	68	13528	4.34369	4.17245e-11	1.49014e-12	2.06724e-11
GOTERM_BP_FAT	GO:0031398~positive regulation of protein ubiquitination	39	2.06787	1.94386e-14	P35998, P43686, O43242, P25788, Q13200, P25786, P25787, O15169, Q99460, P06493, Q99436, O00487, P62195, P20618, P63208, Q13526, P17980, P55036, P28066, Q16401, Q9UL46, Q06323, P61088, P28074, P28072, P28070, O14818, O00762, Q15008, P62333, P51665, P60900, O00231, P49721, P62191, O75832, O00233, P51668, Q9UNE7	1603	84	13528	3.91819	7.22949e-11	2.49289e-12	3.58269e-11
GOTERM_BP_FAT	GO:0031400~negative regulation of protein modification process	47	2.49205	4.81414e-14	P27105, P35998, P43686, O43242, P25788, O60502, Q13200, P26358, P25786, P25787, P49768, P30153, P30086, Q99460, P31946, O60566, Q99436, P62195, O00487, P20618, Q15257, P17980, P55036, P28066, Q16401, P59046, Q9UL46, O43684, Q01105, Q06323, P28074, P28072, P28070, P62258, Q07812, O14818, O00762, P11413, Q15008, P62333, P51665, P60900, O00231, P49721, P62191, O75832, O00233, P51668	1603	119	13528	3.33312	1.79291e-10	5.97633e-12	8.884e-11
GOTERM_BP_FAT	GO:0043933~macromolecular complex subunit organization	153	8.11241	6.87584e-14	P07437, O60814, P04114, Q9UHD8, P13984, O00291, O75494, Q99714, O15212, P31350, P17858, P10412, P49321, P0C0S5, Q9BSJ2, Q9BV40, P25054, Q9BQE3, P08758, P62263, Q04828, O00401, Q01105, P17987, Q8TEX9, P23258, O00217, Q92522, O60888, P19387, Q9NVC6, P53041, P23921, Q07812, P55209, P16401, Q15459, P56537, O00410, P34932, Q14974, Q01813, Q96RE7, O60271, Q02750, P04040, P30566, P62304, P30876, P52907,…	1603	710	13528	1.81858	2.55718e-10	8.24896e-12	1.2671e-10
GOTERM_BP_FAT	GO:0015980~energy derivation by oxidation of organic compounds	52	2.75716	1.21803e-13	P49748, Q06210, P53597, P17174, P48735, O00483, P62136, P10253, Q96I99, Q9Y6M9, P36957, P13807, P22695, Q13423, P19404, P40925, P63092, P40926, P62140, P49841, Q04446, O43837, O00217, O95299, P28331, O43674, O96000, P04040, P09622, O43678, P31040, P11216, P00403, Q16795, P51553, O95182, Q9UJS0, P49821, P51649, O75489, P14927, P21912, P31930, O75874, P07919, Q16718, P50213, P07954, Q99798, O75390,…	1603	144	13528	3.04748	4.53186e-10	1.41621e-11	2.24565e-10
GOTERM_BP_FAT	GO:0065003~macromolecular complex assembly	145	7.68823	1.29037e-13	P07437, O60814, P04114, Q9UHD8, P13984, O00291, O75494, Q99714, O15212, P31350, P17858, P10412, P0C0S5, Q9BSJ2, Q9BV40, P25054, Q9BQE3, P08758, P62263, Q04828, O00401, Q01105, P17987, Q8TEX9, P23258, O00217, Q92522, O60888, P19387, Q9NVC6, P53041, P23921, Q07812, P55209, P16401, Q15459, P56537, O00410, P34932, Q14974, Q01813, Q96RE7, O60271, Q02750, P04040, P30566, P62304, P30876, P52907, P00492,…	1603	665	13528	1.84012	4.80038e-10	1.45466e-11	2.37876e-10
GOTERM_BP_FAT	GO:0031397~negative regulation of protein ubiquitination	35	1.85578	2.632e-13	P35998, P43686, O43242, Q13200, P25788, P25786, P25787, Q99460, O60566, Q99436, O00487, P62195, P20618, P17980, P55036, P28066, Q16401, Q9UL46, O43684, Q06323, P28074, P28072, P28070, O14818, O00762, Q15008, P62333, P51665, P60900, O00231, P49721, P62191, O75832, O00233, P51668	1603	74	13528	3.9915	9.79493e-10	2.88086e-11	4.85367e-10
GOTERM_BP_FAT	GO:0051248~negative regulation of protein metabolic process	60	3.18134	4.8845e-13	P60228, O43242, O60502, Q13200, O14908, P30153, Q99460, P31946, O00487, P49458, Q9Y2T7, P28066, P59046, Q01105, Q9P0J0, Q06323, P21333, P14735, P28074, P28072, P28070, P08238, P62258, Q07812, O14818, O00762, P11413, Q15008, Q04206, P51665, P60900, P62191, P51668, P35998, P27105, P43686, P25788, P26358, P25786, P25787, P49768, Q9UKV8, P27797, P30086, O60566, Q99436, P62195, P20618, Q15257, P17980,…	1603	187	13528	2.70776	1.8177e-09	5.19343e-11	9.00724e-10
GOTERM_BP_FAT	GO:0031396~regulation of protein ubiquitination	41	2.17391	5.81388e-13	P35998, P43686, O43242, P25788, Q13200, P25786, P25787, O15169, Q99460, P06493, O60566, Q99436, O00487, P62195, P20618, P63208, Q13526, P17980, P55036, P28066, Q16401, Q9UL46, O43684, Q06323, P61088, P28074, P28072, P28070, O14818, O00762, Q15008, P62333, P51665, P60900, O00231, P49721, P62191, O75832, O00233, P51668, Q9UNE7	1603	100	13528	3.46006	2.16348e-09	6.00966e-11	1.07206e-09
GOTERM_BP_FAT	GO:0045333~cellular respiration	40	2.12089	9.31791e-13	O43674, O96000, P53597, P48735, P04040, O00483, O43678, P09622, P31040, Q96I99, Q9Y6M9, P00403, P36957, Q16795, P22695, O95182, P51553, Q13423, Q9UJS0, P19404, P40925, P51649, P49821, P40926, O75489, P14927, P21912, O43837, O00217, O95299, P31930, O75874, P28331, P07919, Q16718, P50213, P07954, Q99798, O75390, O75306	1603	97	13528	3.48007	3.46727e-09	9.37099e-11	1.71813e-09
GOTERM_BP_FAT	GO:0032269~negative regulation of cellular protein metabolic process	58	3.07529	1.0244e-12	P60228, O43242, O60502, Q13200, O14908, P30153, Q99460, P31946, O00487, P49458, Q9Y2T7, P28066, P59046, Q01105, Q9P0J0, Q06323, P14735, P28074, P28072, P28070, P08238, P62258, Q07812, O14818, O00762, P11413, Q15008, P51665, P60900, P62191, P51668, P35998, P27105, P43686, P25788, P26358, P25786, P25787, P49768, P27797, Q9UKV8, P30086, O60566, Q99436, P62195, P20618, Q15257, P17980, P55036, P38919,…	1603	180	13528	2.71929	3.8118e-09	1.00311e-10	1.88884e-09
GOTERM_BP_FAT	GO:0022900~electron transport chain	43	2.27996	3.97272e-12	O43674, O14949, O96000, P00167, O00483, O43678, P09622, P31040, Q9H3N1, P13804, Q9Y6M9, P00403, O60427, Q16795, P22695, O95182, Q9UJS0, P47985, P19404, O43396, P51649, P49821, O75489, P08574, P14927, Q9P0J0, P21912, O00217, P22570, Q9UI09, O95299, P31930, P38117, Q96HE7, P13498, P10599, O43169, P28331, Q16881, P07919, Q16718, Q9Y5Q0, O75306	1603	114	13528	3.1832	1.47825e-08	3.79037e-10	7.3251e-09
GOTERM_BP_FAT	GO:0006511~ubiquitin-dependent protein catabolic process	68	3.60551	1.13565e-11	Q16531, Q15369, O43242, Q13200, P62714, Q8WW12, Q99460, Q93034, O00487, Q04323, Q9Y4E8, Q14139, Q13619, P28066, P68036, O94905, Q06323, Q5VTR2, P54578, Q93009, P54727, P28074, P40818, P28072, P28070, O14818, O00762, P54725, Q15008, P51665, P60900, P62191, P51668, P35998, P43686, P25788, P25786, P25787, Q14694, P06493, Q9Y5K6, O60566, Q9Y5K5, P62195, Q99436, P20618, P14625, P45974, P63208, P17980,…	1603	242	13528	2.37134	4.22574e-08	1.05644e-09	2.09397e-08
GOTERM_BP_FAT	GO:0006006~glucose metabolic process	50	2.65111	2.53841e-11	P09467, P04406, Q12904, P06733, O95394, P62136, P17858, P10253, Q16822, P10155, P08559, P13807, P11498, P40925, P40926, P62140, P18669, P49841, O60701, P06744, Q04446, Q02218, P09972, P36871, P00558, Q96G03, P52209, P11413, P14550, Q16539, Q16851, Q01813, P04075, Q00796, O95336, P09104, P11216, Q13131, P60174, P37837, P51649, P00338, P43304, Q9UBX3, P19367, P31937, P50416, P14618, Q96HY7, P46019	1603	153	13528	2.7579	9.44544e-08	2.30377e-09	4.68046e-08
GOTERM_BP_FAT	GO:0016192~vesicle-mediated transport	123	6.52174	4.9768e-11	Q96KG9, Q9ULV4, O00291, P42262, O75146, O60493, P53621, O15498, P11142, P61106, O15027, Q8WTW3, Q9BV40, Q92538, O94855, Q15075, O14653, Q9UJU6, O15126, Q9Y6I3, Q99829, P31146, Q8NBS9, Q9H1K0, P50570, Q9HCH5, P30533, Q14677, Q96ED9, P41250, Q8TBA6, O75131, Q9NR12, O95782, O60784, P09497, P09496, Q9UM54, Q13596, Q96A65, Q7Z3U7, P35606, P49006, O94979, P40222, P41743, P22392, Q9Y678, O94973, P40616,…	1603	576	13528	1.80212	1.85187e-07	4.4092e-09	9.17649e-08
GOTERM_BP_FAT	GO:0006084~acetyl-CoA metabolic process	20	1.06045	7.75437e-11	P40925, P40926, P21912, P53597, P48735, O43837, O95822, P09622, P31040, Q13085, O75874, Q96I99, Q16719, P50213, P07954, Q99798, P36957, O75390, P51553, Q13423	1603	31	13528	5.44463	2.8854e-07	6.71023e-09	1.42979e-07
GOTERM_BP_FAT	GO:0034621~cellular macromolecular complex subunit organization	86	4.55992	1.23711e-10	P07437, O60814, Q9H0D6, P55060, Q3ZCM7, Q96KK5, O75494, O00291, O15212, P68371, P14678, P49321, Q15428, P10412, P0C0S5, Q9BQE3, Q13243, Q9BUF5, Q92968, P62263, Q14197, O00401, Q9NR56, Q01105, O94906, P61011, P17987, Q13247, Q8TEX9, P62495, P21333, P23258, P68363, O00217, P06748, Q92522, P60981, P63000, Q07955, Q16186, P62314, P13498, P16949, P62316, P10809, P55209, Q99733, Q9BY44, P62318, P16401,…	1603	357	13528	2.03297	4.60327e-07	1.0462e-08	2.28104e-07
GOTERM_BP_FAT	GO:0009060~aerobic respiration	21	1.11347	1.46372e-10	P40925, P40926, P14927, P21912, P53597, P48735, O43837, P04040, P31040, P31930, O75874, Q96I99, P07919, P50213, P07954, Q99798, P36957, O75390, P22695, P51553, Q13423	1603	35	13528	5.06351	5.4465e-07	1.21033e-08	2.69889e-07
GOTERM_BP_FAT	GO:0044275~cellular carbohydrate catabolic process	34	1.80276	1.58614e-10	P04406, Q8N335, Q01813, P06733, P04075, Q00796, P46926, P17858, O95336, P10253, Q14376, P11216, P10155, P09104, P08559, P40925, P37837, P60174, P40926, P18669, P00338, Q9BYC5, P06744, Q02218, P19367, P09972, P36871, P31937, P00558, P11413, P52209, P14618, Q9UKK9, Q96HY7	1603	85	13528	3.37567	5.90201e-07	1.28305e-08	2.9246e-07
GOTERM_BP_FAT	GO:0046164~alcohol catabolic process	33	1.74973	1.76236e-10	P04406, Q8N335, Q01813, P06733, P04075, Q00796, P21964, P46926, P17858, O95336, Q14376, P10155, P09104, P08559, P40925, P37837, P60174, P40926, P18669, P00338, Q9BYC5, P06744, Q02218, P19367, P09972, P36871, P31937, P00558, P11413, P52209, P14618, Q9UKK9, Q96HY7	1603	81	13528	3.43818	6.55773e-07	1.39526e-08	3.24953e-07
GOTERM_BP_FAT	GO:0019318~hexose metabolic process	56	2.96925	1.97375e-10	Q06210, P04406, P09467, Q9H488, Q12904, P06733, O95394, P62136, P17858, P10253, Q14376, Q16822, P10155, P08559, P13807, P51570, P11498, P40925, P40926, P62140, P49841, P18669, O60701, Q9BYC5, Q04446, P06744, Q02218, P09972, P36871, P00558, Q96G03, P52209, P11413, P14550, Q16539, Q16851, Q01813, Q00796, P04075, O95336, P11216, P09104, Q13131, P60174, P37837, P51649, P00338, P43304, Q9UBX3, Q13630,…	1603	192	13528	2.46143	7.34431e-07	1.53006e-08	3.6393e-07
GOTERM_BP_FAT	GO:0043038~amino acid activation	24	1.27253	2.28508e-10	Q9Y285, P56192, Q9Y2Z4, P49589, P14868, P49588, Q12904, P26639, P47897, P41252, Q9NSE4, P41250, P54577, Q6PI48, P26640, P12270, O43776, Q15046, P07814, P12081, Q9P2J5, Q9NSD9, P49591, P23381	1603	46	13528	4.40305	8.50278e-07	1.73526e-08	4.21336e-07
GOTERM_BP_FAT	GO:0006418~tRNA aminoacylation for protein translation	24	1.27253	2.28508e-10	Q9Y285, P56192, Q9Y2Z4, P49589, P14868, P49588, Q12904, P26639, P47897, P41252, Q9NSE4, P41250, P54577, Q6PI48, P26640, P12270, O43776, Q15046, P07814, P12081, Q9P2J5, Q9NSD9, P49591, P23381	1603	46	13528	4.40305	8.50278e-07	1.73526e-08	4.21336e-07
GOTERM_BP_FAT	GO:0043039~tRNA aminoacylation	24	1.27253	2.28508e-10	Q9Y285, P56192, Q9Y2Z4, P49589, P14868, P49588, Q12904, P26639, P47897, P41252, Q9NSE4, P41250, P54577, Q6PI48, P26640, P12270, O43776, Q15046, P07814, P12081, Q9P2J5, Q9NSD9, P49591, P23381	1603	46	13528	4.40305	8.50278e-07	1.73526e-08	4.21336e-07
GOTERM_BP_FAT	GO:0022613~ribonucleoprotein complex biogenesis	53	2.81018	4.40868e-10	O75494, P62753, P14678, Q15428, P62424, Q13243, P62857, Q9UQ80, Q9UNQ2, Q9Y3A5, P62263, Q9NR56, Q9NQT5, O94906, Q13247, P39019, P62913, P06748, P22087, Q07955, Q9Y237, P62314, P62316, Q9BY44, P61254, P62318, Q96HR8, Q15459, P56537, P18124, P46777, P62304, P62249, O60832, P55769, Q15050, Q9UPY3, Q15637, P38919, Q99700, O75643, P05388, Q9BUQ8, P62081, Q14152, P83731, P52756, Q92499, P54105, P62841,…	1603	180	13528	2.48487	1.64047e-06	3.28094e-08	8.12895e-07
GOTERM_BP_FAT	GO:0046365~monosaccharide catabolic process	30	1.59067	4.9142e-10	P04406, Q01813, P06733, P04075, P46926, P17858, O95336, Q14376, P10155, P09104, P08559, P40925, P37837, P60174, P40926, P18669, P00338, Q9BYC5, P06744, Q02218, P19367, P09972, P36871, P31937, P00558, P52209, P11413, P14618, Q9UKK9, Q96HY7	1603	71	13528	3.56585	1.82857e-06	3.58544e-08	9.06106e-07
GOTERM_BP_FAT	GO:0005996~monosaccharide metabolic process	60	3.18134	1.10404e-09	Q06210, P04406, O60502, P09467, Q9H488, Q12904, P06733, O95394, P07686, P62136, P17858, P10253, Q14376, Q16822, P10155, P08559, P13807, P51570, P11498, P40925, P40926, P62140, P49841, P18669, O60701, Q9BYC5, Q04446, P06744, Q02218, P09972, P36871, P00558, Q96G03, P11413, P52209, P14550, Q16539, Q16851, Q01813, Q00796, P04075, P46926, O95336, P11216, P09104, Q13131, P60174, P37837, P51649, P43304,…	1603	222	13528	2.28086	4.10811e-06	7.90023e-08	2.03568e-06
GOTERM_BP_FAT	GO:0016052~carbohydrate catabolic process	38	2.01485	1.11408e-09	P04406, Q8N335, Q01813, P15586, Q00796, P06733, P04075, P07686, P46926, P17858, O95336, P10253, Q14376, P11216, P10155, P09104, P08559, P40925, P37837, P60174, P40926, P18669, P00338, Q9BYC5, P06744, Q02218, P19367, P09972, P36871, P31937, P00558, P11413, P52209, P14550, P14618, Q96PD5, Q9UKK9, Q96HY7	1603	109	13528	2.9421	4.14548e-06	7.82168e-08	2.0542e-06
GOTERM_BP_FAT	GO:0032268~regulation of cellular protein metabolic process	102	5.40827	1.76783e-09	P35520, Q13200, O60502, O14908, O00487, Q9Y2T7, Q9UJU6, P28066, P53582, P59046, Q9BRP8, Q01105, Q04637, P28074, P28072, P28070, P08238, P62258, Q07812, O00762, Q15008, P63241, P35998, P43686, P26358, Q9UKV8, P58546, P13861, P62195, Q99436, P10644, P20618, O60739, P63208, P28482, P17980, P42345, Q92900, P62701, Q99700, Q92616, P61088, Q9P035, Q92499, P52758, P05198, Q16512, P61326, P49721, P60228,…	1603	474	13528	1.81603	6.57806e-06	1.21816e-07	3.25961e-06
GOTERM_BP_FAT	GO:0006007~glucose catabolic process	26	1.37858	2.0055e-09	P04406, Q01813, P06733, P04075, P17858, O95336, P10155, P09104, P08559, P37837, P40925, P60174, P40926, P18669, P00338, P06744, Q02218, P19367, P09972, P31937, P36871, P00558, P11413, P52209, P14618, Q96HY7	1603	58	13528	3.78308	7.46243e-06	1.35681e-07	3.69784e-06
GOTERM_BP_FAT	GO:0046356~acetyl-CoA catabolic process	16	0.848356	2.30195e-09	P40925, P40926, P21912, P53597, P48735, O43837, P31040, O75874, Q96I99, P50213, P07954, Q99798, P36957, O75390, P51553, Q13423	1603	23	13528	5.87073	8.5655e-06	1.52956e-07	4.24445e-06
GOTERM_BP_FAT	GO:0006099~tricarboxylic acid cycle	16	0.848356	2.30195e-09	P40925, P40926, P21912, P53597, P48735, O43837, P31040, O75874, Q96I99, P50213, P07954, Q99798, P36957, O75390, P51553, Q13423	1603	23	13528	5.87073	8.5655e-06	1.52956e-07	4.24445e-06
GOTERM_BP_FAT	GO:0034622~cellular macromolecular complex assembly	76	4.02969	2.43602e-09	P07437, O60814, P55060, Q3ZCM7, Q96KK5, O75494, O00291, O15212, P68371, P14678, Q15428, P10412, P0C0S5, Q9BQE3, Q13243, Q9BUF5, Q92968, P62263, Q9NR56, Q01105, O94906, P61011, P17987, Q13247, Q8TEX9, P21333, P23258, P68363, O00217, P06748, Q92522, P63000, Q07955, Q16186, P62314, P13498, P62316, P10809, P55209, Q99733, Q9BY44, P62318, P16401, Q9H0U9, Q15459, P56537, O00410, P34932, Q14974, Q02790,…	1603	318	13528	2.01691	9.06438e-06	1.59025e-07	4.49166e-06
GOTERM_BP_FAT	GO:0044271~nitrogen compound biosynthetic process	77	4.08271	2.86003e-09	P17812, P35520, P00367, P19623, P15104, P17174, P31153, P07741, P12268, P49915, O43175, P11172, P31350, P11586, O60256, P38606, P52788, P55263, P18859, Q9NVF9, P15559, Q9BU02, P36542, P05023, P36543, P05026, P06132, Q53H96, Q96C36, P56385, P21281, P24539, Q9BV57, P23921, P23919, Q9UHY7, Q9UIJ7, P56134, O95671, P04075, Q7Z3U7, P00505, P30085, P04424, P16615, P30566, O15382, P43490, P00492, P22392,…	1603	325	13528	1.99944	1.06421e-05	1.83486e-07	5.27347e-06
GOTERM_BP_FAT	GO:0000278~mitotic cell cycle	84	4.45387	4.32683e-09	P07437, O43242, Q13200, Q08209, Q99460, Q9C099, Q93034, P41208, O00487, P25054, P62826, Q13619, Q9UQE7, Q9Y265, O14519, Q9Y266, P28066, Q9UQ88, P62140, P05556, Q13561, Q06323, P50570, Q15019, P28074, P53041, P28072, P28070, O60216, O14818, P16949, Q969Z0, O00762, Q15008, P51665, P60900, Q13148, P62191, Q16181, P51668, P35998, P43686, P25788, P25786, P25787, Q07666, Q02750, P06493, Q9Y5K6, O60566,…	1603	370	13528	1.91592	1.61e-05	2.72883e-07	7.97804e-06
GOTERM_BP_FAT	GO:0022618~ribonucleoprotein complex assembly	28	1.48462	5.96123e-09	O75494, P14678, P62304, Q15428, Q13243, Q9UPY3, Q15637, P62263, Q99700, Q9NR56, O94906, O75643, Q13247, Q9BUQ8, Q14152, P83731, P06748, P52756, Q07955, Q92499, P62314, P62316, Q9BY44, P62318, P54105, P62841, Q15459, P56537	1603	69	13528	3.42459	2.21815e-05	3.69695e-07	1.09916e-05
GOTERM_BP_FAT	GO:0019320~hexose catabolic process	28	1.48462	5.96123e-09	P04406, Q01813, P06733, P04075, P17858, O95336, Q14376, P10155, P09104, P08559, P37837, P40925, P60174, P40926, P18669, P00338, Q9BYC5, P06744, Q02218, P19367, P09972, P31937, P36871, P00558, P11413, P52209, P14618, Q96HY7	1603	69	13528	3.42459	2.21815e-05	3.69695e-07	1.09916e-05
GOTERM_BP_FAT	GO:0006605~protein targeting	57	3.02227	6.44663e-09	O60502, Q01082, O43615, P62072, P55060, Q08209, O14908, Q96DA6, Q96QC0, P31946, P12270, P49458, P61970, P62829, Q9HAV4, P62826, Q92968, Q16543, Q9HAV7, P49841, P61011, Q9P0J0, Q8TEX9, P62913, P38646, O76094, O60684, Q9Y5J6, P62258, Q9Y5J7, Q15629, P55957, P63241, O00410, Q9UM54, O00170, Q96A65, O75431, Q14974, Q6VY07, P27797, P61981, O96008, P41743, O95373, P27348, P52292, P28482, P63104, P30101,…	1603	215	13528	2.23736	2.39876e-05	3.93244e-07	1.18866e-05
GOTERM_BP_FAT	GO:0051187~cofactor catabolic process	18	0.954401	8.45065e-09	P40925, P40926, P21912, P53597, P48735, O43837, P53004, P31040, O75874, Q96I99, P50213, P07954, Q99798, P36957, O75390, P30519, P51553, Q13423	1603	31	13528	4.90017	3.14444e-05	5.07175e-07	1.55818e-05
GOTERM_BP_FAT	GO:0010608~posttranscriptional regulation of gene expression	56	2.96925	8.53775e-09	P60228, O14908, Q15717, P49458, Q08211, Q9Y2T7, Q99747, Q9UQ80, Q00839, O60506, P53582, Q9BRP8, Q9P0J0, P62495, Q04637, P21333, P11940, P10809, P67809, Q9BY44, O60841, O15372, Q9Y5S9, P04792, P63241, Q8NC51, P82979, P27797, Q9UKV8, P58546, P78527, P23588, Q15056, Q7KZF4, O60739, P28482, P98179, P42345, Q9UPY3, P38919, Q92900, P46782, P62701, Q99700, Q92616, P55884, P06730, Q92499, Q9BXP5, P52758,…	1603	211	13528	2.23978	3.17685e-05	5.04269e-07	1.57424e-05
GOTERM_BP_FAT	GO:0006119~oxidative phosphorylation	34	1.80276	1.10146e-08	O43674, O96000, Q7Z3U7, O00483, O43678, P09622, P38606, P30049, P18859, Q9Y6M9, P00403, P36542, Q16795, P36543, P22695, O95182, P19404, P49821, O75489, P14927, P56385, O00217, P21281, P24539, P06576, O95299, P31930, P48047, P28331, P07919, P25705, Q16718, O75947, O75306	1603	98	13528	2.92788	4.09845e-05	6.40396e-07	2.03093e-05
GOTERM_BP_FAT	GO:0045454~cell redox homeostasis	26	1.37858	1.55321e-08	Q9NNW7, Q9H7Z7, P09622, Q13162, P30041, P13667, O95831, Q9P2K2, P30044, Q9H3N1, P30048, P32119, Q06830, P30101, O43396, P27695, Q9H299, P00390, Q8NBS9, Q15084, O95881, P10599, P07237, Q16881, O76003, Q9BS26	1603	63	13528	3.48283	5.77931e-05	8.89151e-07	2.86389e-05
GOTERM_BP_FAT	GO:0008652~cellular amino acid biosynthetic process	23	1.21951	1.83213e-08	P35520, Q53H96, P00367, P00966, Q96C36, P15104, P17174, P31153, P34896, P00505, P54886, P04424, O43175, P11586, O15382, Q9BV57, P08243, Q9NZL9, P32322, P30038, Q99611, Q9UHY7	1603	51	13528	3.8059	6.81711e-05	1.03293e-06	3.37817e-05
GOTERM_BP_FAT	GO:0009109~coenzyme catabolic process	16	0.848356	2.56004e-08	P40925, P40926, P21912, P53597, P48735, O43837, P31040, O75874, Q96I99, P50213, P07954, Q99798, P36957, O75390, P51553, Q13423	1603	26	13528	5.19334	9.52546e-05	1.42178e-06	4.72034e-05
GOTERM_BP_FAT	GO:0016044~membrane organization	83	4.40085	3.86728e-08	P62072, Q9ULV4, Q3ZCQ8, O00291, P61006, P30405, Q9BXS5, P42262, Q9H4M9, P53621, O60493, O75146, P11142, Q9BV40, P18428, Q92538, Q99747, O94855, Q15075, O14653, O43747, Q9Y6I3, O15126, Q9UJU6, P31146, Q9H5N1, P02786, Q8NBS9, P50570, Q14677, Q96ED9, Q9UBC2, P63000, O60749, P35580, P02545, Q9Y5J6, Q9Y5J7, Q07812, Q15392, P61923, Q9NR12, O95782, O60313, P55957, P54920, O60784, P09496, Q9UM54, P34932,…	1603	381	13528	1.83846	0.000143891	2.1162e-06	7.1307e-05
GOTERM_BP_FAT	GO:0006461~protein complex assembly	102	5.40827	5.56141e-08	P07437, Q9UHD8, P13984, O00291, Q99714, O15212, P31350, P17858, Q9BSJ2, Q9BV40, P25054, Q9BQE3, P08758, Q04828, O00401, P17987, Q8TEX9, P23258, O00217, O60888, P19387, Q9NVC6, P23921, P53041, Q07812, O00410, P34932, Q01813, Q14974, Q96RE7, Q02750, O60271, P04040, P30566, P30876, P52907, P00492, P55072, Q12846, Q13509, P51649, P14923, P07814, P06396, P49023, O43447, Q14573, O14745, P55060, Q3ZCM7,…	1603	505	13528	1.70455	0.000206918	2.99912e-06	0.000102544
GOTERM_BP_FAT	GO:0070271~protein complex biogenesis	102	5.40827	5.56141e-08	P07437, Q9UHD8, P13984, O00291, Q99714, O15212, P31350, P17858, Q9BSJ2, Q9BV40, P25054, Q9BQE3, P08758, Q04828, O00401, P17987, Q8TEX9, P23258, O00217, O60888, P19387, Q9NVC6, P23921, P53041, Q07812, O00410, P34932, Q01813, Q14974, Q96RE7, Q02750, O60271, P04040, P30566, P30876, P52907, P00492, P55072, Q12846, Q13509, P51649, P14923, P07814, P06396, P49023, O43447, Q14573, O14745, P55060, Q3ZCM7,…	1603	505	13528	1.70455	0.000206918	2.99912e-06	0.000102544
GOTERM_BP_FAT	GO:0007049~cell cycle	142	7.52916	7.61798e-08	Q12906, P07437, Q13200, Q9UHD8, Q9Y3P9, Q8WW12, P36405, O43175, O00487, P49321, Q09028, O43290, P25054, P00568, Q9UQE7, O14519, P28066, P04083, P05556, Q92878, Q13561, P50570, P23258, P28074, P53041, P28072, P28070, O60216, O00762, Q15008, Q13148, P35998, P43686, Q9BRX2, O75376, P61024, Q02750, P43487, Q99436, P62195, Q6P1J9, P20618, O00267, P28340, Q13098, P63208, P28482, P17980, P49736, P15170,…	1603	776	13528	1.54428	0.000283425	4.04949e-06	0.000140464
GOTERM_BP_FAT	GO:0006096~glycolysis	21	1.11347	1.07252e-07	P60174, P40925, P04406, P40926, Q01813, P18669, P00338, P04075, P06733, P06744, Q02218, P19367, P17858, P09972, P36871, P00558, P09104, P10155, P14618, P08559, Q96HY7	1603	47	13528	3.7707	0.000399007	5.62092e-06	0.000197758
GOTERM_BP_FAT	GO:0034660~ncRNA metabolic process	56	2.96925	2.0222e-07	Q12904, P47897, Q99714, P62753, P12270, P05455, P62857, Q9UQ80, Q9UNQ2, Q9Y3A5, P62263, Q8WWH5, O75817, Q9Y285, Q08J23, Q9NQT5, P49589, P49588, P39019, Q9NSE4, P41252, P54577, P62913, P41250, Q9BQ52, P22087, Q6PI48, O43776, Q9Y237, Q96PZ0, P61254, Q9NSD9, Q9P2J5, Q96HR8, P49591, Q8N201, P56192, P18124, P46777, P14868, P62249, O60832, P38919, Q9Y2Z4, P26639, P62081, P26640, Q15046, P07814, P12081,…	1603	230	13528	2.05476	0.000752179	1.04508e-05	0.000372864
GOTERM_BP_FAT	GO:0022402~cell cycle process	109	5.77943	2.1693e-07	Q12906, P07437, Q13200, O43175, O00487, O43290, P25054, P00568, Q9UQE7, O14519, P28066, P05556, Q92878, Q13561, P50570, P23258, P28074, P28072, P53041, P28070, O60216, O00762, Q15008, Q13148, P35998, P43686, O75376, Q02750, P43487, P62195, Q99436, P20618, P28340, P63208, P17980, P15170, P63279, Q14980, P27694, Q13509, Q9UHC1, Q29RF7, P18754, P83731, O95347, Q15691, P46013, Q9BW19, P49721, O43242,…	1603	565	13528	1.62809	0.00080687	1.10574e-05	0.000399986
GOTERM_BP_FAT	GO:0006413~translational initiation	20	1.06045	2.59064e-07	P60228, O14602, O75822, O75821, Q14152, P55884, Q9Y262, P06730, Q13347, O60739, O15372, O15371, P61247, O00303, Q99613, P23396, P46782, O43583, P41091	1603	45	13528	3.75075	0.000963512	1.30266e-05	0.000477675
GOTERM_BP_FAT	GO:0043648~dicarboxylic acid metabolic process	17	0.901379	3.77912e-07	P11498, P40925, P40926, P51649, P21912, P53597, P17174, P00505, O43837, P09622, P31040, Q16719, P50213, P07954, P36957, O75390, P51553	1603	34	13528	4.21959	0.00140522	1.87493e-05	0.000696812
GOTERM_BP_FAT	GO:0051186~cofactor metabolic process	49	2.59809	4.82328e-07	P00441, P53597, P48735, P53004, P09622, P11586, P16152, Q96RQ3, P31040, P50897, P43490, Q16775, P30711, O95336, Q96I99, P53396, P36957, P51553, Q13423, P22830, P06132, P08397, P60174, P40925, P37837, P51649, P40926, P21912, P00390, P34896, Q04760, O43837, O95822, Q9Y2Q3, P48637, Q13085, P31937, O00764, O75874, Q9UMS0, P11413, P52209, Q16719, P53384, P07954, P50213, Q99798, O75390, P30519	1603	195	13528	2.12061	0.00179313	2.36148e-05	0.000889339
GOTERM_BP_FAT	GO:0022904~respiratory electron transport chain	24	1.27253	4.85993e-07	O43674, P19404, P51649, P49821, O75489, P14927, O96000, P21912, O00483, O00217, O43678, P09622, P31040, O95299, P31930, P28331, P07919, Q16718, Q9Y6M9, P00403, Q16795, O75306, O95182, Q9UJS0	1603	64	13528	3.16469	0.00180675	2.34852e-05	0.000896097
GOTERM_BP_FAT	GO:0048199~vesicle targeting, to, from or within Golgi	10	0.530223	7.05955e-07	P53621, Q9Y678, Q92538, P49755, P61923, P48444, P35606, Q8N6T3, P53618, O14579	1603	12	13528	7.03265	0.00262341	3.36771e-05	0.00130167
GOTERM_BP_FAT	GO:0009259~ribonucleotide metabolic process	40	2.12089	7.54085e-07	P17812, Q9UIJ7, P56134, P04075, Q7Z3U7, P12268, P36776, P49915, P30085, P11172, P16615, P30566, P22392, P22102, P38606, P30049, P00568, P55263, P53396, P18859, P05023, P36542, P36543, Q9UJS0, P05026, P56385, P31939, Q9HD20, P62491, Q9NTK5, Q93084, P21281, P15531, P24539, P06576, P22234, P48047, P28331, P25705, O75947, Q9UKK9	1603	147	13528	2.29637	0.00280202	3.55177e-05	0.00139041
GOTERM_BP_FAT	GO:0009064~glutamine family amino acid metabolic process	21	1.11347	7.69978e-07	P17812, Q06210, Q53H96, P00367, P51649, P00966, Q96C36, P15104, P17174, P49915, P00505, P54886, P04424, O43175, Q92820, O94760, P08243, P27708, P32322, P30038	1603	52	13528	3.40813	0.00286099	3.5813e-05	0.00141972
GOTERM_BP_FAT	GO:0006417~regulation of translation	38	2.01485	8.9847e-07	P60228, Q9UKV8, P27797, P58546, P23588, Q15056, P49458, O60739, Q9Y2T7, P28482, Q9UQ80, P42345, P38919, Q92900, P46782, P62701, Q99700, P53582, Q9BRP8, Q9P0J0, Q92616, P62495, Q04637, P55884, P06730, Q92499, P52758, O60841, O15372, Q9BY44, Q9Y5S9, P37108, P05198, P61326, P78344, P04792, P63241, P82979	1603	137	13528	2.34079	0.00333762	4.12733e-05	0.00165663
GOTERM_BP_FAT	GO:0006901~vesicle coating	11	0.583245	9.02953e-07	Q13492, P53621, Q9Y678, Q92538, P61923, O00291, P48444, P35606, Q8N6T3, P53618, O14579	1603	15	13528	6.18873	0.00335425	4.09734e-05	0.0016649
GOTERM_BP_FAT	GO:0000245~spliceosome assembly	16	0.848356	9.35246e-07	Q9NR56, O94906, O75643, Q13247, Q9BUQ8, O75494, P62304, P52756, Q15428, Q07955, Q92499, P62314, P62316, Q13243, Q15637, Q15459	1603	32	13528	4.21959	0.00347401	4.19275e-05	0.00172444
GOTERM_BP_FAT	GO:0009309~amine biosynthetic process	27	1.4316	1.11649e-06	P35520, P00367, P19623, O95671, P31153, P17174, P15104, P00505, P04424, O43175, P11586, O15382, P08243, P52788, P32322, Q9NVF9, Q53H96, P00966, Q96C36, P34896, P54886, Q9BV57, Q9NZL9, P30038, Q99611, Q9UHY7	1603	81	13528	2.81306	0.00414586	4.94568e-05	0.00205863
GOTERM_BP_FAT	GO:0046394~carboxylic acid biosynthetic process	41	2.17391	1.1839e-06	Q15185, Q16851, P35520, P00367, P78417, P15104, P31153, P17174, Q9H7Z7, P14174, P00505, P04424, O43175, P11586, O15382, Q9H4A4, P08243, P09960, P32322, O60427, Q13131, P60174, Q53H96, P00966, Q96C36, P34896, O60701, P49327, P54886, O95822, Q9BV57, Q13085, Q9NZL9, Q16719, P14550, P30038, Q9Y5Q0, Q53FZ2, Q9UHY7, Q99611	1603	155	13528	2.2323	0.00439559	5.18255e-05	0.00218291
GOTERM_BP_FAT	GO:0016053~organic acid biosynthetic process	41	2.17391	1.1839e-06	Q15185, Q16851, P35520, P00367, P78417, P15104, P31153, P17174, Q9H7Z7, P14174, P00505, P04424, O43175, P11586, O15382, Q9H4A4, P08243, P09960, P32322, O60427, Q13131, P60174, Q53H96, P00966, Q96C36, P34896, O60701, P49327, P54886, O95822, Q9BV57, Q13085, Q9NZL9, Q16719, P14550, P30038, Q9Y5Q0, Q53FZ2, Q9UHY7, Q99611	1603	155	13528	2.2323	0.00439559	5.18255e-05	0.00218291
GOTERM_BP_FAT	GO:0048194~Golgi vesicle budding	9	0.4772	1.37357e-06	P53621, Q9Y678, Q92538, P61923, P48444, P35606, Q8N6T3, P53618, O14579	1603	10	13528	7.59526	0.00509803	5.94293e-05	0.00253264
GOTERM_BP_FAT	GO:0048205~COPI coating of Golgi vesicle	9	0.4772	1.37357e-06	P53621, Q9Y678, Q92538, P61923, P48444, P35606, Q8N6T3, P53618, O14579	1603	10	13528	7.59526	0.00509803	5.94293e-05	0.00253264
GOTERM_BP_FAT	GO:0048200~Golgi transport vesicle coating	9	0.4772	1.37357e-06	P53621, Q9Y678, Q92538, P61923, P48444, P35606, Q8N6T3, P53618, O14579	1603	10	13528	7.59526	0.00509803	5.94293e-05	0.00253264
GOTERM_BP_FAT	GO:0009057~macromolecule catabolic process	137	7.26405	1.54252e-06	Q15287, Q16531, Q13200, Q9NR09, O60502, P04114, Q8WW12, Q9UPN9, P35244, Q8IY92, O00487, Q04323, P61081, Q14139, Q9HB71, P28066, P68036, Q9BRP8, Q5T4S7, P54578, Q93009, P28074, P40818, Q96GG9, P28072, P28070, Q07812, O00762, O95881, Q15008, Q04206, P61960, Q9H832, Q9Y4B6, P35998, P43686, P15586, Q99436, P62195, P61221, P20618, P14625, P63208, P61956, P17980, P11216, P42345, P15170, P63279, P55072,…	1603	781	13528	1.48037	0.00572329	6.59717e-05	0.00284415
GOTERM_BP_FAT	GO:0006900~membrane budding	11	0.583245	2.15133e-06	Q13492, P53621, Q9Y678, Q92538, P61923, O00291, P48444, P35606, Q8N6T3, P53618, O14579	1603	16	13528	5.80193	0.00797314	9.09629e-05	0.00396666
GOTERM_BP_FAT	GO:0034404~nucleobase, nucleoside and nucleotide biosynthetic process	47	2.49205	2.17215e-06	P17812, Q9UIJ7, P56134, P04075, Q7Z3U7, P12268, P07741, P49915, P30085, P11172, P31350, P16615, P11586, O60256, P30566, P00492, P43490, P22392, P22102, P38606, P27708, P30049, P55263, P18859, P36542, Q9BU02, P05023, P36543, Q9UJS0, P05026, P34896, P56385, P31939, Q9HD20, Q93084, P21281, O43252, P15531, P24539, P06576, P23921, P22234, P23919, P48047, Q16719, P25705, Q7LG56, O75947	1603	193	13528	2.05514	0.00805001	9.08114e-05	0.00400505
GOTERM_BP_FAT	GO:0034654~nucleobase, nucleoside, nucleotide and nucleic acid biosynthetic process	47	2.49205	2.17215e-06	P17812, Q9UIJ7, P56134, P04075, Q7Z3U7, P12268, P07741, P49915, P30085, P11172, P31350, P16615, P11586, O60256, P30566, P00492, P43490, P22392, P22102, P38606, P27708, P30049, P55263, P18859, P36542, Q9BU02, P05023, P36543, Q9UJS0, P05026, P34896, P56385, P31939, Q9HD20, Q93084, P21281, O43252, P15531, P24539, P06576, P23921, P22234, P23919, P48047, Q16719, P25705, Q7LG56, O75947	1603	193	13528	2.05514	0.00805001	9.08114e-05	0.00400505
GOTERM_BP_FAT	GO:0006839~mitochondrial transport	24	1.27253	2.21162e-06	O00170, O75431, O94826, P53007, O43615, Q9HAV7, P62072, P49768, P12236, Q96DA6, P30405, Q9UBX3, Q9Y5L4, O96008, P07900, Q9Y5J6, Q9Y5J7, Q07812, P48047, P23786, P30049, P55957, P63104, Q9UJS0	1603	69	13528	2.93537	0.00819568	9.14342e-05	0.00407783
GOTERM_BP_FAT	GO:0006399~tRNA metabolic process	33	1.74973	4.37928e-06	P56192, P14868, Q12904, P47897, Q99714, P12270, P05455, Q8WWH5, O75817, Q9Y285, Q08J23, Q9Y2Z4, P49589, P49588, P26639, Q9NSE4, P41252, P54577, P41250, Q9BQ52, Q6PI48, P22087, P26640, Q15046, O43776, P07814, Q96PZ0, P12081, Q9NSD9, Q9P2J5, P78345, P49591, P23381	1603	118	13528	2.36011	0.0161633	0.000179054	0.00807444
GOTERM_BP_FAT	GO:0044265~cellular macromolecule catabolic process	127	6.73383	4.3805e-06	Q15287, Q16531, Q13200, Q9NR09, P04114, Q8WW12, Q9UPN9, P35244, Q8IY92, O00487, Q04323, P61081, Q14139, Q9HB71, P28066, P68036, Q9BRP8, Q5T4S7, P54578, Q93009, P28074, P40818, Q96GG9, P28072, P28070, Q07812, O00762, O95881, Q15008, Q04206, P61960, Q9H832, Q9Y4B6, P35998, P43686, Q99436, P62195, P61221, P20618, P14625, P63208, P61956, P17980, P15170, P63279, P55072, Q92900, P27694, P61088, Q13501,…	1603	725	13528	1.47831	0.0161678	0.000177157	0.0080767
GOTERM_BP_FAT	GO:0009165~nucleotide biosynthetic process	45	2.386	4.42607e-06	P17812, Q9UIJ7, P56134, P04075, Q7Z3U7, P12268, P49915, P30085, P11172, P31350, P16615, P11586, O60256, P30566, P00492, P43490, P22392, P22102, P38606, P27708, P30049, P55263, P18859, P36542, Q9BU02, P05023, P36543, Q9UJS0, P05026, P56385, P31939, Q9HD20, Q93084, P21281, O43252, P15531, P24539, P06576, P23921, P22234, P23919, P48047, Q16719, P25705, Q7LG56, O75947	1603	186	13528	2.04174	0.0163346	0.000177075	0.00816071
GOTERM_BP_FAT	GO:0042274~ribosomal small subunit biogenesis	9	0.4772	4.51011e-06	P62249, P39019, P62857, P62841, P62081, P62753, P62263, P06748, P62847	1603	11	13528	6.90478	0.0166421	0.000178518	0.00831566
GOTERM_BP_FAT	GO:0033365~protein localization in organelle	38	2.01485	4.66117e-06	O00170, O75431, Q01082, Q14974, O43615, P62072, P55060, Q6VY07, Q08209, Q96DA6, Q96QC0, O96008, P12270, O95373, P49458, P61970, P52292, P28482, P62829, P62826, P63104, P30101, O94826, Q9HAV7, P61011, Q9P0J0, Q8TEX9, Q9Y5L4, O76094, O60684, P53801, Q9Y5J6, Q9Y5J7, O14980, P37108, P55957, O43447, O00410	1603	146	13528	2.1965	0.0171947	0.000182555	0.00859417
GOTERM_BP_FAT	GO:0006732~coenzyme metabolic process	39	2.06787	5.83021e-06	P00441, P53597, P48735, P09622, P11586, P31040, P43490, Q16775, P30711, O95336, Q96I99, P53396, P36957, P51553, Q13423, P40925, P37837, P60174, P51649, P40926, P21912, P00390, P34896, Q04760, O43837, O95822, Q9Y2Q3, Q13085, P48637, O00764, P31937, O75874, P11413, P52209, Q16719, P50213, P07954, Q99798, O75390	1603	153	13528	2.15116	0.0214606	0.000225956	0.0107495
GOTERM_BP_FAT	GO:0044092~negative regulation of molecular function	68	3.60551	8.73468e-06	O43242, Q13200, P31947, P30153, Q99460, O00487, P49796, Q9Y2T7, P25054, P15559, P32119, P23396, P28066, P04080, Q06323, P30533, P21333, O60341, P28074, P28072, P28070, Q9GZT9, Q15392, O14818, O00762, Q13418, Q15008, P51665, P60900, P62191, Q8N201, P51668, P35998, P43686, P25788, P25786, P25787, Q9UNH7, P49768, P04040, O60566, P61981, Q86VP6, P04899, Q99436, P62195, P62158, P20618, Q15257, Q13098,…	1603	334	13528	1.71816	0.0319794	0.000335015	0.0161043
GOTERM_BP_FAT	GO:0043086~negative regulation of catalytic activity	59	3.12831	9.18383e-06	O43242, Q13200, P31947, P30153, Q99460, O00487, P49796, P25054, P15559, P28066, P04080, Q06323, P21333, P28074, P28072, P28070, Q15392, O14818, O00762, Q13418, Q15008, P51665, P60900, P62191, Q8N201, P51668, P35998, P43686, P25788, P25786, P25787, Q9UNH7, P49768, O60566, P61981, P04899, Q86VP6, Q99436, P62195, P20618, Q15257, Q13098, P30048, P17980, P55036, P11021, P49840, P06280, Q16401, Q9UL46,…	1603	277	13528	1.79751	0.0335959	0.000348645	0.0169323
GOTERM_BP_FAT	GO:0031401~positive regulation of protein modification process	44	2.33298	1.2112e-05	P35998, P43686, O43242, P25788, Q13200, P26358, P25786, P25787, P49768, O15169, Q99460, P06493, Q99436, O00487, P62195, P20618, Q15257, P63208, Q13526, P17980, P55036, P42345, P28066, Q16401, Q9UL46, Q06323, P61088, P28074, P28072, P28070, O14818, O00762, Q15008, Q96JP5, P62333, P51665, P60900, O00231, P49721, P62191, O75832, O00233, P51668, Q9UNE7	1603	187	13528	1.98569	0.0440686	0.00045514	0.0223305
GOTERM_BP_FAT	GO:0042773~ATP synthesis coupled electron transport	20	1.06045	1.24795e-05	O43674, P19404, P49821, O75489, P14927, O96000, O00483, O00217, O43678, P09622, O95299, P31930, P28331, P07919, Q16718, Q9Y6M9, P00403, Q16795, O75306, O95182	1603	56	13528	3.01399	0.0453748	0.000464257	0.0230079
GOTERM_BP_FAT	GO:0042775~mitochondrial ATP synthesis coupled electron transport	20	1.06045	1.24795e-05	O43674, P19404, P49821, O75489, P14927, O96000, O00483, O00217, O43678, P09622, O95299, P31930, P28331, P07919, Q16718, Q9Y6M9, P00403, Q16795, O75306, O95182	1603	56	13528	3.01399	0.0453748	0.000464257	0.0230079
GOTERM_BP_FAT	GO:0006903~vesicle targeting	12	0.636267	1.25875e-05	P53621, O15498, Q9Y678, P49768, Q92538, P49755, P61923, P48444, P35606, Q8N6T3, P53618, O14579	1603	22	13528	4.60319	0.0457585	0.00046364	0.023207
GOTERM_BP_FAT	GO:0009260~ribonucleotide biosynthetic process	33	1.74973	1.34624e-05	P17812, Q9UIJ7, P56134, P04075, Q7Z3U7, P12268, P49915, P30085, P11172, P16615, P30566, P22392, P22102, P38606, P30049, P18859, P55263, P36542, P05023, P36543, Q9UJS0, P05026, P56385, P31939, Q9HD20, P21281, Q93084, P15531, P24539, P06576, P22234, P48047, P25705, O75947	1603	124	13528	2.24591	0.0488598	0.000490996	0.0248197
GOTERM_BP_FAT	GO:0006695~cholesterol biosynthetic process	13	0.68929	1.42784e-05	Q01581, P14324, Q13131, P62633, Q15738, Q15126, Q13907, Q15392, P42765, P11413, P53602, P48449, P00387	1603	26	13528	4.21959	0.0517435	0.000515695	0.026324
GOTERM_BP_FAT	GO:0031399~regulation of protein modification process	61	3.23436	1.65267e-05	P35520, O43242, O60502, Q13200, O15169, P30153, Q99460, P31946, O00487, Q13526, P28066, Q9UJU6, P59046, Q01105, Q06323, P28074, P28072, P28070, P62258, Q07812, O14818, O00762, P11413, Q15008, P51665, P60900, P62191, P51668, P35998, P27105, P43686, P25788, P25786, P26358, P25787, P49768, P30086, P06493, O60566, P13861, Q99436, P62195, P10644, P20618, Q15257, P63208, P17980, P55036, P42345, Q16401,…	1603	295	13528	1.74505	0.0596435	0.000591135	0.0304684
GOTERM_BP_FAT	GO:0017038~protein import	34	1.80276	1.71236e-05	O00170, O75431, Q01082, Q14974, P62072, O43615, P55060, Q08209, Q96DA6, Q96QC0, O96008, P12270, O95373, P61970, P52292, P28482, P62829, P62826, Q92968, P63104, P30101, O94826, Q9HAV7, Q9P0J0, Q8TEX9, Q9Y5L4, O60684, P53801, Q9Y5J6, Q9Y5J7, O14980, P55957, O43447, O00410	1603	131	13528	2.19032	0.0617298	0.000606648	0.0315686
GOTERM_BP_FAT	GO:0009141~nucleoside triphosphate metabolic process	34	1.80276	1.71236e-05	P17812, O60502, Q9UIJ7, P56134, P04075, Q7Z3U7, P36776, P16615, P22392, P38606, P30049, P00568, P53396, P18859, P55263, P36542, P05023, P36543, Q9UJS0, P05026, P56385, Q9HD20, P62491, Q9NTK5, P21281, Q93084, P15531, P24539, P06576, P23919, P48047, P28331, P25705, Q7LG56, O75947	1603	131	13528	2.19032	0.0617298	0.000606648	0.0315686
GOTERM_BP_FAT	GO:0006891~intra-Golgi vesicle-mediated transport	11	0.583245	1.77129e-05	Q8WTW3, O14662, Q8TBA6, Q6VY07, P61923, Q13948, Q99747, P35606, P54920, P53618, O14579	1603	19	13528	4.88584	0.0637853	0.000621603	0.032655
GOTERM_BP_FAT	GO:0006518~peptide metabolic process	19	1.00742	2.07104e-05	O14773, P51649, P00441, P00390, Q04760, P82673, P67812, P14735, Q9Y2Q3, Q9ULA0, P48637, P42892, Q16775, P30711, O75874, P11413, P82933, Q15005, Q96PD5	1603	53	13528	3.02537	0.0741695	0.000719966	0.03818
GOTERM_BP_FAT	GO:0009150~purine ribonucleotide metabolic process	35	1.85578	2.12736e-05	Q9UIJ7, P56134, P04075, Q7Z3U7, P12268, P36776, P49915, P16615, P30566, P22392, P22102, P38606, P30049, P00568, P53396, P18859, P36542, P05023, P36543, Q9UJS0, P05026, P56385, P31939, Q9HD20, P62491, Q9NTK5, P21281, Q93084, P15531, P24539, P06576, P22234, P48047, P28331, P25705, O75947	1603	138	13528	2.14037	0.0761079	0.000732695	0.0392182
GOTERM_BP_FAT	GO:0006892~post-Golgi vesicle-mediated transport	20	1.06045	2.20519e-05	Q12846, Q8NBS9, P05783, P50570, Q7Z3U7, Q14677, Q9BXS5, Q13367, P61106, P11142, Q9BV40, Q92538, Q8WVM8, O95782, Q00610, O14828, O43747, P54920, O15126, P09496	1603	58	13528	2.91006	0.0787798	0.000752526	0.0406528
GOTERM_BP_FAT	GO:0006163~purine nucleotide metabolic process	43	2.27996	2.42259e-05	O60502, Q9UIJ7, P56134, P04075, Q7Z3U7, P12268, P36776, P49915, P16615, P11586, P30566, P00492, P22392, Q16774, P22102, P38606, P29372, P30049, P00568, P55263, P53396, P18859, Q9BU02, P05023, P36542, P36543, Q9UJS0, P05026, P56385, P31939, Q9HD20, P62491, Q9NTK5, Q93084, P21281, O43252, P15531, P24539, P06576, P22234, P48047, P28331, P25705, O75947	1603	186	13528	1.95099	0.086202	0.000819171	0.0446596
GOTERM_BP_FAT	GO:0051259~protein oligomerization	41	2.17391	2.42324e-05	P27105, Q14573, Q01813, Q16698, Q9UHD8, Q96RE7, Q9NVA2, Q99714, P14174, P30086, Q02750, P36776, O60271, P31946, P04040, P31350, P30566, P17858, Q6DD88, P00492, Q9H773, P62993, P08758, P55072, Q04828, O00186, P51649, P34896, P14923, O60888, P14735, P06748, P09972, P23921, P53041, Q07812, Q9C037, Q13418, P07919, Q96JP5, Q16181	1603	174	13528	1.98854	0.086224	0.000812011	0.0446715
GOTERM_BP_FAT	GO:0046395~carboxylic acid catabolic process	30	1.59067	2.61998e-05	P51659, P49748, P35520, P00367, Q16698, P42126, P17174, Q02252, P00505, P04424, P11586, Q96RQ3, O94760, Q9HCC0, O15382, P23786, O43708, Q92968, P34896, Q13011, P09110, O14874, P12694, P50416, P30084, Q16719, P40939, P55084, P14550, P30038	1603	111	13528	2.28086	0.0928894	0.000870075	0.0482976
GOTERM_BP_FAT	GO:0016054~organic acid catabolic process	30	1.59067	2.61998e-05	P51659, P49748, P35520, P00367, Q16698, P42126, P17174, Q02252, P00505, P04424, P11586, Q96RQ3, O94760, Q9HCC0, O15382, P23786, O43708, Q92968, P34896, Q13011, P09110, O14874, P12694, P50416, P30084, Q16719, P40939, P55084, P14550, P30038	1603	111	13528	2.28086	0.0928894	0.000870075	0.0482976
GOTERM_BP_FAT	GO:0042273~ribosomal large subunit biogenesis	8	0.424178	2.79565e-05	P18124, P46777, P61254, P83731, P62913, P50914, P18077, P06748	1603	10	13528	6.75134	0.0987995	0.000920174	0.0515351
GOTERM_BP_FAT	GO:0051247~positive regulation of protein metabolic process	52	2.75716	2.92426e-05	O43242, O60502, Q13200, O15169, Q99460, O00487, P25054, Q13526, P28066, Q9BRP8, Q06323, P28074, P28072, P28070, O14818, O00762, Q15008, P51665, P60900, P62191, P63241, P51668, P43686, P35998, P25788, P26358, P25786, P25787, P49768, P06493, Q99436, P62195, P20618, P63208, Q15257, P28482, P17980, P55036, P42345, P62701, Q16401, Q9UL46, P61088, Q9NWW5, Q96JP5, P62333, O00231, P49721, O76024, O75832,…	1603	243	13528	1.80591	0.103102	0.000954047	0.0539053
GOTERM_BP_FAT	GO:0010605~negative regulation of macromolecule metabolic process	124	6.57476	3.22123e-05	Q12906, Q13200, O60502, P16989, Q9UPN9, O75494, O14908, Q9NYB0, Q12830, P51532, O00487, Q9Y2T7, Q96T37, Q9HAV4, P62263, P23396, P28066, P59046, Q01105, Q00577, Q96JB3, Q96LA8, O95983, Q99729, P28074, P28072, P08238, P28070, Q07812, P62258, O75427, O00762, Q15008, Q04206, Q14919, P35998, Q15262, P43686, P26358, Q9UNH7, Q96RE7, O75376, Q9UKV8, O14929, P20585, P62195, Q99436, P20618, O00267, P27348,…	1603	734	13528	1.42569	0.112959	0.00104175	0.0593781
GOTERM_BP_FAT	GO:0032270~positive regulation of cellular protein metabolic process	50	2.65111	3.9385e-05	P35998, P43686, P25788, O60502, O43242, Q13200, P25786, P26358, P25787, P49768, O15169, Q99460, P06493, O00487, P62195, Q99436, P20618, Q15257, P63208, Q13526, P28482, P17980, P55036, P42345, Q16401, P62701, P28066, Q9UL46, Q9BRP8, Q06323, P61088, Q9NWW5, P28074, P28072, P28070, O14818, O00762, Q15008, Q96JP5, P62333, P51665, P60900, P49721, O00231, P62191, P63241, O00233, O75832, Q9UNE7, P51668	1603	233	13528	1.81098	0.136321	0.0012626	0.0725953
GOTERM_BP_FAT	GO:0043244~regulation of protein complex disassembly	18	0.954401	4.59669e-05	Q01082, O60502, P62495, P27816, P23528, P60981, Q13813, P40121, P52907, P35241, P06396, P47755, P47756, P52758, P25054, Q9Y3A5, Q92900, P63241	1603	51	13528	2.97853	0.157218	0.00146087	0.0847223
GOTERM_BP_FAT	GO:0006986~response to unfolded protein	22	1.16649	4.71194e-05	P31689, P34932, P34931, P49588, P19525, P25685, P50454, P26640, P61604, P07900, P55145, P11142, O00299, P08107, P08238, O95292, P10809, Q96HE7, P04792, P55072, Q9BS26, Q92598	1603	71	13528	2.61496	0.160824	0.00148479	0.0868456
GOTERM_BP_FAT	GO:0030029~actin filament-based process	51	2.70414	4.78084e-05	P23528, P07737, P11233, P15311, P62328, O43707, P14649, O00401, P31146, Q9H4G0, P05556, Q9Y490, P21333, O15511, O75369, P35579, P60981, P63000, P35580, P09493, P47755, P47756, Q7Z406, P08727, P61586, Q9NR12, Q9Y5S2, Q12959, Q9UM54, P60953, P04075, P27797, P12814, P52907, P41743, P68032, P46108, P63313, Q92786, Q01518, P60660, Q13177, Q9UI08, P50552, P06396, Q27J81, Q16658, P53365, P35080, P01111,…	1603	241	13528	1.78588	0.162973	0.00149384	0.088115
GOTERM_BP_FAT	GO:0043603~cellular amide metabolic process	19	1.00742	4.80348e-05	P60174, P40925, P37837, P40926, P00966, O43837, P04424, P09622, Q96RQ3, P43490, P31937, O95336, O75874, P52209, P11413, Q16719, P50213, P36957, P51553	1603	56	13528	2.86329	0.163678	0.00148841	0.088532
GOTERM_BP_FAT	GO:0006120~mitochondrial electron transport, NADH to ubiquinone	16	0.848356	5.14736e-05	O43674, P19404, P49821, O75489, O96000, O00217, O00483, O43678, P09622, O95299, P28331, Q16718, Q9Y6M9, Q16795, O75306, O95182	1603	42	13528	3.21492	0.174312	0.00158171	0.0948673
GOTERM_BP_FAT	GO:0006890~retrograde vesicle-mediated transport, Golgi to ER	11	0.583245	5.40486e-05	P53621, Q9Y678, Q96KG9, Q92538, Q8WVM8, P61923, P48444, P35606, Q8N6T3, P53618, O14579	1603	21	13528	4.42052	0.182186	0.00164717	0.0996109
GOTERM_BP_FAT	GO:0006913~nucleocytoplasmic transport	37	1.96182	5.56495e-05	Q01082, Q14974, P55060, P39687, P27797, O75494, Q08209, Q96QC0, P12270, O95373, P61970, Q86V81, P52292, P28482, O00148, P57740, P62829, P62826, Q9HAV4, Q92900, P09651, P30101, Q01105, P49841, Q9P0J0, P78406, Q8TEX9, P38646, P06748, O60684, P53801, O14980, Q9BUP3, P62841, O43447, P63241, O00410	1603	156	13528	2.0016	0.187043	0.00168214	0.10256
GOTERM_BP_FAT	GO:0042254~ribosome biogenesis	31	1.64369	6.60585e-05	P18124, P46777, P62753, P62249, O60832, P55769, P62424, P62857, Q9UQ80, Q9UNQ2, Q9Y3A5, Q15050, P38919, P62263, Q9NQT5, P39019, P05388, P83731, P62081, P62913, P06748, P22087, Q9Y237, P61254, Q9BY44, P62841, P50914, P18077, Q96HR8, P56537, P62847	1603	122	13528	2.14438	0.21793	0.00198039	0.121732
GOTERM_BP_FAT	GO:0009144~purine nucleoside triphosphate metabolic process	31	1.64369	6.60585e-05	O60502, Q9UIJ7, P56134, P04075, Q7Z3U7, P36776, P16615, P22392, P38606, P30049, P00568, P53396, P18859, P55263, P36542, P05023, P36543, Q9UJS0, P05026, P56385, Q9HD20, P62491, Q9NTK5, P21281, Q93084, P15531, P24539, P06576, P48047, P28331, P25705, O75947	1603	122	13528	2.14438	0.21793	0.00198039	0.121732
GOTERM_BP_FAT	GO:0051169~nuclear transport	37	1.96182	7.37619e-05	Q01082, Q14974, P55060, P39687, P27797, O75494, Q08209, Q96QC0, P12270, O95373, P61970, Q86V81, P52292, P28482, O00148, P57740, P62829, P62826, Q9HAV4, Q92900, P09651, P30101, Q01105, P49841, Q9P0J0, P78406, Q8TEX9, P38646, P06748, O60684, P53801, O14980, Q9BUP3, P62841, O43447, P63241, O00410	1603	158	13528	1.97626	0.240031	0.00219342	0.135919
GOTERM_BP_FAT	GO:0009199~ribonucleoside triphosphate metabolic process	30	1.59067	8.77472e-05	P17812, Q9UIJ7, P56134, P04075, Q7Z3U7, P36776, P16615, P22392, P38606, P30049, P00568, P53396, P18859, P36542, P05023, P36543, Q9UJS0, P05026, P56385, Q9HD20, P62491, Q9NTK5, P21281, Q93084, P15531, P24539, P06576, P48047, P28331, P25705, O75947	1603	118	13528	2.14555	0.278571	0.00258809	0.161669
GOTERM_BP_FAT	GO:0051656~establishment of organelle localization	21	1.11347	9.69962e-05	P60953, P49768, P49755, P35606, Q02750, P35579, P06748, P35580, P53621, O15498, P42704, Q9Y678, Q92538, P61923, P62841, P48444, Q15050, Q8N6T3, Q9Y266, O14579, P53618	1603	69	13528	2.56845	0.30298	0.00283802	0.178696
GOTERM_BP_FAT	GO:0016126~sterol biosynthetic process	14	0.742312	0.000101903	Q01581, P14324, Q13131, P62633, Q9UHQ9, Q15738, Q15126, Q13907, Q15392, P42765, P11413, P53602, P48449, P00387	1603	35	13528	3.37567	0.315593	0.00295813	0.187728
GOTERM_BP_FAT	GO:0006769~nicotinamide metabolic process	15	0.795334	0.000117383	P60174, P37837, P40925, P40926, O43837, P43490, P31937, O95336, O75874, P11413, P52209, Q16719, P50213, P36957, P51553	1603	40	13528	3.16469	0.353904	0.00338038	0.216216
GOTERM_BP_FAT	GO:0046496~nicotinamide nucleotide metabolic process	15	0.795334	0.000117383	P60174, P37837, P40925, P40926, O43837, P43490, P31937, O95336, O75874, P11413, P52209, Q16719, P50213, P36957, P51553	1603	40	13528	3.16469	0.353904	0.00338038	0.216216
GOTERM_BP_FAT	GO:0009084~glutamine family amino acid biosynthetic process	10	0.530223	0.000136049	Q53H96, P00367, P00966, Q96C36, P15104, P32322, P30038, P54886, P04424	1603	19	13528	4.44167	0.397262	0.00388683	0.250557
GOTERM_BP_FAT	GO:0006541~glutamine metabolic process	10	0.530223	0.000136049	P17812, Q06210, P51649, P08243, P27708, P15104, P49915, P04424, O43175, Q92820	1603	19	13528	4.44167	0.397262	0.00388683	0.250557
GOTERM_BP_FAT	GO:0030036~actin cytoskeleton organization	47	2.49205	0.00015135	P60953, P27797, P04075, P23528, P12814, P52907, P07737, P41743, P11233, P15311, P62328, P68032, O43707, P46108, O00401, P31146, Q9H4G0, P05556, Q92786, Q9Y490, P63313, Q01518, P21333, O15511, Q13177, O75369, P35579, P60981, P63000, P35580, Q9UI08, P09493, P50552, P06396, P47755, Q27J81, P47756, Q16658, P08727, P61586, Q9NR12, P53365, P35080, Q9Y5S2, P01111, Q12959, Q68DA7	1603	226	13528	1.75505	0.430626	0.00429014	0.2787
GOTERM_BP_FAT	GO:0009820~alkaloid metabolic process	15	0.795334	0.000158999	P60174, P37837, P40925, P40926, O43837, P43490, P31937, O95336, O75874, P11413, P52209, Q16719, P50213, P36957, P51553	1603	41	13528	3.0875	0.446604	0.00447241	0.292765
GOTERM_BP_FAT	GO:0007006~mitochondrial membrane organization	13	0.68929	0.000169011	P34932, P62072, Q3ZCQ8, O95202, P30405, Q9Y5L4, P07900, Q9Y5J6, Q07812, Q9Y5J7, O00429, O60313, P55957	1603	32	13528	3.42842	0.466845	0.00471773	0.311173
GOTERM_BP_FAT	GO:0046034~ATP metabolic process	27	1.4316	0.000174908	Q9UIJ7, P56134, P04075, Q7Z3U7, P36776, P16615, P38606, P00568, P30049, P53396, P18859, P05023, P36542, P36543, Q9UJS0, P05026, P56385, Q9HD20, Q9NTK5, Q93084, P21281, P24539, P06576, P48047, P28331, P25705, O75947	1603	105	13528	2.17007	0.478418	0.0048456	0.322013
GOTERM_BP_FAT	GO:0009152~purine ribonucleotide biosynthetic process	29	1.53765	0.00018762	Q9UIJ7, P56134, P04075, P12268, Q7Z3U7, P49915, P16615, P30566, P22392, P22102, P38606, P30049, P18859, P36542, P05023, P36543, Q9UJS0, P05026, P56385, P31939, Q9HD20, P21281, Q93084, P15531, P24539, P06576, P22234, P48047, P25705, O75947	1603	117	13528	2.09176	0.502519	0.00515848	0.345378
GOTERM_BP_FAT	GO:0009205~purine ribonucleoside triphosphate metabolic process	29	1.53765	0.00018762	Q9UIJ7, P56134, P04075, Q7Z3U7, P36776, P16615, P22392, P38606, P30049, P00568, P53396, P18859, P36542, P05023, P36543, Q9UJS0, P05026, P56385, Q9HD20, P62491, Q9NTK5, P21281, Q93084, P15531, P24539, P06576, P48047, P28331, P25705, O75947	1603	117	13528	2.09176	0.502519	0.00515848	0.345378
GOTERM_BP_FAT	GO:0006081~cellular aldehyde metabolic process	12	0.636267	0.000194804	P37837, P51648, P60174, O75874, P49189, O43488, Q04760, P14550, Q9UBQ7, P48735, P11766, P49419	1603	28	13528	3.61679	0.515645	0.00531624	0.358582
GOTERM_BP_FAT	GO:0046364~monosaccharide biosynthetic process	14	0.742312	0.000195859	P11498, P60174, P09467, Q00796, P43304, P06744, O95394, Q9UBX3, Q13630, P36871, P11413, P52209, Q16822, P09104	1603	37	13528	3.1932	0.517542	0.00530603	0.360519
GOTERM_BP_FAT	GO:0051648~vesicle localization	14	0.742312	0.000195859	P49768, P49755, P35606, Q02750, Q9H267, P53621, O15498, Q9Y678, Q92538, P61923, P48444, Q8N6T3, P53618, O14579	1603	37	13528	3.1932	0.517542	0.00530603	0.360519
GOTERM_BP_FAT	GO:0006403~RNA localization	26	1.37858	0.000196866	O75494, P12270, Q8TEM1, Q86V81, Q92945, O00148, P57740, P62826, P38919, Q92900, P09651, Q99700, O95793, P22626, P78406, Q14008, Q9NUU7, P06748, Q9UN86, P42704, Q9Y5S9, O14980, Q9NPA8, Q14764, P61326, P63241	1603	100	13528	2.19419	0.519347	0.00529471	0.36237
GOTERM_BP_FAT	GO:0019362~pyridine nucleotide metabolic process	15	0.795334	0.000212762	P60174, P37837, P40925, P40926, O43837, P43490, P31937, O95336, O75874, P11413, P52209, Q16719, P50213, P36957, P51553	1603	42	13528	3.01399	0.546958	0.00568	0.391574
GOTERM_BP_FAT	GO:0006888~ER to Golgi vesicle-mediated transport	15	0.795334	0.000212762	Q969X5, Q9NR31, P49257, P61019, O94979, Q6DD88, Q15437, Q15436, O75396, O15498, Q9H3N1, O94855, O14653, P55072, O95486	1603	42	13528	3.01399	0.546958	0.00568	0.391574
GOTERM_BP_FAT	GO:0033554~cellular response to stress	96	5.09014	0.000237147	Q16531, P49959, P31947, P35244, Q9NYB0, Q9Y230, P23246, P82673, Q8IY92, Q15819, Q96PK6, Q15233, O95831, Q9BWF3, Q08211, P25054, Q13619, Q9UQE7, P32119, P23396, Q06830, Q9UJU6, P62140, P49841, Q92878, P49588, Q9H2G2, Q96LA8, P39748, P15927, P54727, P09493, P16455, O95292, O60216, Q07812, P54725, O95881, P11413, Q9P287, Q16539, P82933, Q9UM54, Q15262, P34931, P00441, P49768, P12956, Q9UMS4, P36776,…	1603	566	13528	1.43138	0.586265	0.00628396	0.436362
GOTERM_BP_FAT	GO:0006612~protein targeting to membrane	13	0.68929	0.000237195	O60502, Q96A65, P62072, P61011, Q9Y5L4, O76094, P41743, P49458, Q9Y5J6, Q9Y5J7, Q15041, Q15629, P37108	1603	33	13528	3.32452	0.586338	0.00624078	0.43645
GOTERM_BP_FAT	GO:0051650~establishment of vesicle localization	13	0.68929	0.000237195	P49755, P49768, P35606, Q02750, P53621, O15498, Q9Y678, Q92538, P61923, P48444, Q8N6T3, P53618, O14579	1603	33	13528	3.32452	0.586338	0.00624078	0.43645
GOTERM_BP_FAT	GO:0009142~nucleoside triphosphate biosynthetic process	26	1.37858	0.000274169	P17812, Q9UIJ7, P56134, P04075, Q7Z3U7, P16615, P22392, P38606, P30049, P18859, P55263, P05023, P36542, P36543, P05026, Q9UJS0, P56385, Q9HD20, Q93084, P21281, P15531, P24539, P06576, P23919, P48047, P25705, O75947	1603	102	13528	2.15116	0.639522	0.00715963	0.504322
GOTERM_BP_FAT	GO:0034599~cellular response to oxidative stress	15	0.795334	0.000281456	P30041, Q13268, Q15262, P09493, P30044, P49023, P00441, P30048, P11413, P32322, P36776, P04040, P32119, Q06830	1603	43	13528	2.9439	0.649167	0.00729804	0.517693
GOTERM_BP_FAT	GO:0007005~mitochondrion organization	32	1.69671	0.000296241	O00170, P34932, O75431, P62072, O43615, P31947, Q3ZCQ8, O95202, P36776, Q96DA6, P30405, Q9H0F6, O96008, O75223, P07900, P30048, O00429, P52815, P63104, O94826, Q9HAV7, Q96RP9, O00217, Q9Y5L4, Q04837, Q9Y5J6, Q07812, Q9Y5J7, Q7LG56, P55957, O60313, Q9Y3D6	1603	138	13528	1.95691	0.667952	0.00762685	0.544816
GOTERM_BP_FAT	GO:0034637~cellular carbohydrate biosynthetic process	20	1.06045	0.000300036	P11498, Q9NR45, P60174, P09467, P17174, P43304, Q00796, Q9UBX3, P06744, Q04446, O95394, Q13630, Q8NFW8, Q9NZL9, P36871, P52209, P11413, Q16822, P09104, P13807	1603	69	13528	2.44614	0.67261	0.00767113	0.551778
GOTERM_BP_FAT	GO:0051236~establishment of RNA localization	25	1.32556	0.000309724	Q99700, P22626, P78406, O75494, Q14008, Q9NUU7, Q9UN86, P06748, P12270, P42704, Q8TEM1, O14980, Q9Y5S9, Q86V81, Q92945, O00148, P57740, P62826, Q14764, Q9NPA8, P38919, P61326, P09651, Q92900, P63241	1603	97	13528	2.17505	0.684205	0.00786387	0.569547
GOTERM_BP_FAT	GO:0050658~RNA transport	25	1.32556	0.000309724	Q99700, P22626, P78406, O75494, Q14008, Q9NUU7, Q9UN86, P06748, P12270, P42704, Q8TEM1, O14980, Q9Y5S9, Q86V81, Q92945, O00148, P57740, P62826, Q14764, Q9NPA8, P38919, P61326, P09651, Q92900, P63241	1603	97	13528	2.17505	0.684205	0.00786387	0.569547
GOTERM_BP_FAT	GO:0050657~nucleic acid transport	25	1.32556	0.000309724	Q99700, P22626, P78406, O75494, Q14008, Q9NUU7, Q9UN86, P06748, P12270, P42704, Q8TEM1, O14980, Q9Y5S9, Q86V81, Q92945, O00148, P57740, P62826, Q14764, Q9NPA8, P38919, P61326, P09651, Q92900, P63241	1603	97	13528	2.17505	0.684205	0.00786387	0.569547
GOTERM_BP_FAT	GO:0006626~protein targeting to mitochondrion	13	0.68929	0.00032742	O00170, O75431, O94826, P62072, Q9HAV7, O43615, Q96DA6, Q9Y5L4, O96008, Q9Y5J6, Q9Y5J7, P55957, P63104	1603	34	13528	3.22674	0.704336	0.00825507	0.601995
GOTERM_BP_FAT	GO:0070585~protein localization in mitochondrion	13	0.68929	0.00032742	O00170, O75431, O94826, P62072, Q9HAV7, O43615, Q96DA6, Q9Y5L4, O96008, Q9Y5J6, Q9Y5J7, P55957, P63104	1603	34	13528	3.22674	0.704336	0.00825507	0.601995
GOTERM_BP_FAT	GO:0030163~protein catabolic process	103	5.46129	0.000343991	Q16531, Q13200, Q9NR09, Q8WW12, Q9UPN9, O00487, Q04323, P61081, Q14139, Q9HB71, P28066, P68036, Q5T4S7, P54578, Q93009, P40818, P28074, Q96GG9, P28072, P28070, O00762, Q04206, Q15008, P61960, Q9H832, Q9Y4B6, P43686, P35998, P62195, Q99436, P20618, P14625, P63208, P61956, P17980, P42345, P63279, P55072, P61088, Q13501, Q92890, P61086, P49721, Q15369, O43242, P62714, O15169, Q99460, Q93034, Q15819,…	1603	622	13528	1.39748	0.722021	0.00861277	0.632371
GOTERM_BP_FAT	GO:0007030~Golgi organization	10	0.530223	0.000347005	Q13363, Q8WTW3, Q8NF91, Q8TBA6, P40616, Q9Y6Y8, Q02750, Q14789, Q9H8Y8, Q6DD88	1603	21	13528	4.01866	0.725122	0.00862986	0.637894
GOTERM_BP_FAT	GO:0006979~response to oxidative stress	36	1.9088	0.00035558	P27105, Q15262, O00151, P42224, P62714, P00441, P49768, Q9NNW7, P30086, Q02750, P36776, P04040, P30041, P30044, P30048, O00244, P32322, P15559, P32119, Q99497, Q06830, Q13268, O00217, P28074, P48637, P09493, Q9UI09, Q15392, P49023, O75874, P11413, Q04206, Q7LG56, O95747, P30519, O75306	1603	164	13528	1.8525	0.733758	0.00878353	0.653609
GOTERM_BP_FAT	GO:0034440~lipid oxidation	14	0.742312	0.000355828	Q13131, P49748, P51659, Q16698, P42126, Q13011, P09110, P23786, P50416, P30084, P40939, P55084, Q16539, Q92968	1603	39	13528	3.02945	0.734003	0.00873165	0.654062
GOTERM_BP_FAT	GO:0019395~fatty acid oxidation	14	0.742312	0.000355828	Q13131, P49748, P51659, Q16698, P42126, Q13011, P09110, P23786, P50416, P30084, P40939, P55084, Q16539, Q92968	1603	39	13528	3.02945	0.734003	0.00873165	0.654062
GOTERM_BP_FAT	GO:0046165~alcohol biosynthetic process	15	0.795334	0.000368324	P11498, P60174, P09467, P17174, Q00796, P43304, P06744, O95394, Q9UBX3, Q13630, P36871, P11413, P52209, Q16822, P09104	1603	44	13528	2.87699	0.746092	0.00897778	0.676958
GOTERM_BP_FAT	GO:0006103~2-oxoglutarate metabolic process	7	0.371156	0.000375487	P17174, P50213, O43837, P00505, P36957, P09622, P51553	1603	10	13528	5.90742	0.752773	0.00909207	0.690081
GOTERM_BP_FAT	GO:0006561~proline biosynthetic process	6	0.318134	0.000395487	Q53H96, Q96C36, P32322, P30038, P54886	1603	7	13528	7.23358	0.77051	0.00951225	0.726711
GOTERM_BP_FAT	GO:0006259~DNA metabolic process	86	4.55992	0.000489825	Q16531, Q15185, P49959, Q9H0D6, P35244, Q9NYB0, Q16576, Q9Y230, P23246, P31350, Q8IY92, Q15819, P49321, Q96PK6, Q15233, O95831, Q09028, Q9BWF3, Q9H3N1, Q9NRF9, P62826, Q7L590, Q13619, Q9UQE7, Q9Y265, O14519, Q14566, Q15631, Q01105, Q00577, Q92878, Q9H2G2, Q96LA8, P39748, P15927, P54727, P23921, Q04837, P16455, O00115, O60216, Q07812, P55209, P10809, P54725, O95881, Q9P287, P34931, P26358, P00441,…	1603	506	13528	1.43433	0.838474	0.011693	0.899319
GOTERM_BP_FAT	GO:0006164~purine nucleotide biosynthetic process	33	1.74973	0.000490706	Q9UIJ7, P56134, P04075, Q7Z3U7, P12268, P49915, P16615, P11586, P30566, P00492, P22392, P22102, P38606, P30049, P18859, P55263, P36542, Q9BU02, P05023, P36543, Q9UJS0, P05026, P56385, P31939, Q9HD20, P21281, Q93084, P15531, P24539, P06576, P22234, P48047, P25705, O75947	1603	148	13528	1.88171	0.839003	0.0116392	0.90093
GOTERM_BP_FAT	GO:0046112~nucleobase biosynthetic process	8	0.424178	0.000519088	P00492, P22234, P22102, P27708, P34896, P07741, P49915, P11172	1603	14	13528	4.82239	0.855146	0.0122305	0.952803
GOTERM_BP_FAT	GO:0006268~DNA unwinding during replication	8	0.424178	0.000519088	P33993, P33991, Q00577, P26583, P11387, P49736, P09429, Q14566	1603	14	13528	4.82239	0.855146	0.0122305	0.952803
GOTERM_BP_FAT	GO:0006376~mRNA splice site selection	8	0.424178	0.000519088	Q07955, Q15428, Q9NR56, Q13247, O75494, Q13243, Q15637, Q15459	1603	14	13528	4.82239	0.855146	0.0122305	0.952803
GOTERM_BP_FAT	GO:0008064~regulation of actin polymerization or depolymerization	18	0.954401	0.000526872	P31146, Q01082, P63313, O15143, O15511, P23528, P60981, Q13813, P63000, P40121, P52907, P35241, P06396, P47755, P47756, P62328, P35080, P42345	1603	61	13528	2.49025	0.859283	0.0123347	0.967025
GOTERM_BP_FAT	GO:0016050~vesicle organization	16	0.848356	0.000743376	P31146, O00291, P61006, P35606, Q9H267, Q13492, P53621, O60763, Q9Y678, Q92538, P61923, Q15075, P48444, Q8N6T3, O14579, P53618	1603	52	13528	2.59667	0.937158	0.0172528	1.36183
GOTERM_BP_FAT	GO:0009112~nucleobase metabolic process	10	0.530223	0.000773866	P00492, P22234, P22102, P27708, P28482, P34896, P07741, Q02252, P49915, P11172	1603	23	13528	3.66921	0.943903	0.0178431	1.41731
GOTERM_BP_FAT	GO:0006260~DNA replication	39	2.06787	0.000776482	P49959, P11387, P35244, Q9NYB0, Q16576, P31350, P20962, P49321, Q96PK6, O60832, Q09028, Q9BWF3, P35232, P28340, Q9NRF9, Q9H3N1, P49736, Q7L590, O14519, Q92900, P12004, Q14566, P27694, Q01105, Q00577, Q92878, P39748, P15927, P25205, P33993, P33992, Q04837, P23921, P33991, P55209, P26583, P40938, Q7LG56, Q96E14, P09429	1603	190	13528	1.73225	0.944447	0.0177927	1.42207
GOTERM_BP_FAT	GO:0030832~regulation of actin filament length	18	0.954401	0.000789964	P31146, Q01082, P63313, O15143, O15511, P23528, P60981, Q13813, P63000, P40121, P52907, P35241, P06396, P47755, P47756, P62328, P35080, P42345	1603	63	13528	2.41119	0.947167	0.0179882	1.44659
GOTERM_BP_FAT	GO:0006261~DNA-dependent DNA replication	17	0.901379	0.000859787	P27694, Q00577, P11387, P39748, P15927, P25205, P33993, P33992, P33991, P28340, P26583, P40938, Q7LG56, P49736, P09429, O14519, Q14566	1603	58	13528	2.47355	0.959264	0.0194443	1.57349
GOTERM_BP_FAT	GO:0048255~mRNA stabilization	8	0.424178	0.000874146	Q15717, P11940, Q08211, Q9Y2T7, P67809, Q14103, Q00839, O60506	1603	15	13528	4.50089	0.961385	0.0196466	1.59957
GOTERM_BP_FAT	GO:0043489~RNA stabilization	8	0.424178	0.000874146	Q15717, P11940, Q08211, Q9Y2T7, P67809, Q14103, Q00839, O60506	1603	15	13528	4.50089	0.961385	0.0196466	1.59957
GOTERM_BP_FAT	GO:0006102~isocitrate metabolic process	5	0.265111	0.000887412	O75874, P50213, O43837, P48735, P51553	1603	5	13528	8.43918	0.963247	0.0198223	1.62366
GOTERM_BP_FAT	GO:0006364~rRNA processing	23	1.21951	0.000889627	P18124, Q9NQT5, P46777, P39019, P62081, P62753, P62913, P22087, P62249, O60832, Q9Y237, P61254, P62857, P62841, Q9UQ80, P50914, Q9UNQ2, Q9Y3A5, P18077, Q96HR8, P38919, P62263, P62847	1603	92	13528	2.10979	0.963549	0.0197528	1.62768
GOTERM_BP_FAT	GO:0051640~organelle localization	23	1.21951	0.000889627	P60953, P49768, P49755, P35606, Q02750, Q9H267, P35579, P06748, P35580, P53621, O15498, P42704, Q9Y678, Q92538, P61923, P62841, P48444, Q15050, Q8N6T3, Q92968, Q9Y266, O14579, P53618	1603	92	13528	2.10979	0.963549	0.0197528	1.62768
GOTERM_BP_FAT	GO:0000723~telomere maintenance	11	0.583245	0.000921535	Q15185, O60832, P34931, P49959, Q92878, P12956, P13010, Q9NYB0, P09874, P78527, Q9NZ71	1603	28	13528	3.31539	0.967633	0.020333	1.68559
GOTERM_BP_FAT	GO:0006635~fatty acid beta-oxidation	11	0.583245	0.000921535	P51659, P49748, Q16698, P23786, P50416, P42126, P30084, P55084, P40939, Q13011, P09110	1603	28	13528	3.31539	0.967633	0.020333	1.68559
GOTERM_BP_FAT	GO:0010035~response to inorganic substance	41	2.17391	0.00094962	P27105, Q15262, Q14573, P04114, P42224, P62714, P00441, Q9NNW7, P60709, P30086, P04040, P42262, Q92820, O94979, P62158, P30041, P80404, P30044, P22102, P50995, P30048, P30049, P32119, Q9UBV8, Q99497, Q06830, Q9UJS0, Q05639, P02786, O43681, O75340, O60888, P04155, P09493, P48637, Q96FQ6, Q9BXP5, P06396, P49023, Q04206, Q92597, P00918	1603	205	13528	1.68784	0.970847	0.0208231	1.73654
GOTERM_BP_FAT	GO:0006734~NADH metabolic process	6	0.318134	0.000951484	P40925, P40926, P50213, O43837, P36957, P51553	1603	8	13528	6.32938	0.971049	0.0207414	1.73992
GOTERM_BP_FAT	GO:0009201~ribonucleoside triphosphate biosynthetic process	24	1.27253	0.00105087	P17812, Q9UIJ7, P56134, P04075, Q7Z3U7, P56385, Q9HD20, P16615, P21281, Q93084, P15531, P24539, P06576, P22392, P38606, P48047, P30049, P25705, P18859, O75947, P36542, P05023, P36543, P05026, Q9UJS0	1603	99	13528	2.04586	0.980007	0.022751	1.92
GOTERM_BP_FAT	GO:0009145~purine nucleoside triphosphate biosynthetic process	24	1.27253	0.00105087	Q9UIJ7, P56134, P04075, Q7Z3U7, P56385, Q9HD20, P16615, P21281, Q93084, P15531, P24539, P06576, P22392, P38606, P48047, P30049, P25705, P55263, P18859, O75947, P36542, P05023, P36543, P05026, Q9UJS0	1603	99	13528	2.04586	0.980007	0.022751	1.92
GOTERM_BP_FAT	GO:0006904~vesicle docking during exocytosis	10	0.530223	0.00110923	Q12846, O00186, O15498, Q96A65, Q9NRW7, Q15836, Q8WVM8, Q9HCH5, P61006, Q9H267	1603	24	13528	3.51632	0.983913	0.0238612	2.0256
GOTERM_BP_FAT	GO:0051493~regulation of cytoskeleton organization	30	1.59067	0.00111026	Q9Y6G9, Q01082, P27816, P43487, P23528, P40121, P52907, P62328, P25054, P42345, Q9Y3A5, P31146, P63313, Q92786, O15143, O15511, P60981, P06748, P63000, Q13813, P09493, P35241, P47755, P06396, P47756, Q13418, O14980, P61586, Q15691, P35080	1603	136	13528	1.86158	0.983974	0.0237459	2.02746
GOTERM_BP_FAT	GO:0051603~proteolysis involved in cellular protein catabolic process	97	5.14316	0.00115587	Q16531, Q15369, O43242, Q9NR09, Q13200, Q8WW12, P62714, Q9UPN9, Q99460, Q93034, O00487, Q15819, Q04323, P61081, Q15370, Q14139, Q9Y4E8, Q9HB71, Q13619, Q9UBT2, P28066, P68036, O94905, Q5T4S7, P22314, Q5VTR2, Q06323, Q96FW1, P54578, Q93009, P14735, P35579, P54727, P28074, P40818, Q96GG9, P28072, P28070, O14818, P54725, O00762, Q15008, Q04206, P61960, P51665, P60900, Q9H832, Q9Y4B6, P62191, P51668,…	1603	600	13528	1.36433	0.986478	0.0245687	2.10991
GOTERM_BP_FAT	GO:0051170~nuclear import	22	1.16649	0.00118571	P30101, Q01082, Q14974, P55060, Q9P0J0, Q8TEX9, Q08209, Q96QC0, O60684, P12270, O95373, P53801, P61970, O14980, P52292, P28482, Q9BUP3, P62829, P62826, P09651, O43447, O00410	1603	88	13528	2.10979	0.987901	0.0250523	2.16382
GOTERM_BP_FAT	GO:0032200~telomere organization	11	0.583245	0.00125892	Q15185, O60832, P34931, P49959, Q92878, P12956, P13010, Q9NYB0, P09874, P78527, Q9NZ71	1603	29	13528	3.20107	0.990789	0.0264295	2.29596
GOTERM_BP_FAT	GO:0032272~negative regulation of protein polymerization	11	0.583245	0.00125892	P40121, P52907, Q01082, P35241, P47755, P63313, P06396, P47756, P62328, Q15691, Q13813	1603	29	13528	3.20107	0.990789	0.0264295	2.29596
GOTERM_BP_FAT	GO:0006308~DNA catabolic process	17	0.901379	0.00127967	P27694, Q16531, Q9H0D6, P00441, P61088, P35244, Q8IY92, P15927, Q15819, P54727, O95831, P50897, O00115, Q07812, O95881, P29372	1603	60	13528	2.3911	0.991474	0.0267089	2.33338
GOTERM_BP_FAT	GO:0031333~negative regulation of protein complex assembly	12	0.636267	0.00132536	P40121, P52907, Q01082, P35241, P47755, P60953, P63313, P06396, P47756, P62328, Q15691, Q13813	1603	34	13528	2.97853	0.992809	0.0274959	2.41573
GOTERM_BP_FAT	GO:0044257~cellular protein catabolic process	97	5.14316	0.00137132	Q16531, Q15369, O43242, Q9NR09, Q13200, Q8WW12, P62714, Q9UPN9, Q99460, Q93034, O00487, Q15819, Q04323, P61081, Q15370, Q14139, Q9Y4E8, Q9HB71, Q13619, Q9UBT2, P28066, P68036, O94905, Q5T4S7, P22314, Q5VTR2, Q06323, Q96FW1, P54578, Q93009, P14735, P35579, P54727, P28074, P40818, Q96GG9, P28072, P28070, O14818, P54725, O00762, Q15008, Q04206, P61960, P51665, P60900, Q9H832, Q9Y4B6, P62191, P51668,…	1603	603	13528	1.35755	0.993941	0.0282788	2.4985
GOTERM_BP_FAT	GO:0015931~nucleobase, nucleoside, nucleotide and nucleic acid transport	26	1.37858	0.00137681	O75494, P12270, Q8TEM1, Q86V81, O00148, Q92945, P57740, P62826, P38919, Q92900, P09651, Q99700, P22626, P78406, Q14008, Q9NUU7, P06748, Q9UN86, P42704, Q9Y5S9, O14980, Q9NPA8, Q14764, P61326, P63241, Q9Y277	1603	113	13528	1.94176	0.994064	0.0282342	2.50839
GOTERM_BP_FAT	GO:0006754~ATP biosynthetic process	22	1.16649	0.00138213	Q9UIJ7, P56134, P04075, Q7Z3U7, P56385, Q9HD20, P16615, P21281, Q93084, P24539, P06576, P38606, P48047, P30049, P25705, P18859, O75947, P36542, P05023, P36543, P05026, Q9UJS0	1603	89	13528	2.08609	0.99418	0.0281867	2.51797
GOTERM_BP_FAT	GO:0032956~regulation of actin cytoskeleton organization	22	1.16649	0.00138213	P31146, Q01082, P63313, Q92786, O15143, O15511, P23528, P60981, Q13813, P63000, P40121, P52907, P09493, P35241, P06396, P47755, P47756, P62328, P61586, Q13418, P35080, P42345	1603	89	13528	2.08609	0.99418	0.0281867	2.51797
GOTERM_BP_FAT	GO:0043632~modification-dependent macromolecule catabolic process	93	4.93107	0.00139793	Q16531, Q15369, O43242, Q9NR09, Q13200, P62714, Q8WW12, Q9UPN9, Q99460, Q93034, O00487, Q15819, Q04323, P61081, Q15370, Q9Y4E8, Q14139, Q9HB71, Q13619, Q9UBT2, P28066, P68036, O94905, Q5T4S7, P22314, Q06323, Q5VTR2, Q96FW1, P54578, Q93009, P54727, P28074, P40818, Q96GG9, P28072, P28070, O14818, P54725, O00762, Q15008, P61960, P51665, P60900, Q9H832, Q9Y4B6, P62191, P51668, P35998, P43686, P25788,…	1603	574	13528	1.36732	0.994513	0.0283491	2.5464
GOTERM_BP_FAT	GO:0019941~modification-dependent protein catabolic process	93	4.93107	0.00139793	Q16531, Q15369, O43242, Q9NR09, Q13200, P62714, Q8WW12, Q9UPN9, Q99460, Q93034, O00487, Q15819, Q04323, P61081, Q15370, Q9Y4E8, Q14139, Q9HB71, Q13619, Q9UBT2, P28066, P68036, O94905, Q5T4S7, P22314, Q06323, Q5VTR2, Q96FW1, P54578, Q93009, P54727, P28074, P40818, Q96GG9, P28072, P28070, O14818, P54725, O00762, Q15008, P61960, P51665, P60900, Q9H832, Q9Y4B6, P62191, P51668, P35998, P43686, P25788,…	1603	574	13528	1.36732	0.994513	0.0283491	2.5464
GOTERM_BP_FAT	GO:0007015~actin filament organization	19	1.00742	0.00147636	P31146, Q92786, P04075, P21333, Q13177, P23528, P60981, P63000, P12814, P41743, Q9UI08, P15311, P06396, Q16658, P61586, P68032, O43707, O00401, Q12959	1603	72	13528	2.227	0.995903	0.0297549	2.68743
GOTERM_BP_FAT	GO:0043254~regulation of protein complex assembly	22	1.16649	0.00160569	P31146, Q01082, P60953, P63313, P49841, O15143, O15511, P51610, Q86VP6, P63000, Q13813, P40121, P52907, P35241, P06396, P47755, P47756, P62328, P25054, Q15691, P42345, P09429	1603	90	13528	2.06291	0.99747	0.0321471	2.91956
GOTERM_BP_FAT	GO:0016072~rRNA metabolic process	23	1.21951	0.00161434	P18124, Q9NQT5, P46777, P39019, P62081, P62753, P62913, P22087, P62249, O60832, Q9Y237, P61254, P62857, P62841, Q9UQ80, P50914, Q9UNQ2, Q9Y3A5, P18077, Q96HR8, P38919, P62263, P62847	1603	96	13528	2.02189	0.99755	0.032145	2.93508
GOTERM_BP_FAT	GO:0042440~pigment metabolic process	14	0.742312	0.00162217	P06132, P08397, P34896, P07741, O14617, P49915, P53004, P00492, P22234, P22102, Q13907, P30046, P30519, P22830	1603	45	13528	2.62552	0.997621	0.0321267	2.94911
GOTERM_BP_FAT	GO:0006333~chromatin assembly or disassembly	28	1.48462	0.00169397	Q9BW71, O60814, Q96KK5, Q13185, Q8IUE6, P10412, Q8TD26, P0C0S5, P83916, P45973, Q92922, P49736, Q8N8U2, Q3L8U1, P62805, Q9P2D1, Q01105, Q8TAQ2, Q14839, Q92522, P06748, Q99733, P55209, P26583, P16401, Q9H0U9, O94776, Q5SSJ5	1603	127	13528	1.86061	0.998179	0.0333485	3.07772
GOTERM_BP_FAT	GO:0015986~ATP synthesis coupled proton transport	13	0.68929	0.00169802	P24539, P06576, P38606, P48047, P30049, Q7Z3U7, P25705, P18859, P56385, O75947, P36542, P36543, P21281	1603	40	13528	2.74273	0.998207	0.0332513	3.08498
GOTERM_BP_FAT	GO:0015985~energy coupled proton transport, down electrochemical gradient	13	0.68929	0.00169802	P24539, P06576, P38606, P48047, P30049, Q7Z3U7, P25705, P18859, P56385, O75947, P36542, P36543, P21281	1603	40	13528	2.74273	0.998207	0.0332513	3.08498
GOTERM_BP_FAT	GO:0051276~chromosome organization	80	4.24178	0.00186945	Q15185, O60814, P49959, Q96KK5, Q13185, Q9NYB0, Q7LBC6, Q16576, Q9Y230, Q12830, P51532, P49321, Q96PK6, P10412, O95831, Q8TD26, P0C0S5, Q09028, Q9BWF3, P25054, Q92922, Q8N8U2, Q9UQE7, Q9Y265, Q9P2D1, Q01105, Q92878, Q5VTR2, Q8TEK3, Q96LA8, O95983, O60341, P06748, Q92522, Q9UKV3, P55209, Q99733, O95881, P16401, Q9H0U9, Q9NPA8, O14497, Q9BW71, P34931, P26358, Q9BRX2, Q68CP9, P12956, O75376, O14929,…	1603	485	13528	1.39203	0.999053	0.0363584	3.39138
GOTERM_BP_FAT	GO:0006098~pentose-phosphate shunt	6	0.318134	0.00193213	P37837, P60174, P31937, O95336, P11413, P52209	1603	9	13528	5.62612	0.999251	0.0373604	3.50318
GOTERM_BP_FAT	GO:0007007~inner mitochondrial membrane organization	6	0.318134	0.00193213	P62072, Q9Y5J6, Q9Y5J7, O95202, O60313, Q9Y5L4	1603	9	13528	5.62612	0.999251	0.0373604	3.50318
GOTERM_BP_FAT	GO:0009113~purine base biosynthetic process	6	0.318134	0.00193213	P00492, P22234, P22102, P34896, P07741, P49915	1603	9	13528	5.62612	0.999251	0.0373604	3.50318
GOTERM_BP_FAT	GO:0034470~ncRNA processing	37	1.96182	0.00211697	P18124, P46777, Q9UKV8, Q99714, P62753, P62249, O60832, P05455, P62857, Q9UQ80, Q9UNQ2, Q9Y3A5, Q9UPY3, P38919, P62263, Q8WWH5, O75817, Q08J23, Q9NQT5, P49588, P39019, P62081, P62913, Q9BQ52, P22087, Q9Y237, Q9BXP5, Q96PZ0, P61254, P62841, P50914, P18077, Q96HR8, P78345, P49591, Q8N201, P62847	1603	187	13528	1.66978	0.999624	0.0406536	3.83215
GOTERM_BP_FAT	GO:0048278~vesicle docking	10	0.530223	0.00212846	Q12846, O00186, O15498, Q96A65, Q9NRW7, Q15836, Q8WVM8, Q9HCH5, P61006, Q9H267	1603	26	13528	3.24584	0.99964	0.0406604	3.85258
GOTERM_BP_FAT	GO:0006000~fructose metabolic process	8	0.424178	0.00213255	P09972, Q06210, P37837, P09467, Q01813, Q00796, P04075, P17858	1603	17	13528	3.97138	0.999645	0.0405292	3.85984
GOTERM_BP_FAT	GO:0009132~nucleoside diphosphate metabolic process	8	0.424178	0.00213255	P06576, P22392, P23919, P30049, P25705, Q7LG56, Q9UKK9, P31350, P15531	1603	17	13528	3.97138	0.999645	0.0405292	3.85984
GOTERM_BP_FAT	GO:0009206~purine ribonucleoside triphosphate biosynthetic process	23	1.21951	0.00213518	Q9UIJ7, P56134, P04075, Q7Z3U7, P56385, Q9HD20, P16615, P21281, Q93084, P15531, P24539, P06576, P22392, P38606, P48047, P30049, P25705, P18859, O75947, P36542, P05023, P36543, P05026, Q9UJS0	1603	98	13528	1.98062	0.999649	0.0403723	3.86451
GOTERM_BP_FAT	GO:0006446~regulation of translational initiation	13	0.68929	0.00214604	P60228, Q15056, Q92499, O60739, O15372, O60841, Q9UKV8, Q04637, P05198, P78344, P55884, P04792, P23588	1603	41	13528	2.67584	0.999663	0.0403687	3.8838
GOTERM_BP_FAT	GO:0032970~regulation of actin filament-based process	22	1.16649	0.0021461	P31146, Q01082, P63313, Q92786, O15143, O15511, P23528, P60981, Q13813, P63000, P40121, P52907, P09493, P35241, P06396, P47755, P47756, P62328, P61586, Q13418, P35080, P42345	1603	92	13528	2.01806	0.999663	0.040167	3.88391
GOTERM_BP_FAT	GO:0009062~fatty acid catabolic process	12	0.636267	0.00222706	P51659, P49748, Q16698, P23786, P50416, P42126, P30084, P55084, P40939, Q13011, P09110, Q92968	1603	36	13528	2.81306	0.999751	0.0414439	4.0276
GOTERM_BP_FAT	GO:0022406~membrane docking	11	0.583245	0.00223417	Q12846, O00186, O15498, Q96A65, P15311, Q9NRW7, Q15836, Q8WVM8, Q9HCH5, P61006, Q9H267	1603	31	13528	2.99455	0.999757	0.041367	4.04021
GOTERM_BP_FAT	GO:0019319~hexose biosynthetic process	11	0.583245	0.00223417	P11498, P60174, P09467, P36871, P43304, Q00796, Q16822, P09104, P06744, Q9UBX3, Q13630	1603	31	13528	2.99455	0.999757	0.041367	4.04021
GOTERM_BP_FAT	GO:0051291~protein heterooligomerization	15	0.795334	0.00228475	P09972, O00186, P53041, Q14573, P62993, Q9UHD8, Q13418, Q9NVA2, P07919, Q96JP5, Q02750, P14923, P31946, P14735, Q16181	1603	52	13528	2.43438	0.999799	0.0420754	4.12986
GOTERM_BP_FAT	GO:0006733~oxidoreduction coenzyme metabolic process	15	0.795334	0.00228475	P60174, P37837, P40925, P40926, O43837, P43490, P31937, O95336, O75874, P11413, P52209, Q16719, P50213, P36957, P51553	1603	52	13528	2.43438	0.999799	0.0420754	4.12986
GOTERM_BP_FAT	GO:0043623~cellular protein complex assembly	33	1.74973	0.00238544	P07437, P34932, Q14974, P55060, Q3ZCM7, Q02790, O00291, P27797, O15212, P68371, Q13492, P07900, O95373, Q9BQE3, Q9BUF5, Q92968, O75347, Q13509, P61011, P17987, Q8TEX9, P68363, P23258, P21333, O00217, P63000, Q16186, P06396, P49023, P10809, P13498, O14980, O00410	1603	162	13528	1.71909	0.999862	0.0436749	4.3081
GOTERM_BP_FAT	GO:0007265~Ras protein signal transduction	24	1.27253	0.0024053	P52565, Q02750, P27361, Q9P035, P31946, Q07960, P23528, Q9UN86, P40818, P46109, Q14344, P11233, P55290, P84095, P62993, Q13283, Q15392, P61586, P28482, Q16539, P36507, Q99497, P01111, Q9UJU6	1603	105	13528	1.92895	0.999872	0.0438156	4.34323
GOTERM_BP_FAT	GO:0016197~endosome transport	16	0.848356	0.00249231	Q9NZZ3, Q13596, Q9H1K0, P21333, Q13501, Q7Z3U7, Q96ED9, Q9UN37, Q9H4M9, O15075, P61106, O15498, O14662, Q15075, O95782, O60784	1603	58	13528	2.32805	0.999907	0.0451455	4.49694
GOTERM_BP_FAT	GO:0043488~regulation of mRNA stability	9	0.4772	0.00262691	Q15717, P11940, Q08211, Q9Y2T7, P67809, Q14103, Q00839, Q8NC51, O60506	1603	22	13528	3.45239	0.999944	0.0472983	4.73428
GOTERM_BP_FAT	GO:0006944~membrane fusion	15	0.795334	0.00277286	Q9P0L0, Q12846, P31146, Q15276, Q15836, P61006, Q9H267, O60763, Q07812, Q9BV40, Q99747, O14653, Q15075, O60313, P54920	1603	53	13528	2.38845	0.999967	0.0496237	4.99099
GOTERM_BP_FAT	GO:0044242~cellular lipid catabolic process	19	1.00742	0.0028205	P51659, P49748, P04114, Q16698, P42126, Q13011, Q01970, P09110, P07686, P30041, P50897, P50416, P23786, P30084, O95470, P40939, P55084, P06280, Q92968	1603	76	13528	2.10979	0.999973	0.0502146	5.07466
GOTERM_BP_FAT	GO:0010639~negative regulation of organelle organization	20	1.06045	0.00285202	P31146, Q01082, Q01105, P26358, P63313, P27816, Q9NYB0, P06748, Q13813, P40121, P12270, P52907, P35241, P06396, P47755, P47756, P62328, P25054, Q15691, Q9Y3A5	1603	82	13528	2.05834	0.999976	0.0505208	5.12997
GOTERM_BP_FAT	GO:0030834~regulation of actin filament depolymerization	10	0.530223	0.0028617	P40121, P52907, Q01082, P35241, P47755, P06396, P47756, P23528, P60981, Q13813	1603	27	13528	3.12562	0.999977	0.0504483	5.14693
GOTERM_BP_FAT	GO:0016051~carbohydrate biosynthetic process	24	1.27253	0.00310298	Q16851, P11498, Q9NR45, Q06210, P60174, P09467, P17174, P43304, Q00796, O60701, Q9BYC5, Q9UBX3, O95394, P06744, Q04446, Q13630, Q8NFW8, P36871, Q9NZL9, P52209, P11413, Q16822, P09104, P13807	1603	107	13528	1.8929	0.99999	0.0543335	5.56924
GOTERM_BP_FAT	GO:0007010~cytoskeleton organization	72	3.8176	0.00310858	P07437, P35527, P23528, P41208, P07737, P11233, P15311, Q9BSJ2, P62328, P62826, O43707, Q9UQE7, O00401, P31146, Q9H4G0, Q9Y490, P05556, Q13561, P21333, P23258, P68363, Q96ED9, O15511, P08779, O75369, P35579, P06748, P60981, P63000, P35580, P09493, Q12955, P47755, P47756, P16949, P08727, O00762, P61586, Q9NR12, Q14847, Q9Y5S2, Q12959, P60953, P00441, O75376, P04075, P27797, P43487, O60566, P12814,…	1603	436	13528	1.39363	0.999991	0.0541746	5.57903
GOTERM_BP_FAT	GO:0006401~RNA catabolic process	17	0.901379	0.00313309	Q15287, P60228, Q9BRP8, Q9H0D6, Q13310, P39748, P61221, Q12972, P08107, P13489, O00584, Q9Y5S9, Q14103, P38919, P15170, P61326, Q92900	1603	65	13528	2.20717	0.999992	0.0543365	5.62182
GOTERM_BP_FAT	GO:0032508~DNA duplex unwinding	8	0.424178	0.00313639	P33993, P33991, Q00577, P26583, P11387, P49736, P09429, Q14566	1603	18	13528	3.75075	0.999992	0.0541405	5.62759
GOTERM_BP_FAT	GO:0032392~DNA geometric change	8	0.424178	0.00313639	P33993, P33991, Q00577, P26583, P11387, P49736, P09429, Q14566	1603	18	13528	3.75075	0.999992	0.0541405	5.62759
GOTERM_BP_FAT	GO:0006631~fatty acid metabolic process	38	2.01485	0.00315608	Q15185, P49748, P51659, Q16698, P52895, P42126, Q9H7Z7, P14174, P45954, Q9H4A4, O95372, P23786, P09960, O60427, Q92968, Q13131, P60174, P51649, P42765, Q4G176, Q13011, P49327, Q5K4L6, O95822, O14975, P09110, Q13085, P50416, O75608, P30084, P55084, P40939, Q96CM8, Q9Y5Q0, Q16539, Q14914, Q53FZ2, Q16836	1603	198	13528	1.61964	0.999992	0.0542205	5.66195
GOTERM_BP_FAT	GO:0051260~protein homooligomerization	22	1.16649	0.00324027	P27105, Q14573, P51649, Q01813, Q16698, Q96RE7, P34896, Q99714, P14174, P30086, P36776, O60271, O60888, P14735, Q6DD88, P09972, Q9H773, P00492, Q07812, P08758, P55072, Q04828	1603	95	13528	1.95434	0.999994	0.0553731	5.80875
GOTERM_BP_FAT	GO:0030833~regulation of actin filament polymerization	15	0.795334	0.00334339	P31146, Q01082, P63313, O15143, O15511, Q13813, P63000, P52907, P40121, P35241, P06396, P47755, P47756, P62328, P42345	1603	54	13528	2.34422	0.999996	0.0568266	5.98825
GOTERM_BP_FAT	GO:0042255~ribosome assembly	6	0.318134	0.00348877	Q9BY44, P62841, P83731, P62263, P56537, P06748	1603	10	13528	5.06351	0.999998	0.0589587	6.24079
GOTERM_BP_FAT	GO:0006560~proline metabolic process	6	0.318134	0.00348877	Q53H96, Q96C36, P32322, P30038, P54886	1603	10	13528	5.06351	0.999998	0.0589587	6.24079
GOTERM_BP_FAT	GO:0006107~oxaloacetate metabolic process	6	0.318134	0.00348877	P11498, P40925, P40926, P17174, P00505, O75390	1603	10	13528	5.06351	0.999998	0.0589587	6.24079
GOTERM_BP_FAT	GO:0031365~N-terminal protein amino acid modification	7	0.371156	0.00352551	P53582, P41227, P30419, P50579, Q9BXJ9, Q9GZZ1, Q96MW5	1603	14	13528	4.21959	0.999998	0.0592932	6.30451
GOTERM_BP_FAT	GO:0051168~nuclear export	16	0.848356	0.00355115	P49841, P78406, O75494, P27797, P38646, P06748, Q86V81, O14980, O00148, P62841, P57740, P62826, Q9HAV4, P09651, Q92900, P63241	1603	60	13528	2.25045	0.999998	0.059444	6.34896
GOTERM_BP_FAT	GO:0007163~establishment or maintenance of cell polarity	14	0.742312	0.00371928	P60953, Q01518, Q14160, P23528, P35579, Q9BYG5, P41743, P40123, P15311, P25054, Q13418, Q7KZI7, Q9Y5S2, Q12959	1603	49	13528	2.41119	0.999999	0.0618966	6.63988
GOTERM_BP_FAT	GO:0006749~glutathione metabolic process	10	0.530223	0.00378072	Q16775, P48637, P30711, P51649, O75874, P00441, P00390, P11413, Q04760, Q9Y2Q3	1603	28	13528	3.01399	0.999999	0.0626089	6.74599
GOTERM_BP_FAT	GO:0030837~negative regulation of actin filament polymerization	10	0.530223	0.00378072	P40121, P52907, Q01082, P35241, P47755, P63313, P06396, P47756, P62328, Q13813	1603	28	13528	3.01399	0.999999	0.0626089	6.74599
GOTERM_BP_FAT	GO:0006790~sulfur metabolic process	25	1.32556	0.00382588	P35520, P00441, P31153, P09622, O43175, P11586, Q96RQ3, Q16775, P30711, Q8IWU5, P52788, Q9BU02, P51649, P00390, Q04760, O43252, Q9Y2Q3, Q9BV57, P48637, Q9NZL9, O75874, P11413, O95340, Q9UHY7, Q99611	1603	115	13528	1.8346	0.999999	0.0630541	6.8239
GOTERM_BP_FAT	GO:0051494~negative regulation of cytoskeleton organization	15	0.795334	0.00400625	P31146, Q01082, P63313, P27816, Q13813, P52907, P40121, P35241, P06396, P47755, P47756, P62328, P25054, Q15691, Q9Y3A5	1603	55	13528	2.30159	1	0.0656428	7.13449
GOTERM_BP_FAT	GO:0015992~proton transport	16	0.848356	0.00420458	O75348, P56134, Q7Z3U7, P56385, P21281, P24539, P06576, P38606, P48047, P30049, P25705, P18859, O75947, P36542, P36543, Q13423	1603	61	13528	2.21355	1	0.0684842	7.47485
GOTERM_BP_FAT	GO:0019748~secondary metabolic process	19	1.00742	0.00439529	P60174, P40925, P37837, P40926, O43837, P11766, P43490, P31937, Q13907, O95336, O75874, P30046, P52209, P11413, P29373, Q16719, P50213, P36957, P51553	1603	79	13528	2.02968	1	0.0711732	7.80105
GOTERM_BP_FAT	GO:0046148~pigment biosynthetic process	12	0.636267	0.00445166	P06132, P08397, P00492, P22234, P22102, Q13907, P30046, P34896, P07741, O14617, P49915, P22830	1603	39	13528	2.59667	1	0.0717431	7.89725
GOTERM_BP_FAT	GO:0009207~purine ribonucleoside triphosphate catabolic process	8	0.424178	0.00446439	P06576, P48047, P30049, P53396, P25705, P36776, P62491, Q9NTK5	1603	19	13528	3.55334	1	0.0716316	7.91895
GOTERM_BP_FAT	GO:0009203~ribonucleoside triphosphate catabolic process	8	0.424178	0.00446439	P06576, P48047, P30049, P53396, P25705, P36776, P62491, Q9NTK5	1603	19	13528	3.55334	1	0.0716316	7.91895
GOTERM_BP_FAT	GO:0043487~regulation of RNA stability	9	0.4772	0.00486819	Q15717, P11940, Q08211, Q9Y2T7, P67809, Q14103, Q00839, Q8NC51, O60506	1603	24	13528	3.16469	1	0.0775348	8.60519
GOTERM_BP_FAT	GO:0006606~protein import into nucleus	20	1.06045	0.00499215	P30101, Q01082, Q14974, P55060, Q9P0J0, Q8TEX9, Q08209, Q96QC0, O60684, P12270, O95373, P53801, P61970, O14980, P52292, P28482, P62829, P62826, O43447, O00410	1603	86	13528	1.9626	1	0.0790961	8.81488
GOTERM_BP_FAT	GO:0007051~spindle organization	13	0.68929	0.00499654	P07437, Q14204, P16949, Q13561, O00762, O75376, P18754, P23258, P62826, P43487, Q9UQE7, O60566, P35579	1603	45	13528	2.43798	1	0.0788285	8.82231
GOTERM_BP_FAT	GO:0032271~regulation of protein polymerization	17	0.901379	0.00505095	P31146, Q01082, P63313, O15143, O15511, Q13813, P63000, P40121, P52907, P35241, P06396, P47755, P47756, P62328, P25054, Q15691, P42345	1603	68	13528	2.10979	1	0.0793186	8.91418
GOTERM_BP_FAT	GO:0009063~cellular amino acid catabolic process	17	0.901379	0.00505095	P35520, P00367, P17174, P34896, Q02252, P00505, P04424, O14874, P11586, Q96RQ3, O15382, Q9HCC0, O94760, P12694, Q16719, P30038, O43708	1603	68	13528	2.10979	1	0.0793186	8.91418
GOTERM_BP_FAT	GO:0006002~fructose 6-phosphate metabolic process	5	0.265111	0.00509989	Q06210, P37837, P09467, Q01813, P17858	1603	7	13528	6.02798	1	0.0797222	8.99677
GOTERM_BP_FAT	GO:0000097~sulfur amino acid biosynthetic process	7	0.371156	0.00529309	P35520, Q9BV57, Q9NZL9, P31153, Q99611, P11586, Q9UHY7	1603	15	13528	3.93828	1	0.0822776	9.32205
GOTERM_BP_FAT	GO:0006974~response to DNA damage stimulus	62	3.28738	0.00531539	Q16531, P49959, P31947, P35244, Q9Y230, Q9NYB0, P23246, P82673, Q8IY92, Q15819, Q96PK6, O95831, Q15233, Q9BWF3, P25054, Q13619, Q9UQE7, P23396, P62140, Q92878, Q9H2G2, Q96LA8, P39748, P15927, P54727, P16455, Q07812, O60216, O95881, P54725, Q9P287, Q16539, P82933, Q9UM54, P34931, P12956, P49768, P00441, Q9UMS4, P06493, P09874, Q9NZ71, P78527, P20585, P28340, Q06124, P29372, P28482, P12004, Q92900,…	1603	373	13528	1.40276	1	0.082268	9.35954
GOTERM_BP_FAT	GO:0043069~negative regulation of programmed cell death	60	3.18134	0.00543973	Q9NR09, P62714, P16989, P05783, P14174, P23528, Q9H3N1, P25054, P08758, P32119, Q05639, P04083, P49841, P49588, Q9BZZ5, Q8NBS9, P38646, P06748, P13693, P55290, Q15392, P10809, Q07812, P09525, Q13418, P61586, Q04206, Q9BUP3, P04792, Q8N201, P49768, P00441, P52565, P04040, P06493, O60936, Q9NZ71, P62195, Q13547, P50897, P41743, P30044, P08107, P22392, P08243, P14625, O95817, P30048, P11021, P63104,…	1603	359	13528	1.41045	1	0.0837672	9.56822
GOTERM_BP_FAT	GO:0051028~mRNA transport	20	1.06045	0.00569542	P78406, O75494, Q9NUU7, Q9UN86, P12270, P42704, Q8TEM1, Q9Y5S9, Q86V81, O14980, Q92945, O00148, P57740, Q14764, Q9NPA8, P38919, P61326, P09651, Q92900, P63241	1603	87	13528	1.94004	1	0.0871791	9.99594
GOTERM_BP_FAT	GO:0060548~negative regulation of cell death	60	3.18134	0.00575063	Q9NR09, P62714, P16989, P05783, P14174, P23528, Q9H3N1, P25054, P08758, P32119, Q05639, P04083, P49841, P49588, Q9BZZ5, Q8NBS9, P38646, P06748, P13693, P55290, Q15392, P10809, Q07812, P09525, Q13418, P61586, Q04206, Q9BUP3, P04792, Q8N201, P49768, P00441, P52565, P04040, P06493, O60936, Q9NZ71, P62195, Q13547, P50897, P41743, P30044, P08107, P22392, P08243, P14625, O95817, P30048, P11021, P63104,…	1603	360	13528	1.40653	1	0.0876292	10.088
GOTERM_BP_FAT	GO:0009083~branched chain family amino acid catabolic process	6	0.318134	0.00577667	Q9HCC0, O15382, P12694, Q02252, O14874, Q96RQ3	1603	11	13528	4.60319	1	0.0876515	10.1315
GOTERM_BP_FAT	GO:0006818~hydrogen transport	16	0.848356	0.00580513	O75348, P56134, Q7Z3U7, P56385, P21281, P24539, P06576, P38606, P48047, P30049, P25705, P18859, O75947, P36542, P36543, Q13423	1603	63	13528	2.14328	1	0.0877087	10.1789
GOTERM_BP_FAT	GO:0060249~anatomical structure homeostasis	23	1.21951	0.00585784	Q15185, P27694, P31146, O14773, P49959, P34931, Q92878, P00441, P12956, P04075, P13010, Q9NYB0, P09874, P78527, Q9NZ71, P63000, P04155, O60832, Q13085, Q07812, P10253, P25054, P07954	1603	106	13528	1.83114	1	0.0881146	10.2666
GOTERM_BP_FAT	GO:0030258~lipid modification	17	0.901379	0.00586996	P51659, Q13131, P49748, Q9NTJ5, Q16698, P42126, Q13011, P09110, Q53H12, O00329, P50416, P23786, P30084, P55084, P40939, Q16539, Q92968	1603	69	13528	2.07922	1	0.087935	10.2868
GOTERM_BP_FAT	GO:0043066~negative regulation of apoptosis	59	3.12831	0.006202	Q9NR09, P62714, P16989, P05783, P14174, P23528, Q9H3N1, P25054, P08758, P32119, Q05639, P04083, P49841, P49588, Q9BZZ5, Q8NBS9, P38646, P06748, P13693, P55290, Q15392, P10809, Q07812, P09525, Q13418, P61586, Q04206, Q9BUP3, P04792, Q8N201, P49768, P00441, P52565, P04040, P06493, O60936, Q9NZ71, Q13547, P50897, P41743, P30044, P08107, P22392, P08243, P14625, O95817, P30048, P11021, P63104, Q13268,…	1603	354	13528	1.40653	1	0.0923168	10.8377
GOTERM_BP_FAT	GO:0034614~cellular response to reactive oxygen species	10	0.530223	0.00629772	P30041, Q15262, P09493, P30044, P49023, P00441, P30048, P04040, P32119, Q06830	1603	30	13528	2.81306	1	0.0933055	10.9959
GOTERM_BP_FAT	GO:0030705~cytoskeleton-dependent intracellular transport	14	0.742312	0.00642432	Q9UM54, Q9H0B6, P60660, Q02750, P35579, P35580, P33176, P09493, P42704, Q7Z406, P68032, O60313, P14649, Q07866	1603	52	13528	2.27209	1	0.0947195	11.2048
GOTERM_BP_FAT	GO:0009261~ribonucleotide catabolic process	9	0.4772	0.00642831	P06576, P48047, P30049, P53396, P25705, P36776, P62491, Q9NTK5, Q9UKK9	1603	25	13528	3.0381	1	0.0944031	11.2113
GOTERM_BP_FAT	GO:0009161~ribonucleoside monophosphate metabolic process	9	0.4772	0.00642831	Q9UIJ7, P22234, P22102, P55263, P12268, P49915, P31939, P11172, P30566	1603	25	13528	3.0381	1	0.0944031	11.2113
GOTERM_BP_FAT	GO:0006094~gluconeogenesis	9	0.4772	0.00642831	P11498, P60174, P09467, P36871, P43304, Q16822, P09104, P06744, Q9UBX3	1603	25	13528	3.0381	1	0.0944031	11.2113
GOTERM_BP_FAT	GO:0006575~cellular amino acid derivative metabolic process	32	1.69671	0.00656522	O15460, P49585, P19623, O95671, P00441, P31153, P21964, P58546, O43175, Q16773, P00492, Q16775, P80404, P30711, P52788, Q9NVF9, P51649, Q9UHG3, Q9BU89, P00390, Q04760, Q9Y2Q3, P48637, Q9NZL9, P12532, O75874, P49189, P13674, P11413, Q16719, P07237, P63241	1603	166	13528	1.62683	1	0.0959431	11.4367
GOTERM_BP_FAT	GO:0051789~response to protein stimulus	23	1.21951	0.00657086	P31689, P34932, P34931, P49588, P19525, P25685, P50454, P26640, P61604, P07900, P35659, P55145, P11142, O00299, P08107, P08238, O95292, P10809, Q96HE7, P04792, P55072, Q9BS26, Q92598	1603	107	13528	1.81403	1	0.0956477	11.4459
GOTERM_BP_FAT	GO:0044093~positive regulation of molecular function	90	4.772	0.00756884	O43242, Q13200, P42224, O00291, Q9ULZ3, Q99460, P31946, P51532, O00487, P61604, Q13526, O43707, P17612, P32119, P23396, P28066, Q9UJU6, P59046, P63092, P62140, Q06323, P06748, P63000, Q9UHA4, P28074, P09493, Q14344, P28072, Q04837, P28070, O14818, P10809, Q07812, O00762, Q13418, Q15008, Q04206, P51665, P60900, P62191, P51668, P35998, P43686, P25788, P60953, P25786, P25787, Q14160, P49768, P00441,…	1603	586	13528	1.29612	1	0.108982	13.0719
GOTERM_BP_FAT	GO:0009081~branched chain family amino acid metabolic process	7	0.371156	0.0076313	Q9HCC0, O15382, P31937, P12694, Q02252, O14874, Q96RQ3	1603	16	13528	3.69214	1	0.109412	13.1728
GOTERM_BP_FAT	GO:0006200~ATP catabolic process	7	0.371156	0.0076313	P06576, P48047, P30049, P53396, P25705, P36776, Q9NTK5	1603	16	13528	3.69214	1	0.109412	13.1728
GOTERM_BP_FAT	GO:0006270~DNA replication initiation	7	0.371156	0.0076313	P33993, P33992, P33991, Q00577, P49736, Q14566, P25205	1603	16	13528	3.69214	1	0.109412	13.1728
GOTERM_BP_FAT	GO:0006739~NADP metabolic process	7	0.371156	0.0076313	P37837, P60174, P31937, O95336, O75874, P11413, P52209	1603	16	13528	3.69214	1	0.109412	13.1728
GOTERM_BP_FAT	GO:0018130~heterocycle biosynthetic process	15	0.795334	0.00779982	P06132, P08397, Q53H96, Q96C36, O95671, P07741, P54886, P11586, P00492, P55263, P32322, P30038, P35270, P22830	1603	59	13528	2.14555	1	0.111271	13.4442
GOTERM_BP_FAT	GO:0006090~pyruvate metabolic process	12	0.636267	0.0081575	P11498, P60174, P09467, P36871, P43304, P00338, Q16822, P09104, P06744, Q9UBX3, P08559, P09622	1603	42	13528	2.41119	1	0.115646	14.0177
GOTERM_BP_FAT	GO:0009146~purine nucleoside triphosphate catabolic process	8	0.424178	0.00833275	P06576, P48047, P30049, P53396, P25705, P36776, P62491, Q9NTK5	1603	21	13528	3.21492	1	0.117542	14.2974
GOTERM_BP_FAT	GO:0051289~protein homotetramerization	9	0.4772	0.00833935	P09972, P00492, Q9H773, Q16698, Q01813, P51649, P34896, Q99714, P14735	1603	26	13528	2.92125	1	0.117188	14.308
GOTERM_BP_FAT	GO:0033043~regulation of organelle organization	39	2.06787	0.00848955	P27105, Q9Y6G9, Q01082, P60953, P26358, P27816, P30086, Q9NYB0, P43487, P23528, P12270, P52907, P40121, P62328, Q13526, P25054, P42345, Q9Y3A5, P31146, Q01105, Q92786, P63313, O15143, P18754, P61088, O15511, P60981, P06748, P63000, Q13813, P09493, P35241, P06396, P47755, P47756, Q13418, O14980, P61586, Q15691, P35080	1603	217	13528	1.51672	1	0.118731	14.547
GOTERM_BP_FAT	GO:0009310~amine catabolic process	18	0.954401	0.0088115	P35520, P00367, P17174, P34896, Q02252, P00505, P21964, P04424, O14874, P11586, Q96RQ3, O15382, Q9HCC0, O94760, P12694, Q16719, P30038, O43708	1603	78	13528	1.9475	1	0.122507	15.0571
GOTERM_BP_FAT	GO:0006613~cotranslational protein targeting to membrane	6	0.318134	0.00894717	O76094, P49458, P61011, Q15629, Q15041, P37108	1603	12	13528	4.21959	1	0.123819	15.2713
GOTERM_BP_FAT	GO:0009263~deoxyribonucleotide biosynthetic process	5	0.265111	0.0092483	P23921, P23919, P55263, Q7LG56, P31350	1603	8	13528	5.27449	1	0.127257	15.7447
GOTERM_BP_FAT	GO:0043094~cellular metabolic compound salvage	5	0.265111	0.0092483	Q9BV57, P00492, P07741, P55263, Q9UHY7	1603	8	13528	5.27449	1	0.127257	15.7447
GOTERM_BP_FAT	GO:0034220~ion transmembrane transport	13	0.68929	0.0102721	P24539, P06576, P38606, P48047, P30049, Q7Z3U7, P25705, P18859, P56385, O75947, P36542, P36543, P21281	1603	49	13528	2.23897	1	0.139866	17.3357
GOTERM_BP_FAT	GO:0044270~nitrogen compound catabolic process	16	0.848356	0.010465	P25325, Q02252, P36776, P62491, P53004, Q9NTK5, P06576, P48047, Q16762, P29372, P30049, P25705, P53396, O43598, P30519, Q9UKK9	1603	67	13528	2.01533	1	0.141795	17.6323
GOTERM_BP_FAT	GO:0006916~anti-apoptosis	37	1.96182	0.0105349	Q9NR09, P00441, P49768, P52565, O60936, P06493, P23528, Q9NZ71, Q13547, P41743, P08107, P14625, Q9H3N1, O95817, P11021, P08758, P32119, P63104, Q05639, P04083, P49841, Q9BZZ5, Q8NBS9, Q04760, O43504, Q13501, P38646, P06748, P13693, P55290, P09525, Q07812, Q15392, Q04206, Q9BUP3, P09429, P04792	1603	206	13528	1.51577	1	0.142162	17.7395
GOTERM_BP_FAT	GO:0006310~DNA recombination	22	1.16649	0.0107119	P27694, Q15631, P49959, Q9UHC1, Q92878, P46100, O75531, P12956, P61088, P13010, Q9Y230, P23246, P78527, Q8IY92, P20585, Q15233, Q96PK6, P62937, Q9BWF3, O60216, P10809, P09429, Q9Y265	1603	105	13528	1.76821	1	0.143863	18.0103
GOTERM_BP_FAT	GO:0051693~actin filament capping	8	0.424178	0.0109955	P40121, P52907, Q01082, P35241, P47755, P06396, P47756, Q13813	1603	22	13528	3.06879	1	0.146871	18.4426
GOTERM_BP_FAT	GO:0006730~one-carbon metabolic process	23	1.21951	0.0112805	Q9Y570, Q08J23, P26358, P22061, P46100, Q9UIC8, P31153, P62495, Q5VTR2, P34896, P34897, Q96LA8, Q99873, O60341, P11586, P23526, O43865, Q9NZL9, P20340, P15170, Q9Y2D0, P00918, Q86X55	1603	112	13528	1.73305	1	0.149864	18.8749
GOTERM_BP_FAT	GO:0043085~positive regulation of catalytic activity	80	4.24178	0.0113055	O43242, Q13200, P42224, O00291, Q9ULZ3, Q99460, P31946, O00487, P61604, Q13526, P17612, P32119, P23396, P28066, Q9UJU6, P59046, P63092, P62140, Q06323, P06748, P63000, Q9UHA4, P28074, P09493, Q14344, P28072, Q04837, P28070, P10809, Q07812, O14818, O00762, Q13418, Q15008, P51665, P60900, P62191, P51668, P35998, P43686, P25788, P60953, P25786, P25787, Q14160, P49768, P00441, O60271, Q02750, P06493,…	1603	520	13528	1.29833	1	0.149642	18.9127
GOTERM_BP_FAT	GO:0042981~regulation of apoptosis	117	6.20361	0.0126585	P07437, Q9NR09, P98088, P16989, O00291, P62753, P23528, O43290, P25054, P61247, P08758, O43707, P15559, P23396, Q05639, P04080, P59046, P04083, P49588, Q9BZZ5, Q8NBS9, P50570, Q8WYA6, P55290, Q07812, P62258, O95881, P61586, O43324, Q04206, Q07890, P55957, P63241, Q8N201, Q96RE7, Q14160, P52565, P04040, O60936, P12814, P41743, P35232, P30044, P22392, P14625, P08243, O95817, P30048, P28482, P09382,…	1603	804	13528	1.22809	1	0.165504	20.9345
GOTERM_BP_FAT	GO:0043067~regulation of programmed cell death	118	6.25663	0.012751	P07437, Q9NR09, P98088, P16989, O00291, P62753, P23528, O43290, P25054, P61247, P08758, O43707, P15559, P23396, Q05639, P04080, P59046, P04083, P49588, Q9BZZ5, Q8NBS9, P50570, Q8WYA6, P55290, Q07812, P62258, O95881, P61586, O43324, Q04206, Q07890, P55957, P63241, Q8N201, Q96RE7, Q14160, P52565, P04040, O60936, P62195, P12814, P41743, P35232, P30044, P22392, P14625, P08243, O95817, P30048, P28482,…	1603	812	13528	1.22638	1	0.166035	21.0709
GOTERM_BP_FAT	GO:0034504~protein localization in nucleus	20	1.06045	0.0131986	P30101, Q01082, Q14974, P55060, Q9P0J0, Q8TEX9, Q08209, Q96QC0, O60684, P12270, O95373, P53801, P61970, O14980, P52292, P28482, P62829, P62826, O43447, O00410	1603	94	13528	1.79557	1	0.170779	21.7282
GOTERM_BP_FAT	GO:0051262~protein tetramerization	11	0.583245	0.0133016	P09972, P00492, Q9H773, Q16698, Q01813, P51649, P34896, Q99714, P04040, P14735, P30566	1603	39	13528	2.38028	1	0.171408	21.8787
GOTERM_BP_FAT	GO:0043297~apical junction assembly	4	0.212089	0.0137782	P18206, P25054, P35221, O43815	1603	5	13528	6.75134	1	0.176408	22.5716
GOTERM_BP_FAT	GO:0010941~regulation of cell death	118	6.25663	0.0140776	P07437, Q9NR09, P98088, P16989, O00291, P62753, P23528, O43290, P25054, P61247, P08758, O43707, P15559, P23396, Q05639, P04080, P59046, P04083, P49588, Q9BZZ5, Q8NBS9, P50570, Q8WYA6, P55290, Q07812, P62258, O95881, P61586, O43324, Q04206, Q07890, P55957, P63241, Q8N201, Q96RE7, Q14160, P52565, P04040, O60936, P62195, P12814, P41743, P35232, P30044, P22392, P14625, P08243, O95817, P30048, P28482,…	1603	815	13528	1.22187	1	0.179288	23.0038
GOTERM_BP_FAT	GO:0009156~ribonucleoside monophosphate biosynthetic process	8	0.424178	0.0142243	P22234, P22102, P55263, P12268, P49915, P31939, P11172, P30566	1603	23	13528	2.93537	1	0.180379	23.2149
GOTERM_BP_FAT	GO:0009154~purine ribonucleotide catabolic process	8	0.424178	0.0142243	P06576, P48047, P30049, P53396, P25705, P36776, P62491, Q9NTK5	1603	23	13528	2.93537	1	0.180379	23.2149
GOTERM_BP_FAT	GO:0000096~sulfur amino acid metabolic process	8	0.424178	0.0142243	P35520, Q9BV57, Q9NZL9, P52788, P31153, Q99611, P11586, Q9UHY7	1603	23	13528	2.93537	1	0.180379	23.2149
GOTERM_BP_FAT	GO:0030048~actin filament-based movement	8	0.424178	0.0142243	Q9UM54, P35580, P09493, Q7Z406, P60660, P68032, P35579, P14649	1603	23	13528	2.93537	1	0.180379	23.2149
GOTERM_BP_FAT	GO:0006611~protein export from nucleus	7	0.371156	0.0143777	P49841, O14980, P27797, Q9HAV4, P62826, P38646, P63241	1603	18	13528	3.2819	1	0.181537	23.4349
GOTERM_BP_FAT	GO:0031529~ruffle organization	5	0.265111	0.0151012	P09493, Q7L576, P53365, P42345, P63000	1603	9	13528	4.68843	1	0.189176	24.4646
GOTERM_BP_FAT	GO:0051129~negative regulation of cellular component organization	27	1.4316	0.0154062	P31146, Q01082, Q01105, P26358, P60953, P63313, P49768, P52565, P27816, Q9NYB0, P06748, P63000, Q13813, P40121, P12270, P52907, P35241, P06396, P47755, P47756, P62328, P61586, P25054, Q15691, Q04917, Q9Y3A5, P09429	1603	142	13528	1.60463	1	0.191992	24.8946
GOTERM_BP_FAT	GO:0044087~regulation of cellular component biogenesis	27	1.4316	0.0154062	Q01082, P60953, Q86VP6, P51610, P40121, P52907, P11233, P62328, P25054, P42345, Q13131, P31146, P63313, Q92786, P49841, O15143, O15511, P63000, Q13813, P09493, P35241, P47755, P06396, P47756, P61586, Q15691, P09429	1603	142	13528	1.60463	1	0.191992	24.8946
GOTERM_BP_FAT	GO:0007264~small GTPase mediated signal transduction	50	2.65111	0.0159315	P46940, P62820, P61204, Q92928, P36405, P61006, P31946, P23528, P08134, P11233, P61106, P62993, Q13283, P36507, Q99497, Q9UJU6, Q9UL25, Q07960, P62491, P61019, P63000, P40818, Q14344, P55290, Q15392, P61586, P84085, Q07890, P31150, Q16539, P60953, P61026, P52565, Q02750, P46109, P27348, P84095, P40616, P28482, P20340, Q9NR31, P27361, Q9P035, P51149, Q9UN86, P51148, P20339, P50395, P53365, P01111	1603	305	13528	1.38347	1	0.19724	25.6301
GOTERM_BP_FAT	GO:0030835~negative regulation of actin filament depolymerization	8	0.424178	0.0180769	P40121, P52907, Q01082, P35241, P47755, P06396, P47756, Q13813	1603	24	13528	2.81306	1	0.220141	28.5635
GOTERM_BP_FAT	GO:0009066~aspartate family amino acid metabolic process	8	0.424178	0.0180769	Q9BV57, P08243, P52788, P17174, P00505, O43175, P11586, Q9UHY7	1603	24	13528	2.81306	1	0.220141	28.5635
GOTERM_BP_FAT	GO:0001101~response to acid	8	0.424178	0.0180769	P06396, P08243, Q07812, P23443, P49588, Q04206, P42345, P23528	1603	24	13528	2.81306	1	0.220141	28.5635
GOTERM_BP_FAT	GO:0009143~nucleoside triphosphate catabolic process	8	0.424178	0.0180769	P06576, P48047, P30049, P53396, P25705, P36776, P62491, Q9NTK5	1603	24	13528	2.81306	1	0.220141	28.5635
GOTERM_BP_FAT	GO:0006984~ER-nuclear signaling pathway	10	0.530223	0.0180855	O95292, P49841, Q96HE7, P49588, Q96A33, P19525, P11021, P16615, P55072, O76024	1603	35	13528	2.41119	1	0.219527	28.5751
GOTERM_BP_FAT	GO:0006144~purine base metabolic process	6	0.318134	0.0184829	P00492, P22234, P22102, P34896, P07741, P49915	1603	14	13528	3.61679	1	0.22309	29.1062
GOTERM_BP_FAT	GO:0043242~negative regulation of protein complex disassembly	11	0.583245	0.0188643	P40121, P52907, Q01082, P35241, P47755, P06396, P47756, P25054, P27816, Q9Y3A5, Q13813	1603	41	13528	2.26417	1	0.226443	29.6124
GOTERM_BP_FAT	GO:0006694~steroid biosynthetic process	18	0.954401	0.0203053	Q01581, Q9NZ01, Q13131, P62633, Q9H3P7, P42765, P22570, P14324, Q9UHQ9, Q15738, Q15126, Q13907, Q15392, P22307, P11413, P53602, P48449, P00387	1603	85	13528	1.78712	1	0.240863	31.4943
GOTERM_BP_FAT	GO:0043281~regulation of caspase activity	17	0.901379	0.0213809	P59046, P42224, P31947, O00291, O43504, Q9ULZ3, P61604, P16455, P10809, Q07812, Q15392, Q9NR28, P11021, P15170, P23396, P55072, Q8N201	1603	79	13528	1.81603	1	0.251201	32.8679
GOTERM_BP_FAT	GO:0042743~hydrogen peroxide metabolic process	8	0.424178	0.0226069	P30041, P13498, P00441, P30048, P04040, P32119, Q06830, Q99497	1603	25	13528	2.70054	1	0.262852	34.4018
GOTERM_BP_FAT	GO:0019674~NAD metabolic process	8	0.424178	0.0226069	P43490, P40925, P40926, Q16719, P50213, O43837, P36957, P51553	1603	25	13528	2.70054	1	0.262852	34.4018
GOTERM_BP_FAT	GO:0007040~lysosome organization	8	0.424178	0.0226069	Q9NZZ3, P50897, O14773, P10253, P04062, Q96ED9, P07686, Q9NWW5	1603	25	13528	2.70054	1	0.262852	34.4018
GOTERM_BP_FAT	GO:0052547~regulation of peptidase activity	18	0.954401	0.0226077	P04080, P59046, P42224, P31947, O00291, O43504, Q9ULZ3, P61604, P16455, P10809, Q07812, Q15392, P11021, Q9NR28, P15170, P23396, P55072, Q8N201	1603	86	13528	1.76634	1	0.262057	34.4028
GOTERM_BP_FAT	GO:0010033~response to organic substance	104	5.51432	0.0228795	O60502, P04114, P31153, P21964, P23528, P17858, Q96PK6, P11142, P80404, P08758, P47985, P31146, P49588, P53041, P27144, O00299, P55290, P08238, Q04206, Q16539, Q9BS26, P34932, P34931, Q9UKV8, Q02750, P09874, P11766, P13861, P10644, O00267, P41743, P00492, P22392, P22102, P08243, P30048, Q06124, P28482, P68032, P09104, P42345, P55072, P19525, P50454, P18031, Q14653, P07099, Q13085, P31930, P06396,…	1603	721	13528	1.2173	1	0.263974	34.7384
GOTERM_BP_FAT	GO:0043484~regulation of RNA splicing	7	0.371156	0.024429	P52756, Q9NR56, P52597, O75494, P62277, P06748, Q6NXG1	1603	20	13528	2.95371	1	0.278443	36.6204
GOTERM_BP_FAT	GO:0009126~purine nucleoside monophosphate metabolic process	7	0.371156	0.024429	Q9UIJ7, P22234, P22102, P12268, P49915, P31939, P30566	1603	20	13528	2.95371	1	0.278443	36.6204
GOTERM_BP_FAT	GO:0009167~purine ribonucleoside monophosphate metabolic process	7	0.371156	0.024429	Q9UIJ7, P22234, P22102, P12268, P49915, P31939, P30566	1603	20	13528	2.95371	1	0.278443	36.6204
GOTERM_BP_FAT	GO:0009067~aspartate family amino acid biosynthetic process	6	0.318134	0.0250779	Q9BV57, P08243, P17174, P00505, P11586, Q9UHY7	1603	15	13528	3.37567	1	0.283903	37.3932
GOTERM_BP_FAT	GO:0007052~mitotic spindle organization	6	0.318134	0.0250779	Q14204, P16949, Q13561, P18754, P62826, Q9UQE7	1603	15	13528	3.37567	1	0.283903	37.3932
GOTERM_BP_FAT	GO:0035088~establishment or maintenance of apical/basal cell polarity	6	0.318134	0.0250779	P41743, P15311, P60953, Q14160, Q13418, Q7KZI7	1603	15	13528	3.37567	1	0.283903	37.3932
GOTERM_BP_FAT	GO:0046040~IMP metabolic process	4	0.212089	0.0251448	P22234, P22102, P31939, P30566	1603	6	13528	5.62612	1	0.283704	37.4724
GOTERM_BP_FAT	GO:0006449~regulation of translational termination	4	0.212089	0.0251448	P52758, P62495, Q92900, P63241	1603	6	13528	5.62612	1	0.283704	37.4724
GOTERM_BP_FAT	GO:0006189~'de novo' IMP biosynthetic process	4	0.212089	0.0251448	P22234, P22102, P31939, P30566	1603	6	13528	5.62612	1	0.283704	37.4724
GOTERM_BP_FAT	GO:0006188~IMP biosynthetic process	4	0.212089	0.0251448	P22234, P22102, P31939, P30566	1603	6	13528	5.62612	1	0.283704	37.4724
GOTERM_BP_FAT	GO:0000266~mitochondrial fission	4	0.212089	0.0251448	Q07812, O00429, O60313, Q9Y3D6	1603	6	13528	5.62612	1	0.283704	37.4724
GOTERM_BP_FAT	GO:0006614~SRP-dependent cotranslational protein targeting to membrane	4	0.212089	0.0251448	O76094, P49458, P61011, P37108	1603	6	13528	5.62612	1	0.283704	37.4724
GOTERM_BP_FAT	GO:0000738~DNA catabolic process, exonucleolytic	4	0.212089	0.0251448	Q9H0D6, P61088, Q8IY92, Q15819	1603	6	13528	5.62612	1	0.283704	37.4724
GOTERM_BP_FAT	GO:0006448~regulation of translational elongation	4	0.212089	0.0251448	P49458, P37108, P46782, P63241	1603	6	13528	5.62612	1	0.283704	37.4724
GOTERM_BP_FAT	GO:0045039~protein import into mitochondrial inner membrane	4	0.212089	0.0251448	P62072, Q9Y5J6, Q9Y5J7, Q9Y5L4	1603	6	13528	5.62612	1	0.283704	37.4724
GOTERM_BP_FAT	GO:0016265~death	104	5.51432	0.0254649	Q9NR09, O60502, P98088, Q9Y3E5, Q12904, O00291, P23396, P59046, Q13155, Q9BZZ5, P41250, Q8WYA6, P54577, Q9UKV3, O60216, P62258, Q07812, O95881, Q07890, O60313, P55957, Q13148, Q9H832, Q14160, P11387, Q9H0F6, Q8N163, O60936, P00492, O95817, P68032, P09382, P15170, P55072, Q99700, Q15276, P19525, P05787, P12236, Q13501, Q13630, P52756, O14737, P06396, P14618, P01111, Q5J8M3, P42224, P55060, O15169,…	1603	724	13528	1.21226	1	0.285934	37.8499
GOTERM_BP_FAT	GO:0006402~mRNA catabolic process	11	0.583245	0.0259659	Q15287, P60228, Q9BRP8, P08107, P13489, Q9Y5S9, Q14103, P38919, P61326, P15170, Q92900	1603	43	13528	2.15886	1	0.289859	38.4363
GOTERM_BP_FAT	GO:0010324~membrane invagination	37	1.96182	0.027239	Q9UM54, Q13596, Q9ULV4, O00291, P42262, Q9H4M9, Q13492, O75146, O60493, P50897, P22392, O94973, P18428, Q15075, O43747, Q9UJU6, O15126, Q9Y6I3, P31146, Q9H5N1, Q01518, P02786, Q15276, P50570, Q14677, Q96ED9, Q13367, P51149, Q9UBC2, P15531, O60749, P63000, P06576, P20339, Q9NR12, O95782, O60784, P01111	1603	220	13528	1.41932	1	0.300967	39.9033
GOTERM_BP_FAT	GO:0006897~endocytosis	37	1.96182	0.027239	Q9UM54, Q13596, Q9ULV4, O00291, P42262, Q9H4M9, Q13492, O75146, O60493, P50897, P22392, O94973, P18428, Q15075, O43747, Q9UJU6, O15126, Q9Y6I3, P31146, Q9H5N1, Q01518, P02786, Q15276, P50570, Q14677, Q96ED9, Q13367, P51149, Q9UBC2, P15531, O60749, P63000, P06576, P20339, Q9NR12, O95782, O60784, P01111	1603	220	13528	1.41932	1	0.300967	39.9033
GOTERM_BP_FAT	GO:0030262~apoptotic nuclear changes	8	0.424178	0.0278633	O95831, P50897, Q9UKV3, Q07812, Q9P0J0, P00441, O95881, Q9H0F6	1603	26	13528	2.59667	1	0.305879	40.6105
GOTERM_BP_FAT	GO:0000209~protein polyubiquitination	8	0.424178	0.0278633	Q14139, Q5VTR2, Q9UMS4, Q7Z6Z7, Q13404, P51668, Q15819, Q9UNE7	1603	26	13528	2.59667	1	0.305879	40.6105
GOTERM_BP_FAT	GO:0008219~cell death	103	5.46129	0.0284382	Q9NR09, O60502, P98088, Q9Y3E5, Q12904, O00291, P23396, P59046, Q13155, Q9BZZ5, P41250, Q8WYA6, P54577, Q9UKV3, O60216, P62258, Q07812, O95881, Q07890, O60313, P55957, Q13148, Q9H832, Q14160, P11387, Q9H0F6, Q8N163, O60936, P00492, O95817, P68032, P09382, P15170, P55072, Q99700, Q15276, P19525, P05787, P12236, Q13501, Q13630, P52756, O14737, P06396, P14618, P01111, Q5J8M3, P42224, P55060, O15169,…	1603	719	13528	1.20895	1	0.310274	41.2547
GOTERM_BP_FAT	GO:0008283~cell proliferation	66	3.49947	0.0288547	P61201, P55060, P15104, P31947, P12268, Q16576, P14174, Q93034, Q15819, P49321, Q9H3N1, Q9UQ80, Q9Y3A5, P50548, P32119, Q9Y266, Q06830, Q9UQ88, Q13561, P30533, P08779, O60341, Q9UKY7, P63000, P40818, P35580, O00764, P55290, P23919, P10809, Q07812, P10599, Q13418, Q16881, Q8N201, Q12959, Q9BRX2, Q07666, Q14160, P49768, P61024, Q9UMS4, Q02750, P50750, O60566, P04899, P40222, O60832, P00492, P51858,…	1603	436	13528	1.27749	1	0.31318	41.7174
GOTERM_BP_FAT	GO:0010038~response to metal ion	24	1.27253	0.0288717	P27105, Q14573, P04114, P02786, P00441, Q9NNW7, P60709, P30086, O75340, P42262, Q92820, O60888, O94979, P62158, P04155, P48637, P80404, Q96FQ6, P06396, P50995, P30049, Q92597, Q9UBV8, P00918, Q9UJS0	1603	129	13528	1.57008	1	0.312446	41.7361
GOTERM_BP_FAT	GO:0052548~regulation of endopeptidase activity	17	0.901379	0.0295485	P59046, P42224, P31947, O00291, O43504, Q9ULZ3, P61604, P16455, P10809, Q07812, Q15392, Q9NR28, P11021, P15170, P23396, P55072, Q8N201	1603	82	13528	1.74959	1	0.317652	42.4803
GOTERM_BP_FAT	GO:0048285~organelle fission	38	2.01485	0.0303212	P07437, Q02750, Q9C099, P06493, Q9Y5K6, O60566, P41208, P25054, O00429, P62826, Q15050, Q9P258, Q9UQE7, Q9Y265, Q14980, Q9Y266, P63279, Q13509, Q9UQ88, O43684, Q13561, Q29RF7, P18754, Q15019, Q14008, P53041, Q07812, O60216, O00762, O95347, Q14203, Q15691, Q9BW19, O60313, Q13148, Q9H4H8, Q16181, Q9Y3D6	1603	229	13528	1.40039	1	0.323638	43.3189
GOTERM_BP_FAT	GO:0006378~mRNA polyadenylation	5	0.265111	0.032595	P11940, Q12849, Q10570, Q12996, Q05048	1603	11	13528	3.83599	1	0.342566	45.7202
GOTERM_BP_FAT	GO:0070584~mitochondrion morphogenesis	5	0.265111	0.032595	Q04837, Q07812, O00429, O60313, Q9Y3D6	1603	11	13528	3.83599	1	0.342566	45.7202
GOTERM_BP_FAT	GO:0031663~lipopolysaccharide-mediated signaling pathway	5	0.265111	0.032595	P42224, P18428, P28482, Q16539, Q14653	1603	11	13528	3.83599	1	0.342566	45.7202
GOTERM_BP_FAT	GO:0030032~lamellipodium assembly	6	0.318134	0.0330081	P18206, P55290, P47756, Q7L576, P53365, P63000	1603	16	13528	3.16469	1	0.345168	46.146
GOTERM_BP_FAT	GO:0043524~negative regulation of neuron apoptosis	12	0.636267	0.0338227	P50897, Q07812, P49588, P49768, P00441, Q9H2P0, P30048, P61586, Q13418, Q96JP5, P01111, O76024	1603	51	13528	1.98569	1	0.351141	46.9763
GOTERM_BP_FAT	GO:0009262~deoxyribonucleotide metabolic process	8	0.424178	0.0338895	P23921, O60502, P23919, P29372, P55263, Q7LG56, O43598, P31350	1603	27	13528	2.5005	1	0.350758	47.0439
GOTERM_BP_FAT	GO:0006284~base-excision repair	8	0.424178	0.0338895	P27695, P28340, P26583, P29372, P09429, Q96LA8, P09874, P12004	1603	27	13528	2.5005	1	0.350758	47.0439
GOTERM_BP_FAT	GO:0046700~heterocycle catabolic process	16	0.848356	0.0348277	Q02252, P36776, P62491, P53004, Q9NTK5, P11586, P06576, P48047, P29372, P30049, Q16719, P25705, P53396, P30038, P30519, Q9UKK9	1603	77	13528	1.7536	1	0.357657	47.9841
GOTERM_BP_FAT	GO:0006195~purine nucleotide catabolic process	9	0.4772	0.035164	P06576, P48047, P29372, P30049, P53396, P25705, P36776, P62491, Q9NTK5	1603	33	13528	2.30159	1	0.359489	48.3173
GOTERM_BP_FAT	GO:0070647~protein modification by small protein conjugation or removal	28	1.48462	0.0361751	Q16531, Q8WW12, Q9UPN9, Q92905, Q9UMS4, Q86VP6, Q15819, O00487, Q6P1J9, P61081, Q14139, P61956, Q13404, P15170, P55072, Q15843, P68036, Q5VTR2, P61088, O00507, Q7Z6Z7, Q9UBE0, Q93009, O00762, Q9NPA8, P51668, Q9UNE7	1603	160	13528	1.47686	1	0.366825	49.3068
GOTERM_BP_FAT	GO:0006281~DNA repair	45	2.386	0.0370837	Q16531, P49959, P34931, P12956, P00441, Q9UMS4, P35244, Q9Y230, P09874, P23246, P78527, Q9NZ71, Q8IY92, P20585, Q15819, Q96PK6, Q15233, Q9BWF3, P28340, P29372, Q13619, Q9UQE7, P55072, Q92900, P12004, P27694, P27695, Q9UHC1, Q92878, P46100, P61088, P13010, Q9H2G2, Q96LA8, P39748, P15927, P54727, P16455, O60216, P54725, P26583, P40938, Q9P287, Q7LG56, P09429	1603	284	13528	1.33719	1	0.373214	50.1808
GOTERM_BP_FAT	GO:0018401~peptidyl-proline hydroxylation to 4-hydroxy-L-proline	3	0.159067	0.0387316	O15460, P13674, P07237	1603	3	13528	8.43918	1	0.385353	51.7296
GOTERM_BP_FAT	GO:0042257~ribosomal subunit assembly	3	0.159067	0.0387316	P62841, P83731, P62263	1603	3	13528	8.43918	1	0.385353	51.7296
GOTERM_BP_FAT	GO:0035308~negative regulation of protein amino acid dephosphorylation	3	0.159067	0.0387316	P62258, Q15257, P31946	1603	3	13528	8.43918	1	0.385353	51.7296
GOTERM_BP_FAT	GO:0033240~positive regulation of cellular amine metabolic process	3	0.159067	0.0387316	P27105, P00492, P30086, P21964	1603	3	13528	8.43918	1	0.385353	51.7296
GOTERM_BP_FAT	GO:0019471~4-hydroxyproline metabolic process	3	0.159067	0.0387316	O15460, P13674, P07237	1603	3	13528	8.43918	1	0.385353	51.7296
GOTERM_BP_FAT	GO:0035305~negative regulation of dephosphorylation	3	0.159067	0.0387316	P62258, Q15257, P31946	1603	3	13528	8.43918	1	0.385353	51.7296
GOTERM_BP_FAT	GO:0006106~fumarate metabolic process	3	0.159067	0.0387316	P17174, P07954, P00505	1603	3	13528	8.43918	1	0.385353	51.7296
GOTERM_BP_FAT	GO:0043243~positive regulation of protein complex disassembly	4	0.212089	0.0401784	O60502, P23528, P63241, P60981	1603	7	13528	4.82239	1	0.395648	53.0518
GOTERM_BP_FAT	GO:0051131~chaperone-mediated protein complex assembly	4	0.212089	0.0401784	P34932, P07900, P10809, O15212	1603	7	13528	4.82239	1	0.395648	53.0518
GOTERM_BP_FAT	GO:0009133~nucleoside diphosphate biosynthetic process	4	0.212089	0.0401784	P06576, P23919, P30049, P25705	1603	7	13528	4.82239	1	0.395648	53.0518
GOTERM_BP_FAT	GO:0042921~glucocorticoid receptor signaling pathway	4	0.212089	0.0401784	Q96PK6, Q9BWF3, P27797, Q04917, O14497	1603	7	13528	4.82239	1	0.395648	53.0518
GOTERM_BP_FAT	GO:0008203~cholesterol metabolic process	18	0.954401	0.0407778	Q01581, Q13131, P62633, P04114, P42765, P04040, P22570, Q00341, Q9NWW5, P14324, Q15738, Q15126, Q13907, Q15392, P11413, P53602, P48449, P00387	1603	92	13528	1.65114	1	0.399257	53.5894
GOTERM_BP_FAT	GO:0022403~cell cycle phase	62	3.28738	0.0408924	Q12906, P07437, P49959, Q08209, Q9C099, P41208, Q93034, P25054, P62826, Q13619, Q9UQE7, Q9Y265, O14519, Q9Y266, Q9UQ88, P05556, P62140, Q92878, Q13561, P50570, Q15019, P23258, P35579, P53041, O60216, P16949, Q969Z0, O00762, Q13148, Q16181, Q07666, O75376, Q02750, P06493, P43487, Q9Y5K6, O60566, P28340, P52292, P32322, Q15050, Q9P258, Q16890, P15170, Q14980, P63279, P27694, Q13509, O43684, Q9UHC1,…	1603	414	13528	1.26384	1	0.399129	53.6916
GOTERM_BP_FAT	GO:0006767~water-soluble vitamin metabolic process	10	0.530223	0.0409736	P43490, O00764, P49189, P78417, Q16719, P34896, P14550, Q9NVS9, Q9BU02, Q96RQ3	1603	40	13528	2.10979	1	0.398747	53.7638
GOTERM_BP_FAT	GO:0007033~vacuole organization	10	0.530223	0.0409736	Q9NZZ3, P50897, O14773, P10253, P49768, P04062, P07339, Q96ED9, P07686, Q9NWW5	1603	40	13528	2.10979	1	0.398747	53.7638
GOTERM_BP_FAT	GO:0034976~response to endoplasmic reticulum stress	9	0.4772	0.0413789	O95292, P49841, Q96HE7, P49588, Q96A33, P19525, P11021, P55072, O76024	1603	34	13528	2.2339	1	0.400828	54.1228
GOTERM_BP_FAT	GO:0043200~response to amino acid stimulus	6	0.318134	0.0423321	P08243, P23443, P49588, Q04206, P42345, P23528	1603	17	13528	2.97853	1	0.407	54.9566
GOTERM_BP_FAT	GO:0006297~nucleotide-excision repair, DNA gap filling	6	0.318134	0.0423321	P27694, P28340, P40938, P35244, P12004, P15927	1603	17	13528	2.97853	1	0.407	54.9566
GOTERM_BP_FAT	GO:0000059~protein import into nucleus, docking	6	0.318134	0.0423321	O95373, Q14974, P55060, O14980, Q8TEX9, O00410	1603	17	13528	2.97853	1	0.407	54.9566
GOTERM_BP_FAT	GO:0006325~chromatin organization	57	3.02227	0.044424	O60814, Q96KK5, Q13185, Q9Y230, Q7LBC6, Q16576, Q12830, P51532, P49321, Q96PK6, P10412, Q8TD26, P0C0S5, Q09028, Q9BWF3, Q92922, Q8N8U2, Q9Y265, Q9P2D1, Q01105, Q5VTR2, Q96LA8, Q8TEK3, O95983, O60341, Q92522, P06748, P55209, Q99733, P16401, Q9H0U9, Q9NPA8, O14497, Q9BW71, P26358, Q68CP9, O75376, O14929, Q8IUE6, Q13547, Q6P1J9, O00267, P35232, P83916, P45973, P49736, Q3L8U1, Q86X55, P62805, Q8TAQ2,…	1603	378	13528	1.27257	1	0.421435	56.7367
GOTERM_BP_FAT	GO:0034728~nucleosome organization	18	0.954401	0.0446106	O60814, Q01105, Q96KK5, Q8IUE6, P06748, Q92522, P49321, P10412, P0C0S5, Q99733, P55209, P26583, Q9H0U9, P16401, P49736, Q5SSJ5, O14497, P62805	1603	93	13528	1.63339	1	0.421769	56.8922
GOTERM_BP_FAT	GO:0006405~RNA export from nucleus	10	0.530223	0.0471919	Q86V81, O00148, O75494, P78406, P57740, P62826, Q92900, P09651, P63241, P06748	1603	41	13528	2.05834	1	0.4392	58.9899
GOTERM_BP_FAT	GO:0016125~sterol metabolic process	19	1.00742	0.0491815	Q01581, Q13131, P62633, P04114, P42765, P04040, P22570, Q9NWW5, Q00341, P14324, Q9UHQ9, Q15738, Q15126, Q13907, Q15392, P11413, P53602, P48449, P00387	1603	101	13528	1.58757	1	0.451993	60.5405
GOTERM_BP_FAT	GO:0006887~exocytosis	21	1.11347	0.0495677	Q12846, O00186, Q96A65, P49768, Q15836, P49755, Q6P1M3, Q9HCH5, P61006, Q9Y6D6, P41250, Q9H267, Q12765, P40222, P35580, O15498, Q9NRW7, Q8WVM8, Q9NUP9, O15126, P63104	1603	115	13528	1.54107	1	0.453585	60.835
GOTERM_BP_FAT	GO:0000087~M phase of mitotic cell cycle	36	1.9088	0.0521838	P07437, Q02750, Q9C099, P06493, Q9Y5K6, O60566, P41208, P25054, P32322, P62826, Q15050, Q9P258, Q9UQE7, Q9Y265, Q14980, Q9Y266, P63279, Q13509, Q9UQ88, O43684, Q13561, Q29RF7, P18754, Q15019, P83731, Q14008, P53041, O60216, O00762, O95347, Q14203, Q15691, Q9BW19, Q13148, Q9H4H8, Q16181	1603	224	13528	1.3563	1	0.470125	62.7757
GOTERM_BP_FAT	GO:0000279~M phase	50	2.65111	0.0530028	Q12906, P07437, P49959, O75376, Q02750, Q9C099, P06493, P43487, Q9Y5K6, O60566, P41208, P25054, P52292, P32322, P62826, Q15050, Q9P258, Q9UQE7, Q9Y265, P63279, Q14980, Q9Y266, P27694, Q13509, Q9UQ88, O43684, Q9UHC1, Q92878, Q13561, P18754, Q29RF7, P83731, P23258, Q15019, Q14008, P35579, P53041, Q14204, O60216, P16949, Q14203, O95347, O00762, Q15691, P46013, Q9BW19, Q13148, Q9H4H8, Q5VUA4, Q16181	1603	329	13528	1.28255	1	0.474449	63.3643
GOTERM_BP_FAT	GO:0007043~cell-cell junction assembly	6	0.318134	0.0530838	P18206, Q9Y490, P25054, P35221, O43815, Q9BYG5	1603	18	13528	2.81306	1	0.473909	63.422
GOTERM_BP_FAT	GO:0009168~purine ribonucleoside monophosphate biosynthetic process	6	0.318134	0.0530838	P22234, P22102, P12268, P49915, P31939, P30566	1603	18	13528	2.81306	1	0.473909	63.422
GOTERM_BP_FAT	GO:0009127~purine nucleoside monophosphate biosynthetic process	6	0.318134	0.0530838	P22234, P22102, P12268, P49915, P31939, P30566	1603	18	13528	2.81306	1	0.473909	63.422
GOTERM_BP_FAT	GO:0006289~nucleotide-excision repair	12	0.636267	0.0550538	P54727, P27694, Q16531, P28340, P54725, P40938, P35244, Q9H2G2, P12004, P15927, Q8IY92	1603	55	13528	1.84127	1	0.485573	64.8
GOTERM_BP_FAT	GO:0000302~response to reactive oxygen species	15	0.795334	0.0553847	Q15262, P42224, P62714, P00441, Q9NNW7, P04040, P30041, P09493, P30044, P49023, P30048, Q04206, P32119, Q06830, Q99497	1603	75	13528	1.68784	1	0.486604	65.0266
GOTERM_BP_FAT	GO:0000184~nuclear-transcribed mRNA catabolic process, nonsense-mediated decay	8	0.424178	0.0569173	Q15287, P60228, Q9BRP8, Q9Y5S9, P38919, P61326, P15170, Q92900	1603	30	13528	2.25045	1	0.495183	66.0582
GOTERM_BP_FAT	GO:0006302~double-strand break repair	13	0.68929	0.0576034	P27694, P49959, Q92878, P12956, P00441, P13010, P61088, P39748, Q8IY92, P78527, Q15819, O60216, P55072	1603	62	13528	1.7695	1	0.498366	66.5106
GOTERM_BP_FAT	GO:0006323~DNA packaging	21	1.11347	0.0576517	O60814, Q01105, P41227, Q96KK5, O14929, Q8IUE6, P06748, Q92522, P10412, O95831, P0C0S5, Q9UKV3, Q99733, P55209, O95347, O95881, P26583, Q9H0U9, P16401, P49736, Q5SSJ5, P62805	1603	117	13528	1.51472	1	0.497586	66.5422
GOTERM_BP_FAT	GO:0007016~cytoskeletal anchoring at plasma membrane	4	0.212089	0.0587365	P15311, Q12955, Q9Y490, O75369	1603	8	13528	4.21959	1	0.503168	67.2454
GOTERM_BP_FAT	GO:0001919~regulation of receptor recycling	4	0.212089	0.0587365	Q9NZZ3, P42892, Q14160, P42262	1603	8	13528	4.21959	1	0.503168	67.2454
GOTERM_BP_FAT	GO:0046605~regulation of centrosome cycle	4	0.212089	0.0587365	Q9Y6G9, O14980, P43487, P06748	1603	8	13528	4.21959	1	0.503168	67.2454
GOTERM_BP_FAT	GO:0006266~DNA ligation	4	0.212089	0.0587365	P16455, P12956, P26583, P09429	1603	8	13528	4.21959	1	0.503168	67.2454
GOTERM_BP_FAT	GO:0006563~L-serine metabolic process	4	0.212089	0.0587365	P35520, P34896, P34897, O43175	1603	8	13528	4.21959	1	0.503168	67.2454
GOTERM_BP_FAT	GO:0030069~lysogeny	4	0.212089	0.0587365	P62937, P12956, O75531, P13010	1603	8	13528	4.21959	1	0.503168	67.2454
GOTERM_BP_FAT	GO:0031958~corticosteroid receptor signaling pathway	4	0.212089	0.0587365	Q96PK6, Q9BWF3, P27797, Q04917, O14497	1603	8	13528	4.21959	1	0.503168	67.2454
GOTERM_BP_FAT	GO:0019047~provirus integration	4	0.212089	0.0587365	P62937, P12956, O75531, P13010	1603	8	13528	4.21959	1	0.503168	67.2454
GOTERM_BP_FAT	GO:0032446~protein modification by small protein conjugation	23	1.21951	0.0609856	Q15843, Q16531, P68036, Q8WW12, Q9UPN9, Q5VTR2, Q9UMS4, P61088, Q7Z6Z7, Q9UBE0, Q86VP6, Q15819, Q6P1J9, P61081, O00762, Q14139, P61956, Q13404, P15170, P55072, P51668, Q9UNE7	1603	132	13528	1.47046	1	0.515626	68.6587
GOTERM_BP_FAT	GO:0006112~energy reserve metabolic process	10	0.530223	0.0614272	Q06210, P63092, P62140, P49841, P10253, Q04446, P11216, P46019, P13807, P62136	1603	43	13528	1.9626	1	0.517156	68.9294
GOTERM_BP_FAT	GO:0006338~chromatin remodeling	12	0.636267	0.0614962	P49321, Q13547, Q8TD26, O00267, Q09028, Q8TAQ2, Q13185, Q92922, O96019, Q12830, O14497, P51532	1603	56	13528	1.80839	1	0.516481	68.9715
GOTERM_BP_FAT	GO:0012501~programmed cell death	86	4.55992	0.0618488	Q9NR09, P42224, P98088, Q9Y3E5, P55060, Q12904, O15169, P05783, P31947, O00291, Q9ULZ3, P31946, P21796, O95831, P61604, P51572, P23396, P63098, Q9UQ88, P59046, Q9P0J0, Q13155, Q9BZZ5, Q8WUM4, Q9H2G2, Q96KA5, Q8WYA6, P54577, P63000, P09972, O00115, Q9UKV3, O60216, Q07812, P10809, P62258, Q15392, O95881, Q969Z0, P28331, Q9BUP3, Q07890, O60313, Q9P289, P55957, Q9H832, Q9BTC0, Q14160, P49768, Q9BUL8,…	1603	611	13528	1.18784	1	0.517476	69.1858
GOTERM_BP_FAT	GO:0008154~actin polymerization or depolymerization	6	0.318134	0.0652733	Q9UI08, P06396, Q13177, P60981, O00401, P63000	1603	19	13528	2.665	1	0.53611	71.195
GOTERM_BP_FAT	GO:0019400~alditol metabolic process	7	0.371156	0.0670793	Q8N335, Q7L5L3, Q3LXA3, P17174, P43304, Q00796, P51570	1603	25	13528	2.36297	1	0.545113	72.2041
GOTERM_BP_FAT	GO:0043331~response to dsRNA	7	0.371156	0.0670793	P42224, Q9BXP5, P28482, Q9UKV8, P98179, Q9UPY3, Q14653	1603	25	13528	2.36297	1	0.545113	72.2041
GOTERM_BP_FAT	GO:0006334~nucleosome assembly	16	0.848356	0.0672667	O60814, Q01105, Q96KK5, Q8IUE6, P06748, Q92522, P10412, P0C0S5, Q99733, P55209, P26583, P16401, Q9H0U9, P49736, Q5SSJ5, P62805	1603	84	13528	1.60746	1	0.545058	72.3068
GOTERM_BP_FAT	GO:0051235~maintenance of location	13	0.68929	0.0704733	P30101, P15311, Q12955, Q9Y490, P63313, P14625, P10253, P62328, P27797, P21333, P31946, O75369, Q9UN86	1603	64	13528	1.71421	1	0.56134	74.0107
GOTERM_BP_FAT	GO:0009448~gamma-aminobutyric acid metabolic process	3	0.159067	0.0714195	P80404, P51649, O43175	1603	4	13528	6.32938	1	0.565252	74.4941
GOTERM_BP_FAT	GO:0043174~nucleoside salvage	3	0.159067	0.0714195	P00492, P07741, P55263	1603	4	13528	6.32938	1	0.565252	74.4941
GOTERM_BP_FAT	GO:0009186~deoxyribonucleoside diphosphate metabolic process	3	0.159067	0.0714195	P23919, Q7LG56, P31350	1603	4	13528	6.32938	1	0.565252	74.4941
GOTERM_BP_FAT	GO:0006551~leucine metabolic process	3	0.159067	0.0714195	Q9HCC0, O15382, Q96RQ3	1603	4	13528	6.32938	1	0.565252	74.4941
GOTERM_BP_FAT	GO:0018206~peptidyl-methionine modification	3	0.159067	0.0714195	P53582, P50579, Q96MW5	1603	4	13528	6.32938	1	0.565252	74.4941
GOTERM_BP_FAT	GO:0006166~purine ribonucleoside salvage	3	0.159067	0.0714195	P00492, P07741, P55263	1603	4	13528	6.32938	1	0.565252	74.4941
GOTERM_BP_FAT	GO:0000729~DNA double-strand break processing	3	0.159067	0.0714195	P61088, Q8IY92, Q15819	1603	4	13528	6.32938	1	0.565252	74.4941
GOTERM_BP_FAT	GO:0007097~nuclear migration	3	0.159067	0.0714195	P35580, P60953, Q9Y266	1603	4	13528	6.32938	1	0.565252	74.4941
GOTERM_BP_FAT	GO:0006422~aspartyl-tRNA aminoacylation	3	0.159067	0.0714195	O43776, P14868, Q6PI48	1603	4	13528	6.32938	1	0.565252	74.4941
GOTERM_BP_FAT	GO:0018208~peptidyl-proline modification	3	0.159067	0.0714195	O15460, P13674, P07237	1603	4	13528	6.32938	1	0.565252	74.4941
GOTERM_BP_FAT	GO:0009166~nucleotide catabolic process	11	0.583245	0.0732064	P06576, P48047, P29372, P30049, P53396, P25705, P36776, O43598, P62491, Q9NTK5, Q9UKK9	1603	51	13528	1.82021	1	0.573468	75.3841
GOTERM_BP_FAT	GO:0000726~non-recombinational repair	5	0.265111	0.0742551	P49959, P12956, P13010, P78527, Q8IY92	1603	14	13528	3.01399	1	0.577751	75.8927
GOTERM_BP_FAT	GO:0043631~RNA polyadenylation	5	0.265111	0.0742551	P11940, Q12849, Q10570, Q12996, Q05048	1603	14	13528	3.01399	1	0.577751	75.8927
GOTERM_BP_FAT	GO:0030865~cortical cytoskeleton organization	5	0.265111	0.0742551	Q9H4G0, Q9Y490, P27797, Q14847, Q12959	1603	14	13528	3.01399	1	0.577751	75.8927
GOTERM_BP_FAT	GO:0016310~phosphorylation	109	5.77943	0.0756943	Q9UHD2, Q01082, Q96KG9, Q99986, O00483, P23528, P38606, P18859, P36507, O14519, P22695, Q9UJU6, P19404, Q8IZP0, O00217, Q92734, Q8TBA6, P00558, Q16539, Q16851, P11387, Q7Z3U7, Q02750, O60271, Q12792, P09622, P41743, P22392, Q06124, P28482, P30049, P53602, P42345, P00403, Q16795, Q13131, Q99996, O75489, P14927, P19525, P27361, Q9P035, P06576, Q15126, P31930, Q16718, Q16512, P05198, O75306, P42224,…	1603	800	13528	1.14984	1	0.583934	76.5744
GOTERM_BP_FAT	GO:0034655~nucleobase, nucleoside, nucleotide and nucleic acid catabolic process	12	0.636267	0.0758104	P06576, P48047, P29372, P30049, P53396, P25705, Q02252, P36776, O43598, P62491, Q9NTK5, Q9UKK9	1603	58	13528	1.74604	1	0.583426	76.6286
GOTERM_BP_FAT	GO:0034656~nucleobase, nucleoside and nucleotide catabolic process	12	0.636267	0.0758104	P06576, P48047, P29372, P30049, P53396, P25705, Q02252, P36776, O43598, P62491, Q9NTK5, Q9UKK9	1603	58	13528	1.74604	1	0.583426	76.6286
GOTERM_BP_FAT	GO:0009065~glutamine family amino acid catabolic process	6	0.318134	0.0788881	O94760, P00367, P17174, P30038, P00505, P04424	1603	20	13528	2.53175	1	0.597486	78.0228
GOTERM_BP_FAT	GO:0045047~protein targeting to ER	4	0.212089	0.0805542	O76094, P49458, P61011, P37108	1603	9	13528	3.75075	1	0.604385	78.7443
GOTERM_BP_FAT	GO:0006105~succinate metabolic process	4	0.212089	0.0805542	P31040, P51649, P21912, P53597	1603	9	13528	3.75075	1	0.604385	78.7443
GOTERM_BP_FAT	GO:0006997~nucleus organization	11	0.583245	0.0814758	O95831, P02545, P50897, Q9UKV3, Q8NF91, Q07812, Q9P0J0, P00441, O95881, Q9H0F6, Q14980	1603	52	13528	1.78521	1	0.607654	79.1337
GOTERM_BP_FAT	GO:0006479~protein amino acid methylation	9	0.4772	0.0830673	P22061, Q9UIC8, Q5VTR2, P62495, P20340, Q96LA8, Q99873, P15170, Q86X55	1603	39	13528	1.9475	1	0.613988	79.7904
GOTERM_BP_FAT	GO:0008213~protein amino acid alkylation	9	0.4772	0.0830673	P22061, Q9UIC8, Q5VTR2, P62495, P20340, Q96LA8, Q99873, P15170, Q86X55	1603	39	13528	1.9475	1	0.613988	79.7904
GOTERM_BP_FAT	GO:0006796~phosphate metabolic process	130	6.8929	0.0847595	Q01082, Q9UHD2, Q9NTJ5, Q96KG9, Q99986, Q3ZCQ8, O00483, P23528, P38606, P18859, Q9BU02, P36507, O14519, P22695, Q9UJU6, P19404, Q8IZP0, O00217, Q92734, P53041, Q8TBA6, P00558, Q16539, Q16851, Q9H2U2, Q15262, P11387, Q7Z3U7, O60271, Q02750, P09622, Q12792, P41743, P22392, Q06124, P30049, P53602, P28482, P00403, P42345, Q16795, Q13131, Q99996, O75489, P14927, P19525, P27361, Q9P035, P18031, P06576,…	1603	973	13528	1.12754	1	0.620653	80.4672
GOTERM_BP_FAT	GO:0006793~phosphorus metabolic process	130	6.8929	0.0847595	Q01082, Q9UHD2, Q9NTJ5, Q96KG9, Q99986, Q3ZCQ8, O00483, P23528, P38606, P18859, Q9BU02, P36507, O14519, P22695, Q9UJU6, P19404, Q8IZP0, O00217, Q92734, P53041, Q8TBA6, P00558, Q16539, Q16851, Q9H2U2, Q15262, P11387, Q7Z3U7, O60271, Q02750, P09622, Q12792, P41743, P22392, Q06124, P30049, P53602, P28482, P00403, P42345, Q16795, Q13131, Q99996, O75489, P14927, P19525, P27361, Q9P035, P18031, P06576,…	1603	973	13528	1.12754	1	0.620653	80.4672
GOTERM_BP_FAT	GO:0031497~chromatin assembly	16	0.848356	0.0858992	O60814, Q01105, Q96KK5, Q8IUE6, P06748, Q92522, P10412, P0C0S5, Q99733, P55209, P26583, P16401, Q9H0U9, P49736, Q5SSJ5, P62805	1603	87	13528	1.55203	1	0.62471	80.9108
GOTERM_BP_FAT	GO:0051301~cell division	44	2.33298	0.0867363	P60953, Q9UHD8, Q9BRX2, P36405, P11387, Q9NVA2, P61024, Q5T9A4, Q9C099, P06493, Q9Y5K6, P23528, O60566, P41208, P62136, P50995, P25054, P62826, Q9P258, Q9UQE7, Q9Y265, Q9Y266, P63279, Q9UQ88, P62140, Q8WUM4, Q6P1M3, Q29RF7, P18754, Q15019, Q14008, P35579, Q9UN37, P60981, Q9BYG5, P33992, P35580, O60216, O00762, O95347, Q15691, Q9BW19, Q9H4H8, Q16181	1603	295	13528	1.25872	1	0.627366	81.2305
GOTERM_BP_FAT	GO:0044264~cellular polysaccharide metabolic process	11	0.583245	0.0902946	Q9NR45, P62140, Q9NZL9, P49841, P10253, Q04446, P11216, P46019, Q8NFW8, P13807, P62136	1603	53	13528	1.75153	1	0.641789	82.5341
GOTERM_BP_FAT	GO:0000280~nuclear division	34	1.80276	0.0904489	P07437, Q02750, Q9C099, P06493, Q9Y5K6, O60566, P41208, P25054, P62826, Q9P258, Q15050, Q9UQE7, Q9Y265, Q14980, Q9Y266, P63279, Q13509, Q9UQ88, O43684, Q13561, Q29RF7, P18754, Q15019, Q14008, P53041, O60216, O00762, O95347, Q14203, Q15691, Q9BW19, Q13148, Q9H4H8, Q16181	1603	220	13528	1.30424	1	0.641377	82.5887
GOTERM_BP_FAT	GO:0007067~mitosis	34	1.80276	0.0904489	P07437, Q02750, Q9C099, P06493, Q9Y5K6, O60566, P41208, P25054, P62826, Q9P258, Q15050, Q9UQE7, Q9Y265, Q14980, Q9Y266, P63279, Q13509, Q9UQ88, O43684, Q13561, Q29RF7, P18754, Q15019, Q14008, P53041, O60216, O00762, O95347, Q14203, Q15691, Q9BW19, Q13148, Q9H4H8, Q16181	1603	220	13528	1.30424	1	0.641377	82.5887
GOTERM_BP_FAT	GO:0010466~negative regulation of peptidase activity	6	0.318134	0.0938945	P04080, Q15392, P31947, O43504, P11021, Q8N201	1603	21	13528	2.41119	1	0.654736	83.7655
GOTERM_BP_FAT	GO:0030239~myofibril assembly	6	0.318134	0.0938945	P35580, P09493, Q92786, P05556, P08727, P68032	1603	21	13528	2.41119	1	0.654736	83.7655
GOTERM_BP_FAT	GO:0048284~organelle fusion	6	0.318134	0.0938945	P31146, O60763, Q07812, P61006, Q15075, O60313	1603	21	13528	2.41119	1	0.654736	83.7655
GOTERM_BP_FAT	GO:0001701~in utero embryonic development	28	1.48462	0.0950627	P43686, P04114, P16989, Q9UMS4, P51532, P49321, Q9UNS2, P17980, Q9NVF9, Q9Y3A5, Q9P2D1, P27694, P19484, Q9NR56, P05556, P20290, P30419, Q9BYC5, O95983, Q99873, O60341, P35579, P35580, Q14344, P09493, Q9GZT9, P67809, Q8N201	1603	176	13528	1.3426	1	0.658445	84.1471
GOTERM_BP_FAT	GO:0006915~apoptosis	83	4.40085	0.095755	Q9NR09, P42224, P98088, Q9Y3E5, P55060, Q12904, O15169, P05783, P31947, O00291, Q9ULZ3, P31946, P21796, O95831, P61604, P51572, P23396, P63098, Q9UQ88, P59046, Q9P0J0, Q13155, Q9BZZ5, Q8WUM4, Q9H2G2, Q96KA5, Q8WYA6, P54577, P63000, P09972, O00115, Q9UKV3, O60216, Q07812, P10809, P62258, Q15392, O95881, Q969Z0, P28331, Q9BUP3, Q07890, O60313, Q9P289, P55957, Q9H832, Q9BTC0, Q14160, P49768, Q9BUL8,…	1603	602	13528	1.16354	1	0.660186	84.3692
GOTERM_BP_FAT	GO:0006919~activation of caspase activity	11	0.583245	0.0996622	P61604, P59046, P42224, Q07812, P10809, O00291, Q9ULZ3, Q9NR28, P15170, P23396, P55072	1603	54	13528	1.71909	1	0.674554	85.5688
GOTERM_BP_FAT	GO:0017148~negative regulation of translation	8	0.424178	0.099769	P60228, P49458, Q9Y2T7, Q9P0J0, P37108, Q9UKV8, P27797, P38919	1603	34	13528	1.98569	1	0.673918	85.6003

## Sheet: Biol_function
Category	Term	Count	%	PValue	Genes	List Total	Pop Hits	Pop Total	Fold Enrichment	Bonferroni	Benjamini	FDR
GOTERM_MF_FAT	GO:0003723~RNA binding	252	13.3616	1.63065e-61	P36578, P62750, O75494, Q3ZCQ8, Q96QC0, P23246, Q15717, P62269, Q8N684, O43390, Q96T37, P47914, Q00839, P62263, P23396, P62851, Q8WWH5, O60506, P26196, Q08J23, P49589, P49588, Q9P2N5, Q04637, P54577, Q92667, Q01844, Q8N1G4, Q9NSD9, Q12996, P49591, Q15459, Q8NC51, P62633, Q9UKV8, O60936, Q92804, P62249, P14625, O95758, P84098, Q6P2Q9, P62244, Q96QR8, Q92900, Q9NVM6, P26368, P51991, P42766, P83731,…	1570	718	12983	2.90236	2.32204e-58	2.32204e-58	2.69234e-58
GOTERM_MF_FAT	GO:0000166~nucleotide binding	464	24.6023	4.72068e-38	P07437, Q92928, P13984, O75494, P07741, Q9P2D7, Q16822, Q00839, Q9P2D1, P59046, Q9NSE4, Q07617, Q16740, P54577, Q562R1, P27144, O95881, P61586, Q9NSD9, Q9Y6G9, P40227, P11766, P13861, Q92804, P20585, Q8TBX8, P41743, P84095, P14625, O95758, P40616, P53602, P55072, Q92900, P51991, P27361, P19367, P52756, P06576, P07814, Q8IVF4, O75874, P55084, P14618, Q01130, P01111, P61204, Q3ZCM7, Q9NNW7, P60709,…	1570	2245	12983	1.70914	6.72224e-35	3.36112e-35	7.79424e-35
GOTERM_MF_FAT	GO:0003735~structural constituent of ribosome	83	4.40085	4.68948e-32	P36578, P61513, P62750, Q07020, P62277, P27635, P62753, P61353, P08865, P62273, P32969, P82675, P62280, Q9BRJ2, P62899, P18621, P62424, P62269, P62857, P61247, P62266, P62829, P52815, P47914, Q9Y399, P61313, P63220, P23396, P62263, P15880, Q02543, P49207, P39019, P62910, P62913, P55795, P61254, P62917, Q9Y3B7, Q02878, P82933, P09001, P39023, P18124, P46776, P46777, P46778, Q9Y2R9, P35268, P46779,…	1570	168	12983	4.08549	6.67781e-29	2.22594e-29	7.74272e-29
GOTERM_MF_FAT	GO:0048037~cofactor binding	82	4.34783	6.32636e-18	P49748, P35520, P04406, P00367, Q8N335, P17174, Q9NNW7, P26440, Q99714, Q02252, P48735, O43175, P16435, Q9H845, P45954, Q16773, O95831, P80404, Q14376, P13804, P15559, P36957, Q13423, P19404, O15269, P40925, O60701, O43837, Q02218, O60341, O00764, Q15392, O95881, P11413, P52209, Q16881, O15270, Q16836, O00154, Q8N6N7, Q16698, Q6P996, Q00796, P00505, P04040, P11766, P09622, P09874, P31040, P30043,…	1570	249	12983	2.72327	9.00873e-15	2.25218e-15	1.04454e-14
GOTERM_MF_FAT	GO:0017076~purine nucleotide binding	346	18.3457	1.8809e-16	P07437, P00367, Q92928, Q96KG9, Q99986, P13984, P07741, Q9Y5Y2, P11142, P61081, P38606, Q9P2D7, P00568, Q9BQE3, Q16822, Q00839, Q9P2D1, P68104, P59046, P26196, P49589, P49588, Q9NSE4, P41252, Q07617, Q16740, P23258, P54577, P41250, Q562R1, P27144, O43776, Q14344, P23921, O60706, P00558, Q8TBA6, O95881, Q9NSD9, P61586, O60313, P49591, P35998, P43686, Q9Y6G9, P40227, Q01813, P13861, P20585, Q8TBX8,…	1570	1918	12983	1.49177	3.16192e-13	6.32827e-14	3.66374e-13
GOTERM_MF_FAT	GO:0051082~unfolded protein binding	49	2.59809	7.88025e-16	O00170, Q15185, P40227, P31689, P27797, O75494, P25685, Q9Y230, O15212, P68371, Q99832, Q9NXW2, P61604, P53621, P07900, P11142, Q9UHV9, P08107, P14625, Q58FF7, P48643, P50990, P50991, P11021, Q9NVM6, O75347, Q16543, Q9Y4W6, P27824, Q9HAV7, P78371, P17987, P49257, Q99471, P30533, O60884, P50454, Q12931, P06748, P38646, P49368, P62937, Q9NYU2, P08238, P23284, P10809, Q99733, P61758, Q9NQP4	1570	115	12983	3.52349	1.10667e-12	1.84408e-13	1.28786e-12
GOTERM_MF_FAT	GO:0005198~structural molecule activity	148	7.8473	9.62141e-16	P07437, Q8N1N4, Q01082, Q8N1A0, P36578, P61513, P98088, P62750, P35527, O00291, P27816, P62753, P27635, P08865, P82675, P53621, P62269, P61247, P62266, Q9BQE3, P62857, P47914, P61313, P63220, P62263, P23396, P14649, P04083, Q9Y490, P49207, P39019, P23258, O15511, Q03252, P09493, P55795, Q15149, P02545, P61254, Q02878, P67936, P82933, P09497, P39023, P09496, P18206, P35606, P30050, P63173, Q9HD33,…	1570	634	12983	1.9304	1.42286e-12	2.03282e-13	1.65423e-12
GOTERM_MF_FAT	GO:0050662~coenzyme binding	64	3.39343	1.03444e-15	P49748, P04406, Q8N335, P00367, Q9NNW7, P26440, Q99714, Q02252, P48735, O43175, P16435, Q9H845, O95831, P45954, Q14376, P13804, P15559, P36957, Q13423, P19404, P40925, O60701, O43837, Q02218, O60341, Q15392, O95881, P11413, P52209, Q16881, Q16836, O00154, Q8N6N7, Q16698, Q00796, P04040, P09622, P11766, P09874, P31040, P30043, Q13363, P32322, Q92947, P35270, Q16795, P51553, P08397, Q9H3P7, P49821,…	1570	181	12983	2.924	1.42286e-12	1.77858e-13	1.65423e-12
GOTERM_MF_FAT	GO:0032553~ribonucleotide binding	328	17.3913	6.28223e-15	P07437, P00367, Q92928, Q96KG9, Q99986, P13984, P07741, Q9Y5Y2, P11142, P61081, P38606, Q9P2D7, P00568, Q9BQE3, Q16822, Q00839, Q9P2D1, P68104, P59046, P26196, P49589, P49588, Q9NSE4, P41252, Q07617, Q16740, P23258, P54577, P41250, Q562R1, P27144, O43776, Q14344, P23921, O60706, P00558, Q8TBA6, Q9NSD9, P61586, O60313, P49591, P35998, P43686, Q9Y6G9, P40227, Q01813, P13861, P20585, Q8TBX8, P10644,…	1570	1836	12983	1.47733	9.01146e-12	1.00131e-12	1.04472e-11
GOTERM_MF_FAT	GO:0032555~purine ribonucleotide binding	328	17.3913	6.28223e-15	P07437, P00367, Q92928, Q96KG9, Q99986, P13984, P07741, Q9Y5Y2, P11142, P61081, P38606, Q9P2D7, P00568, Q9BQE3, Q16822, Q00839, Q9P2D1, P68104, P59046, P26196, P49589, P49588, Q9NSE4, P41252, Q07617, Q16740, P23258, P54577, P41250, Q562R1, P27144, O43776, Q14344, P23921, O60706, P00558, Q8TBA6, Q9NSD9, P61586, O60313, P49591, P35998, P43686, Q9Y6G9, P40227, Q01813, P13861, P20585, Q8TBX8, P10644,…	1570	1836	12983	1.47733	9.01146e-12	1.00131e-12	1.04472e-11
GOTERM_MF_FAT	GO:0008135~translation factor activity, nucleic acid binding	43	2.27996	1.73525e-14	P60228, Q92905, Q9UKV8, P29692, P23588, Q15056, O60739, Q15370, P43897, O00303, P15170, O43583, Q14197, Q05639, P68104, O14602, P49411, Q96RP9, O75822, O75821, Q92616, P62495, Q14152, Q04637, P55884, P60842, Q9Y262, P06730, P26641, Q13347, P13639, O60841, O15372, Q9BY44, O15371, P05198, P24534, Q99613, P78344, P56537, P63241, P41091	1570	98	12983	3.62842	2.46629e-11	2.46625e-12	2.85993e-11
GOTERM_MF_FAT	GO:0030554~adenyl nucleotide binding	284	15.0583	2.73863e-13	P00367, Q96KG9, Q99986, P13984, P07741, Q9Y5Y2, P11142, P61081, P38606, Q9P2D7, P00568, Q00839, Q9P2D1, P59046, P26196, P49589, P49588, Q9NSE4, P41252, Q16740, P54577, P41250, Q562R1, P27144, O43776, P23921, O60706, P00558, Q8TBA6, O95881, Q9NSD9, P49591, P35998, P43686, Q9Y6G9, P40227, Q01813, P13861, P20585, Q8TBX8, P10644, P41743, Q58FF7, P14625, P53602, P11021, Q92900, P55072, Q99996, Q14839,…	1570	1577	12983	1.48923	3.90022e-10	3.54565e-11	4.52216e-10
GOTERM_MF_FAT	GO:0001882~nucleoside binding	289	15.3234	2.87003e-13	P00367, Q96KG9, Q99986, P13984, P07741, Q9Y5Y2, P11142, P61081, P38606, Q9P2D7, P00568, Q00839, Q9P2D1, P59046, P26196, P49589, P49588, Q9NSE4, P41252, Q16740, P54577, P41250, Q562R1, P27144, O43776, P23921, O60706, P00558, Q8TBA6, O95881, Q9NSD9, P49591, P35998, P43686, Q9Y6G9, P40227, Q01813, P13861, P20585, Q8TBX8, P10644, P41743, Q58FF7, P14625, P53602, P11021, Q92900, P55072, Q99996, Q14839,…	1570	1612	12983	1.48255	4.08678e-10	3.40564e-11	4.73854e-10
GOTERM_MF_FAT	GO:0001883~purine nucleoside binding	287	15.2174	3.50767e-13	P00367, Q96KG9, Q99986, P13984, P07741, Q9Y5Y2, P11142, P61081, P38606, Q9P2D7, P00568, Q00839, Q9P2D1, P59046, P26196, P49589, P49588, Q9NSE4, P41252, Q16740, P54577, P41250, Q562R1, P27144, O43776, P23921, O60706, P00558, Q8TBA6, O95881, Q9NSD9, P49591, P35998, P43686, Q9Y6G9, P40227, Q01813, P13861, P20585, Q8TBX8, P10644, P41743, Q58FF7, P14625, P53602, P11021, Q92900, P55072, Q99996, Q14839,…	1570	1601	12983	1.4824	4.99425e-10	3.84173e-11	5.7907e-10
GOTERM_MF_FAT	GO:0032559~adenyl ribonucleotide binding	267	14.1569	5.4782e-12	P00367, Q96KG9, Q99986, P13984, P07741, Q9Y5Y2, P11142, P61081, P38606, Q9P2D7, P00568, Q00839, Q9P2D1, P59046, P26196, P49589, P49588, Q9NSE4, P41252, Q16740, P54577, P41250, Q562R1, P27144, O43776, P23921, O60706, P00558, Q8TBA6, Q9NSD9, P49591, P35998, P43686, Q9Y6G9, P40227, Q01813, P13861, P20585, P10644, Q8TBX8, P41743, Q58FF7, P14625, P53602, P11021, Q92900, P55072, Q99996, Q14839, Q9BUQ8,…	1570	1497	12983	1.47491	7.80092e-09	5.57209e-10	9.04493e-09
GOTERM_MF_FAT	GO:0005524~ATP binding	264	13.9979	5.97677e-12	P00367, Q96KG9, Q99986, P13984, Q9Y5Y2, P11142, P61081, P38606, Q9P2D7, P00568, Q00839, Q9P2D1, P26196, P59046, P49589, P49588, Q9NSE4, P41252, Q16740, P54577, P41250, Q562R1, P27144, O43776, P23921, O60706, P00558, Q8TBA6, Q9NSD9, P49591, P35998, P43686, Q9Y6G9, P40227, Q01813, P20585, Q8TBX8, P41743, Q58FF7, P14625, P53602, P11021, Q92900, P55072, Q99996, Q14839, Q9BUQ8, P61088, P27361, Q9HD20,…	1570	1477	12983	1.47808	8.51093e-09	5.67395e-10	9.86816e-09
GOTERM_MF_FAT	GO:0051287~NAD or NADH binding	26	1.37858	9.84217e-12	P00367, Q8N335, P04406, Q00796, Q99714, P48735, P09874, P11766, P09622, O43175, Q13363, P32322, P51553, Q13423, P19404, P40925, P49821, O60701, O43837, P31937, O75874, P40939, P55084, Q9UBQ7, P50213, O75306	1570	47	12983	4.57458	1.40152e-08	8.75949e-10	1.62502e-08
GOTERM_MF_FAT	GO:0003743~translation initiation factor activity	28	1.48462	3.43922e-10	P60228, Q92905, Q9UKV8, P23588, Q15056, O60739, O00303, O43583, O14602, O75822, O75821, Q14152, Q04637, P55884, P60842, Q9Y262, P06730, Q13347, Q9BY44, O15372, O60841, O15371, P05198, Q99613, P78344, P56537, P41091	1570	61	12983	3.7958	4.89745e-07	2.88086e-08	5.67845e-07
GOTERM_MF_FAT	GO:0003729~mRNA binding	29	1.53765	5.42119e-10	Q15287, P18124, P27797, P62277, Q15717, Q9Y2T7, P05455, Q08257, P38919, P62263, Q96QR8, P23396, P46782, O60506, O14979, Q15631, Q12849, Q10570, Q13310, P42766, P60842, Q99729, P52756, P11940, P07910, Q9Y5S9, Q14103, Q6NXG1, Q8NC51	1570	66	12983	3.63354	7.71977e-07	4.28876e-08	8.95085e-07
GOTERM_MF_FAT	GO:0004812~aminoacyl-tRNA ligase activity	24	1.27253	5.95004e-10	Q9Y285, P56192, Q9Y2Z4, P49589, P14868, P49588, P26639, P47897, P41252, Q9NSE4, P41250, P54577, Q6PI48, P26640, P12270, O43776, Q15046, P07814, Q8N1G4, P12081, Q9NSD9, Q9P2J5, P49591, P23381	1570	47	12983	4.22269	8.47286e-07	4.4594e-08	9.82403e-07
GOTERM_MF_FAT	GO:0016875~ligase activity, forming carbon-oxygen bonds	24	1.27253	5.95004e-10	Q9Y285, P56192, Q9Y2Z4, P49589, P14868, P49588, P26639, P47897, P41252, Q9NSE4, P41250, P54577, Q6PI48, P26640, P12270, O43776, Q15046, P07814, Q8N1G4, P12081, Q9NSD9, Q9P2J5, P49591, P23381	1570	47	12983	4.22269	8.47286e-07	4.4594e-08	9.82403e-07
GOTERM_MF_FAT	GO:0016876~ligase activity, forming aminoacyl-tRNA and related compounds	24	1.27253	5.95004e-10	Q9Y285, P56192, Q9Y2Z4, P49589, P14868, P49588, P26639, P47897, P41252, Q9NSE4, P41250, P54577, Q6PI48, P26640, P12270, O43776, Q15046, P07814, Q8N1G4, P12081, Q9NSD9, Q9P2J5, P49591, P23381	1570	47	12983	4.22269	8.47286e-07	4.4594e-08	9.82403e-07
GOTERM_MF_FAT	GO:0016887~ATPase activity	80	4.24178	1.99352e-09	P13984, O00571, Q9Y230, Q12830, P41208, P51532, Q8TD26, P11142, Q09028, Q08211, Q13283, P38606, Q9P2D7, O00148, P18859, Q9Y265, P36542, P05023, P36543, P05026, P26196, P46459, P56385, P17844, Q9NUU7, P35579, P14735, P21281, P60842, P24539, P35580, O60706, Q9UKV3, Q7Z406, P10809, O43143, Q15008, P62191, P35998, P43686, Q86XP3, P56134, P12956, Q7L014, P36776, P16615, Q92841, Q9NZ71, P62195, P61221,…	1570	334	12983	1.9807	2.83877e-06	1.41939e-07	3.29147e-06
GOTERM_MF_FAT	GO:0003697~single-stranded DNA binding	25	1.32556	4.67673e-09	P62633, P16989, P35244, P36776, P20585, Q96AE4, P53999, Q96QR8, P09651, Q14566, O14979, P27694, Q00577, P22626, P15927, P54727, P33993, P33991, Q04837, P42704, P10809, P54725, P67809, P26583, Q15365	1570	55	12983	3.75883	6.65964e-06	3.17127e-07	7.72168e-06
GOTERM_MF_FAT	GO:0016651~oxidoreductase activity, acting on NADH or NADPH	30	1.59067	5.20729e-08	O43674, O96000, Q9NNW7, P78417, O00483, O43678, P09622, P16435, P30048, Q08257, Q9Y6M9, P15559, Q16795, O95182, Q13423, P19404, P49821, O75489, P00390, Q9P0J0, O00217, Q9UHQ9, Q9UI09, O95299, P13498, P28331, Q16881, Q16718, O75306, P00387	1570	83	12983	2.98895	7.4149e-05	3.37053e-06	8.59767e-05
GOTERM_MF_FAT	GO:0043021~ribonucleoprotein binding	18	0.954401	7.07843e-08	Q9BRP8, P61011, P41227, Q3ZCQ8, P62495, P08865, P06748, P62136, O76094, P49458, Q9Y2T7, Q9BY44, Q9BXJ9, P11021, P98179, Q9UHB9, P63241, P56537	1570	34	12983	4.37793	0.000100792	4.38246e-06	0.000116871
GOTERM_MF_FAT	GO:0015078~hydrogen ion transmembrane transporter activity	29	1.53765	1.34034e-06	O14949, P09669, Q7Z3U7, P00167, P12074, P15954, P38606, P30049, P18859, P00403, P36542, P36543, Q13423, P47985, O75348, P14854, P14927, P20674, P56385, P21281, P24539, P13073, P06576, P10606, P31930, P48047, P07919, P25705, O75947	1570	90	12983	2.66459	0.00190683	7.95238e-05	0.002213
GOTERM_MF_FAT	GO:0016655~oxidoreductase activity, acting on NADH or NADPH, quinone or similar compound as acceptor	20	1.06045	1.70732e-06	O43674, P19404, P49821, O75489, O96000, Q9P0J0, P78417, O00483, O00217, O43678, Q9UI09, O95299, P28331, Q08257, Q16718, Q9Y6M9, P15559, Q16795, O75306, O95182	1570	49	12983	3.37528	0.00242828	9.72446e-05	0.0028189
GOTERM_MF_FAT	GO:0042623~ATPase activity, coupled	61	3.23436	2.13093e-06	P13984, O00571, Q9Y230, Q12830, P41208, P51532, Q8TD26, P11142, Q09028, Q08211, Q13283, P38606, O00148, P18859, P36542, P05023, P36543, P05026, P26196, P46459, P17844, Q9NUU7, P35579, P21281, P60842, P24539, P35580, O60706, Q7Z406, O43143, Q86XP3, P12956, Q7L014, P36776, P16615, Q9NZ71, Q92841, P30049, P50990, Q9UPY3, P38919, Q92900, O75348, Q9UHG3, O43681, O75643, P60660, Q14839, Q9BUQ8, P13010,…	1570	272	12983	1.85454	0.00302984	0.000116702	0.00351828
GOTERM_MF_FAT	GO:0019899~enzyme binding	100	5.30223	2.75236e-06	P46940, P35520, P04114, Q15654, Q5H9R7, P49915, Q96QC0, P17858, O60493, P07737, Q5JSH3, Q04323, Q09028, P80404, P25054, P23396, P04080, P31146, P68036, P18669, Q9HCH5, Q96JB5, P50570, Q8WYA6, Q92667, O60888, P14314, Q9UKV3, Q8TBA6, P62258, Q96HC4, Q04206, P63244, O00410, Q15262, O75376, Q9Y383, Q02750, O60271, P43487, O00267, P30048, Q7L576, Q06124, P28482, P63279, Q9Y570, Q12846, P26368, Q13501,…	1570	523	12983	1.58115	0.0039117	0.000145151	0.00454429
GOTERM_MF_FAT	GO:0003924~GTPase activity	50	2.65111	4.02387e-06	P07437, P62820, P61204, Q9UHD8, Q3ZCM7, Q15029, O95837, P08134, Q9H4M9, P68371, Q6DD88, P11233, P61106, Q9BQE3, P62826, Q9BUF5, P68104, Q05639, P63092, P49411, P61011, P50570, P23258, P68363, P62491, P61019, P63000, Q14344, O60841, P61586, P84085, O60313, P60953, P04899, P84095, P62879, P40616, O00429, P20340, P15170, Q9NR31, Q13509, Q96RP9, P50148, P51149, P51148, P20339, P13639, P01111, P41091	1570	211	12983	1.95958	0.00571362	0.000204622	0.00664355
GOTERM_MF_FAT	GO:0070003~threonine-type peptidase activity	12	0.636267	4.59415e-06	P20618, P28074, P25788, P28072, P28070, P25786, O14818, P25787, P60900, P49721, Q99436, P28066	1570	20	12983	4.96166	0.00652073	0.000225564	0.00758507
GOTERM_MF_FAT	GO:0004298~threonine-type endopeptidase activity	12	0.636267	4.59415e-06	P20618, P28074, P25788, P28072, P28070, P25786, O14818, P25787, P60900, P49721, Q99436, P28066	1570	20	12983	4.96166	0.00652073	0.000225564	0.00758507
GOTERM_MF_FAT	GO:0008092~cytoskeletal protein binding	95	5.03712	9.36028e-06	P07355, Q13045, Q01082, Q9Y3P9, Q9ULV4, Q9Y2D8, O00291, O14908, Q9BR76, P35221, P23528, O15357, O75146, P07737, P15311, Q8NF91, P62328, Q9Y3I0, P25054, Q9Y3A5, O43707, Q9UJU6, O00401, P31146, Q9H4G0, Q96FJ2, Q9Y490, P50570, P21333, Q8IZP0, Q96ED9, O15511, P60983, O75369, P35579, P60981, Q13813, P09972, P35580, P09493, Q15149, P42704, O95292, P47755, Q7Z406, P16949, P06753, P47756, Q96HC4, P61586,…	1570	504	12983	1.55872	0.0132407	0.000444205	0.0154535
GOTERM_MF_FAT	GO:0015077~monovalent inorganic cation transmembrane transporter activity	30	1.59067	9.94609e-06	O14949, P09669, Q7Z3U7, P00167, P12074, P15954, P38606, P30049, P18859, P00403, P36542, P05023, P36543, Q13423, P47985, O75348, P14854, P14927, P20674, P56385, P21281, P24539, P13073, P06576, P10606, P31930, P48047, P07919, P25705, O75947	1570	104	12983	2.38541	0.0140635	0.000456776	0.0164206
GOTERM_MF_FAT	GO:0016860~intramolecular oxidoreductase activity	16	0.848356	1.63621e-05	Q15185, P30101, P60174, P42126, Q9H7Z7, P14174, P06744, P34949, P30040, P46926, P13667, Q15084, Q13907, P30046, P07237, Q9BS26	1570	38	12983	3.48186	0.0230305	0.000727857	0.0270119
GOTERM_MF_FAT	GO:0004386~helicase activity	36	1.9088	1.78235e-05	Q86XP3, P12956, Q7L014, P13984, O00571, Q9Y230, P41208, Q9NZ71, P51532, Q92841, Q8TD26, Q08211, Q13283, O00148, Q9UPY3, P38919, Q9Y265, Q3L8U1, Q92900, Q9P2D1, Q14566, P26196, P46100, O75643, Q9BUQ8, Q14839, P13010, P17844, Q9NUU7, P60842, P33993, P33991, Q92499, O43143, Q9GZR7, Q9BQ39	1570	140	12983	2.12642	0.0250615	0.000768821	0.029424
GOTERM_MF_FAT	GO:0003954~NADH dehydrogenase activity	17	0.901379	2.07007e-05	O43674, P19404, P49821, O75489, O96000, Q9P0J0, O00217, O00483, O43678, O95299, Q9UI09, P28331, Q16718, Q9Y6M9, Q16795, O75306, O95182	1570	43	12983	3.26931	0.0290478	0.000866626	0.0341731
GOTERM_MF_FAT	GO:0008137~NADH dehydrogenase (ubiquinone) activity	17	0.901379	2.07007e-05	O43674, P19404, P49821, O75489, O96000, Q9P0J0, O00217, O00483, O43678, O95299, Q9UI09, P28331, Q16718, Q9Y6M9, Q16795, O75306, O95182	1570	43	12983	3.26931	0.0290478	0.000866626	0.0341731
GOTERM_MF_FAT	GO:0050136~NADH dehydrogenase (quinone) activity	17	0.901379	2.07007e-05	O43674, P19404, P49821, O75489, O96000, Q9P0J0, O00217, O00483, O43678, O95299, Q9UI09, P28331, Q16718, Q9Y6M9, Q16795, O75306, O95182	1570	43	12983	3.26931	0.0290478	0.000866626	0.0341731
GOTERM_MF_FAT	GO:0008026~ATP-dependent helicase activity	28	1.48462	2.52393e-05	Q86XP3, P12956, P13984, Q7L014, O00571, Q9Y230, P41208, Q92841, Q9NZ71, Q8TD26, Q08211, Q13283, O00148, Q9UPY3, P38919, Q92900, P26196, O75643, Q9BUQ8, Q14839, P13010, P17844, Q9NUU7, P60842, Q92499, O43143, Q9GZR7, Q9BQ39	1570	98	12983	2.36269	0.035303	0.00102637	0.0416641
GOTERM_MF_FAT	GO:0070035~purine NTP-dependent helicase activity	28	1.48462	2.52393e-05	Q86XP3, P12956, P13984, Q7L014, O00571, Q9Y230, P41208, Q92841, Q9NZ71, Q8TD26, Q08211, Q13283, O00148, Q9UPY3, P38919, Q92900, P26196, O75643, Q9BUQ8, Q14839, P13010, P17844, Q9NUU7, P60842, Q92499, O43143, Q9GZR7, Q9BQ39	1570	98	12983	2.36269	0.035303	0.00102637	0.0416641
GOTERM_MF_FAT	GO:0051087~chaperone binding	12	0.636267	2.61468e-05	O75347, P61604, Q15814, Q9BTW9, Q9HAV7, P10809, P00441, P27797, O95433, O15212, Q9NQP4, P36957	1570	23	12983	4.31448	0.0365489	0.00103373	0.0431619
GOTERM_MF_FAT	GO:0016408~C-acyltransferase activity	10	0.530223	2.77342e-05	P24752, O15269, P22307, P42765, Q9BWD1, P55084, P40939, O15270, Q5K4L6, P09110	1570	16	12983	5.16839	0.0387244	0.00106684	0.0457818
GOTERM_MF_FAT	GO:0009055~electron carrier activity	49	2.59809	3.30794e-05	P49748, O15460, Q9NNW7, P26440, Q9H7Z7, P11766, P09622, O43175, P16435, P61221, Q9H845, P45954, O95831, P31040, O43488, P13804, Q92947, P15559, P00403, Q13423, P47985, P19404, Q9H299, Q6UW02, O75489, P08574, P21912, P00390, O60701, P20674, O43837, O00217, Q13630, P22570, O60341, Q9UHQ9, Q9UI09, P38117, P13498, Q96HE7, O95881, P28331, Q16881, P14550, P30038, O76003, P30519, O75306, P00387	1570	221	12983	1.83349	0.0460136	0.00123886	0.0546029
GOTERM_MF_FAT	GO:0000049~tRNA binding	11	0.583245	6.4447e-05	Q9Y285, P56192, Q08J23, P49589, P05455, P49588, Q9BY44, Q12904, P54577, Q9HAV4, P18077	1570	21	12983	4.3316	0.0876901	0.00235045	0.106354
GOTERM_MF_FAT	GO:0051920~peroxiredoxin activity	7	0.371156	6.95764e-05	P30041, P30044, P30048, P32119, Q13162, Q06830, Q99497	1570	8	12983	7.23575	0.0943299	0.00247394	0.114815
GOTERM_MF_FAT	GO:0003779~actin binding	64	3.39343	9.49508e-05	Q13045, Q01082, Q9ULV4, O00291, Q9BR76, O14908, O15357, P23528, P07737, O75146, P15311, Q8NF91, P62328, O43707, O00401, Q9UJU6, P31146, Q9H4G0, Q9Y490, P21333, O15511, P60983, O75369, P35579, P60981, Q13813, P35580, P09493, Q15149, P42704, P47755, P47756, P06753, Q7Z406, Q96HC4, P67936, Q14847, Q9UM54, P18206, P04075, Q12792, Q9NZR1, P12814, Q9P2M7, P40121, P52907, P40123, P61160, Q7L576, O75083,…	1570	326	12983	1.62345	0.126473	0.00329253	0.156657
GOTERM_MF_FAT	GO:0005525~GTP binding	71	3.76458	9.65811e-05	P62820, P07437, Q9Y5M8, P61204, Q92928, P00367, Q9UHD8, Q3ZCM7, P36405, P53597, Q12774, P61006, Q15029, O95837, P08134, P68371, Q9H4M9, Q6DD88, P61106, P11233, Q96I99, Q9BQE3, Q16822, P62826, Q9BUF5, Q05639, P68104, P63092, P49411, P61011, Q9UL25, P49903, P50570, Q07617, Q15019, P23258, P68363, P62491, P61019, P63000, P27144, Q14344, O60841, P61586, P84085, O60313, Q16181, Q9UIJ7, P60953, P61026,…	1570	372	12983	1.5783	0.128499	0.00326936	0.159344
GOTERM_MF_FAT	GO:0016667~oxidoreductase activity, acting on sulfur group of donors	15	0.795334	0.000106755	Q9H299, O43396, Q9UHG3, P00390, Q9NNW7, Q9H7Z7, P09622, Q9Y2Q3, O95831, Q9H3N1, Q96HE7, O95881, P30048, Q16881, O76003	1570	39	12983	3.18055	0.141035	0.00352928	0.176116
GOTERM_MF_FAT	GO:0019842~vitamin binding	32	1.69671	0.000135856	P35520, O15460, Q6P996, O00469, P17174, P00505, Q96RQ3, O60568, Q16773, P05165, P80404, P29373, O95470, P11216, P11498, O15269, P34896, P49327, P34897, Q96GA7, Q8IUZ5, P29762, Q02218, Q13085, Q9GZT9, O00764, P13674, Q16719, P22033, O15270, Q96HY7, A1L0T0	1570	130	12983	2.03555	0.175907	0.00438743	0.224073
GOTERM_MF_FAT	GO:0016620~oxidoreductase activity, acting on the aldehyde or oxo group of donors, NAD or NADP as acceptor	11	0.583245	0.000166352	P04406, P51648, P51649, P49189, Q02252, P30038, P54886, Q02218, P11766, P49419, P30837	1570	23	12983	3.95494	0.210934	0.00525073	0.274308
GOTERM_MF_FAT	GO:0032561~guanyl ribonucleotide binding	71	3.76458	0.000218273	P62820, P07437, Q9Y5M8, P61204, Q92928, P00367, Q9UHD8, Q3ZCM7, P36405, P53597, Q12774, P61006, Q15029, O95837, P08134, P68371, Q9H4M9, Q6DD88, P61106, P11233, Q96I99, Q9BQE3, Q16822, P62826, Q9BUF5, Q05639, P68104, P63092, P49411, P61011, Q9UL25, P49903, P50570, Q07617, Q15019, P23258, P68363, P62491, P61019, P63000, P27144, Q14344, O60841, P61586, P84085, O60313, Q16181, Q9UIJ7, P60953, P61026,…	1570	382	12983	1.53699	0.26718	0.00673493	0.359778
GOTERM_MF_FAT	GO:0019001~guanyl nucleotide binding	71	3.76458	0.000218273	P62820, P07437, Q9Y5M8, P61204, Q92928, P00367, Q9UHD8, Q3ZCM7, P36405, P53597, Q12774, P61006, Q15029, O95837, P08134, P68371, Q9H4M9, Q6DD88, P61106, P11233, Q96I99, Q9BQE3, Q16822, P62826, Q9BUF5, Q05639, P68104, P63092, P49411, P61011, Q9UL25, P49903, P50570, Q07617, Q15019, P23258, P68363, P62491, P61019, P63000, P27144, Q14344, O60841, P61586, P84085, O60313, Q16181, Q9UIJ7, P60953, P61026,…	1570	382	12983	1.53699	0.26718	0.00673493	0.359778
GOTERM_MF_FAT	GO:0046933~hydrogen ion transporting ATP synthase activity, rotational mechanism	9	0.4772	0.000234392	P24539, P06576, P38606, P48047, P30049, P25705, P18859, P36542, P21281	1570	16	12983	4.65155	0.283812	0.00707725	0.386298
GOTERM_MF_FAT	GO:0003746~translation elongation factor activity	11	0.583245	0.000254452	Q05639, P68104, P26641, P13639, P49411, Q96RP9, Q15370, P43897, P29692, P24534, P63241	1570	24	12983	3.79015	0.303986	0.00752127	0.419294
GOTERM_MF_FAT	GO:0003724~RNA helicase activity	12	0.636267	0.000335522	P26196, Q92499, Q08211, Q13283, O43143, Q9BUQ8, Q9GZR7, O00571, P17844, P38919, Q92900, Q92841	1570	29	12983	3.42183	0.379893	0.0097049	0.552536
GOTERM_MF_FAT	GO:0019843~rRNA binding	12	0.636267	0.000335522	P62280, P46777, P62750, P62917, P62269, Q9Y3B7, P62913, Q9Y3A5, P06748, P62701, P32969, P46781	1570	29	12983	3.42183	0.379893	0.0097049	0.552536
GOTERM_MF_FAT	GO:0042802~identical protein binding	107	5.67338	0.000392253	P35520, P00367, Q15654, Q12904, P42126, Q99714, O14908, Q9Y230, P51532, P17858, Q15717, P80404, Q9Y224, Q15075, O43707, Q9UJU6, P31146, Q9HAV7, P49589, P05556, Q9Y3F4, Q96ED9, Q92734, O00764, P55290, Q8TBA6, Q07812, Q04206, Q9UNH7, P52565, P04075, Q9H0F6, P04040, O60936, P09874, P11766, Q99832, P20585, Q8TBX8, P00492, P22392, P08243, P30048, P53602, P09382, P09104, Q8IV36, P51649, P22061, O43399,…	1570	640	12983	1.38254	0.428035	0.0111114	0.645676
GOTERM_MF_FAT	GO:0016862~intramolecular oxidoreductase activity, interconverting keto- and enol-groups	7	0.371156	0.000420214	P13667, P30101, Q15084, P07237, P14174, P30040, Q9BS26	1570	10	12983	5.7886	0.450371	0.0116669	0.691553
GOTERM_MF_FAT	GO:0031406~carboxylic acid binding	33	1.74973	0.000420762	Q8N6N7, O15460, P00367, P52895, O00469, P17174, Q02252, P31946, P09622, P11766, Q96RQ3, O60568, P05165, O94760, P27708, Q13526, P29373, P36957, Q04828, P11498, P08397, Q9H3P7, P34896, P49327, P07108, Q13085, P48637, Q9GZT9, P62258, P13674, P40939, P55084, O00154	1570	144	12983	1.89508	0.450799	0.0114587	0.692451
GOTERM_MF_FAT	GO:0016859~cis-trans isomerase activity	14	0.742312	0.000434345	Q9NYL4, Q02790, P30405, Q13451, Q08752, Q00688, P62937, Q9Y237, P23284, Q13526, O43708, P26885, Q9Y3C6, O43447	1570	39	12983	2.96851	0.461324	0.0116046	0.71473
GOTERM_MF_FAT	GO:0051540~metal cluster binding	16	0.848356	0.000582931	P19404, P47985, P49821, Q9H9T3, P21912, Q9Y5Y2, O00217, Q9NZ71, P61221, Q9UMS0, P28331, P53384, Q99798, P23396, O75306, P22830	1570	50	12983	2.64622	0.564097	0.015259	0.95813
GOTERM_MF_FAT	GO:0051536~iron-sulfur cluster binding	16	0.848356	0.000582931	P19404, P47985, P49821, Q9H9T3, P21912, Q9Y5Y2, O00217, Q9NZ71, P61221, Q9UMS0, P28331, P53384, Q99798, P23396, O75306, P22830	1570	50	12983	2.64622	0.564097	0.015259	0.95813
GOTERM_MF_FAT	GO:0043022~ribosome binding	9	0.4772	0.000637593	Q9BRP8, Q9BY44, P41227, Q9BXJ9, P62495, P11021, P08865, P56537, P63241	1570	18	12983	4.13471	0.596759	0.0163775	1.04753
GOTERM_MF_FAT	GO:0019829~cation-transporting ATPase activity	13	0.68929	0.000717317	P24539, P06576, P38606, O43681, P48047, P30049, P25705, P18859, P36542, P16615, P36543, Q93084, P21281	1570	36	12983	2.98618	0.640063	0.0180814	1.17779
GOTERM_MF_FAT	GO:0003727~single-stranded RNA binding	11	0.583245	0.000778207	O14979, Q96DH6, P62633, P11940, P26599, Q13310, P36776, P31943, P38919, P09651, O60506	1570	27	12983	3.36903	0.669979	0.0192612	1.27716
GOTERM_MF_FAT	GO:0046961~proton-transporting ATPase activity, rotational mechanism	10	0.530223	0.000898257	P24539, P06576, P38606, P48047, P30049, P25705, P18859, P36542, P36543, P21281	1570	23	12983	3.5954	0.721877	0.0218221	1.47281
GOTERM_MF_FAT	GO:0003755~peptidyl-prolyl cis-trans isomerase activity	13	0.68929	0.00094632	Q9NYL4, Q02790, P30405, Q13451, Q08752, Q00688, P62937, Q9Y237, P23284, Q13526, P26885, Q9Y3C6, O43447	1570	37	12983	2.90547	0.740292	0.0225917	1.55104
GOTERM_MF_FAT	GO:0004448~isocitrate dehydrogenase activity	5	0.265111	0.000960386	O75874, P50213, O43837, P48735, P51553	1570	5	12983	8.26943	0.745447	0.0225461	1.57392
GOTERM_MF_FAT	GO:0016628~oxidoreductase activity, acting on the CH-CH group of donors, NAD or NADP as acceptor	9	0.4772	0.000985366	P30043, Q16698, P52895, Q15392, P49327, Q8N8N7, Q14914, P53004, Q04828	1570	19	12983	3.9171	0.754351	0.0227512	1.61455
GOTERM_MF_FAT	GO:0022890~inorganic cation transmembrane transporter activity	33	1.74973	0.000997539	O14949, P09669, Q7Z3U7, P00167, P16615, P12074, P15954, P38606, P30049, P18859, P00403, P36542, P05023, P36543, Q13423, P47985, O75348, P14854, P14927, P20674, P56385, P21281, Q93084, P13073, P24539, P06576, P10606, P31930, Q8N4V1, P48047, P07919, P25705, O75947	1570	151	12983	1.80723	0.758577	0.0226619	1.63434
GOTERM_MF_FAT	GO:0043566~structure-specific DNA binding	32	1.69671	0.00101959	P62633, P49959, P16989, P12956, P35244, P36776, P20585, Q96AE4, P53999, Q96QR8, P12004, P09651, Q14566, P27694, O14979, Q9UHC1, Q00577, P22626, P13010, P39748, P15927, P54727, P33993, Q04837, Q9Y237, P33991, P42704, P10809, P54725, P67809, P26583, Q15365	1570	145	12983	1.82498	0.766046	0.0227938	1.67018
GOTERM_MF_FAT	GO:0031202~RNA splicing factor activity, transesterification mechanism	10	0.530223	0.00128454	O43395, Q96DI7, O94906, O75533, O75494, Q92945, Q9BUQ8, Q15393, Q6P2Q9, O43172	1570	24	12983	3.44559	0.839644	0.0281943	2.09989
GOTERM_MF_FAT	GO:0008565~protein transporter activity	22	1.16649	0.00131353	Q13596, Q14974, O94826, O43615, P55060, Q8TEX9, O14617, Q13367, O96008, O60749, Q9BRJ2, O60684, O95373, O60763, P61970, O94973, O14980, P52292, O95782, Q9HAV4, O43747, O00410	1570	87	12983	2.09112	0.846138	0.0283847	2.1468
GOTERM_MF_FAT	GO:0019904~protein domain specific binding	60	3.18134	0.00131711	O14745, P62714, O15169, Q13185, P31947, O75494, O14908, Q9ULZ3, P31946, Q9UQ35, O15357, P42262, Q01081, Q99459, P62993, Q13243, O15126, Q9Y490, Q9BYC5, Q07960, O75368, P40818, P53041, P08238, P13498, P62258, Q07812, Q13418, Q9NUP9, Q68EM7, Q16204, Q96A65, Q14974, O43633, Q07666, P49768, Q9Y608, O75376, Q9UQB8, Q9Y5K6, P61981, Q9BY67, P62158, P07900, P27348, Q13363, Q06124, P46108, P55072, P63279,…	1570	331	12983	1.49899	0.846921	0.0280359	2.15259
GOTERM_MF_FAT	GO:0070279~vitamin B6 binding	16	0.848356	0.00140623	P35520, O15269, Q6P996, P17174, P34896, P34897, P00505, Q8IUZ5, Q96GA7, Q16773, P80404, O00764, O95470, Q16719, O15270, P11216	1570	54	12983	2.4502	0.865188	0.0294657	2.29665
GOTERM_MF_FAT	GO:0030170~pyridoxal phosphate binding	16	0.848356	0.00140623	P35520, O15269, Q6P996, P17174, P34896, P34897, P00505, Q8IUZ5, Q96GA7, Q16773, P80404, O00764, O95470, Q16719, O15270, P11216	1570	54	12983	2.4502	0.865188	0.0294657	2.29665
GOTERM_MF_FAT	GO:0016831~carboxy-lyase activity	11	0.583245	0.00147303	P06132, P22234, P30046, Q6P996, P12694, P17174, O95470, P53602, Q16822, O95822, P11172	1570	29	12983	3.13668	0.877438	0.0303981	2.40451
GOTERM_MF_FAT	GO:0016864~intramolecular oxidoreductase activity, transposing S-S bonds	6	0.318134	0.00211955	P13667, P30101, Q15084, P07237, P30040, Q9BS26	1570	9	12983	5.51295	0.951269	0.0428441	3.44261
GOTERM_MF_FAT	GO:0003756~protein disulfide isomerase activity	6	0.318134	0.00211955	P13667, P30101, Q15084, P07237, P30040, Q9BS26	1570	9	12983	5.51295	0.951269	0.0428441	3.44261
GOTERM_MF_FAT	GO:0005200~structural constituent of cytoskeleton	19	1.00742	0.00257725	O60437, P07437, Q01082, P15924, Q9Y490, O15143, O00291, P35527, P68363, P60709, P23258, O15511, P08779, Q9Y5K6, Q13813, P09493, P08727, P35908, Q16204	1570	74	12983	2.12323	0.974644	0.0511422	4.17126
GOTERM_MF_FAT	GO:0031072~heat shock protein binding	19	1.00742	0.00257725	Q16543, P31689, Q9NVH1, O75937, Q02790, O60884, Q96DA6, P25685, P06493, Q13451, Q08752, O14976, P49321, Q9NXW2, Q99615, P53602, P36957, Q9NVM6, Q9UNE7	1570	74	12983	2.12323	0.974644	0.0511422	4.17126
GOTERM_MF_FAT	GO:0003857~3-hydroxyacyl-CoA dehydrogenase activity	5	0.265111	0.00260445	P51659, P55084, P40939, Q99714, Q16836	1570	6	12983	6.89119	0.97561	0.0509596	4.2144
GOTERM_MF_FAT	GO:0019888~protein phosphatase regulator activity	15	0.795334	0.00334655	Q9Y570, Q9BTT0, Q01105, P19525, P30153, Q96C90, Q96QC0, P68400, P62136, O60927, Q12972, Q15435, Q15257, Q16537	1570	53	12983	2.3404	0.991549	0.0641483	5.38433
GOTERM_MF_FAT	GO:0015036~disulfide oxidoreductase activity	8	0.424178	0.0035242	O43396, Q9H299, Q9H3N1, P00390, Q16881, Q9H7Z7, O76003, Q9Y2Q3	1570	18	12983	3.6753	0.993444	0.0665495	5.66239
GOTERM_MF_FAT	GO:0016646~oxidoreductase activity, acting on the CH-NH group of donors, NAD or NADP as acceptor	8	0.424178	0.0035242	Q53H96, P30043, Q96C36, P32322, P30038, Q8NBX0, P11586	1570	18	12983	3.6753	0.993444	0.0665495	5.66239
GOTERM_MF_FAT	GO:0033293~monocarboxylic acid binding	15	0.795334	0.00402566	P11498, Q8N6N7, Q9H3P7, P52895, Q02252, P07108, P11766, Q96RQ3, P05165, Q13085, P29373, P55084, P40939, O00154, Q04828	1570	54	12983	2.29706	0.996798	0.0746869	6.44318
GOTERM_MF_FAT	GO:0016836~hydro-lyase activity	13	0.68929	0.00483525	P51659, P35520, P06733, P49327, Q13011, P30084, P40939, P55084, P07954, P09104, Q99798, Q9Y2D0, P00918	1570	44	12983	2.44324	0.998994	0.0879204	7.69093
GOTERM_MF_FAT	GO:0019902~phosphatase binding	13	0.68929	0.00483525	P46940, Q9Y570, O60493, O95793, P00441, Q15257, Q5H9R7, P63244, P14923, Q9Y2V2, Q96QC0, O43815, Q12959	1570	44	12983	2.44324	0.998994	0.0879204	7.69093
GOTERM_MF_FAT	GO:0017166~vinculin binding	5	0.265111	0.00549604	P12814, Q9Y490, P49023, Q9Y3I0, P35221	1570	7	12983	5.90673	0.999609	0.0981098	8.69773
GOTERM_MF_FAT	GO:0016885~ligase activity, forming carbon-carbon bonds	5	0.265111	0.00549604	P11498, P05165, Q9HCC0, Q13085, Q96RQ3	1570	7	12983	5.90673	0.999609	0.0981098	8.69773
GOTERM_MF_FAT	GO:0019208~phosphatase regulator activity	15	0.795334	0.00571901	Q9Y570, Q9BTT0, Q01105, P19525, P30153, Q96C90, Q96QC0, P68400, P62136, O60927, Q12972, Q15435, Q15257, Q16537	1570	56	12983	2.21503	0.999716	0.100637	9.03512
GOTERM_MF_FAT	GO:0042162~telomeric DNA binding	7	0.371156	0.00585796	Q00577, P22626, P12956, P13010, Q9NYB0, Q14103, P19338	1570	15	12983	3.85907	0.999767	0.101708	9.24479
GOTERM_MF_FAT	GO:0042625~ATPase activity, coupled to transmembrane movement of ions	18	0.954401	0.00622858	O75348, Q9UHG3, O43681, Q9HD20, P16615, P21281, Q93084, P24539, P06576, P38606, P48047, P30049, P25705, P18859, P05023, P36542, P36543, P05026	1570	74	12983	2.01148	0.999863	0.106513	9.8018
GOTERM_MF_FAT	GO:0003678~DNA helicase activity	12	0.636267	0.0064072	P33993, P33991, Q08211, Q13283, P12956, P46100, Q14839, P13010, Q9Y230, Q9Y265, Q9NZ71, Q14566	1570	40	12983	2.48083	0.999894	0.108112	10.0691
GOTERM_MF_FAT	GO:0003988~acetyl-CoA C-acyltransferase activity	4	0.212089	0.00641037	P42765, P55084, P40939, P09110	1570	4	12983	8.26943	0.999895	0.106902	10.0738
GOTERM_MF_FAT	GO:0016728~oxidoreductase activity, acting on CH or CH2 groups, disulfide as acceptor	4	0.212089	0.00641037	P23921, Q7LG56, Q9UKK9, P31350	1570	4	12983	8.26943	0.999895	0.106902	10.0738
GOTERM_MF_FAT	GO:0004748~ribonucleoside-diphosphate reductase activity	4	0.212089	0.00641037	P23921, Q7LG56, Q9UKK9, P31350	1570	4	12983	8.26943	0.999895	0.106902	10.0738
GOTERM_MF_FAT	GO:0042803~protein homodimerization activity	57	3.02227	0.00663991	P35520, Q8N335, Q12904, O15169, Q9NNW7, O14908, Q9ULZ3, P07686, P80404, P31949, Q14376, Q15075, O43707, P31146, Q9HAV7, P49589, P21333, P35579, P14735, P06748, O00764, P55290, O95292, Q07812, Q8TBA6, P11413, P18124, Q9UNH7, P00441, P04040, P11766, Q9BY67, P20585, O75223, P07900, P00492, P42892, P08243, Q15257, P53602, P09382, P09104, Q16890, P06280, Q8IV36, P51649, P00390, O43399, P26639, P34896,…	1570	334	12983	1.41125	0.999924	0.109251	10.4163
GOTERM_MF_FAT	GO:0004177~aminopeptidase activity	10	0.530223	0.00719354	Q8NDH3, P53582, Q9H4A4, Q9ULA0, Q13867, Q9NY33, P55786, P50579, P28838, Q9NQW7	1570	30	12983	2.75648	0.999966	0.116499	11.237
GOTERM_MF_FAT	GO:0051539~4 iron, 4 sulfur cluster binding	9	0.4772	0.00726701	P49821, P21912, Q9UMS0, P28331, P53384, Q9Y5Y2, O00217, Q99798, O75306	1570	25	12983	2.97699	0.999969	0.116305	11.3454
GOTERM_MF_FAT	GO:0000062~acyl-CoA binding	7	0.371156	0.00842727	Q8N6N7, Q9H3P7, P55084, P40939, Q02252, P07108, O00154	1570	16	12983	3.61787	0.999994	0.132188	13.0408
GOTERM_MF_FAT	GO:0016209~antioxidant activity	13	0.68929	0.00851549	P00441, P00390, Q9NNW7, P04040, Q13162, Q9Y2Q3, P30041, P30044, P30048, Q16881, O43708, P32119, Q06830	1570	47	12983	2.28729	0.999995	0.132035	13.1684
GOTERM_MF_FAT	GO:0051015~actin filament binding	14	0.742312	0.00898982	Q9UM54, P31146, P21333, P35579, P12814, P35580, P15311, P42704, Q16658, Q7Z406, Q7L576, O43707, Q14847, Q9UJU6	1570	53	12983	2.18438	0.999997	0.137404	13.8518
GOTERM_MF_FAT	GO:0016866~intramolecular transferase activity	9	0.4772	0.00940635	O60832, P36871, P18669, Q96PZ0, Q96G03, P22033, O95394, P48449, Q8WWH5	1570	26	12983	2.86249	0.999999	0.141812	14.4477
GOTERM_MF_FAT	GO:0005544~calcium-dependent phospholipid binding	9	0.4772	0.00940635	Q99829, P07355, P04083, P09525, P50995, O75131, P08758, P20073, P08133	1570	26	12983	2.86249	0.999999	0.141812	14.4477
GOTERM_MF_FAT	GO:0045309~protein phosphorylated amino acid binding	6	0.318134	0.00975182	P62993, P62258, Q13526, P28482, P31946, P46108	1570	12	12983	4.13471	0.999999	0.145121	14.939
GOTERM_MF_FAT	GO:0008143~poly(A) RNA binding	5	0.265111	0.00994601	O14979, P11940, Q13310, P38919, O60506	1570	8	12983	5.16839	0.999999	0.146283	15.214
GOTERM_MF_FAT	GO:0004029~aldehyde dehydrogenase (NAD) activity	5	0.265111	0.00994601	P51648, P49189, P30038, P49419, P30837	1570	8	12983	5.16839	0.999999	0.146283	15.214
GOTERM_MF_FAT	GO:0016681~oxidoreductase activity, acting on diphenols and related substances as donors, cytochrome as acceptor	5	0.265111	0.00994601	P47985, O14949, P31930, P14927, P07919	1570	8	12983	5.16839	0.999999	0.146283	15.214
GOTERM_MF_FAT	GO:0008121~ubiquinol-cytochrome-c reductase activity	5	0.265111	0.00994601	P47985, O14949, P31930, P14927, P07919	1570	8	12983	5.16839	0.999999	0.146283	15.214
GOTERM_MF_FAT	GO:0008186~RNA-dependent ATPase activity	8	0.424178	0.0122459	Q08211, Q13283, Q9BUQ8, Q9GZR7, O00571, P38919, Q92900, Q92841	1570	22	12983	3.00706	1	0.175362	18.408
GOTERM_MF_FAT	GO:0016776~phosphotransferase activity, phosphate group as acceptor	10	0.530223	0.01391	P27144, Q9UIJ7, P54819, Q16774, P22392, Q15126, P23919, P00568, P30085, P15531, Q12959	1570	33	12983	2.50589	1	0.19492	20.6481
GOTERM_MF_FAT	GO:0004735~pyrroline-5-carboxylate reductase activity	4	0.212089	0.0145853	Q53H96, Q96C36, P32322	1570	5	12983	6.61554	1	0.201462	21.5407
GOTERM_MF_FAT	GO:0009374~biotin binding	4	0.212089	0.0145853	P11498, P05165, Q13085, Q96RQ3	1570	5	12983	6.61554	1	0.201462	21.5407
GOTERM_MF_FAT	GO:0046912~transferase activity, transferring acyl groups, acyl groups converted into alkyl on transfer	4	0.212089	0.0145853	Q01581, P53597, P53396, O75390	1570	5	12983	6.61554	1	0.201462	21.5407
GOTERM_MF_FAT	GO:0016676~oxidoreductase activity, acting on heme group of donors, oxygen as acceptor	9	0.4772	0.0150384	P13073, P10606, P14854, P09669, P20674, P00167, P00403, P12074, P15954	1570	28	12983	2.65803	1	0.205105	22.1341
GOTERM_MF_FAT	GO:0016675~oxidoreductase activity, acting on heme group of donors	9	0.4772	0.0150384	P13073, P10606, P14854, P09669, P20674, P00167, P00403, P12074, P15954	1570	28	12983	2.65803	1	0.205105	22.1341
GOTERM_MF_FAT	GO:0004129~cytochrome-c oxidase activity	9	0.4772	0.0150384	P13073, P10606, P14854, P09669, P20674, P00167, P00403, P12074, P15954	1570	28	12983	2.65803	1	0.205105	22.1341
GOTERM_MF_FAT	GO:0015002~heme-copper terminal oxidase activity	9	0.4772	0.0150384	P13073, P10606, P14854, P09669, P20674, P00167, P00403, P12074, P15954	1570	28	12983	2.65803	1	0.205105	22.1341
GOTERM_MF_FAT	GO:0019903~protein phosphatase binding	11	0.583245	0.015212	P46940, Q9Y570, O60493, O95793, Q15257, P00441, Q5H9R7, P63244, P14923, Q96QC0, O43815	1570	39	12983	2.3324	1	0.205285	22.3604
GOTERM_MF_FAT	GO:0019201~nucleotide kinase activity	8	0.424178	0.0158074	P27144, Q9UIJ7, P54819, Q16774, P23919, P00568, P30085, Q12959	1570	23	12983	2.87632	1	0.210496	23.1319
GOTERM_MF_FAT	GO:0030674~protein binding, bridging	20	1.06045	0.0161132	P15924, P04083, Q07666, Q92878, Q02790, Q92817, Q07960, O75368, Q96PK6, P46109, Q9BWF3, P62993, Q16658, Q8TBA6, P50502, P45973, P11021, P62333, Q14847, P46108, Q9UNE7	1570	94	12983	1.75945	1	0.212172	23.5253
GOTERM_MF_FAT	GO:0016668~oxidoreductase activity, acting on sulfur group of donors, NAD or NADP as acceptor	5	0.265111	0.0162072	P00390, P30048, Q9NNW7, Q16881, P09622	1570	9	12983	4.59413	1	0.211348	23.6458
GOTERM_MF_FAT	GO:0016679~oxidoreductase activity, acting on diphenols and related substances as donors	5	0.265111	0.0162072	P47985, O14949, P31930, P14927, P07919	1570	9	12983	4.59413	1	0.211348	23.6458
GOTERM_MF_FAT	GO:0070717~poly-purine tract binding	5	0.265111	0.0162072	O14979, P11940, Q13310, P38919, O60506	1570	9	12983	4.59413	1	0.211348	23.6458
GOTERM_MF_FAT	GO:0016801~hydrolase activity, acting on ether bonds	5	0.265111	0.0162072	O43865, P07099, Q9H4A4, P09960, P23526	1570	9	12983	4.59413	1	0.211348	23.6458
GOTERM_MF_FAT	GO:0019901~protein kinase binding	28	1.48462	0.0168848	P27105, Q15262, P60709, P30086, O60271, Q02750, Q9Y333, P61981, P30048, P25054, P28482, P17612, P23396, P49773, P49840, P62140, P18669, P49841, Q96JB5, P21333, Q13501, P14923, Q92667, P14314, Q96HC4, Q04206, O76003, P40763, Q12959	1570	147	12983	1.57513	1	0.21725	24.5094
GOTERM_MF_FAT	GO:0008022~protein C-terminus binding	27	1.4316	0.0179245	O14745, O75915, P49959, P62714, P12956, Q9UQB8, P31946, P16615, Q9BY67, Q13363, P30048, Q92922, Q99700, P31146, Q8TAQ2, P46459, P13010, Q96JB3, Q9UBE0, Q93009, Q9UN37, P11940, Q9Y520, P46013, Q15691, P19338, Q12959	1570	141	12983	1.58351	1	0.227065	25.8168
GOTERM_MF_FAT	GO:0019206~nucleoside kinase activity	6	0.318134	0.0200604	P54819, Q16774, P23919, P00568, P55263, P30085	1570	14	12983	3.54404	1	0.248517	28.4362
GOTERM_MF_FAT	GO:0043531~ADP binding	7	0.371156	0.0207952	Q9UM54, P35580, P00367, P30049, P25705, P36776, P35579	1570	19	12983	3.04663	1	0.25426	29.3171
GOTERM_MF_FAT	GO:0016769~transferase activity, transferring nitrogenous groups	9	0.4772	0.0227798	Q16773, Q06210, O15382, O15269, P80404, P17174, O15270, Q8IUZ5, P00505	1570	30	12983	2.48083	1	0.272818	31.6456
GOTERM_MF_FAT	GO:0050660~FAD binding	16	0.848356	0.0235323	P49748, P00390, Q9NNW7, P26440, P09622, O60341, P45954, O95831, Q9H845, P31040, Q96HE7, Q15392, O95881, Q16881, P13804, Q92947	1570	72	12983	1.83765	1	0.27824	32.5094
GOTERM_MF_FAT	GO:0019900~kinase binding	32	1.69671	0.0242802	P27105, Q15262, Q15654, P60709, P30086, Q02750, O60271, Q9Y333, P61981, P17858, P11166, P30048, P25054, P28482, P17612, P49840, P23396, P49773, P31146, P62140, P18669, P49841, Q96JB5, P21333, Q13501, P14923, Q92667, P14314, Q96HC4, Q04206, O76003, P40763, Q12959	1570	179	12983	1.47833	1	0.28348	33.3579
GOTERM_MF_FAT	GO:0050661~NADP or NADPH binding	10	0.530223	0.0244044	Q16698, O75874, P00390, P11413, P52209, Q9NNW7, Q16881, P04040, P35270, Q13423	1570	36	12983	2.29706	1	0.282451	33.4978
GOTERM_MF_FAT	GO:0004576~oligosaccharyl transferase activity	5	0.265111	0.0244661	Q9Y673, P39656, P04843, P04844, P46977	1570	10	12983	4.13471	1	0.280827	33.5672
GOTERM_MF_FAT	GO:0004300~enoyl-CoA hydratase activity	4	0.212089	0.0265662	P30084, P55084, P40939, Q13011	1570	6	12983	5.51295	1	0.298839	35.8895
GOTERM_MF_FAT	GO:0016832~aldehyde-lyase activity	4	0.212089	0.0265662	P09972, O95470, P34896, P04075	1570	6	12983	5.51295	1	0.298839	35.8895
GOTERM_MF_FAT	GO:0005092~GDP-dissociation inhibitor activity	4	0.212089	0.0265662	P50395, P52565, P43487, P31150	1570	6	12983	5.51295	1	0.298839	35.8895
GOTERM_MF_FAT	GO:0008312~7S RNA binding	4	0.212089	0.0265662	O76094, P49458, P61011, P37108	1570	6	12983	5.51295	1	0.298839	35.8895
GOTERM_MF_FAT	GO:0016878~acid-thiol ligase activity	7	0.371156	0.0267465	Q9NR19, Q4G176, P53597, Q96I99, P53396, Q53FZ2, O14975	1570	20	12983	2.8943	1	0.298251	36.0853
GOTERM_MF_FAT	GO:0046983~protein dimerization activity	81	4.2948	0.0327734	P35520, Q8N335, P04114, P62714, Q12904, O15169, P53597, Q9NNW7, Q08209, O14908, P30153, Q9ULZ3, O15212, P07686, P80404, Q8TEM1, P31949, Q14376, Q15075, O43707, Q9UQE7, P31146, Q9HAV7, P49589, P05556, P21333, P35579, O60888, P06748, P14735, P19387, P15408, O00764, P55290, O95292, P13498, Q07812, Q8TBA6, P11413, P04632, P18124, Q9UNH7, P00441, P04040, P11766, Q9BY67, P20585, O75223, P07900, O00267,…	1570	542	12983	1.23584	1	0.350384	42.3155
GOTERM_MF_FAT	GO:0004601~peroxidase activity	9	0.4772	0.0329642	P30041, P30044, P30048, O43708, P04040, P32119, Q13162, Q06830, Q9Y2Q3	1570	32	12983	2.32578	1	0.349503	42.5031
GOTERM_MF_FAT	GO:0016684~oxidoreductase activity, acting on peroxide as acceptor	9	0.4772	0.0329642	P30041, P30044, P30048, O43708, P04040, P32119, Q13162, Q06830, Q9Y2Q3	1570	32	12983	2.32578	1	0.349503	42.5031
GOTERM_MF_FAT	GO:0008483~transaminase activity	7	0.371156	0.0337248	Q16773, Q06210, O15382, P80404, P17174, Q8IUZ5, P00505	1570	21	12983	2.75648	1	0.353501	43.2452
GOTERM_MF_FAT	GO:0004004~ATP-dependent RNA helicase activity	7	0.371156	0.0337248	Q08211, Q13283, Q9BUQ8, Q9GZR7, O00571, P38919, Q92900	1570	21	12983	2.75648	1	0.353501	43.2452
GOTERM_MF_FAT	GO:0051219~phosphoprotein binding	8	0.424178	0.0373391	P62993, P62258, Q02790, Q13526, P28482, P31946, P42345, P46108	1570	27	12983	2.4502	1	0.380937	46.6505
GOTERM_MF_FAT	GO:0030911~TPR domain binding	3	0.159067	0.0402658	P07900, P08238, Q9UNE7	1570	3	12983	8.26943	1	0.401528	49.2662
GOTERM_MF_FAT	GO:0004449~isocitrate dehydrogenase (NAD+) activity	3	0.159067	0.0402658	P50213, O43837, P51553	1570	3	12983	8.26943	1	0.401528	49.2662
GOTERM_MF_FAT	GO:0003985~acetyl-CoA C-acetyltransferase activity	3	0.159067	0.0402658	P24752, Q9BWD1, P40939	1570	3	12983	8.26943	1	0.401528	49.2662
GOTERM_MF_FAT	GO:0005080~protein kinase C binding	7	0.371156	0.0417793	P14314, Q96HC4, Q13501, P21333, O76003, P49773, P61981	1570	22	12983	2.63118	1	0.410485	50.5712
GOTERM_MF_FAT	GO:0004520~endodeoxyribonuclease activity	7	0.371156	0.0417793	P27695, O00115, P49959, Q92878, P39748, Q6P1N9, Q8IY92	1570	22	12983	2.63118	1	0.410485	50.5712
GOTERM_MF_FAT	GO:0008308~voltage-gated anion channel activity	7	0.371156	0.0417793	O00299, Q9Y696, P45880, O96008, Q9NZA1, Q9Y277, P21796	1570	22	12983	2.63118	1	0.410485	50.5712
GOTERM_MF_FAT	GO:0016725~oxidoreductase activity, acting on CH or CH2 groups	4	0.212089	0.0423689	P23921, Q7LG56, Q9UKK9, P31350	1570	7	12983	4.72539	1	0.41225	51.0709
GOTERM_MF_FAT	GO:0000287~magnesium ion binding	68	3.60551	0.0445721	P09467, Q9NX46, Q3LXA3, P36405, P31153, P06733, P48735, P21964, O95394, Q15181, O60256, O15355, P17858, Q6P587, P55263, P53396, P05023, Q5TFE4, P49902, P46459, O95848, Q9NX62, O43837, P39748, P24928, P36871, O00764, Q8N4V1, Q96G03, P61586, Q9NSD9, O95747, Q86YG4, Q9HBH5, O60313, Q9P289, Q9Y5S2, Q9UHY7, Q9H2U2, Q01813, P16615, P30876, P00492, P22392, Q13907, O95602, P09104, Q9UPY3, P25815, P51553,…	1570	452	12983	1.24407	1	0.425897	52.8968
GOTERM_MF_FAT	GO:0008601~protein phosphatase type 2A regulator activity	6	0.318134	0.0456618	Q9Y570, Q01105, Q15257, P19525, P30153, Q16537	1570	17	12983	2.91862	1	0.43108	53.776
GOTERM_MF_FAT	GO:0048029~monosaccharide binding	10	0.530223	0.0457823	P37837, P09467, Q01813, P49257, P11413, P04075, P09382, P13807, P51570, P17858	1570	40	12983	2.06736	1	0.429239	53.8722
GOTERM_MF_FAT	GO:0008134~transcription factor binding	76	4.02969	0.0457878	P62820, O00151, P61201, Q99417, P16989, Q15654, Q9GZT8, P06733, P82094, O15212, P31946, Q12830, P51532, Q96PK6, Q9BWF3, Q92922, P62826, P50548, P23396, Q9UBT2, O43660, Q00577, O94906, P49841, Q96ST3, Q5VTR2, Q99471, P21333, P17844, P46937, O60341, O60888, P06748, Q9NVC6, O00299, P23771, Q04206, Q9BUP3, Q9NPA8, Q14919, O00170, P26358, Q92905, O75376, P35269, P09874, P51610, P78527, P62195, Q13547,…	1570	513	12983	1.2251	1	0.426605	53.8766
GOTERM_MF_FAT	GO:0016893~endonuclease activity, active with either ribo- or deoxyribonucleic acids and producing 5'-phosphomonoesters	9	0.4772	0.0458676	P27695, Q9UK59, Q9UKV8, Q9UPY3, P78345, P39748, Q6P1N9, Q8IY92, O75817	1570	34	12983	2.18897	1	0.42453	53.9403
GOTERM_MF_FAT	GO:0051059~NF-kappaB binding	8	0.424178	0.0530929	P26640, Q13547, O00299, P49841, Q04206, Q86UE4, P23396, P06748	1570	29	12983	2.28122	1	0.470999	59.373
GOTERM_MF_FAT	GO:0016645~oxidoreductase activity, acting on the CH-NH group of donors	8	0.424178	0.0530929	Q53H96, P30043, Q96C36, P32322, P30038, Q8NBX0, P11586	1570	29	12983	2.28122	1	0.470999	59.373
GOTERM_MF_FAT	GO:0004519~endonuclease activity	19	1.00742	0.053338	P27695, Q9UK59, P49959, Q9BRX2, Q92878, Q9UKV8, Q9BQ52, P39748, Q8IY92, Q12972, O00115, Q13283, P52758, O00584, Q9UPY3, P78345, P23396, Q6P1N9, O75817	1570	100	12983	1.57119	1	0.469844	59.5463
GOTERM_MF_FAT	GO:0047485~protein N-terminus binding	15	0.795334	0.0578789	P60228, P27348, Q96A65, Q96HC4, Q04206, Q92922, Q9UQ35, O43707, P68400, P63220, P09874, P51532, P63241, P62158	1570	74	12983	1.67624	1	0.495751	62.6337
GOTERM_MF_FAT	GO:0016624~oxidoreductase activity, acting on the aldehyde or oxo group of donors, disulfide as acceptor	4	0.212089	0.0618226	P12694, Q02218, P08559, Q96HY7	1570	8	12983	4.13471	1	0.51664	65.1341
GOTERM_MF_FAT	GO:0016405~CoA-ligase activity	4	0.212089	0.0618226	Q9NR19, P53597, Q96I99, P53396	1570	8	12983	4.13471	1	0.51664	65.1341
GOTERM_MF_FAT	GO:0016653~oxidoreductase activity, acting on NADH or NADPH, heme protein as acceptor	4	0.212089	0.0618226	Q9UHQ9, P15559, P00387, P16435	1570	8	12983	4.13471	1	0.51664	65.1341
GOTERM_MF_FAT	GO:0031543~peptidyl-proline dioxygenase activity	4	0.212089	0.0618226	O15460, Q9GZT9, P13674, P07237	1570	8	12983	4.13471	1	0.51664	65.1341
GOTERM_MF_FAT	GO:0008187~poly-pyrimidine tract binding	4	0.212089	0.0618226	Q96DH6, P26599, Q13310, P31943	1570	8	12983	4.13471	1	0.51664	65.1341
GOTERM_MF_FAT	GO:0004372~glycine hydroxymethyltransferase activity	4	0.212089	0.0618226	P22102, P34896, P34897, P31939	1570	8	12983	4.13471	1	0.51664	65.1341
GOTERM_MF_FAT	GO:0004017~adenylate kinase activity	4	0.212089	0.0618226	P27144, Q9UIJ7, P54819, P00568	1570	8	12983	4.13471	1	0.51664	65.1341
GOTERM_MF_FAT	GO:0030898~actin-dependent ATPase activity	4	0.212089	0.0618226	P35580, Q7Z406, P60660, P35579	1570	8	12983	4.13471	1	0.51664	65.1341
GOTERM_MF_FAT	GO:0019212~phosphatase inhibitor activity	8	0.424178	0.0623186	Q9Y570, Q12972, Q9BTT0, Q01105, Q96C90, Q96QC0, O60927	1570	30	12983	2.20518	1	0.516741	65.4372
GOTERM_MF_FAT	GO:0016765~transferase activity, transferring alkyl or aryl (other than methyl) groups	11	0.583245	0.0652391	P14324, Q9NR45, P08397, P21266, P30711, P19623, P52788, P31153, P78417, O43708, Q9Y2Q3	1570	49	12983	1.8564	1	0.530671	67.1723
GOTERM_MF_FAT	GO:0019205~nucleobase, nucleoside, nucleotide kinase activity	10	0.530223	0.0682013	P27144, Q9UIJ7, P54819, Q16774, P22392, P23919, P00568, P55263, P30085, P15531, Q12959	1570	43	12983	1.92312	1	0.544269	68.8483
GOTERM_MF_FAT	GO:0004003~ATP-dependent DNA helicase activity	7	0.371156	0.0726877	Q08211, Q13283, P12956, Q14839, P13010, Q9Y230, Q9NZ71	1570	25	12983	2.31544	1	0.565273	71.2344
GOTERM_MF_FAT	GO:0004090~carbonyl reductase (NADPH) activity	3	0.159067	0.0741212	Q13268, Q9BTZ2, P16152	1570	4	12983	6.20207	1	0.569831	71.9599
GOTERM_MF_FAT	GO:0004301~epoxide hydrolase activity	3	0.159067	0.0741212	P07099, Q9H4A4, P09960	1570	4	12983	6.20207	1	0.569831	71.9599
GOTERM_MF_FAT	GO:0004815~aspartate-tRNA ligase activity	3	0.159067	0.0741212	O43776, P14868, Q6PI48	1570	4	12983	6.20207	1	0.569831	71.9599
GOTERM_MF_FAT	GO:0004427~inorganic diphosphatase activity	3	0.159067	0.0741212	Q9H2U2, Q9H008, Q15181	1570	4	12983	6.20207	1	0.569831	71.9599
GOTERM_MF_FAT	GO:0004774~succinate-CoA ligase activity	3	0.159067	0.0741212	P53597, Q96I99, P53396	1570	4	12983	6.20207	1	0.569831	71.9599
GOTERM_MF_FAT	GO:0008599~protein phosphatase type 1 regulator activity	3	0.159067	0.0741212	Q12972, Q15435, P62136	1570	4	12983	6.20207	1	0.569831	71.9599
GOTERM_MF_FAT	GO:0050815~phosphoserine binding	3	0.159067	0.0741212	P62258, Q13526, P31946	1570	4	12983	6.20207	1	0.569831	71.9599
GOTERM_MF_FAT	GO:0005047~signal recognition particle binding	3	0.159067	0.0741212	O76094, P49458, Q9UHB9	1570	4	12983	6.20207	1	0.569831	71.9599
GOTERM_MF_FAT	GO:0008379~thioredoxin peroxidase activity	3	0.159067	0.0741212	P32119, Q13162, Q06830	1570	4	12983	6.20207	1	0.569831	71.9599
GOTERM_MF_FAT	GO:0030544~Hsp70 protein binding	3	0.159067	0.0741212	P53602, P06493, Q9UNE7	1570	4	12983	6.20207	1	0.569831	71.9599
GOTERM_MF_FAT	GO:0031545~peptidyl-proline 4-dioxygenase activity	3	0.159067	0.0741212	O15460, P13674, P07237	1570	4	12983	6.20207	1	0.569831	71.9599
GOTERM_MF_FAT	GO:0004656~procollagen-proline 4-dioxygenase activity	3	0.159067	0.0741212	O15460, P13674, P07237	1570	4	12983	6.20207	1	0.569831	71.9599
GOTERM_MF_FAT	GO:0016453~C-acetyltransferase activity	3	0.159067	0.0741212	P24752, Q9BWD1, P40939	1570	4	12983	6.20207	1	0.569831	71.9599
GOTERM_MF_FAT	GO:0004614~phosphoglucomutase activity	3	0.159067	0.0741212	P36871, Q96G03, O95394	1570	4	12983	6.20207	1	0.569831	71.9599
GOTERM_MF_FAT	GO:0008538~proteasome activator activity	3	0.159067	0.0741212	Q9UL46, Q16186, Q06323	1570	4	12983	6.20207	1	0.569831	71.9599
GOTERM_MF_FAT	GO:0015035~protein disulfide oxidoreductase activity	5	0.265111	0.0789073	Q9H299, Q16881, Q9H7Z7, O76003, Q9Y2Q3	1570	14	12983	2.95337	1	0.590769	74.2595
GOTERM_MF_FAT	GO:0016409~palmitoyltransferase activity	5	0.265111	0.0789073	O15498, O15269, P23786, P50416, O15270	1570	14	12983	2.95337	1	0.590769	74.2595
GOTERM_MF_FAT	GO:0016840~carbon-nitrogen lyase activity	4	0.212089	0.0846303	Q96GA7, P04424, Q9HDC9, P30566	1570	9	12983	3.6753	1	0.614781	76.7766
GOTERM_MF_FAT	GO:0005527~macrolide binding	4	0.212089	0.0846303	Q02790, Q13451, P26885, Q00688	1570	9	12983	3.6753	1	0.614781	76.7766
GOTERM_MF_FAT	GO:0005528~FK506 binding	4	0.212089	0.0846303	Q02790, Q13451, P26885, Q00688	1570	9	12983	3.6753	1	0.614781	76.7766
GOTERM_MF_FAT	GO:0016861~intramolecular oxidoreductase activity, interconverting aldoses and ketoses	4	0.212089	0.0846303	P60174, P34949, P06744, P46926	1570	9	12983	3.6753	1	0.614781	76.7766
GOTERM_MF_FAT	GO:0004579~dolichyl-diphosphooligosaccharide-protein glycotransferase activity	4	0.212089	0.0846303	P39656, P04843, P04844, P46977	1570	9	12983	3.6753	1	0.614781	76.7766
GOTERM_MF_FAT	GO:0003682~chromatin binding	25	1.32556	0.0913623	P27694, Q9UHC1, Q8TAQ2, P46100, P11387, Q13948, O75533, P18754, Q13185, Q14839, O95983, O96019, P51532, Q8TD26, P83916, P28340, Q9Y2T7, Q9H2P0, P45973, Q92922, P62826, Q8N8U2, Q3L8U1, Q92900, Q9P2D1	1570	150	12983	1.37824	1	0.641491	79.4413
GOTERM_MF_FAT	GO:0003725~double-stranded RNA binding	8	0.424178	0.0954883	Q12906, Q12905, Q9NR56, Q32MZ4, O95793, Q08211, P19525, Q9UPY3	1570	33	12983	2.00471	1	0.655793	80.9295
GOTERM_MF_FAT	GO:0015405~P-P-bond-hydrolysis-driven transmembrane transporter activity	21	1.11347	0.0957248	O75348, Q9UHG3, O43615, O43681, Q9HD20, P16615, P21281, Q93084, Q9BRJ2, P24539, P06576, O60706, P38606, P48047, P30049, P25705, P18859, P05023, P36542, P36543, P05026	1570	122	12983	1.42343	1	0.654019	81.0117
GOTERM_MF_FAT	GO:0015399~primary active transmembrane transporter activity	21	1.11347	0.0957248	O75348, Q9UHG3, O43615, O43681, Q9HD20, P16615, P21281, Q93084, Q9BRJ2, P24539, P06576, O60706, P38606, P48047, P30049, P25705, P18859, P05023, P36542, P36543, P05026	1570	122	12983	1.42343	1	0.654019	81.0117
GOTERM_MF_FAT	GO:0004033~aldo-keto reductase activity	5	0.265111	0.097724	O43488, P14550, P00167, P35270, Q04828	1570	15	12983	2.75648	1	0.659296	81.6931
GOTERM_MF_FAT	GO:0003995~acyl-CoA dehydrogenase activity	5	0.265111	0.097724	P45954, Q9H845, P49748, P26440, Q92947	1570	15	12983	2.75648	1	0.659296	81.6931
GOTERM_MF_FAT	GO:0016877~ligase activity, forming carbon-sulfur bonds	7	0.371156	0.0989575	Q9NR19, Q4G176, P53597, Q96I99, P53396, Q53FZ2, O14975	1570	27	12983	2.14393	1	0.661456	82.1019
GOTERM_MF_FAT	GO:0016891~endoribonuclease activity, producing 5'-phosphomonoesters	7	0.371156	0.0989575	P27695, Q9UK59, Q9UKV8, Q9UPY3, P78345, P39748, O75817	1570	27	12983	2.14393	1	0.661456	82.1019

## Sheet: Biol_localization
Category	Term	Count	%	PValue	Genes	List Total	Pop Hits	Pop Total	Fold Enrichment	Bonferroni	Benjamini	FDR
GOTERM_CC_FAT	GO:0005829~cytosol	422	22.3754	1.29009e-94	P07437, Q13200, P07741, P21964, P27635, O15212, P31350, P53621, O15498, P52788, Q96AT9, P47914, P63220, Q04828, P28066, Q01105, Q13561, Q04637, P28074, Q13347, P28072, Q07812, Q9NSD9, O95782, Q96L92, Q16851, P40227, P52565, P13861, Q99436, P41743, P14625, P63208, O75886, P84098, O75083, P53602, P55072, P83731, P27361, P14923, P19367, P07814, O75874, P57737, Q16719, P14618, P05198, Q96AQ6, P53618,…	1518	1330	12782	2.6717	8.45008e-92	8.45008e-92	1.92822e-91
GOTERM_CC_FAT	GO:0030529~ribonucleoprotein complex	214	11.3468	3.17975e-68	P36578, P62750, P27635, P62753, P11142, O43290, P62269, O43390, P62266, P62857, P47914, Q00839, P63220, P62263, P23396, P62851, O60506, P26196, Q9BZZ5, Q9BWJ5, Q9P2E9, Q15459, Q9UKV8, Q9HD33, P62249, P84098, P62241, Q6P2Q9, P62244, Q92900, O43395, P26368, P51991, P42766, Q9BUQ8, P83731, P52756, Q13435, Q13084, P62841, P50914, P05198, P26373, P62847, P60709, Q07020, Q15029, P61353, P31943, P31942,…	1518	515	12782	3.49892	2.08273e-65	1.04137e-65	4.75259e-65
GOTERM_CC_FAT	GO:0005739~mitochondrion	298	15.8006	7.5185e-49	P00367, Q99417, P62072, Q3ZCQ8, Q9H7Z7, P00167, Q9Y696, P38606, O43488, P00568, Q16822, Q02978, P22695, Q9NSE4, Q16740, P41250, Q92667, O00217, P22570, Q7Z434, P13073, P27144, Q04837, O60706, Q9GZY8, P62258, Q07812, O95881, O60313, P55957, Q16836, P43686, Q9BQ69, P09669, Q7Z3U7, O60936, P04040, Q8N163, P11766, Q9HD33, Q58FF7, Q9BSH4, P22307, Q9BSH5, Q9UJS0, P63104, O75489, P14927, P42765, Q9UBX3,…	1518	1087	12782	2.30841	4.92462e-46	1.64154e-46	1.12375e-45
GOTERM_CC_FAT	GO:0070013~intracellular organelle lumen	398	21.1029	2.99719e-42	P46940, P13984, Q3ZCQ8, O75494, Q92922, P19484, Q01105, Q969V3, Q8NBS9, Q9NSE4, Q16740, P46937, O95983, P22570, P19387, Q04837, P27144, O95881, P07237, Q16836, Q92905, O75376, Q8N163, P13667, P14625, P63208, P53602, Q6P2Q9, P55072, Q8TAQ2, P51991, P27361, P52756, P06576, P13674, P26583, P55084, P07954, O75390, O15084, Q01130, P40763, P07602, P60228, P61201, O15460, Q07021, P60709, P31946, P31943,…	1518	1779	12782	1.8838	1.96316e-39	4.9079e-40	4.47974e-39
GOTERM_CC_FAT	GO:0031974~membrane-enclosed lumen	409	21.6861	7.15947e-42	P46940, P13984, Q3ZCQ8, O75494, Q92922, P19484, Q01105, Q969V3, Q8NBS9, Q9NSE4, Q16740, P46937, O95983, P22570, P19387, P27144, Q04837, O95881, P07237, Q16836, Q13201, Q92905, O75376, Q8N163, P13667, P14625, P63208, P53602, Q6P2Q9, P55072, Q8TAQ2, P51991, P27361, P52756, P06576, P13674, P26583, P55084, P07954, O75390, O15084, Q01130, P40763, P07602, P60228, P61201, O15460, Q07021, P60709, P31946,…	1518	1856	12782	1.85555	4.68945e-39	9.3789e-40	1.07009e-38
GOTERM_CC_FAT	GO:0044445~cytosolic part	87	4.61294	1.03645e-40	P36578, P62750, P06733, O14908, Q07020, P62277, P27635, Q9ULZ3, P62753, O15212, P08865, P62273, P17858, P62280, Q9UHV9, P62899, P62424, P62269, P62857, P61247, P62266, P47914, P63220, P23396, P62263, P62851, P15880, Q02543, P49207, P78371, P17987, P39019, Q99471, P62910, P62913, P14735, Q07812, P61254, P62917, Q02878, Q9NQP4, P39023, P40227, P18124, Q01813, P46776, P46777, Q9Y2R9, P35268, P46778,…	1518	152	12782	4.81951	6.78875e-38	1.13146e-38	1.54912e-37
GOTERM_CC_FAT	GO:0043233~organelle lumen	399	21.1559	4.055e-40	P46940, P13984, Q3ZCQ8, O75494, Q92922, P19484, Q01105, Q969V3, Q8NBS9, Q9NSE4, Q16740, P46937, O95983, P22570, P19387, Q04837, P27144, O95881, P07237, Q16836, Q13201, Q92905, O75376, Q8N163, P13667, P14625, P63208, P53602, Q6P2Q9, P55072, Q8TAQ2, P51991, P27361, P52756, P06576, P13674, P26583, P55084, P07954, O75390, O15084, Q01130, P40763, P07602, P60228, P61201, O15460, Q07021, P60709, P31946,…	1518	1820	12782	1.84599	2.65603e-37	3.79432e-38	6.06079e-37
GOTERM_CC_FAT	GO:0022626~cytosolic ribosome	62	3.28738	4.8284e-40	P36578, P62750, Q07020, P62277, P27635, P62753, P08865, P62273, P62280, P62899, P62424, P62269, P62857, P62266, P61247, P47914, P63220, P62263, P23396, P62851, P15880, Q02543, P49207, P39019, P62910, P62913, P61254, P62917, Q02878, P39023, P18124, P46776, P46777, Q9Y2R9, P35268, P46778, P46779, P63173, P62249, P84098, P62241, P62244, P46782, P62701, P46781, P60866, P46783, P05387, P05386, P42766,…	1518	81	12782	6.44516	3.1626e-37	3.95325e-38	7.21675e-37
GOTERM_CC_FAT	GO:0044429~mitochondrial part	189	10.0212	1.0291e-39	P24752, P00367, O43615, P62072, P42126, P53597, Q3ZCQ8, Q99714, P00167, O00483, P82673, P12074, Q6P587, P54819, P80404, P18859, Q02978, P08559, P22695, P19404, P47985, P08574, Q9HAV7, Q9H9P8, P49411, Q9NSE4, Q16740, Q92667, P41250, O43837, O00217, P22570, Q7Z434, P13073, P27144, Q04837, Q9Y237, P42704, Q9GZY8, Q07812, O95881, P22033, P55957, P82933, O60313, Q16836, P53007, P56134, P45880, P09669,…	1518	595	12782	2.67468	6.74058e-37	7.48953e-38	1.53813e-36
GOTERM_CC_FAT	GO:0005840~ribosome	97	5.14316	5.20477e-34	P36578, P61513, P62750, P62277, Q07020, P27635, P62753, P61353, P08865, P82673, P62273, P32969, P82675, P62280, Q9BRJ2, P62899, P18621, P62424, P62269, P61247, P62266, P62857, P52815, P62829, Q9Y399, P47914, P61313, P63220, P62263, P23396, P62851, P15880, Q02543, P49207, P39019, P62910, P62913, P06748, P55795, Q9P2E9, P61254, P62917, P82930, Q9Y3B7, Q02878, P82933, Q9UBS0, P09001, P39023, P18124,…	1518	215	12782	3.79892	3.40913e-31	3.40913e-32	7.77929e-31
GOTERM_CC_FAT	GO:0043232~intracellular non-membrane-bounded organelle	496	26.299	5.6097e-34	P46940, P07437, P13984, Q9BR76, P27816, P27635, P07737, Q9P2D7, Q92922, P57740, P47914, P63220, P14649, Q9P2D1, Q969V3, Q13561, Q99426, O95983, O75369, Q92522, Q562R1, Q04837, P28070, Q9P2E9, P61586, Q9Y6G9, P52565, O75376, Q92905, Q8IVE3, P84098, O75083, P55072, Q92900, Q96QR8, P63104, O15347, P63313, Q8TAQ2, P51991, Q92817, P83731, P27361, P14923, P52756, P06576, Q8IVF4, P26583, P55084, Q96AQ6,…	1518	2596	12782	1.60881	3.67435e-31	3.34032e-32	8.38451e-31
GOTERM_CC_FAT	GO:0043228~non-membrane-bounded organelle	496	26.299	5.6097e-34	P46940, P07437, P13984, Q9BR76, P27816, P27635, P07737, Q9P2D7, Q92922, P57740, P47914, P63220, P14649, Q9P2D1, Q969V3, Q13561, Q99426, O95983, O75369, Q92522, Q562R1, Q04837, P28070, Q9P2E9, P61586, Q9Y6G9, P52565, O75376, Q92905, Q8IVE3, P84098, O75083, P55072, Q92900, Q96QR8, P63104, O15347, P63313, Q8TAQ2, P51991, Q92817, P83731, P27361, P14923, P52756, P06576, Q8IVF4, P26583, P55084, Q96AQ6,…	1518	2596	12782	1.60881	3.67435e-31	3.34032e-32	8.38451e-31
GOTERM_CC_FAT	GO:0033279~ribosomal subunit	71	3.76458	4.70329e-32	P36578, P62750, Q07020, P62277, P27635, P62753, P08865, P62273, P82673, P62280, P62899, P18621, P62424, P62269, P62857, P61247, P62266, P52815, P47914, Q9Y399, P63220, P23396, P62263, P62851, P15880, Q02543, P49207, P39019, P62910, P62913, P06748, P61254, P62917, Q9Y3B7, Q02878, P82933, P09001, P39023, P18124, P46776, P46777, Q9Y2R9, P35268, P46778, P46779, P63173, P62249, P84098, P62241, Q9P0M9,…	1518	128	12782	4.67063	3.08066e-29	2.56721e-30	7.02975e-29
GOTERM_CC_FAT	GO:0019866~organelle inner membrane	120	6.36267	2.65919e-31	P24752, O43615, P62072, P42126, P53597, Q3ZCQ8, Q99714, O00483, P12074, Q6P587, P54819, P18859, Q02978, P22695, P47985, P19404, P08574, Q9H9P8, O00217, P22570, Q03252, P13073, P02545, P42704, O60313, Q16836, P56537, P53007, P56134, P09669, Q7Z3U7, P15954, P31040, Q02338, P35232, P30049, P00403, Q16795, Q9UJS0, P51648, O75489, P14927, P42765, P12236, Q9UBX3, P06576, P31930, P12532, P40939, P55084,…	1518	329	12782	3.07123	1.74177e-28	1.33982e-29	3.97455e-28
GOTERM_CC_FAT	GO:0031967~organelle envelope	177	9.38494	1.29432e-30	P24752, O43615, P62072, P42126, P53597, Q3ZCQ8, Q99714, P37802, P00167, O00483, P12074, P12270, Q6P587, P54819, P61970, Q9HB71, P18859, P57740, Q02978, P22695, P47985, P19404, P08574, Q9H9P8, Q8TEX9, P80303, Q92667, O00217, P22570, Q7Z434, O60684, P13073, Q03252, P02545, O00299, P42704, Q9GZY8, Q07812, O95881, P55957, O60313, Q16836, P63241, P56537, O00410, Q9UM54, Q14974, P53007, P56134, P45880,…	1518	620	12782	2.40386	8.47781e-28	6.05558e-29	1.93455e-27
GOTERM_CC_FAT	GO:0031975~envelope	177	9.38494	1.99411e-30	P24752, O43615, P62072, P42126, P53597, Q3ZCQ8, Q99714, P37802, P00167, O00483, P12074, P12270, Q6P587, P54819, P61970, Q9HB71, P18859, P57740, Q02978, P22695, P47985, P19404, P08574, Q9H9P8, Q8TEX9, P80303, Q92667, O00217, P22570, Q7Z434, O60684, P13073, Q03252, P02545, O00299, P42704, Q9GZY8, Q07812, O95881, P55957, O60313, Q16836, P63241, P56537, O00410, Q9UM54, Q14974, P53007, P56134, P45880,…	1518	622	12782	2.39613	1.30614e-27	8.70763e-29	2.98049e-27
GOTERM_CC_FAT	GO:0005743~mitochondrial inner membrane	112	5.93849	2.2369e-29	P24752, O43615, P62072, P42126, P53597, Q3ZCQ8, Q99714, O00483, P12074, Q6P587, P54819, P18859, Q02978, P22695, P47985, P19404, P08574, Q9H9P8, O00217, P22570, P13073, O60313, Q16836, P53007, P56134, P09669, Q7Z3U7, P15954, P31040, Q02338, P35232, P30049, P00403, Q16795, Q9UJS0, P51648, O75489, P14927, P42765, P12236, Q9UBX3, P06576, P31930, P12532, P40939, P55084, Q16718, O75306, P49748, O14949,…	1518	306	12782	3.08194	1.46517e-26	9.1573e-28	3.34337e-26
GOTERM_CC_FAT	GO:0031966~mitochondrial membrane	130	6.8929	5.65056e-29	P24752, O43615, P62072, P42126, P53597, Q3ZCQ8, Q99714, P00167, O00483, P12074, Q6P587, P54819, P18859, Q02978, P22695, P47985, P19404, P08574, Q9H9P8, Q92667, O00217, P22570, Q7Z434, P13073, Q9GZY8, Q07812, P55957, O60313, Q16836, P53007, P56134, P09669, P45880, Q7Z3U7, P15954, P31040, Q02338, P35232, P30049, P00403, P42345, Q16795, Q9UJS0, P51648, O94826, O75489, P14927, P42765, P12236, Q9UBX3,…	1518	394	12782	2.77827	3.70112e-26	2.17713e-27	8.44558e-26
GOTERM_CC_FAT	GO:0005740~mitochondrial envelope	133	7.05196	8.64805e-28	P24752, O43615, P62072, P42126, P53597, Q3ZCQ8, Q99714, P00167, O00483, P12074, Q6P587, P54819, P18859, Q02978, P22695, P47985, P19404, P08574, Q9H9P8, Q92667, O00217, P22570, Q7Z434, P13073, Q9GZY8, Q07812, O95881, P55957, O60313, Q16836, P53007, P56134, P09669, P45880, Q7Z3U7, P04040, P15954, P31040, Q02338, P35232, P30049, P00403, P42345, Q16795, Q9UJS0, P51648, O94826, O75489, P14927, P42765,…	1518	419	12782	2.67279	5.66447e-25	3.14693e-26	1.29258e-24
GOTERM_CC_FAT	GO:0042470~melanosome	54	2.8632	4.93645e-27	P07355, P31946, Q92820, P23526, P08133, P11166, P11142, Q15758, P04843, P62826, P05023, Q06830, P05556, P02786, P49755, Q8WUM4, Q9HCH5, P11279, P61019, P21281, P63000, Q14344, P08238, P62258, P55209, P07237, P27105, P30086, P13667, P40121, P07900, Q7KZF4, P14625, P08195, P50995, Q00610, P50991, P11021, P63104, P30101, P27824, O14773, P07858, P49327, P51149, P30040, P51148, Q15084, P20339, O75396,…	1518	89	12782	5.10894	3.23337e-24	1.70178e-25	7.37824e-24
GOTERM_CC_FAT	GO:0048770~pigment granule	54	2.8632	4.93645e-27	P07355, P31946, Q92820, P23526, P08133, P11166, P11142, Q15758, P04843, P62826, P05023, Q06830, P05556, P02786, P49755, Q8WUM4, Q9HCH5, P11279, P61019, P21281, P63000, Q14344, P08238, P62258, P55209, P07237, P27105, P30086, P13667, P40121, P07900, Q7KZF4, P14625, P08195, P50995, Q00610, P50991, P11021, P63104, P30101, P27824, O14773, P07858, P49327, P51149, P30040, P51148, Q15084, P20339, O75396,…	1518	89	12782	5.10894	3.23337e-24	1.70178e-25	7.37824e-24
GOTERM_CC_FAT	GO:0031980~mitochondrial lumen	89	4.71898	7.35011e-26	P24752, P49748, P00367, O43615, P42126, P47897, P53597, Q07021, P26440, P30405, P82673, P21796, P45954, P61604, Q9HCC0, Q16775, P80404, Q96I99, P13804, P52815, P08559, P36957, P36542, P11498, P40926, Q9HAV7, P49411, Q9NSE4, Q16740, O43837, P41250, Q02218, P22570, P38646, Q6PI48, P24539, P27144, Q9Y237, Q04837, O95299, P38117, P42704, P10809, P12694, P22033, Q9Y3B7, P82933, Q16836, P09001, Q9UIJ7,…	1518	227	12782	3.30135	4.81432e-23	2.40716e-24	1.09858e-22
GOTERM_CC_FAT	GO:0005759~mitochondrial matrix	89	4.71898	7.35011e-26	P24752, P49748, P00367, O43615, P42126, P47897, P53597, Q07021, P26440, P30405, P82673, P21796, P45954, P61604, Q9HCC0, Q16775, P80404, Q96I99, P13804, P52815, P08559, P36957, P36542, P11498, P40926, Q9HAV7, P49411, Q9NSE4, Q16740, O43837, P41250, Q02218, P22570, P38646, Q6PI48, P24539, P27144, Q9Y237, Q04837, O95299, P38117, P42704, P10809, P12694, P22033, Q9Y3B7, P82933, Q16836, P09001, Q9UIJ7,…	1518	227	12782	3.30135	4.81432e-23	2.40716e-24	1.09858e-22
GOTERM_CC_FAT	GO:0031090~organelle membrane	239	12.6723	1.21734e-22	Q9NTJ5, P04114, P62072, Q96KG9, Q3ZCQ8, P82094, P37802, P00167, P53621, Q9BV40, Q92538, Q02978, P22695, O00401, Q9BYC5, Q92667, O00217, P22570, Q7Z434, P13073, Q03252, Q9GZY8, Q9P2E9, Q07812, Q8TBA6, O95782, O60313, P55957, Q16836, P09497, P09496, P09669, Q7Z3U7, P35606, P04040, Q86UP2, P14625, Q9Y678, P11021, Q9UJS0, O75489, P14927, P42765, Q9UBX3, P19367, P06576, P57737, P55084, Q16718, P53618,…	1518	1096	12782	1.83618	7.9736e-20	3.79695e-21	1.8195e-19
GOTERM_CC_FAT	GO:0005681~spliceosome	61	3.23436	3.44074e-22	P52597, Q15029, Q9UQ35, P31943, Q01081, P14678, Q15428, Q99459, O43290, O43390, Q9H307, Q00839, P61978, P09651, O60506, Q8TBF4, P08579, O43660, Q9Y3F4, O94906, P22626, Q9BZZ5, P17844, Q9BWJ5, Q07955, P11940, Q96DI7, P62314, P62316, O43143, Q9UKM9, P62318, Q9Y5S9, Q15393, Q15459, P09661, P38159, Q9UMS4, O75533, Q9Y333, P62304, P55769, Q86V81, P09012, Q6P2Q9, Q9Y3C6, Q15637, P38919, O43395, P26368,…	1518	132	12782	3.89119	2.25368e-19	1.0244e-20	5.14268e-19
GOTERM_CC_FAT	GO:0022625~cytosolic large ribosomal subunit	31	1.64369	2.39598e-21	P36578, P18124, P46776, P46777, P62750, P46778, P35268, P46779, Q07020, P27635, P63173, P62899, P62424, P84098, P47914, Q02543, P05387, P05386, P49207, P42766, P05388, P62910, P83731, P62913, P62888, P61254, P62917, Q02878, P50914, Q9Y3U8, P39023	1518	38	12782	6.86918	1.56936e-18	6.82332e-20	3.58113e-18
GOTERM_CC_FAT	GO:0031981~nuclear lumen	282	14.9523	4.20459e-19	P46940, Q99986, P13984, O75494, Q3ZCQ8, P62753, P23246, P23528, Q09028, O43390, Q92922, P62263, P62851, O00401, O60506, P19484, Q08J23, Q01105, Q969V3, Q9P2N5, P46937, O95983, P19387, Q03252, Q9UKV3, Q04206, Q15459, O00410, Q96RE7, Q92797, Q92905, O75376, O60936, P09874, Q12789, P63208, Q6P2Q9, P55072, O43395, Q8TAQ2, P51991, P42766, Q14839, P27361, Q96EP5, P52756, Q9BXP5, P26583, P62841, O15084,…	1518	1450	12782	1.6376	2.754e-16	1.1475e-17	6.28436e-16
GOTERM_CC_FAT	GO:0022627~cytosolic small ribosomal subunit	30	1.59067	6.68444e-19	Q9Y2R9, P62277, P62753, P08865, P62273, P62280, P62249, P62269, P61247, P62266, P62857, P62241, P62244, P63220, P23396, P62263, P62851, P46782, P46781, P62701, P60866, P15880, P46783, P39019, P62081, P25398, P62841, P42677, P62847	1518	40	12782	6.31522	4.37831e-16	1.75132e-17	9.99086e-16
GOTERM_CC_FAT	GO:0000502~proteasome complex	37	1.96182	1.31667e-18	P35998, P43686, O43242, P25788, Q13200, P25786, P25787, Q99460, Q9Y5K5, Q99436, O00487, P62195, P20618, Q04323, P17980, P55036, P28066, Q16401, Q9UL46, Q06323, P14735, P54727, P28074, Q16186, P28072, P28070, O14818, Q15008, P62333, P51665, P60900, O00231, P49721, P62191, P04792, O75832, O00233	1518	61	12782	5.10739	8.62417e-16	3.31699e-17	1.96795e-15
GOTERM_CC_FAT	GO:0015934~large ribosomal subunit	38	2.01485	9.37754e-18	P36578, P18124, P46776, P46777, P62750, P46778, P35268, P46779, Q07020, P27635, P63173, P62899, P18621, P62424, P84098, P52815, P47914, Q9P0M9, Q02543, P05387, P05386, P49207, P42766, P05388, P62910, P83731, P62913, P06748, P62888, P61254, P62917, Q9Y3B7, Q02878, P50914, Q9Y3U8, P40429, P09001, P39023	1518	67	12782	4.77569	6.14229e-15	2.27492e-16	1.40161e-14
GOTERM_CC_FAT	GO:0015935~small ribosomal subunit	34	1.80276	4.93091e-15	Q9Y2R9, P62277, P62753, P08865, P62273, P82673, P62280, P62249, P62269, P61247, P62266, P62857, P62241, Q9Y399, P62244, P63220, P23396, P62263, P62851, P46782, P62701, P46781, P60866, P15880, P46783, P39019, P62081, P25398, P06748, P62841, P42677, P82933, P62847	1518	63	12782	4.54428	3.19966e-12	1.14242e-13	7.30527e-12
GOTERM_CC_FAT	GO:0030530~heterogeneous nuclear ribonucleoprotein complex	17	0.901379	2.18951e-14	O14979, Q13151, P52597, P22626, P14866, P31943, P31942, P55795, P26599, Q9UKM9, O43390, Q14103, P61978, Q00839, Q9BUJ2, P09651, P38159	1518	17	12782	8.42029	1.43258e-11	4.93938e-13	3.2685e-11
GOTERM_CC_FAT	GO:0044455~mitochondrial membrane part	48	2.54507	9.18821e-14	O43674, O43615, P62072, P56134, O96000, Q3ZCQ8, Q7Z3U7, O00483, O43678, O96008, P12074, Q9BRJ2, P31040, P30049, P18859, Q9Y6M9, P36542, Q16795, P22695, O95182, Q13423, Q16891, P47985, P19404, O94826, P49821, O75489, Q9H9P8, P14927, Q9P0J0, P12236, P56385, O00217, Q9Y5L4, P24539, P06576, O95299, P31930, Q9Y5J7, P48047, P28331, P07919, Q16718, P25705, O75947, O60313, O75306, Q9Y3D6	1518	125	12782	3.23339	6.02118e-11	2.00706e-12	1.37401e-10
GOTERM_CC_FAT	GO:0005654~nucleoplasm	173	9.17285	8.03677e-12	Q16531, Q15287, O00151, P52597, P13984, Q3ZCQ8, O75494, O00571, P35244, Q9NYB0, Q9Y230, Q9UQ35, Q16630, Q01081, Q96PK6, P12270, Q09028, O43390, Q92922, Q7L590, P61978, O60506, P19484, Q01105, Q9BRP8, P22626, Q9P2N5, P46937, O95983, P19387, Q9NVC6, P55795, P42704, O00762, O75427, Q04206, Q16539, Q9NPA8, Q8N201, Q9UM54, Q14974, Q96RE7, P12956, Q92797, O75376, Q7L014, P11387, P61024, P09874, P62304,…	1518	882	12782	1.6516	5.2641e-09	1.6981e-10	1.20122e-08
GOTERM_CC_FAT	GO:0005625~soluble fraction	81	4.2948	1.11664e-11	Q01581, P07355, P62820, P09467, Q13867, P17174, Q08209, P60709, P30153, O14908, P21964, P07686, P16435, P17858, O95831, P53621, P21266, Q9H4A4, Q9Y696, Q08257, Q9BU02, P13807, P11498, Q9Y285, P40925, P49588, P41252, Q8IZP0, P41250, P54577, P54578, P14735, O43776, O00299, Q07812, O95881, Q9NSD9, P04792, P27105, Q01813, P49585, P23443, P14868, Q00796, Q02750, P30086, P11766, P20962, Q9NZ71, O95373,…	1518	313	12782	2.17905	7.31399e-09	2.28562e-10	1.66898e-08
GOTERM_CC_FAT	GO:0005730~nucleolus	144	7.63521	1.42856e-11	P46940, Q12906, P35520, Q12905, Q01082, P52597, Q99986, P62753, Q96PK6, Q96AE4, P05455, P61247, Q5JTH9, O43707, P61978, P62263, P62851, O00401, O75817, P04080, Q9NR19, Q08J23, Q9BRP8, Q969V3, P22626, P39019, Q8WYA6, P17844, P55795, Q9Y237, Q9UKV3, Q13148, Q9H832, Q15459, P56537, P39023, O00410, Q96RE7, Q92905, P11387, O60936, P09874, P62195, P12814, P53999, O00264, P28482, Q9UHB9, Q14258, P55072,…	1518	698	12782	1.73714	9.35705e-09	2.83547e-10	2.13519e-08
GOTERM_CC_FAT	GO:0016023~cytoplasmic membrane-bounded vesicle	117	6.20361	2.19976e-10	P04114, Q12904, Q96KG9, O00291, O14908, P42262, P23526, P53621, O75146, P11142, P61106, O94855, O43707, O15126, P31146, P05556, Q9HCH5, Q14677, P41250, P11279, Q14344, P08238, Q8TBA6, P55209, P62258, P07237, O95782, Q13201, P09497, P09496, Q9UM54, Q9P0I2, P35606, O60271, P09622, O94979, P12814, P30041, P13667, Q7KZF4, Q9Y678, P14625, O94973, P50995, P11021, Q00610, P50991, P63104, Q12846, P30101,…	1518	550	12782	1.79123	1.44084e-07	4.23777e-09	3.28786e-07
GOTERM_CC_FAT	GO:0031988~membrane-bounded vesicle	119	6.30965	4.08568e-10	P04114, Q12904, Q96KG9, O00291, O14908, P42262, P23526, P53621, O75146, P11142, P61106, O94855, O43707, O15126, P31146, P05556, Q9HCH5, Q14677, P41250, P11279, Q14344, P08238, Q8TBA6, P55209, P62258, P07237, O95782, Q13201, P09497, P09496, Q9UM54, Q9P0I2, P04075, P35606, O60271, P09622, O94979, P12814, P30041, P13667, Q7KZF4, Q9Y678, P14625, O94973, P50995, P11021, Q00610, P50991, P63104, Q12846,…	1518	568	12782	1.76411	2.67612e-07	7.64606e-09	6.10664e-07
GOTERM_CC_FAT	GO:0031982~vesicle	133	7.05196	1.36521e-09	P04114, Q96KG9, Q12904, O00291, O14908, P42262, P23526, P53621, O75146, O15498, P11142, P61106, Q9Y696, O94855, O15321, O43707, O15126, P31146, P05556, Q9HCH5, P30533, Q14677, P41250, P11279, Q14344, P08238, Q8TBA6, P55209, P62258, P07237, O95782, Q13201, P09497, P09496, Q9UM54, Q9P0I2, P04075, P35606, O60271, P09622, O94979, P12814, P30041, P13667, Q7KZF4, Q9Y678, P14625, O94973, P50995, P50991,…	1518	670	12782	1.67149	8.94214e-07	2.48393e-08	2.04051e-06
GOTERM_CC_FAT	GO:0005852~eukaryotic translation initiation factor 3 complex	13	0.68929	2.42103e-09	P60228, Q13347, O15372, O75822, O15371, Q92905, O75821, Q14152, O00303, Q99613, P55884, Q9Y262	1518	15	12782	7.29758	1.58577e-06	4.28587e-08	3.61858e-06
GOTERM_CC_FAT	GO:0031410~cytoplasmic vesicle	127	6.73383	4.22939e-09	P04114, Q96KG9, Q12904, O00291, O14908, P42262, P23526, P53621, O75146, O15498, P11142, P61106, Q9Y696, O94855, O15321, O43707, O15126, P31146, P05556, Q9HCH5, Q14677, P41250, P11279, Q14344, P08238, Q8TBA6, P55209, P62258, P07237, O95782, Q13201, P09497, P09496, Q9UM54, Q9P0I2, P35606, O60271, P09622, O94979, P12814, P30041, P13667, Q7KZF4, Q9Y678, P14625, O94973, P50995, P11021, Q00610, P50991,…	1518	642	12782	1.6657	2.77025e-06	7.29014e-08	6.32144e-06
GOTERM_CC_FAT	GO:0009898~internal side of plasma membrane	74	3.92365	1.0918e-08	Q01082, Q92928, Q9NZB2, P36405, P61006, P35221, O14617, P00167, Q9BXS5, P08134, Q9H4M9, P12270, P53621, O15498, P11233, P61106, P15311, Q8WTW3, Q8NF91, O43747, Q9Y490, Q8IYB5, Q9H1K0, Q70E73, Q9NUU7, P63000, Q9UHA4, Q9BV57, Q9H270, Q13418, P11413, P61923, P61586, O95782, P09497, P63241, Q96CW1, P09496, P27105, Q13596, P18206, P60953, O43633, Q92797, P61026, Q9Y6Y8, P35606, P30086, Q9H267, O94979,…	1518	316	12782	1.97184	7.15125e-06	1.83366e-07	1.63185e-05
GOTERM_CC_FAT	GO:0070469~respiratory chain	28	1.48462	4.9958e-08	O43674, O14949, O96000, O00483, O43678, P12074, P31040, P00403, Q9Y6M9, Q16795, P22695, O95182, Q13423, P19404, P47985, P49821, P08574, O75489, P14927, Q9P0J0, O00217, P31930, O95299, Q9UI09, P07919, P28331, Q16718, O75306	1518	75	12782	3.14357	3.27219e-05	8.18061e-07	7.46694e-05
GOTERM_CC_FAT	GO:0048471~perinuclear region of cytoplasm	67	3.55249	7.65498e-08	P07355, P16278, P04406, P61204, Q9UHD8, P35527, P05783, Q9H7Z7, Q86YW0, P31946, P08133, O75146, Q5JSH3, P61106, Q9Y224, O94855, O43707, O43747, Q01105, P02786, Q14677, Q15019, P02545, P42704, P55290, Q14435, P84085, Q8NC51, Q9UM54, P23443, P39687, P27797, O60271, Q02750, Q9H267, Q9Y5K6, O94979, P33176, Q15056, P42892, P22392, P14625, P62879, Q7L576, P11021, Q16890, Q9H3U1, Q9P0L0, Q99700, P27695,…	1518	288	12782	1.95889	5.01389e-05	1.22293e-06	0.000114415
GOTERM_CC_FAT	GO:0005856~cytoskeleton	227	12.0361	9.24302e-08	P46940, P07437, Q9Y3P9, Q96KG9, P13984, P27816, Q9BR76, Q9Y5Y2, P23528, P07737, Q9BSJ2, Q9Y696, Q9P2D7, Q9BQE3, P14649, O00401, Q9UJU6, Q13561, Q5T4S7, Q99426, P23258, O75369, Q562R1, Q03252, P09493, P28070, P61586, Q9Y6G9, P18206, Q92797, O75376, P52565, Q12792, Q8IVE3, O75083, P63104, Q13835, Q99996, P63313, Q92817, P14923, P27361, Q9NZM1, P06396, Q8IVF4, Q96AQ6, Q15814, O14745, P62714, Q3ZCM7,…	1518	1381	12782	1.38407	6.054e-05	1.44147e-06	0.00013815
GOTERM_CC_FAT	GO:0015629~actin cytoskeleton	62	3.28738	3.50552e-07	P46940, O14745, Q01082, Q9UHD8, Q9ULV4, P35221, O15357, P23528, P07737, P15311, Q9Y696, O43707, Q5T1M5, P14649, O00401, P31146, Q96FJ2, Q13561, P21333, O15511, O75369, P35579, P60981, Q13813, P35580, P09493, Q9H270, P47755, P47756, P06753, Q7Z406, Q96HC4, Q13418, P42025, Q9NR12, P67936, Q14847, Q16181, Q9UM54, P18206, Q9NVA2, P04075, Q12792, Q9Y5K6, Q9P2M7, P40121, P19105, P52907, Q13409, P61160,…	1518	269	12782	1.94074	0.000229585	5.33979e-06	0.00052395
GOTERM_CC_FAT	GO:0048475~coated membrane	24	1.27253	3.62769e-07	Q96KG9, P35606, O14617, Q9BXS5, Q13367, O94979, Q15437, Q13492, P53621, Q15436, Q9Y678, O94973, P61923, O94855, P48444, O95782, Q00610, O43747, Q96CW1, P09497, O95486, O14579, P09496, P53618	1518	63	12782	3.20773	0.000237585	5.4003e-06	0.000542209
GOTERM_CC_FAT	GO:0030117~membrane coat	24	1.27253	3.62769e-07	Q96KG9, P35606, O14617, Q9BXS5, Q13367, O94979, Q15437, Q13492, P53621, Q15436, Q9Y678, O94973, P61923, O94855, P48444, O95782, Q00610, O43747, Q96CW1, P09497, O95486, O14579, P09496, P53618	1518	63	12782	3.20773	0.000237585	5.4003e-06	0.000542209
GOTERM_CC_FAT	GO:0030120~vesicle coat	18	0.954401	4.17146e-07	Q96KG9, P35606, O94979, Q15437, Q15436, P53621, Q9Y678, O94973, P61923, O94855, P48444, O95782, Q00610, P09497, O95486, O14579, P09496, P53618	1518	38	12782	3.98856	0.000273193	6.07177e-06	0.000623483
GOTERM_CC_FAT	GO:0005746~mitochondrial respiratory chain	24	1.27253	5.03223e-07	O43674, P19404, P47985, P49821, O75489, P14927, O96000, Q9P0J0, O00483, O00217, O43678, P12074, P31040, O95299, P31930, P28331, P07919, Q16718, Q9Y6M9, Q16795, O75306, P22695, O95182, Q13423	1518	64	12782	3.15761	0.000329557	7.16543e-06	0.000752137
GOTERM_CC_FAT	GO:0030532~small nuclear ribonucleoprotein complex	14	0.742312	6.20775e-07	P08579, O75643, Q9BUQ8, P62304, P14678, Q15428, Q96DI7, P62314, P62316, P62318, Q15393, Q6P2Q9, P09661, Q9Y4Z0	1518	24	12782	4.91184	0.000406525	8.65119e-06	0.000927834
GOTERM_CC_FAT	GO:0030137~COPI-coated vesicle	11	0.583245	9.20762e-07	P53621, Q9Y678, Q8TBA6, Q6VY07, Q96KG9, P61923, P48444, P35606, Q13367, P53618, O14579	1518	15	12782	6.17488	0.000602918	1.25645e-05	0.0013762
GOTERM_CC_FAT	GO:0005793~ER-Golgi intermediate compartment	18	0.954401	1.5484e-06	Q969X5, Q12907, Q96KG9, Q9BVK6, P49755, P49257, Q9Y6Y8, P80303, P50454, Q15437, Q15084, O75396, Q9NYU2, Q969H8, P07237, Q14789, P11021, Q9BS26	1518	41	12782	3.69671	0.00101369	2.06978e-05	0.00231428
GOTERM_CC_FAT	GO:0030662~coated vesicle membrane	25	1.32556	1.83336e-06	Q9UM54, P04114, Q96KG9, O00291, P35606, P42262, O94979, Q15437, P53621, O75146, Q15436, Q9Y678, O94973, Q8TBA6, P61923, O94855, P48444, O95782, Q00610, P09497, O15126, O95486, O14579, P53618, P09496	1518	73	12782	2.88366	0.00120013	2.40167e-05	0.00274019
GOTERM_CC_FAT	GO:0005839~proteasome core complex	12	0.636267	3.83654e-06	P20618, P28074, P25788, P28072, P28070, P25786, O14818, P25787, P60900, P49721, Q99436, P28066	1518	20	12782	5.05217	0.00250979	4.92721e-05	0.00573412
GOTERM_CC_FAT	GO:0000267~cell fraction	177	9.38494	4.75993e-06	Q07065, Q9NR09, P04114, Q13867, O00291, O14908, P21964, P00167, P67812, P17858, O75146, P53621, P61106, Q9H4A4, P80404, Q9Y696, Q9BV40, P10319, P55011, Q08257, Q15075, Q9BU02, O60506, P05556, P49588, P41252, Q9HCH5, Q8IZP0, P54577, P41250, P11279, P54578, P02545, Q15149, O43776, O60706, O00299, Q07812, O95881, Q96HC4, Q9NSD9, P07237, P31150, Q15005, P55957, O00170, Q01813, P12956, Q00796, Q02750,…	1518	1083	12782	1.37617	0.00311291	5.99551e-05	0.00711417
GOTERM_CC_FAT	GO:0012505~endomembrane system	134	7.10498	7.60013e-06	Q9NTJ5, P04114, Q96KG9, O00291, O14908, P82094, P37802, P42262, P67812, P12270, O75146, P53621, P61106, P61970, Q9BV40, Q92538, O94855, Q9HB71, P57740, O14653, O00401, O15126, Q9Y6I3, P31146, Q8TEX9, Q9BYC5, P80303, O60684, Q03252, P02545, O00299, P42704, Q9P2E9, Q07812, Q8TBA6, Q14789, O95782, Q15005, P63241, P56537, P09497, Q9BS26, P09496, O00410, Q9UM54, Q14974, P35606, P09874, P16615, Q86UP2,…	1518	782	12782	1.44286	0.00496573	9.3922e-05	0.0113589
GOTERM_CC_FAT	GO:0031252~cell leading edge	36	1.9088	8.54499e-06	Q9UM54, P46940, Q15262, O14745, Q14160, Q9UQB8, Q9Y5K6, P22392, P15311, P31949, Q7L576, P23396, O00401, Q9UJU6, P31146, P63092, P05556, Q9Y490, Q9H2X9, Q8IZP0, Q70E73, Q07960, P35579, P15531, P63000, Q9UI08, P20339, P09493, P35241, P50552, P06396, P49023, P47756, Q9NR12, P53365, Q9Y5S2, Q14247	1518	138	12782	2.1966	0.00558136	0.000103643	0.012771
GOTERM_CC_FAT	GO:0005783~endoplasmic reticulum	158	8.37752	1.12747e-05	Q07065, Q9Y5M8, Q12907, Q9NTJ5, P04114, Q12904, Q99714, P00167, P27635, P67812, P53621, O15498, P61106, O15027, O94855, Q7Z7H5, O14653, O60506, Q01105, Q969V3, Q8NBS9, P30533, Q8IZP0, P80303, P14314, Q9P2E9, Q07812, Q8N4V1, O95881, P07237, Q15006, Q9HBH5, Q15005, P63241, Q9BS26, P62633, O00469, P39687, Q13641, P04040, P16615, Q14165, Q86UP2, O94979, Q9NXW2, P13667, Q9Y673, P14625, Q96AG4, O00264,…	1518	960	12782	1.38584	0.0073578	0.000134264	0.0168504
GOTERM_CC_FAT	GO:0030663~COPI coated vesicle membrane	9	0.4772	1.23122e-05	P53621, Q9Y678, Q8TBA6, Q96KG9, P61923, P48444, P35606, P53618, O14579	1518	12	12782	6.31522	0.00803213	0.000144	0.0184008
GOTERM_CC_FAT	GO:0030135~coated vesicle	39	2.06787	1.58138e-05	Q9UM54, P27105, P04114, Q9P0I2, Q6VY07, Q96KG9, O00291, P35606, O14908, P30086, P42262, Q9BY67, O94979, Q13492, O75146, P53621, P61106, P50897, P42892, Q9Y678, O94973, O94855, Q00610, O43747, O14579, O15126, Q14677, Q13367, Q15437, Q15436, P20339, Q8TBA6, P10809, P61923, P48444, O95782, P09497, P53618, O95486, P09496	1518	159	12782	2.06535	0.0103047	0.000181705	0.0236335
GOTERM_CC_FAT	GO:0005832~chaperonin-containing T-complex	7	0.371156	1.74264e-05	P49368, P40227, P78371, P17987, P48643, P50991, Q99832	1518	7	12782	8.42029	0.0113495	0.000196781	0.0260432
GOTERM_CC_FAT	GO:0005753~mitochondrial proton-transporting ATP synthase complex	11	0.583245	1.80459e-05	P24539, P06576, P48047, P56134, P30049, Q7Z3U7, P25705, P18859, P56385, O75947, P36542	1518	19	12782	4.8749	0.0117506	0.000200322	0.0269688
GOTERM_CC_FAT	GO:0042645~mitochondrial nucleoid	14	0.742312	2.29716e-05	P49748, P49411, P45880, P34897, P36776, P38646, P21796, P05141, P06576, Q04837, P42704, Q96AG4, P55084, P40939	1518	31	12782	3.80271	0.0149339	0.000250745	0.0343289
GOTERM_CC_FAT	GO:0009295~nucleoid	14	0.742312	2.29716e-05	P49748, P49411, P45880, P34897, P36776, P38646, P21796, P05141, P06576, Q04837, P42704, Q96AG4, P55084, P40939	1518	31	12782	3.80271	0.0149339	0.000250745	0.0343289
GOTERM_CC_FAT	GO:0016604~nuclear body	40	2.12089	2.51205e-05	P60228, Q15287, Q86XP3, Q96RE7, Q7L014, Q3ZCQ8, O75494, O75533, O00571, Q9UQ35, Q16630, Q01081, Q99459, Q14498, O60832, P45973, Q86V81, Q9H307, Q6P2Q9, P38919, O43809, P63279, P27694, O43660, O43395, P61011, Q9P2N5, P06748, Q8WXF1, O43172, Q07955, Q12972, Q15020, O75427, Q9Y5S9, O14980, P61326, O43447, Q01130, Q9P0U4	1518	168	12782	2.00483	0.0163195	0.000269704	0.0375397
GOTERM_CC_FAT	GO:0005694~chromosome	85	4.50689	3.10372e-05	P60228, Q15185, O60814, P62714, Q96KK5, Q13185, P35244, Q9NYB0, Q96QC0, P51532, Q8IY92, P10412, P12270, Q8TD26, P0C0S5, Q09028, P25054, Q92922, P57740, P62826, Q8N8U2, Q9UQE7, P42167, Q9P2D1, Q00577, Q92878, Q96ST3, Q13561, P17987, Q5VTR2, P23258, O95983, P15927, Q92522, P42704, O60216, P16401, Q16181, P49768, O75531, P12956, P11387, Q9ULX6, P68400, O60566, Q8IUE6, Q13547, P83916, P45973, P61956,…	1518	460	12782	1.55592	0.0201244	0.000327845	0.0463796
GOTERM_CC_FAT	GO:0005798~Golgi-associated vesicle	18	0.954401	4.71784e-05	Q6VY07, Q9P0I2, Q96KG9, P35606, Q13367, P53621, P61106, Q9Y678, Q8TBA6, P61923, Q8WVM8, P48444, O95782, Q00610, P09497, O14579, P09496, P53618	1518	51	12782	2.97187	0.03043	0.000490397	0.0704918
GOTERM_CC_FAT	GO:0016607~nuclear speck	28	1.48462	4.7692e-05	Q15287, Q86XP3, Q7L014, Q3ZCQ8, O75494, O75533, O00571, Q9UQ35, Q99459, Q14498, Q86V81, Q9H307, Q6P2Q9, P38919, O43660, O43395, P61011, Q9P2N5, P06748, O43172, Q07955, Q12972, Q15020, Q9Y5S9, P61326, O43447, Q01130, Q9P0U4	1518	103	12782	2.28901	0.0307561	0.00048799	0.0712589
GOTERM_CC_FAT	GO:0030964~NADH dehydrogenase complex	16	0.848356	5.27209e-05	O43674, P19404, P49821, O75489, O96000, Q9P0J0, O00217, O00483, O43678, O95299, P28331, Q16718, Q9Y6M9, Q16795, O75306, O95182	1518	42	12782	3.20773	0.0339436	0.000531137	0.07877
GOTERM_CC_FAT	GO:0045271~respiratory chain complex I	16	0.848356	5.27209e-05	O43674, P19404, P49821, O75489, O96000, Q9P0J0, O00217, O00483, O43678, O95299, P28331, Q16718, Q9Y6M9, Q16795, O75306, O95182	1518	42	12782	3.20773	0.0339436	0.000531137	0.07877
GOTERM_CC_FAT	GO:0005747~mitochondrial respiratory chain complex I	16	0.848356	5.27209e-05	O43674, P19404, P49821, O75489, O96000, Q9P0J0, O00217, O00483, O43678, O95299, P28331, Q16718, Q9Y6M9, Q16795, O75306, O95182	1518	42	12782	3.20773	0.0339436	0.000531137	0.07877
GOTERM_CC_FAT	GO:0045259~proton-transporting ATP synthase complex	11	0.583245	5.50396e-05	P24539, P06576, P48047, P56134, P30049, Q7Z3U7, P25705, P18859, P56385, O75947, P36542	1518	21	12782	4.41063	0.0354098	0.000546093	0.0822332
GOTERM_CC_FAT	GO:0030660~Golgi-associated vesicle membrane	13	0.68929	5.57043e-05	Q96KG9, P35606, P53621, Q9Y678, Q8TBA6, P61923, P48444, Q00610, O95782, P09497, P53618, P09496, O14579	1518	29	12782	3.77461	0.0358297	0.000544439	0.0832258
GOTERM_CC_FAT	GO:0005635~nuclear envelope	45	2.386	6.04254e-05	Q9UM54, Q14573, Q14974, P55060, P49768, Q13185, P37802, P09874, P12270, O95373, Q8TEM1, P61970, Q8NF91, P50995, P45973, P52292, P57740, Q9HB71, P62826, P12004, P42167, Q13268, Q8TEX9, P78406, P46060, P80303, Q86UE4, Q12765, Q9NZM1, Q9NUU7, O60684, Q03252, P02545, O00299, P42704, P20700, O14980, Q9BVC6, Q9BUP3, Q14764, P43243, P20073, P56537, P63241, O00410	1518	205	12782	1.84836	0.0388068	0.000581887	0.0902765
GOTERM_CC_FAT	GO:0001726~ruffle	21	1.11347	6.31479e-05	Q9UM54, O14745, P63092, Q9Y490, P05556, Q9UQB8, Q07960, Q9Y5K6, P35579, P15531, P20339, P09493, P35241, P15311, P22392, P31949, Q7L576, Q9NR12, P53365, P23396, Q9UJU6, Q14247	1518	67	12782	2.6392	0.0405194	0.000599287	0.0943421
GOTERM_CC_FAT	GO:0030126~COPI vesicle coat	8	0.424178	6.99517e-05	P53621, Q9Y678, Q96KG9, P61923, P48444, P35606, P53618, O14579	1518	11	12782	6.12385	0.0447861	0.000654357	0.104502
GOTERM_CC_FAT	GO:0044427~chromosomal part	72	3.8176	9.94511e-05	P60228, Q15185, O60814, P62714, Q96KK5, Q13185, P35244, Q9NYB0, Q96QC0, P51532, Q8IY92, P10412, P12270, Q8TD26, P0C0S5, Q09028, P25054, Q92922, P57740, P62826, Q8N8U2, Q9UQE7, Q9P2D1, P42167, Q00577, Q92878, Q96ST3, Q13561, P17987, O95983, P15927, Q92522, P16401, Q16181, P12956, P49768, P68400, O60566, Q8IUE6, Q13547, P83916, P45973, P61956, P32322, P49736, Q9P258, Q3L8U1, Q96QR8, P12004, Q92900,…	1518	386	12782	1.57062	0.0630672	0.000917097	0.148541
GOTERM_CC_FAT	GO:0005788~endoplasmic reticulum lumen	23	1.21951	0.000108771	P30101, O15460, P04114, Q8NBS9, P27797, P30533, P50454, P30040, Q9NWW5, O95831, P13667, Q15084, Q9NYU2, P14625, P23284, P13674, O95881, P07237, Q9HCN8, P11021, Q9Y4L1, O43852, Q9BS26	1518	80	12782	2.42083	0.0687698	0.000989076	0.16245
GOTERM_CC_FAT	GO:0000228~nuclear chromosome	37	1.96182	0.000131804	P12956, P11387, Q13185, P35244, Q9NYB0, Q96QC0, P68400, Q8IY92, Q13547, Q09028, P83916, P45973, P32322, Q92922, P49736, Q15050, Q9UQE7, P63279, Q96QR8, Q13263, P27694, Q9UHC1, Q00577, Q92878, Q96ST3, P46100, P17987, P18754, P13010, P23258, P15927, P25205, P33993, P42704, O60216, O95347, P26583	1518	162	12782	1.92315	0.082715	0.001182	0.196819
GOTERM_CC_FAT	GO:0031968~organelle outer membrane	27	1.4316	0.000152837	P27105, Q14573, O75431, P49768, P45880, P30086, P00167, O96008, P21796, O00429, P42345, P57105, O94826, P78406, P80303, Q92667, P19367, Q7Z434, P42704, Q9GZY8, Q07812, P50416, O43169, P55957, O60313, P00387, Q9Y3D6, Q9Y277	1518	104	12782	2.18604	0.0952672	0.001352	0.228193
GOTERM_CC_FAT	GO:0044454~nuclear chromosome part	30	1.59067	0.000170455	P12956, Q13185, P35244, Q9NYB0, Q96QC0, P68400, Q8IY92, Q13547, Q09028, P83916, P45973, P32322, Q92922, P49736, Q9UQE7, P63279, Q96QR8, Q13263, P27694, Q9UHC1, Q00577, Q92878, Q96ST3, P17987, P46100, P18754, P13010, P15927, P25205, P33993	1518	122	12782	2.07056	0.105649	0.00148766	0.254467
GOTERM_CC_FAT	GO:0005938~cell cortex	34	1.80276	0.000176215	Q9UM54, Q96A65, Q01082, Q9NVA2, O14908, P60709, Q02750, P23528, O15357, P41743, P15311, O43707, Q9UJU6, P31146, Q01518, Q15019, P21333, O75369, P35579, P60981, Q13813, Q9BYG5, P35580, P47755, P47756, Q15691, Q7KZI7, P53365, O76003, Q14847, P19338, Q9NZA1, Q14247, Q16181	1518	146	12782	1.96089	0.109018	0.00151768	0.263056
GOTERM_CC_FAT	GO:0019867~outer membrane	27	1.4316	0.000292615	P27105, Q14573, O75431, P49768, P45880, P30086, P00167, O96008, P21796, O00429, P42345, P57105, O94826, P78406, P80303, Q92667, P19367, Q7Z434, P42704, Q9GZY8, Q07812, P50416, O43169, P55957, O60313, P00387, Q9Y3D6, Q9Y277	1518	108	12782	2.10507	0.174438	0.00248639	0.436464
GOTERM_CC_FAT	GO:0044431~Golgi apparatus part	56	2.96925	0.000378816	Q96KG9, P82094, Q9BXS5, P53621, P61106, Q9UNZ2, Q8WTW3, Q8IWU5, Q9BV40, Q92538, O94855, O14653, P51572, O43747, O00401, O15126, P63092, Q9UL25, P49755, P49257, P21333, Q9BYC5, P80303, P62491, Q8TBA6, P61923, Q8WVM8, O95782, Q14789, Q96MW5, P09497, P09496, Q9P0I2, Q6VY07, Q13948, P35606, O94979, Q9Y678, P40616, O00429, Q00610, O14828, Q9H8Y8, O14579, Q99700, Q12846, Q92896, Q13367, Q15437, Q15436,…	1518	294	12782	1.60386	0.219774	0.00317663	0.564702
GOTERM_CC_FAT	GO:0016469~proton-transporting two-sector ATPase complex	15	0.795334	0.000487332	O75348, P56134, Q7Z3U7, P56385, P21281, P24539, P06576, P38606, P48047, P30049, P25705, P18859, O75947, P36542, P36543	1518	45	12782	2.80676	0.273328	0.00403336	0.725918
GOTERM_CC_FAT	GO:0015630~microtubule cytoskeleton	92	4.87805	0.000527201	Q13045, P07437, Q15814, P62714, Q9UHD8, Q9Y3P9, Q3ZCM7, P36405, Q96KG9, P05783, Q13185, P30153, P27816, Q9Y5Y2, Q9C099, Q9BQ89, P41208, P68371, Q5JSH3, P15311, Q08211, Q9BSJ2, Q9P2D7, Q9Y224, P25054, Q9BQE3, Q9Y3A5, Q9UQE7, Q9Y265, Q9BUF5, O43809, Q9Y266, Q07866, Q96FJ2, P17987, Q13561, Q8WUM4, P50570, Q99426, P23258, Q15019, P68363, Q96ED9, P35579, P06748, P35580, Q9Y237, P28070, P16949, P11413,…	1518	549	12782	1.41105	0.292068	0.00430828	0.785087
GOTERM_CC_FAT	GO:0042641~actomyosin	11	0.583245	0.000673213	P35580, P09493, Q9UHD8, Q7Z406, Q13418, P68032, Q9NVA2, Q9NR12, O43707, P35579, Q16181	1518	27	12782	3.43049	0.356673	0.00543091	1.0015
GOTERM_CC_FAT	GO:0012506~vesicle membrane	33	1.74973	0.000732121	Q9UM54, P04114, Q96KG9, O00291, P35606, O14908, P42262, O94979, O75146, P53621, P62993, Q9Y678, O94973, O94855, Q00610, O14579, O15126, O60344, P31146, Q9UL25, P49755, Q15437, Q15436, P20339, Q8TBA6, P61923, P48444, O95782, Q96CW1, P09497, P53618, O95486, P09496	1518	151	12782	1.8402	0.38104	0.0058331	1.08869
GOTERM_CC_FAT	GO:0022624~proteasome accessory complex	7	0.371156	0.00075199	Q9UL46, Q13200, Q06323, P51665, Q99460, O75832, O00233	1518	11	12782	5.35837	0.389049	0.00591902	1.11808
GOTERM_CC_FAT	GO:0030659~cytoplasmic vesicle membrane	31	1.64369	0.000772295	Q9UM54, P04114, Q96KG9, O00291, P35606, P42262, O94979, P53621, O75146, Q9Y678, O94973, O94855, Q00610, O14579, O15126, O60344, P31146, Q9UL25, P49755, Q15437, Q15436, P20339, Q8TBA6, P61923, P48444, O95782, Q96CW1, P09497, P53618, O95486, P09496	1518	139	12782	1.87791	0.397127	0.00600628	1.14811
GOTERM_CC_FAT	GO:0005853~eukaryotic translation elongation factor 1 complex	5	0.265111	0.000894916	Q05639, P68104, P26641, P29692, P24534	1518	5	12782	8.42029	0.443692	0.00687546	1.32927
GOTERM_CC_FAT	GO:0044430~cytoskeletal part	145	7.68823	0.000997895	P46940, Q8N1N4, P07437, Q01082, Q8N1A0, Q9UHD8, Q9Y3P9, Q96KG9, P36405, P35527, P27816, Q9Y5Y2, P42262, P23528, Q5JSH3, Q9BSJ2, Q9P2D7, Q9Y224, P25054, Q9BQE3, O43707, Q9UQE7, P14649, P31146, Q96FJ2, Q13561, P17987, P50570, Q99426, P23258, Q96ED9, O15511, Q03252, P09493, P02545, Q9Y237, P28070, P67936, Q9NR12, Q16539, P56537, O60784, Q9UM54, Q96A65, Q9Y6G9, O75376, Q32P44, Q02750, P43487, P30042,…	1518	952	12782	1.2825	0.480011	0.0075752	1.48116
GOTERM_CC_FAT	GO:0001725~stress fiber	10	0.530223	0.00112637	P35580, P09493, Q9UHD8, Q7Z406, Q13418, Q9NVA2, Q9NR12, O43707, P35579, Q16181	1518	24	12782	3.50845	0.52202	0.008449	1.67036
GOTERM_CC_FAT	GO:0000785~chromatin	40	2.12089	0.00114655	P60228, O60814, Q96KK5, Q13185, Q96QC0, P68400, Q8IUE6, Q8IY92, P51532, P10412, Q13547, Q8TD26, P0C0S5, Q09028, P83916, P45973, P32322, Q92922, P49736, P62826, Q8N8U2, Q9UQE7, Q3L8U1, Q92900, Q13263, Q9P2D1, P42167, P62805, Q96ST3, Q8TAQ2, P46100, P17987, Q29RF7, Q14839, P18754, O95983, Q92522, P33993, P16401, Q5SSJ5	1518	200	12782	1.68406	0.528305	0.00850255	1.70006
GOTERM_CC_FAT	GO:0030863~cortical cytoskeleton	15	0.795334	0.00125041	P31146, Q01082, Q01518, P60709, O15357, P23528, P35579, P60981, Q13813, P15311, P47755, P47756, Q15691, O43707, Q14847	1518	49	12782	2.57764	0.559363	0.00916597	1.85272
GOTERM_CC_FAT	GO:0005744~mitochondrial inner membrane presequence translocase complex	7	0.371156	0.00135333	Q9BRJ2, P62072, O43615, Q9Y5J7, P12236, Q3ZCQ8, Q9Y5L4	1518	12	12782	4.91184	0.588124	0.00980752	2.00377
GOTERM_CC_FAT	GO:0044448~cell cortex part	21	1.11347	0.00138684	P31146, Q01082, Q96A65, Q01518, Q9NVA2, P60709, Q15019, P23528, O15357, P35579, P60981, Q13813, P41743, P15311, P47755, P47756, Q15691, Q7KZI7, O43707, Q14847, Q16181	1518	83	12782	2.13043	0.597076	0.00993938	2.0529
GOTERM_CC_FAT	GO:0046930~pore complex	23	1.21951	0.00143488	Q14974, P55060, P46060, P78406, P45880, Q8TEX9, Q9NUU7, O96008, P21796, O60684, P12270, O95373, Q8TEM1, P61970, Q07812, O14980, P52292, P57740, P62826, Q14764, P63241, O00410, Q9Y277	1518	95	12782	2.0386	0.609576	0.010171	2.12331
GOTERM_CC_FAT	GO:0005741~mitochondrial outer membrane	22	1.16649	0.00164722	P27105, O75431, O94826, P45880, P30086, P00167, Q92667, P19367, O96008, Q7Z434, P21796, Q9GZY8, Q07812, P50416, O43169, O00429, P42345, O60313, P55957, P57105, P00387, Q9Y3D6, Q9Y277	1518	90	12782	2.05829	0.660342	0.0115438	2.43393
GOTERM_CC_FAT	GO:0005769~early endosome	21	1.11347	0.0018885	P07355, Q13596, Q9H5N1, Q9UL25, Q15276, Q9UN37, Q9H4M9, P20339, P61106, P42892, Q9H270, Q8N4V1, P10809, Q9BV40, P30048, Q15075, Q9BW19, Q96L92, Q5T1M5, O60784, Q4V328	1518	85	12782	2.08031	0.710076	0.0130853	2.78576
GOTERM_CC_FAT	GO:0000276~mitochondrial proton-transporting ATP synthase complex, coupling factor F(o)	6	0.318134	0.00195122	P24539, P48047, Q7Z3U7, P18859, P56385, O75947	1518	9	12782	5.61353	0.721767	0.013376	2.87703
GOTERM_CC_FAT	GO:0016281~eukaryotic translation initiation factor 4F complex	6	0.318134	0.00195122	P06730, Q15056, Q04637, P78344, P60842, P23588	1518	9	12782	5.61353	0.721767	0.013376	2.87703
GOTERM_CC_FAT	GO:0032432~actin filament bundle	10	0.530223	0.00216037	P35580, P09493, Q9UHD8, Q7Z406, Q13418, Q9NVA2, Q9NR12, O43707, P35579, Q16181	1518	26	12782	3.23857	0.757457	0.0146477	3.1808
GOTERM_CC_FAT	GO:0016581~NuRD complex	7	0.371156	0.00226223	Q13547, Q09028, Q14839, O94776, Q16576, O95983, P68400	1518	13	12782	4.534	0.773144	0.0151768	3.32841
GOTERM_CC_FAT	GO:0045261~proton-transporting ATP synthase complex, catalytic core F(1)	5	0.265111	0.00243153	P06576, P48047, P30049, P25705, P36542	1518	6	12782	7.01691	0.797008	0.0161397	3.57329
GOTERM_CC_FAT	GO:0048500~signal recognition particle	5	0.265111	0.00243153	O76094, P49458, P61011, P37108, Q9UHB9	1518	6	12782	7.01691	0.797008	0.0161397	3.57329
GOTERM_CC_FAT	GO:0005786~signal recognition particle, endoplasmic reticulum targeting	5	0.265111	0.00243153	O76094, P49458, P61011, P37108, Q9UHB9	1518	6	12782	7.01691	0.797008	0.0161397	3.57329
GOTERM_CC_FAT	GO:0005662~DNA replication factor A complex	5	0.265111	0.00243153	P27694, Q00577, P35244, Q96QR8, P15927	1518	6	12782	7.01691	0.797008	0.0161397	3.57329
GOTERM_CC_FAT	GO:0005652~nuclear lamina	5	0.265111	0.00243153	Q03252, P02545, P20700, P12004, P56537	1518	6	12782	7.01691	0.797008	0.0161397	3.57329
GOTERM_CC_FAT	GO:0005794~Golgi apparatus	131	6.94592	0.00291666	Q9NTJ5, Q12907, Q96KG9, Q12904, P36405, O00291, P82094, Q9H7Z7, Q9UID3, P53621, Q5JSH3, O15498, P61106, O15027, Q8WTW3, Q9UIL1, Q9BV40, Q92538, O43488, O94855, O14653, O00401, O15126, Q9BYC5, Q14677, P80303, Q8TBA6, Q8N4V1, Q14789, O95782, Q96MW5, P09497, P09496, Q9UM54, Q13596, Q9P0I2, P61026, P35606, Q02750, P04040, O94979, Q7KZF4, Q9Y678, P40616, Q00610, P42345, O14828, Q99700, Q969X5, Q12846,…	1518	872	12782	1.26497	0.852393	0.0191398	4.27181
GOTERM_CC_FAT	GO:0033178~proton-transporting two-sector ATPase complex, catalytic domain	8	0.424178	0.00317522	P06576, P38606, P48047, P30049, P25705, P36542, P36543, P21281	1518	18	12782	3.74235	0.875454	0.0206153	4.64217
GOTERM_CC_FAT	GO:0005844~polysome	8	0.424178	0.00317522	Q99700, Q96DH6, P25786, Q9Y2T7, P62424, P27797, P05198, P62701	1518	18	12782	3.74235	0.875454	0.0206153	4.64217
GOTERM_CC_FAT	GO:0030132~clathrin coat of coated pit	6	0.318134	0.00352246	O94973, O95782, Q00610, Q96CW1, P09497, P09496	1518	10	12782	5.05217	0.900866	0.0226242	5.13746
GOTERM_CC_FAT	GO:0008180~signalosome	6	0.318134	0.00352246	P61201, Q7L5N1, Q99627, Q9UNS2, Q13098, Q92905	1518	10	12782	5.05217	0.900866	0.0226242	5.13746
GOTERM_CC_FAT	GO:0005637~nuclear inner membrane	9	0.4772	0.0036639	Q03252, P02545, P42704, P20700, P49768, Q13185, P43243, P12004, P56537	1518	23	12782	3.2949	0.909668	0.0232956	5.33851
GOTERM_CC_FAT	GO:0000139~Golgi membrane	36	1.9088	0.00368918	Q96KG9, Q13948, P82094, P35606, Q9BXS5, P53621, Q9Y678, Q9BV40, Q92538, O94855, P51572, O14653, Q00610, O14828, O43747, O00401, O14579, P63092, Q92896, Q9UL25, P49257, Q9BYC5, Q15437, Q15436, O60763, Q8TBA6, P61923, P57737, P48444, Q14789, O95782, Q8N6T3, P09497, P53618, O95486, P09496	1518	186	12782	1.62973	0.911157	0.0232297	5.3744
GOTERM_CC_FAT	GO:0000790~nuclear chromatin	15	0.795334	0.00408313	Q96ST3, P17987, P46100, P18754, Q13185, Q96QC0, P68400, Q8IY92, Q13547, Q09028, P83916, P45973, Q92922, P32322, Q13263	1518	55	12782	2.29644	0.931432	0.0254394	5.9321
GOTERM_CC_FAT	GO:0044432~endoplasmic reticulum part	59	3.12831	0.00428672	O15460, Q9NTJ5, P04114, P39656, P67812, O95831, P49458, Q9H3N1, O94855, O14653, P51572, P04843, P04844, O15269, O94905, Q8NBS9, P49257, P30533, P46977, O95292, Q9P2E9, Q15392, Q07812, O95881, Q15629, P07237, O15270, Q15005, Q9BS26, Q12959, P49585, P27797, P16615, Q86UP2, P13667, Q15738, P14625, O95470, P11021, Q9P0L0, P30101, Q96MG2, P50454, P30040, Q9NWW5, Q15437, Q15084, O60762, Q9NYU2, P23284,…	1518	347	12782	1.43169	0.940025	0.0264425	6.21909
GOTERM_CC_FAT	GO:0034399~nuclear periphery	16	0.848356	0.00428845	Q9Y230, Q9ULX6, P23246, P23528, Q8WXF1, Q03252, P02545, P20700, P27708, P43243, Q9Y265, Q9UQE7, P12004, Q14980, P56537, Q9P0U4	1518	61	12782	2.2086	0.940094	0.0262068	6.22153
GOTERM_CC_FAT	GO:0031965~nuclear membrane	18	0.954401	0.00448115	Q9UM54, Q14573, P49768, P78406, Q13185, P37802, P80303, Q86UE4, Q12765, Q03252, P02545, P42704, P20700, Q9BVC6, P43243, P12004, P56537, P42167	1518	73	12782	2.07624	0.947227	0.0271185	6.49244
GOTERM_CC_FAT	GO:0045239~tricarboxylic acid cycle enzyme complex	5	0.265111	0.0051408	P12694, P53597, P07954, P36957, O14874	1518	7	12782	6.01449	0.965813	0.0307749	7.41425
GOTERM_CC_FAT	GO:0044451~nucleoplasm part	87	4.61294	0.00533036	P60228, Q15287, O00151, Q9H9T3, P13984, O75494, Q3ZCQ8, P60709, O00571, Q16576, Q9Y230, Q9UQ35, P31946, Q16630, Q01081, P62136, Q96PK6, Q99459, Q09028, Q9BWF3, Q9H307, Q9Y265, O43809, O43660, P19484, Q10570, P62140, P61011, Q96ST3, Q9P2N5, P46937, O95983, O60341, P06748, P24928, P19387, Q07955, Q9NVC6, Q15020, O75427, Q9Y5S9, Q9BXJ9, Q04206, Q9NPA8, Q8N201, Q9UM54, Q86XP3, Q96RE7, P12956, O75376,…	1518	555	12782	1.31994	0.969824	0.0316064	7.67756
GOTERM_CC_FAT	GO:0045263~proton-transporting ATP synthase complex, coupling factor F(o)	7	0.371156	0.00535031	P24539, P48047, P56134, Q7Z3U7, P18859, P56385, O75947	1518	15	12782	3.92947	0.970218	0.0314394	7.70525
GOTERM_CC_FAT	GO:0031371~ubiquitin conjugating enzyme complex	4	0.212089	0.00608204	P61088, Q13404, Q15819, Q9UNE7	1518	4	12782	8.42029	0.981609	0.0353589	8.71489
GOTERM_CC_FAT	GO:0005682~snRNP U5	4	0.212089	0.00608204	Q96DI7, O75643, Q9BUQ8, Q6P2Q9	1518	4	12782	8.42029	0.981609	0.0353589	8.71489
GOTERM_CC_FAT	GO:0017053~transcriptional repressor complex	12	0.636267	0.00683176	Q13547, Q13363, Q09028, Q8TAQ2, P45973, O75376, Q14839, O94776, Q16576, P31946, O95983, P68400	1518	41	12782	2.46448	0.988781	0.0392977	9.73866
GOTERM_CC_FAT	GO:0044433~cytoplasmic vesicle part	35	1.85578	0.00719684	Q9UM54, P04114, Q96KG9, O00291, P35606, P09622, P42262, O94979, P12814, P53621, O75146, Q9Y678, O94973, O94855, Q00610, O43707, O14579, O15126, O60344, P31146, Q9UL25, P49755, Q15437, Q15436, P20339, Q8TBA6, P61923, P48444, O95782, Q96CW1, Q13201, P09497, P53618, O95486, P09496	1518	187	12782	1.57599	0.991182	0.0410027	10.2333
GOTERM_CC_FAT	GO:0005758~mitochondrial intermembrane space	11	0.583245	0.00749434	O95831, P54819, P14854, P62072, Q9Y5J6, Q9Y5J7, O95881, P28331, O60313, P04040, Q9Y5L4	1518	36	12782	2.57287	0.992754	0.042301	10.6345
GOTERM_CC_FAT	GO:0031970~organelle envelope lumen	12	0.636267	0.00828576	O95831, P54819, P14854, P62072, Q9Y5J6, Q9Y5J7, O95881, P28331, Q9HB71, O60313, P04040, Q9Y5L4	1518	42	12782	2.4058	0.995703	0.046284	11.6937
GOTERM_CC_FAT	GO:0030658~transport vesicle membrane	9	0.4772	0.00844607	Q15437, Q15436, O94855, O95782, Q00610, O94979, P09497, O95486, P09496	1518	26	12782	2.91472	0.996135	0.0467649	11.9068
GOTERM_CC_FAT	GO:0005838~proteasome regulatory particle	5	0.265111	0.00932051	Q13200, P51665, Q99460, O75832, O00233	1518	8	12782	5.26268	0.997831	0.0510732	13.0609
GOTERM_CC_FAT	GO:0012507~ER to Golgi transport vesicle membrane	5	0.265111	0.00932051	Q15437, Q15436, O94855, O94979, O95486	1518	8	12782	5.26268	0.997831	0.0510732	13.0609
GOTERM_CC_FAT	GO:0030127~COPII vesicle coat	5	0.265111	0.00932051	Q15437, Q15436, O94855, O94979, O95486	1518	8	12782	5.26268	0.997831	0.0510732	13.0609
GOTERM_CC_FAT	GO:0005643~nuclear pore	18	0.954401	0.0102239	Q14974, P55060, P78406, P46060, Q8TEX9, Q9NUU7, O60684, P12270, O95373, P61970, Q8TEM1, O14980, P52292, P57740, P62826, Q14764, P63241, O00410	1518	79	12782	1.91855	0.998807	0.0554468	14.2383
GOTERM_CC_FAT	GO:0005905~coated pit	12	0.636267	0.011902	Q9UM54, Q13492, O75146, P10809, O94973, O95782, Q00610, Q9UBC2, Q96CW1, P09497, Q9Y6I3, P09496	1518	44	12782	2.29644	0.999607	0.0637794	16.3861
GOTERM_CC_FAT	GO:0005819~spindle	28	1.48462	0.0135504	P62714, P36405, O75376, Q13185, P06493, O60566, P62158, Q9BSJ2, P83916, P50995, Q9Y3A5, Q9P258, Q9UQE7, Q14980, Q96DB5, P23258, Q15019, P35579, P06748, P35580, Q9Y237, Q14203, Q15691, Q9BW19, Q16539, P04792, Q9H4H8, Q16181	1518	147	12782	1.60386	0.999868	0.0717633	18.4469
GOTERM_CC_FAT	GO:0030175~filopodium	9	0.4772	0.0135572	O14745, P50552, P35241, P15311, P60953, Q16658, Q8IZP0, Q9UQB8, Q70E73	1518	28	12782	2.70652	0.999869	0.0712261	18.4552
GOTERM_CC_FAT	GO:0000275~mitochondrial proton-transporting ATP synthase complex, catalytic core F(1)	4	0.212089	0.0138627	P06576, P30049, P25705, P36542	1518	5	12782	6.73623	0.999893	0.072208	18.8319
GOTERM_CC_FAT	GO:0005797~Golgi medial cisterna	4	0.212089	0.0138627	Q8TBA6, Q92896, P80303, Q9H8Y8	1518	5	12782	6.73623	0.999893	0.072208	18.8319
GOTERM_CC_FAT	GO:0005638~lamin filament	4	0.212089	0.0138627	Q03252, P02545, P20700, P56537	1518	5	12782	6.73623	0.999893	0.072208	18.8319
GOTERM_CC_FAT	GO:0042175~nuclear envelope-endoplasmic reticulum network	47	2.49205	0.0171949	Q14573, Q9NTJ5, P49585, P49768, P39656, P67812, P16615, Q86UP2, P61106, Q15738, P49458, P14625, Q9H3N1, O94855, O95470, P51572, O14653, P04843, P11021, P04844, Q9P0L0, O15269, Q96MG2, O94905, P49257, P78406, P80303, P46977, Q15437, O60762, P42704, O95292, Q9P2E9, Q15392, Q96HE7, Q07812, Q15629, Q15041, O14980, O15270, Q15005, O76024, P63241, Q9BS26, Q12959, O95486, P00387	1518	284	12782	1.3935	0.999988	0.0882257	22.8361
GOTERM_CC_FAT	GO:0005777~peroxisome	21	1.11347	0.017513	P51659, Q96CN7, P00441, Q13011, P04040, O95822, Q9BTZ2, P09110, O14975, Q6IAN0, P14735, Q9Y2Q3, Q15126, P30044, Q13907, O75874, P22307, P53602, Q92968, Q96CW1, Q9Y3D6	1518	103	12782	1.71676	0.999991	0.0891051	23.2085
GOTERM_CC_FAT	GO:0042579~microbody	21	1.11347	0.017513	P51659, Q96CN7, P00441, Q13011, P04040, O95822, Q9BTZ2, P09110, O14975, Q6IAN0, P14735, Q9Y2Q3, Q15126, P30044, Q13907, O75874, P22307, P53602, Q92968, Q96CW1, Q9Y3D6	1518	103	12782	1.71676	0.999991	0.0891051	23.2085
GOTERM_CC_FAT	GO:0016585~chromatin remodeling complex	16	0.848356	0.0179726	Q8TAQ2, Q96ST3, O75376, Q14839, Q16576, P68400, O95983, O96019, P51532, Q13547, Q09028, P45973, O94776, Q92922, O14497, P98175	1518	71	12782	1.89753	0.999993	0.0906572	23.7437
GOTERM_CC_FAT	GO:0043198~dendritic shaft	6	0.318134	0.0186454	Q96A65, P49841, P49768, P46459, Q13418, O14908	1518	14	12782	3.6087	0.999996	0.0932071	24.5208
GOTERM_CC_FAT	GO:0030894~replisome	6	0.318134	0.0186454	P27694, Q00577, P35244, Q96QR8, P15927, P25205	1518	14	12782	3.6087	0.999996	0.0932071	24.5208
GOTERM_CC_FAT	GO:0043601~nuclear replisome	6	0.318134	0.0186454	P27694, Q00577, P35244, Q96QR8, P15927, P25205	1518	14	12782	3.6087	0.999996	0.0932071	24.5208
GOTERM_CC_FAT	GO:0016272~prefoldin complex	5	0.265111	0.0230116	Q9UHV9, P61758, Q99471, O15212, Q9NQP4	1518	10	12782	4.21014	1	0.113141	29.3873
GOTERM_CC_FAT	GO:0032993~protein-DNA complex	18	0.954401	0.0230273	P27694, O60814, Q00577, P12956, Q96KK5, P13010, P35244, Q9NYB0, Q8IUE6, P15927, Q92522, P25205, P10412, P0C0S5, P16401, Q5SSJ5, Q96QR8, P62805	1518	86	12782	1.76239	1	0.112381	29.4043
GOTERM_CC_FAT	GO:0030057~desmosome	7	0.371156	0.0246663	O60437, Q13835, P15924, Q14126, Q9H307, Q92817, P14923	1518	20	12782	2.9471	1	0.119103	31.1539
GOTERM_CC_FAT	GO:0005791~rough endoplasmic reticulum	7	0.371156	0.0246663	P27105, P49458, P61106, O95793, Q15041, P30533, P04843, P30086	1518	20	12782	2.9471	1	0.119103	31.1539
GOTERM_CC_FAT	GO:0043596~nuclear replication fork	6	0.318134	0.0252929	P27694, Q00577, P35244, Q96QR8, P15927, P25205	1518	15	12782	3.36812	1	0.121093	31.812
GOTERM_CC_FAT	GO:0030062~mitochondrial tricarboxylic acid cycle enzyme complex	4	0.212089	0.0252939	P12694, P53597, P36957, O14874	1518	6	12782	5.61353	1	0.120232	31.8131
GOTERM_CC_FAT	GO:0045275~respiratory chain complex III	4	0.212089	0.0252939	P47985, P31930, P07919, P22695	1518	6	12782	5.61353	1	0.120232	31.8131
GOTERM_CC_FAT	GO:0042719~mitochondrial intermembrane space protein transporter complex	4	0.212089	0.0252939	P62072, Q9Y5J6, Q9Y5J7, Q9Y5L4	1518	6	12782	5.61353	1	0.120232	31.8131
GOTERM_CC_FAT	GO:0005750~mitochondrial respiratory chain complex III	4	0.212089	0.0252939	P47985, P31930, P07919, P22695	1518	6	12782	5.61353	1	0.120232	31.8131
GOTERM_CC_FAT	GO:0030427~site of polarized growth	13	0.68929	0.0255463	P35580, Q96A65, P80723, P41743, P49841, Q7Z406, P49768, Q13561, P25054, Q8IZP0, Q9NZR1, Q5T1M5, Q16555	1518	55	12782	1.99025	1	0.120508	32.0765
GOTERM_CC_FAT	GO:0016363~nuclear matrix	13	0.68929	0.0291218	P02545, P20700, P27708, Q9Y230, Q9ULX6, P43243, P23528, Q9UQE7, P23246, Q9Y265, Q14980, Q8WXF1, Q9P0U4	1518	56	12782	1.95471	1	0.135452	35.7077
GOTERM_CC_FAT	GO:0042995~cell projection	100	5.30223	0.0302874	P46940, O14908, Q9Y696, Q9P2D7, P25054, O43707, P23396, Q99497, Q9UJU6, O00401, P31146, P04083, Q9Y490, P05556, P46459, Q13561, Q8IZP0, O15511, P09493, Q14344, P53041, O00299, P55290, Q9NR12, O60313, Q9UM54, Q96A65, P80723, P60953, Q14444, Q02750, P58546, P09622, P12814, P22392, Q7L576, P28482, P42345, Q14980, Q13509, P00338, O43815, P35241, P06396, Q16658, P49023, Q8IVF4, Q15691, P53365, Q14247,…	1518	697	12782	1.20808	1	0.13958	36.8518
GOTERM_CC_FAT	GO:0030134~ER to Golgi transport vesicle	5	0.265111	0.032829	Q15437, Q15436, O94855, O94979, O95486	1518	11	12782	3.8274	1	0.14952	39.2809
GOTERM_CC_FAT	GO:0005874~microtubule	44	2.33298	0.033315	P07437, Q15814, Q9Y6G9, Q9UHD8, Q3ZCM7, Q9H0B6, O75376, Q32P44, P27816, Q02750, P06493, P68371, P62158, P33176, Q5JSH3, Q13409, Q9BSJ2, Q9P2D7, P25054, Q9BQE3, Q9P258, Q9BUF5, Q14980, Q9Y266, Q07866, O75347, Q9P0L0, Q13509, Q96FJ2, Q9BTW9, Q13561, Q96DB5, Q99426, P50570, P68363, P23258, Q96ED9, Q14204, Q8IVF4, P16949, Q14203, Q15691, Q9BW19, Q96AQ6	1518	274	12782	1.35216	1	0.150565	39.7353
GOTERM_CC_FAT	GO:0030027~lamellipodium	15	0.795334	0.0337093	P31146, Q8IZP0, Q70E73, P15531, P63000, Q9UI08, P35241, P50552, P22392, P06396, P47756, P49023, Q7L576, O00401, Q9UJU6, Q14247	1518	70	12782	1.80435	1	0.151211	40.1018
GOTERM_CC_FAT	GO:0044452~nucleolar part	8	0.424178	0.0342417	P55769, P32322, O95602, P78345, P06748, P22087, O75817, Q9Y262	1518	27	12782	2.4949	1	0.152421	40.5931
GOTERM_CC_FAT	GO:0030424~axon	28	1.48462	0.0345079	Q9UM54, P27105, P42224, P49768, P17174, Q9NVA2, P60709, P30086, Q02750, P58546, Q9BY67, Q16555, P50897, P25054, P28482, Q5T1M5, Q99497, Q07866, Q13509, P09972, P35580, P20339, Q12955, Q7Z406, Q13418, A0MZ66, Q96JP5, Q13740, P00918	1518	159	12782	1.48282	1	0.152514	40.8373
GOTERM_CC_FAT	GO:0005813~centrosome	37	1.96182	0.0355497	Q13045, Q9Y3P9, Q96KG9, P05783, Q9Y5Y2, Q9BQ89, Q9C099, P43487, O60566, P41208, P62158, P30042, P22392, Q08211, Q9BSJ2, Q9Y224, P25054, Q9Y265, O43809, P27695, Q99996, Q13561, P17987, Q8WUM4, P23258, Q14008, Q96ED9, Q9NZM1, P06748, P15531, P25205, P28070, P11413, P42025, Q15691, Q9BW19, O60784, Q9NZA1	1518	224	12782	1.39085	1	0.155787	41.7844
GOTERM_CC_FAT	GO:0030118~clathrin coat	10	0.530223	0.0357603	Q13492, O94973, P48444, Q9BXS5, O95782, Q00610, O43747, Q96CW1, P09497, P09496	1518	39	12782	2.15905	1	0.155629	41.9741
GOTERM_CC_FAT	GO:0035145~exon-exon junction complex	3	0.159067	0.0388945	Q9BRP8, Q9Y5S9, P61326	1518	3	12782	8.42029	1	0.167223	44.7301
GOTERM_CC_FAT	GO:0042382~paraspeckles	3	0.159067	0.0388945	Q16630, O43809, Q8WXF1	1518	3	12782	8.42029	1	0.167223	44.7301
GOTERM_CC_FAT	GO:0043025~cell soma	29	1.53765	0.0392925	Q9UM54, P27105, P62820, Q96A65, Q14573, P49768, P00441, P11387, P30086, Q02750, Q16555, P62136, P28482, P09104, P42345, P25815, Q14980, Q05639, O95793, P49841, Q9H2X9, O43815, P35580, P20339, P53041, P13498, Q13418, P63244, Q96JP5, Q13740	1518	168	12782	1.4535	1	0.167738	45.0712
GOTERM_CC_FAT	GO:0032838~cell projection cytoplasm	4	0.212089	0.0404088	P00441, P28482, Q96JP5, Q02750	1518	7	12782	4.81159	1	0.171071	46.0175
GOTERM_CC_FAT	GO:0008290~F-actin capping protein complex	4	0.212089	0.0404088	P40121, P52907, P47755, P47756	1518	7	12782	4.81159	1	0.171071	46.0175
GOTERM_CC_FAT	GO:0005626~insoluble fraction	117	6.20361	0.0408937	Q07065, Q9NR09, P04114, O00291, O14908, P21964, P00167, P67812, P53621, O75146, P61106, P80404, Q9BV40, P10319, P55011, Q15075, O60506, P05556, Q9HCH5, Q8IZP0, P11279, P54578, Q15149, P02545, O60706, O00299, Q96HC4, O95881, P07237, P31150, P55957, Q15005, O00170, P12956, Q00796, P13861, P16615, Q86UP2, P22392, P14625, Q96AG4, Q7L576, O00264, P28482, P09104, P55072, Q12846, P37837, P14923, P07384,…	1518	839	12782	1.17422	1	0.171891	46.4238
GOTERM_CC_FAT	GO:0030864~cortical actin cytoskeleton	8	0.424178	0.0411366	P31146, Q01082, Q01518, P23528, O15357, Q14847, P60981, Q13813	1518	28	12782	2.4058	1	0.171762	46.6262
GOTERM_CC_FAT	GO:0008287~protein serine/threonine phosphatase complex	10	0.530223	0.0414605	P62140, P62714, Q15257, Q08209, P30153, O75688, Q16537, O43815, O15355, P63098	1518	40	12782	2.10507	1	0.171947	46.895
GOTERM_CC_FAT	GO:0000922~spindle pole	9	0.4772	0.0418358	Q9BSJ2, Q14203, P23258, Q16539, Q9Y3A5, Q9UQE7, Q14980, P06748, P62158	1518	34	12782	2.2289	1	0.172326	47.205
GOTERM_CC_FAT	GO:0030139~endocytic vesicle	13	0.68929	0.0419955	Q9UM54, P31146, P20339, P04114, O94973, O14908, O95782, Q9Y5K6, P51149, P42262, Q96CW1, Q9H4M9, P51148	1518	59	12782	1.85532	1	0.171882	47.3363
GOTERM_CC_FAT	GO:0044449~contractile fiber part	21	1.11347	0.0431222	Q01082, P18206, P49257, P04075, P06733, P05787, Q08209, P14923, O75369, Q13813, P12814, P09493, Q8NF91, P06753, P08727, Q96HC4, Q13418, P68032, P67936, P04792, P14649	1518	113	12782	1.56483	1	0.17509	48.2546
GOTERM_CC_FAT	GO:0043292~contractile fiber	22	1.16649	0.0467954	Q01082, P18206, P49257, P04075, P06733, P05787, Q08209, P14923, O75369, Q13813, P12814, Q15149, P09493, Q8NF91, P06753, P08727, Q96HC4, Q13418, P68032, P67936, P04792, P14649	1518	121	12782	1.53096	1	0.187703	51.1453
GOTERM_CC_FAT	GO:0031256~leading edge membrane	7	0.371156	0.0472486	Q9UM54, Q15262, P09493, P50552, P05556, Q9H2X9, P23396	1518	23	12782	2.5627	1	0.188257	51.4913
GOTERM_CC_FAT	GO:0000118~histone deacetylase complex	10	0.530223	0.0477424	Q13547, Q09028, Q96ST3, P45973, O75376, Q14839, O94776, Q16576, O95983, P68400	1518	41	12782	2.05373	1	0.188952	51.8658
GOTERM_CC_FAT	GO:0005792~microsome	38	2.01485	0.0487277	Q9Y6K5, Q14573, P04114, Q15836, P39656, P27797, Q08209, P21964, P00167, P67812, P16615, P16435, O95831, P53621, P22392, P14625, O00264, Q96AG4, O60427, P05023, P36957, P55072, O60506, P37837, P49755, P49257, Q96A33, P15531, P07099, O60763, O14662, Q96HE7, O95881, O43169, P50416, P07237, Q15005, P48449, P30519, Q9Y277	1518	237	12782	1.35009	1	0.191416	52.6048
GOTERM_CC_FAT	GO:0030426~growth cone	12	0.636267	0.0497189	P35580, Q96A65, P80723, Q7Z406, P49841, P49768, Q13561, P25054, Q8IZP0, Q9NZR1, Q5T1M5, Q16555	1518	54	12782	1.87118	1	0.193866	53.3375
GOTERM_CC_FAT	GO:0043005~neuron projection	52	2.75716	0.0497851	P46940, P42224, P17174, O14908, P60709, P62136, P25054, Q5T1M5, Q99497, Q07866, P49841, Q13561, P46459, Q8IZP0, P09972, P35580, P53041, Q12955, P55290, Q7Z406, P13498, Q13418, O60313, P00918, Q9UM54, P27105, P80723, Q96A65, P00441, Q9H0B6, P49768, Q14444, Q9NVA2, Q02750, P30086, P58546, Q9NZR1, Q9BY67, Q16555, P33176, P50897, P28482, P42345, Q14980, Q13509, O95793, Q9H2X9, O43815, P20339, A0MZ66,…	1518	342	12782	1.28028	1	0.192988	53.3861
GOTERM_CC_FAT	GO:0033177~proton-transporting two-sector ATPase complex, proton-transporting domain	7	0.371156	0.0569059	P24539, P48047, P56134, Q7Z3U7, P18859, P56385, O75947	1518	24	12782	2.45592	1	0.216851	58.343
GOTERM_CC_FAT	GO:0070688~MLL5-L complex	4	0.212089	0.0590618	P62140, P60709, P51610, P62136	1518	8	12782	4.21014	1	0.223045	59.7438
GOTERM_CC_FAT	GO:0070822~Sin3-type complex	4	0.212089	0.0590618	Q13547, Q09028, Q96ST3, P68400	1518	8	12782	4.21014	1	0.223045	59.7438
GOTERM_CC_FAT	GO:0016580~Sin3 complex	4	0.212089	0.0590618	Q13547, Q09028, Q96ST3, P68400	1518	8	12782	4.21014	1	0.223045	59.7438
GOTERM_CC_FAT	GO:0030016~myofibril	20	1.06045	0.0634278	Q01082, P18206, P49257, P04075, P06733, P05787, Q08209, P14923, O75369, Q13813, P12814, P09493, Q8NF91, P06753, P08727, Q96HC4, Q13418, P68032, P67936, P04792	1518	111	12782	1.51717	1	0.236579	62.4471
GOTERM_CC_FAT	GO:0031201~SNARE complex	6	0.318134	0.0657783	Q12846, O15498, O14662, Q9BV40, Q15836, P54920	1518	19	12782	2.65904	1	0.243116	63.8314
GOTERM_CC_FAT	GO:0000776~kinetochore	15	0.795334	0.0675415	O43684, Q96ST3, P49768, Q13561, P46060, O60566, Q03188, P12270, Q14203, P25054, P45973, O14980, P61956, P57740, Q16181	1518	77	12782	1.64032	1	0.24761	64.8384
GOTERM_CC_FAT	GO:0030017~sarcomere	18	0.954401	0.0687346	Q01082, P49257, P04075, P06733, P05787, Q08209, P14923, O75369, Q13813, P12814, P09493, Q8NF91, P06753, P08727, Q96HC4, P68032, P67936, P04792	1518	98	12782	1.54658	1	0.250179	65.5048
GOTERM_CC_FAT	GO:0042598~vesicular fraction	38	2.01485	0.0693675	Q9Y6K5, Q14573, P04114, Q15836, P39656, P27797, Q08209, P21964, P00167, P67812, P16615, P16435, O95831, P53621, P22392, P14625, O00264, Q96AG4, O60427, P05023, P36957, P55072, O60506, P37837, P49755, P49257, Q96A33, P15531, P07099, O60763, O14662, Q96HE7, O95881, O43169, P50416, P07237, Q15005, P48449, P30519, Q9Y277	1518	244	12782	1.31136	1	0.250903	65.8536
GOTERM_CC_FAT	GO:0005862~muscle thin filament tropomyosin	3	0.159067	0.0717069	P09493, P06753, P67936	1518	4	12782	6.31522	1	0.257088	67.1143
GOTERM_CC_FAT	GO:0016442~RNA-induced silencing complex	3	0.159067	0.0717069	Q7KZF4, Q9UKV8, Q9UPY3	1518	4	12782	6.31522	1	0.257088	67.1143
GOTERM_CC_FAT	GO:0030877~beta-catenin destruction complex	3	0.159067	0.0717069	P49841, O15169, P25054	1518	4	12782	6.31522	1	0.257088	67.1143
GOTERM_CC_FAT	GO:0031332~RNAi effector complex	3	0.159067	0.0717069	Q7KZF4, Q9UKV8, Q9UPY3	1518	4	12782	6.31522	1	0.257088	67.1143
GOTERM_CC_FAT	GO:0019773~proteasome core complex, alpha-subunit complex	3	0.159067	0.0717069	P25787, P60900, P28066	1518	4	12782	6.31522	1	0.257088	67.1143
GOTERM_CC_FAT	GO:0042587~glycogen granule	3	0.159067	0.0717069	P62140, P49585, P49327	1518	4	12782	6.31522	1	0.257088	67.1143
GOTERM_CC_FAT	GO:0031907~microbody lumen	5	0.265111	0.0747429	P51659, P53602, O14975, P09110, P14735	1518	14	12782	3.00725	1	0.265364	68.6857
GOTERM_CC_FAT	GO:0005640~nuclear outer membrane	5	0.265111	0.0747429	Q14573, P42704, P49768, P78406, P80303	1518	14	12782	3.00725	1	0.265364	68.6857
GOTERM_CC_FAT	GO:0005782~peroxisomal matrix	5	0.265111	0.0747429	P51659, P53602, O14975, P09110, P14735	1518	14	12782	3.00725	1	0.265364	68.6857
GOTERM_CC_FAT	GO:0005657~replication fork	8	0.424178	0.0773083	P27694, Q00577, P40938, P35244, Q96QR8, P12004, P15927, P25205	1518	32	12782	2.10507	1	0.272017	69.9586
GOTERM_CC_FAT	GO:0005768~endosome	47	2.49205	0.0789819	P07355, Q9NZZ3, Q13596, P04114, O43633, Q9H444, Q9H267, Q9H4M9, O60831, Q5JSH3, P61106, P41743, P42892, O15498, Q9NRW7, Q9BV40, O75886, Q86T03, P30048, Q15075, Q5T1M5, P46108, P36543, O15126, Q4V328, Q9H5N1, Q9UL25, P02786, Q15276, Q9H1K0, Q13501, P11279, P51149, P62491, Q9UN37, P51148, Q9UHA4, P13693, P20339, Q9H270, P10809, Q8N4V1, O60664, Q9BW19, Q9P2R3, Q96L92, O60784	1518	315	12782	1.25636	1	0.275807	70.7628
GOTERM_CC_FAT	GO:0035253~ciliary rootlet	4	0.212089	0.0809847	P33176, P49768, Q9H0B6, Q07866	1518	9	12782	3.74235	1	0.280547	71.6988
GOTERM_CC_FAT	GO:0030133~transport vesicle	13	0.68929	0.0861395	Q9P0I2, Q9HCH5, P62491, O94979, Q15437, Q15436, P61106, O94855, Q00610, O95782, P09497, P09496, O95486	1518	66	12782	1.65854	1	0.294689	73.9808
GOTERM_CC_FAT	GO:0030665~clathrin coated vesicle membrane	11	0.583245	0.0913069	Q9UM54, O75146, P04114, O94973, O00291, O95782, Q00610, P42262, P09497, O15126, P09496	1518	53	12782	1.74761	1	0.308513	76.0952
GOTERM_CC_FAT	GO:0016514~SWI/SNF complex	5	0.265111	0.0927247	Q8TAQ2, Q92922, O96019, O14497, P51532	1518	15	12782	2.80676	1	0.311152	76.6466
GOTERM_CC_FAT	GO:0070603~SWI/SNF-type complex	5	0.265111	0.0927247	Q8TAQ2, Q92922, O96019, O14497, P51532	1518	15	12782	2.80676	1	0.311152	76.6466
GOTERM_CC_FAT	GO:0000784~nuclear chromosome, telomeric region	6	0.318134	0.0945827	Q00577, Q92878, P12956, P13010, Q9NYB0, Q8IY92	1518	21	12782	2.4058	1	0.315026	77.3514
GOTERM_CC_FAT	GO:0030136~clathrin-coated vesicle	22	1.16649	0.0987726	Q9UM54, P27105, P04114, Q9P0I2, O00291, O14908, Q14677, P30086, P42262, Q9BY67, Q13492, O75146, P20339, P61106, P42892, P50897, O94973, O95782, Q00610, O43747, P09497, O15126, P09496	1518	132	12782	1.40338	1	0.325476	78.8683

## Sheet: Func_annot_chart
Category	Term	Count	%	PValue	Genes	List Total	Pop Hits	Pop Total	Fold Enrichment	Bonferroni	Benjamini	FDR
SP_PIR_KEYWORDS	acetylation	1051	55.7264	0	P46940, P07437, P27816, P27635, P14324, P52788, P57740, P47914, Q00839, P22695, Q99426, Q9NSE4, Q04637, Q16740, P13073, Q13347, Q04837, Q9NQE9, Q07812, O95881, Q9NSD9, Q8NC51, P40227, P52565, Q13451, P46926, Q92804, P13861, Q8NFV4, P13667, P53602, O75083, P55072, P63104, O15347, P27824, P63313, P51991, P14927, P14923, Q13630, Q13442, P07108, P19367, P52756, Q13435, P06576, P07814, O75874, P52758,…	1880	2635	19235	4.0809	0	0	0
SP_PIR_KEYWORDS	phosphoprotein	1203	63.7858	6.14192e-130	P46940, Q07065, P07437, P98088, Q5JTV8, Q5H9R7, O75494, P27816, P53621, P52788, P57740, P47914, Q00839, P22695, Q9Y6I3, O15327, Q99426, Q9NSE4, Q07617, Q04637, Q16740, P46937, P19387, Q13347, Q04837, P14314, O95881, Q9NSD9, Q9Y4B6, Q8NC51, P40227, Q9Y6G9, Q9BRX2, Q13451, Q92804, P13861, P40222, Q99436, P41743, Q8WVJ2, O75886, Q86T03, O75083, P53602, P55072, Q7L775, P63104, P27824, P63313, P51991,…	1880	7263	19235	1.69467	4.01067e-127	2.00534e-127	9.17619e-127
SP_PIR_KEYWORDS	cytoplasm	654	34.6766	1.92353e-83	P16278, Q13765, Q92928, Q99417, Q5H9R7, O75494, Q9BR76, P07741, P21964, P00167, P31350, P14324, P53621, P07737, O15498, P30711, Q9P2D7, P50502, Q00839, Q04828, P28066, Q9Y6I3, P19484, P59046, Q01105, Q13561, Q9BZZ5, Q99426, Q07617, P54577, O75369, Q562R1, P28074, Q13347, Q9NQE9, P28072, P28070, Q07812, P61586, Q9NSD9, Q96L92, P13798, Q9Y4B6, Q8NC51, Q16851, P40227, Q9BRX2, P52565, P39687, Q92905,…	1880	3332	19235	2.0082	1.25606e-80	4.18688e-81	2.8738e-80
SP_PIR_KEYWORDS	protein biosynthesis	126	6.68081	1.96139e-80	Q12904, P29692, P62753, P27635, P08865, P62269, P61247, P62266, P62857, P47914, P63220, P62263, P23396, P62851, Q05639, P68104, P49589, P49411, P49588, Q13155, O75822, P39019, P50579, O75821, P41252, Q9NSE4, Q04637, P41250, P54577, P60842, Q13347, O43776, P61254, Q9NSD9, O43324, Q02878, P49591, Q96MW5, P63241, P56537, P39023, P30050, P62249, O60739, P84098, P62241, P62244, P15170, P62701, P05387,…	1880	188	19235	6.8572	1.28079e-77	3.20198e-78	2.93038e-77
SP_PIR_KEYWORDS	ribonucleoprotein	138	7.31707	2.16857e-64	Q9Y5M8, P36578, P61513, P52597, P62750, P62753, P27635, P08865, P82673, P82675, P05455, P62269, P61247, O43390, P62266, P62857, P47914, P61313, P63220, P61978, Q00839, Q9BUJ2, P62263, P23396, P62851, O60506, P08579, Q13151, P22626, P49207, P39019, Q9BX40, Q99729, P55795, Q9UKM9, P61254, Q02878, P82930, Q96HR8, P82933, P39023, P38159, Q9UKV8, P30050, P62304, Q9HD33, P63173, P62249, P84098, P62906,…	1880	279	19235	5.06068	1.41607e-61	2.83215e-62	3.2399e-61
SP_PIR_KEYWORDS	ribosome	63	3.3404	1.11189e-51	P36578, P61513, Q07020, P62277, P27635, P62753, P61353, P08865, P62273, P32969, P62280, P62899, P18621, P62424, P62269, P62857, P62266, P61247, P62829, P47914, P63220, P62263, P23396, P62851, P15880, Q02543, P39019, P62910, P62913, P61254, P62917, Q02878, P09001, P39023, P18124, P46777, P35268, P46778, P30050, P62249, P84098, P62241, P62244, P46782, P62701, P46781, P60866, P46783, P05387, P05386,…	1880	73	19235	8.82982	7.26063e-49	1.2101e-49	1.66119e-48
SP_PIR_KEYWORDS	rna-binding	174	9.22587	3.77276e-48	Q12906, Q15287, Q9NZB2, P52597, P62750, Q12904, Q3ZCQ8, O75494, O00571, Q9UQ35, Q96QC0, Q16630, P23246, Q01081, Q15717, Q96PK6, P05455, Q9Y2T7, Q13283, P62269, Q8N684, O43390, Q96T37, Q9HAV4, Q00839, P61978, Q9BUJ2, P23396, O60506, Q99829, P08579, P26196, Q08J23, Q13151, Q9BRP8, P49588, P22626, O75821, Q9P2N5, Q04637, Q92667, P54577, P17844, Q01844, P60842, Q99729, P55795, P11940, P42704, Q9UKM9,…	1880	540	19235	3.29678	2.46361e-45	3.51944e-46	5.6366e-45
SP_PIR_KEYWORDS	mitochondrion	223	11.824	8.27e-47	P00367, P62072, Q99417, Q3ZCQ8, P27635, Q16822, Q02978, P22695, Q9NSE4, Q16740, Q92667, O00217, P22570, Q7Z434, P13073, P27144, Q04837, Q9GZY8, Q07812, O95881, O60313, P55957, Q16836, P09669, Q7Z3U7, Q9HD33, Q9BSH4, P22307, Q9UJS0, O75489, P14927, P42765, Q8IUZ5, Q9UBX3, P19367, Q13084, P06576, P55084, Q16718, P07954, Q53FZ2, Q99798, O75390, P49748, Q9NNW7, Q07021, O95831, Q9BRJ2, Q9HCC0, P61604,…	1880	832	19235	2.74231	5.40031e-44	6.75039e-45	1.23556e-43
SP_PIR_KEYWORDS	ribosomal protein	90	4.772	1.88601e-40	P36578, P61513, P62750, Q07020, P62277, P27635, P62753, P61353, P08865, P82673, P62273, P32969, P82675, P62280, Q9BRJ2, P62899, P18621, P62424, P62269, P62857, P61247, P62266, P62829, P52815, P47914, Q9Y399, P61313, P63220, P23396, P62263, P62851, P15880, Q02543, P49207, P39019, P62910, P62913, P55795, P61254, P62917, P82930, Q9Y3B7, Q02878, P82933, Q9UBS0, P09001, P39023, P18124, P46776, P23443,…	1880	188	19235	4.898	1.23156e-37	1.36841e-38	2.81775e-37
SP_PIR_KEYWORDS	transit peptide	144	7.63521	2.55945e-36	P24752, P00367, O43615, Q9Y3E5, P42126, P53597, Q3ZCQ8, Q02252, P82673, P12074, Q9H845, P80404, P18859, Q16822, P08559, P22695, Q9Y2D0, P47985, P19404, P08574, Q9HAV7, Q9H9P8, P49411, Q9NSE4, Q13011, Q16740, Q92667, O43837, O00217, P22570, P13073, Q04837, P42704, O95881, P22033, Q96CM8, P82933, O60313, Q16836, Q96MW5, Q9H2U2, P53007, P09622, Q9HD33, P15954, P31040, P30042, Q02338, P30044, P22307,…	1880	476	19235	3.09521	1.67132e-33	1.67132e-34	3.82388e-33
SP_PIR_KEYWORDS	mrna processing	97	5.14316	1.34472e-32	Q15287, Q9UK59, P52597, Q9H0D6, O75494, Q15029, Q9UQ35, Q16630, P23246, P31943, Q01081, P14678, P31942, Q15233, Q15428, Q96PK6, Q99459, O43290, Q9BWF3, Q13243, Q8N684, O00148, Q9H307, O43390, Q00839, P61978, O43809, P09651, O60506, O43660, Q8TBF4, P08579, Q10570, Q9Y3F4, O94906, P22626, Q13247, P17844, Q9BWJ5, Q07955, P11940, O43148, P62314, Q96DI7, P26599, P62316, Q9UKM9, O43143, P67809, P62318,…	1880	260	19235	3.81709	8.781e-30	7.98272e-31	2.00904e-29
SP_PIR_KEYWORDS	nucleotide-binding	315	16.702	5.96161e-32	P07437, P00367, Q92928, Q99986, P13984, Q9Y5Y2, P11142, P61081, P38606, Q9P2D7, P00568, Q9BQE3, Q16822, Q00839, Q9P2D1, P68104, P59046, P26196, P49589, P49588, Q9NSE4, P41252, Q07617, Q16740, P23258, P54577, P41250, Q562R1, P27144, O43776, Q14344, P23921, O60706, P00558, Q9NSD9, P61586, O60313, P49591, P35998, P43686, Q9Y6G9, P40227, Q01813, P13861, P20585, Q8TBX8, P10644, P41743, P84095, P14625,…	1880	1686	19235	1.91156	3.89293e-29	3.24411e-30	8.90681e-29
SP_PIR_KEYWORDS	mrna splicing	84	4.45387	5.74287e-31	Q15287, P52597, O75494, Q15029, Q9UQ35, P31943, P23246, Q01081, P14678, Q96PK6, Q15428, Q15233, Q99459, Q9BWF3, O43290, O43390, O00148, Q13243, Q9H307, P61978, Q00839, P09651, O60506, O43660, P08579, Q8TBF4, Q9Y3F4, O94906, P22626, Q13247, P17844, Q9BWJ5, Q07955, P11940, P62314, Q96DI7, P26599, P62316, Q9UKM9, P67809, O43143, Q9Y5S9, P62318, Q15393, Q9Y3B4, Q13148, Q15459, P09661, Q6NXG1, P38159,…	1880	209	19235	4.11213	3.75009e-28	2.88469e-29	8.58e-28
SP_PIR_KEYWORDS	Spliceosome	59	3.12831	2.12348e-27	P52597, Q15029, Q9UQ35, P31943, Q01081, P14678, Q15428, Q99459, O43290, O43390, Q9H307, Q00839, P61978, P09651, O60506, Q8TBF4, P08579, O43660, Q9Y3F4, O94906, P22626, P17844, Q9BWJ5, Q07955, P11940, Q96DI7, P62314, P62316, Q9UKM9, P62318, Q9Y5S9, Q15393, Q15459, P09661, P38159, Q9UMS4, O75533, Q9Y333, P62304, P55769, Q86V81, P09012, Q6P2Q9, Q9Y3C6, Q15637, P38919, O43395, P26368, P52272, O75643,…	1880	120	19235	5.03043	1.38663e-24	9.9045e-26	3.17253e-24
SP_PIR_KEYWORDS	oxidoreductase	142	7.52916	7.47818e-27	P04406, P00367, P12268, Q99714, Q02252, Q9BTZ2, O43175, P31350, P12074, Q9H845, O43488, Q08257, P15559, P08559, P22695, P49419, Q04828, P47985, P19404, P08574, Q9H9P8, O60701, O43837, O00217, P22570, Q6IAN0, P13073, Q9BV57, P23921, O95881, Q9HBH5, Q14914, Q16836, P51659, O00469, Q00796, P09669, P04040, P53004, P09622, P11766, P16152, P15954, P30041, P31040, Q02338, P30043, P30044, P30048, P00403,…	1880	562	19235	2.58515	4.88325e-24	3.2555e-25	1.11726e-23
SP_PIR_KEYWORDS	atp-binding	244	12.9374	1.39243e-23	P00367, Q99986, P13984, Q9Y5Y2, P11142, P61081, P38606, Q9P2D7, P00568, Q00839, Q9P2D1, P26196, P59046, P49589, P49588, Q9NSE4, P41252, Q16740, P54577, P41250, Q562R1, P27144, O43776, P23921, O60706, P00558, Q9NSD9, P49591, P35998, P43686, P40227, Q9Y6G9, Q01813, P20585, Q8TBX8, P41743, P14625, P53602, P11021, Q92900, P55072, Q99996, Q9BUQ8, Q14839, P61088, P27361, Q9HD20, P19367, O43252, P61086,…	1880	1326	19235	1.8827	9.09256e-21	5.68285e-22	2.08033e-20
SP_PIR_KEYWORDS	host-virus interaction	87	4.61294	2.04536e-22	Q16531, Q15369, Q13765, Q9UHD2, P42224, Q07021, P05783, O00571, Q93034, P21796, P14324, P11142, P11233, P62993, P10319, Q96T37, P62826, P61978, P09651, O60506, Q7L5N1, P05556, P02786, Q5T4S7, Q8WUM4, Q04637, Q96LA8, Q93009, P06748, P14735, Q7Z434, P28074, P28072, P28070, O95292, O14818, P10809, P62258, P54725, P08727, P61586, Q9BUP3, Q04206, Q9Y4B6, Q12959, O00410, P35998, P25788, Q14974, Q6VY07,…	1880	285	19235	3.12326	1.33562e-19	7.8566e-21	3.05583e-19
SP_PIR_KEYWORDS	Chaperone	62	3.28738	2.3194e-22	Q15185, Q15814, P31689, P62072, Q96DA6, Q16576, O15212, P61604, Q9UHV9, P11142, P50502, O00244, Q99497, Q16543, Q9NVH1, Q9HAV7, P17987, P78371, Q99426, Q99471, O60884, P38646, P06748, Q7L3B6, P08238, P10809, Q9Y5J7, P07237, Q9NQP4, Q9BS26, P40227, O75937, P27797, P25685, Q13451, Q99832, Q9NXW2, P61221, P07900, P08107, Q58FF7, P14625, O95817, Q86V81, P48643, P50990, O95433, P50991, Q9H3U1, O43765,…	1880	158	19235	4.01485	1.51457e-19	8.41427e-21	3.46525e-19
SP_PIR_KEYWORDS	mitochondrion inner membrane	67	3.55249	9.95032e-21	P49748, O14949, O43615, P62072, Q3ZCQ8, Q96DA6, O00483, P12074, P18859, Q02978, Q9Y6M9, P36542, P22695, Q13423, P47985, P19404, P08574, Q9P0J0, P56385, Q6NUK1, P24539, P13073, P10606, Q9Y5J6, Q9Y5J7, Q00325, P28331, O60313, O43674, P53007, P56134, O96000, Q9Y6C9, P09669, O95202, O43678, P15954, P31040, P05141, P35232, P23786, P30049, P00403, O95182, Q99623, Q9UJS0, P22830, Q16891, P49821, O75489,…	1880	193	19235	3.55183	6.49756e-18	3.41977e-19	1.48661e-17
SP_PIR_KEYWORDS	proteasome	34	1.80276	1.10707e-19	P35998, P43686, O43242, Q13200, P25788, P25786, P25787, Q99460, Q9Y5K5, Q99436, O00487, P62195, P20618, P17980, P55036, P28066, Q16401, Q9UL46, Q06323, P54727, P28074, Q16186, P28072, P28070, O14818, Q15008, P62333, P51665, P60900, O00231, P49721, P62191, O75832, O00233	1880	56	19235	6.21191	7.22917e-17	3.61459e-18	1.65399e-16
SP_PIR_KEYWORDS	protein transport	114	6.04454	4.58675e-19	Q92928, Q13765, Q12907, O43615, P62072, Q3ZCQ8, Q9H444, Q9UID3, P49321, P12270, P53621, O60493, P61106, O15498, O15027, Q8WTW3, P61970, O94855, P57740, O14653, Q9HAV4, O43707, O15126, P46459, Q9H1K0, Q8TEX9, Q96ED9, O60684, Q9P2E9, O95782, Q96L92, Q96MW5, P63241, O60784, O00410, Q9UM54, Q96A65, Q13596, Q14974, O43633, Q9UNH7, P61026, Q7Z3U7, P35606, O94979, Q9Y678, O94973, O75886, O14828, Q15276,…	1880	485	19235	2.4049	2.99515e-16	1.42626e-17	6.85273e-16
SP_PIR_KEYWORDS	methylation	72	3.8176	5.13732e-18	Q12906, P07437, P04406, O60814, Q9NZB2, P62714, Q96KK5, P60709, P61006, P31943, P23246, P08134, P14678, P31942, Q15717, P10412, P61106, P11233, Q08211, Q13283, P47914, Q00839, P61978, P09651, Q9BUJ2, Q05639, P68104, Q13151, Q13310, Q9UL25, P49755, P22626, P68363, P17844, Q01844, Q96LA8, P62491, P22087, Q99729, P63000, Q07955, Q8WWM7, P11940, P55795, P62314, Q8TBA6, P35637, P62318, P61586, P19338,…	1880	242	19235	3.04405	3.35467e-15	1.52485e-16	7.6753e-15
SP_PIR_KEYWORDS	isopeptide bond	84	4.45387	2.52173e-17	P49748, P35520, P07437, O60814, P52597, P42224, O14949, Q96KK5, P53597, P27635, Q16576, Q93034, P07737, P0C0S5, Q09028, P47914, P62826, Q7L590, Q13619, O43707, P61978, P09651, P23396, P04844, Q99497, O60506, P04083, P63092, Q01105, O14602, Q9P2N5, P68363, Q02218, P06748, Q13347, P09493, Q16186, Q12955, Q9UKV3, P67809, P54725, P61960, P51665, P60900, Q9Y4B6, P62191, P57058, Q14974, P25786, P11387,…	1880	319	19235	2.69416	1.64669e-14	7.15952e-16	3.76753e-14
SP_PIR_KEYWORDS	nad	60	3.18134	1.39187e-16	P04406, Q8N335, P00367, Q99714, P12268, Q02252, Q8NBX0, O43175, P23526, Q14376, P15559, P49419, Q13423, P19404, P40925, P40926, O60701, O43837, O00217, Q6IAN0, Q9UHQ9, O95299, P49189, P28331, Q16836, Q6YN16, Q9Y277, O43674, P51659, O96000, P45880, Q00796, P11766, P09622, O43678, P09874, P53004, P30837, O43865, Q02338, Q15738, Q13363, P32322, Q16795, O95182, P51553, P51648, P51649, P49821, O75489,…	1880	189	19235	3.24806	7.24976e-14	2.9976e-15	1.66533e-13
SP_PIR_KEYWORDS	P-loop	45	2.386	4.45185e-16	Q9UM54, P62820, P61204, P60953, Q86XP3, P36405, P31153, P61006, P36776, P04899, Q92841, P61221, P33176, Q16774, P54819, Q08211, O00429, P00568, P20340, P38919, Q00839, P26196, P63092, P49411, P46459, P50570, P50148, P17844, P51149, P61019, P60842, P51148, P63000, P06576, P20339, P27144, P13639, Q14204, P23919, P53384, Q9BW19, P25705, P84085, P41091, Q16181	1880	116	19235	3.96907	2.8999e-13	1.15463e-14	6.66134e-13
SP_PIR_KEYWORDS	electron transport	40	2.12089	6.35629e-15	O43674, O14949, O96000, P00167, O00483, O43678, P31040, Q9H3N1, P13804, Q9Y6M9, P00403, O60427, Q16795, P22695, O95182, P47985, P19404, O43396, P49821, O75489, P08574, P14927, P21912, Q9P0J0, O00217, P22570, Q9UI09, O95299, P31930, P38117, Q96HE7, P13498, P10599, O43169, P28331, Q16881, P07919, Q16718, Q9Y5Q0, O75306	1880	100	19235	4.09255	4.13236e-12	1.58984e-13	9.4591e-12
SP_PIR_KEYWORDS	respiratory chain	32	1.69671	9.82502e-14	O43674, O14949, O96000, P09669, O00483, O43678, P12074, P15954, Q9Y6M9, P00403, Q16795, P22695, O95182, P19404, P47985, P49821, O75489, P14854, P08574, P14927, Q9P0J0, P20674, O00217, P13073, P10606, Q9UI09, P31930, O95299, P28331, P07919, Q16718, O75306	1880	71	19235	4.61133	6.41603e-11	2.37632e-12	1.46794e-10
SP_PIR_KEYWORDS	acetylated amino end	38	2.01485	2.17355e-13	P07355, P00441, Q96KK5, P00167, P11766, P13861, P62158, P08133, P16435, P21796, P10412, P61604, P00492, P24666, P00568, P68032, P08758, P09651, P63104, P62805, P04083, P14854, P22061, P00390, P07384, P07108, P60981, P18031, P09525, P11413, P52209, P16401, P62841, P14618, P07954, P13798, P63241, P00918	1880	100	19235	3.88793	1.4195e-10	5.06961e-12	3.24774e-10
SP_PIR_KEYWORDS	Isomerase	42	2.22694	2.48459e-13	Q15185, P51659, Q06210, Q9NYL4, P42126, Q02790, P11387, Q9H7Z7, P14174, P30405, O95394, Q13451, Q00688, P13667, O60832, Q13907, Q13526, Q14376, O43708, Q96AT9, P26885, Q9Y3C6, Q8WWH5, P30101, P60174, P18669, Q13011, P06744, P34949, Q13630, Q08752, Q15084, P62937, Q9Y237, P36871, Q96PZ0, P23284, Q96G03, P07237, P22033, P48449, O43447	1880	120	19235	3.58098	1.6225e-10	5.59486e-12	3.71214e-10
SP_PIR_KEYWORDS	blocked amino end	36	1.9088	3.69935e-13	P61204, P36405, P21964, P04040, P08865, P04899, P16152, P23588, P62280, P07737, P21266, P22392, P13489, P62269, P62857, P17612, P63220, P23396, P46782, P63098, P62851, P04080, P15880, P63092, P18754, P21333, P62081, P25398, P15531, P00558, P49189, P84085, P13798, Q05048, P00387, P62847	1880	92	19235	4.00358	2.41562e-10	8.05211e-12	5.5268e-10
SP_PIR_KEYWORDS	nucleus	546	28.9502	4.02434e-13	Q13765, Q99417, Q5JTV8, Q5H9R7, P13984, Q3ZCQ8, O75494, Q92922, P57740, Q00839, Q9P2D1, P28066, Q9Y6I3, P19484, Q01105, O75362, Q9BZZ5, O95983, Q9BQ52, Q92522, P19387, P28074, Q9NQE9, P28072, P28070, O95881, Q8NC51, Q9BRX2, P39687, O75376, Q92905, Q13451, Q92804, Q99436, P41743, Q6P2Q9, P55072, Q96QR8, O15347, Q8TAQ2, P51991, P52756, Q13435, P53801, P52758, P26583, P14618, Q96AQ6, O15084, P40763,…	1880	4283	19235	1.3043	2.62804e-10	8.47755e-12	6.01275e-10
SP_PIR_KEYWORDS	nucleotide binding	39	2.06787	4.63318e-13	Q9UM54, P62820, P61204, P60953, Q86XP3, P36405, P61006, P36776, P04899, Q92841, P61221, P33176, Q16774, P20340, P38919, Q00839, P26196, P63092, P49411, P46459, P50570, P50148, P17844, P51149, P61019, P60842, P63000, P51148, P06576, P20339, P13639, Q14204, P23919, P53384, Q9BW19, P25705, P84085, P41091, Q16181	1880	107	19235	3.7292	3.02532e-10	9.4541e-12	6.9218e-10
SP_PIR_KEYWORDS	Aminoacyl-tRNA synthetase	22	1.16649	6.04687e-12	Q9Y285, P56192, Q9Y2Z4, P49589, P14868, P49588, P26639, P47897, P41252, Q9NSE4, P41250, P54577, Q6PI48, P26640, O43776, Q15046, P07814, P12081, Q9P2J5, Q9NSD9, P49591, P23381	1880	39	19235	5.77155	3.94858e-09	1.19654e-10	9.03413e-09
SP_PIR_KEYWORDS	viral nucleoprotein	19	1.00742	7.3268e-12	P08579, P52597, P52272, P14866, Q15029, P14678, Q99729, P31942, P62314, P05455, Q09666, O43390, Q00839, P61978, Q9BUJ2, P09651, P09661, O60506, P38159	1880	29	19235	6.70332	4.7844e-09	1.40718e-10	1.09464e-08
SP_PIR_KEYWORDS	ubl conjugation	111	5.88547	1.39007e-11	Q16531, P35520, P07437, O60814, P52597, Q8WW12, P53597, P27635, Q96AE4, P07737, P0C0S5, Q09028, O43290, P10319, P25054, P47914, Q7L590, O43707, P61978, P23396, Q99497, O60506, Q9Y6I3, Q16543, P19484, Q01105, Q13155, Q9P2N5, Q99426, Q93009, Q13347, P09493, Q9Y237, Q9UKV3, P67809, O00762, Q04206, Q13148, Q9Y4B6, Q14974, P26358, Q14160, P11387, O75376, P16615, Q86UP2, P22392, P61956, P30049, P51858,…	1880	588	19235	1.93143	9.07713e-09	2.59347e-10	2.0768e-08
SP_PIR_KEYWORDS	Initiation factor	25	1.32556	1.40338e-11	P60228, O14602, O75822, O75821, Q14152, Q04637, P55884, P60842, Q9Y262, P23588, P06730, Q13347, Q15056, O60739, O60841, O15372, Q9BY44, O15371, P05198, O00303, Q99613, P78344, P56537, P41091	1880	52	19235	4.91893	9.16405e-09	2.54557e-10	2.09668e-08
SP_PIR_KEYWORDS	tricarboxylic acid cycle	16	0.848356	2.05072e-11	P40925, P40926, P21912, P53597, P48735, O43837, Q02218, P31040, O75874, Q96I99, P50213, P07954, Q99798, P36957, O75390, P51553	1880	21	19235	7.79534	1.33912e-08	3.61925e-10	3.06384e-08
SP_PIR_KEYWORDS	er-golgi transport	31	1.64369	7.91453e-11	P62820, P61204, Q96KG9, P35606, O94979, P53621, O15498, O15027, Q9Y678, Q99747, O94855, P51572, P20340, O14579, Q969X5, Q9NR31, P49755, P49257, P61019, Q15437, Q15436, O75396, O60763, P61923, Q8WVM8, P48444, P84085, Q8N6T3, P54920, P53618, O95486	1880	83	19235	3.82136	5.16818e-08	1.36005e-09	1.18245e-07
SP_PIR_KEYWORDS	Redox-active center	21	1.11347	3.51643e-10	P30101, O43396, P00390, Q8NBS9, Q9NNW7, P09622, Q13162, O95831, P13667, P30041, Q15084, P30044, Q9H3N1, Q96HE7, O95881, P10599, P30048, P07237, Q16881, P32119, Q06830	1880	42	19235	5.11569	2.29623e-07	5.88777e-09	5.25365e-07
SP_PIR_KEYWORDS	RNA binding	17	0.901379	6.27714e-10	Q15287, P08579, Q07666, P22626, P05388, Q92804, Q92841, P23588, P60842, P05455, P35637, P09012, P37108, P38919, P61978, Q15366, P19338	1880	28	19235	6.21191	4.09897e-07	1.02474e-08	9.37822e-07
SP_PIR_KEYWORDS	endoplasmic reticulum	122	6.46872	8.2614e-10	Q9Y5M8, Q9NTJ5, Q12907, Q12904, P00167, P67812, O15027, O94855, Q7Z7H5, O60506, Q01105, Q969V3, Q8NBS9, P30533, P14314, Q9P2E9, Q8N4V1, O95881, P07237, Q15005, P63241, Q9BS26, P62633, O00469, P16615, Q14165, Q86UP2, O94979, P13667, Q9Y673, P14625, Q96AG4, O00264, Q9BU23, O95433, P11021, P42345, P26885, Q7L775, Q969X5, P30101, P27824, P51648, Q96MG2, P50454, P30040, P18031, P07099, Q15084, P23284,…	1880	713	19235	1.75067	5.39469e-07	1.31578e-08	1.23428e-06
SP_PIR_KEYWORDS	ligase	66	3.49947	1.11052e-09	P17812, Q9NR09, P15104, Q9UPN9, P53597, P47897, P49915, P11586, Q9HAB8, Q9HCC0, P61081, Q96I99, Q9UBT2, P11498, Q9NR19, Q9Y285, P68036, P49589, P49588, Q5T4S7, P22314, Q5VTR2, P41252, Q9NSE4, P41250, P54577, Q6PI48, O43776, O00762, Q9P2J5, Q9NSD9, Q96CM8, Q9H832, P49591, P51668, P56192, Q9C0C9, P14868, Q96RQ3, P05165, P08243, P22102, P27708, Q14258, P63279, P00966, Q9Y2Z4, Q4G176, P26639, P61088,…	1880	305	19235	2.214	7.2517e-07	1.7266e-08	1.65915e-06
SP_PIR_KEYWORDS	ATP	55	2.91622	2.03216e-09	P31153, P17858, P61604, P11142, Q08211, P54819, P00568, P17612, P36507, Q00839, P05023, Q9UQ88, P26196, P49841, Q16740, P17844, P41250, P60842, P27144, P10809, P00558, Q8TBA6, Q7Z406, Q16539, Q16204, P56192, Q01813, Q86XP3, P23443, P14868, P36776, Q02750, P06493, P50750, P68400, P16615, Q92841, P61221, P33176, P41743, P08107, P28482, P38919, P00966, P26639, P27361, P19367, Q93084, P26640, P07814,…	1880	236	19235	2.38443	1.327e-06	3.08604e-08	3.0361e-06
SP_PIR_KEYWORDS	hydrolase	222	11.7709	3.10084e-09	P16278, Q9UK59, Q9NX46, O60502, Q9NTJ5, Q13867, P13984, P23526, Q9NQW7, P38606, Q9BU02, P22695, P28066, Q9P2D1, O15327, P26196, Q2TAA2, Q07617, Q16740, P54578, Q9BQ52, P28074, Q9NQE9, P28072, P28070, P13798, Q9BRX2, Q92905, Q9UKV8, P46926, Q8NFV4, Q99436, Q86T03, Q92900, P55072, Q9Y570, P30101, Q9BUQ8, Q14839, Q9H008, P23276, Q9HD20, P06576, P52758, Q16719, Q96PD5, O43598, O75688, P62714, P23467,…	1880	1555	19235	1.46069	2.02484e-06	4.60192e-08	4.63273e-06
SP_PIR_KEYWORDS	transport	233	12.3542	9.12009e-09	Q13765, Q92928, Q14802, P04114, P62072, Q96KG9, Q3ZCQ8, P00167, P53621, O15498, Q8WTW3, Q9Y696, P38606, P57740, Q02978, P22695, Q9H1K0, O00217, P22570, O60706, Q9P2E9, Q8N4V1, O95782, Q96L92, O00410, Q13596, Q7Z3U7, P35606, Q9Y678, P22307, O75886, P55072, Q9UJS0, Q969X5, O43396, O75489, P14927, Q9UBX3, P07108, P06576, Q13433, Q9BZF1, Q16718, P53618, Q13228, P61204, Q14573, O14617, Q8TEM1, Q15758,…	1880	1670	19235	1.42749	5.9554e-06	1.32343e-07	1.36257e-05
SP_PIR_KEYWORDS	actin-binding	55	2.91622	1.1117e-08	Q13045, Q01082, Q9ULV4, O00291, Q9BR76, O15357, P23528, P07737, O75146, Q8NF91, P62328, O43707, Q5T1M5, O00401, Q9UJU6, P31146, Q9H4G0, P21333, O15511, O75369, P35579, P60981, Q13813, P35580, P09493, Q15149, P47755, P47756, P06753, Q7Z406, P67936, Q14847, Q9UM54, P18206, Q9NZR1, Q12792, P12814, P40121, P52907, P61160, Q7L576, O75083, P63313, Q01518, O15143, Q9NYL9, Q9UI08, P50552, P35241, P06396,…	1880	247	19235	2.27824	7.2594e-06	1.57814e-07	1.66091e-05
SP_PIR_KEYWORDS	cytoskeleton	108	5.72641	1.3194e-08	O00151, Q01082, Q9UHD8, Q9Y3P9, P36405, Q15654, Q96KG9, Q9BR76, Q9Y5Y2, P23528, P07737, Q9BSJ2, Q9P2D7, Q9Y224, Q9UJU6, O00401, P31146, Q9Y490, Q5T4S7, Q13561, Q99426, P50570, P23258, Q8IZP0, Q96ED9, O15511, O75369, Q562R1, P09493, Q9Y237, Q15149, P61586, Q9NR12, P67936, P18206, Q92797, Q12792, P12814, P52907, P50995, P68032, O75083, Q99996, P63313, O15143, Q96DB5, Q92817, P14923, P35241, P06396,…	1880	636	19235	1.7374	8.61565e-06	1.83313e-07	1.97122e-05
SP_PIR_KEYWORDS	molecular chaperone	11	0.583245	1.67822e-08	P49368, P61604, P27824, P40227, P11142, P08107, P10809, P17987, P50990, P36776, P50454	1880	13	19235	8.65732	1.09587e-05	2.28308e-07	2.50731e-05
SP_PIR_KEYWORDS	cytosol	15	0.795334	2.13793e-08	P06132, P04406, P46783, Q02543, P46778, P49902, P34896, P27635, Q16773, P49189, P16949, Q14204, Q9BWD1, P52292, P26373	1880	26	19235	5.90272	1.39606e-05	2.84912e-07	3.19412e-05
SP_PIR_KEYWORDS	nadp	40	2.12089	2.73016e-08	P00367, Q16698, P52895, Q9NNW7, P48735, P04040, Q9BTZ2, P53004, P16152, P11586, P16435, P30043, O43488, Q08257, P32322, Q8N8N7, P15559, P35270, Q04828, Q13423, Q53H96, Q96C36, P00390, P49327, P54886, Q13630, P22570, Q6IAN0, P13498, O75874, P52209, P11413, Q16881, Q9BUP3, Q9UBQ7, P14550, Q9HBH5, Q14914, Q6YN16	1880	156	19235	2.62343	1.78278e-05	3.56559e-07	4.07893e-05
SP_PIR_KEYWORDS	amino-acid biosynthesis	14	0.742312	6.29002e-08	P35520, Q9BV57, O15382, Q53H96, P00966, P08243, Q96C36, P32322, P54886, P04424, O43175, Q9UHY7, P11586	1880	24	19235	5.96831	4.1073e-05	8.05369e-07	9.39746e-05
SP_PIR_KEYWORDS	gtp-binding	64	3.39343	1.38965e-07	P62820, P07437, Q9Y5M8, P61204, Q92928, P00367, Q9UHD8, Q3ZCM7, P36405, P53597, P61006, Q15029, O95837, P08134, P68371, Q6DD88, P61106, P11233, Q9BQE3, Q96I99, Q16822, P62826, Q9BUF5, Q05639, P68104, P63092, P49411, P61011, Q9UL25, P50570, Q07617, P68363, Q15019, P23258, P62491, P61019, P63000, Q14344, P27144, O60841, P61586, P84085, O60313, Q16181, Q9UIJ7, P60953, P61026, Q9NVA2, P04899, P84095,…	1880	329	19235	1.9903	9.07403e-05	1.74508e-06	0.000207618
SP_PIR_KEYWORDS	oxidative phosphorylation	16	0.848356	3.25277e-07	P19404, P49821, P14854, P08574, P14927, P09669, P20674, P12074, P15954, P13073, P10606, P07919, P18859, P25705, P00403, P22695	1880	35	19235	4.6772	0.000212383	4.00765e-06	0.000485971
SP_PIR_KEYWORDS	multifunctional enzyme	23	1.21951	4.44599e-07	P11498, O60344, P04406, O60502, Q3LXA3, P49327, P54886, P31939, Q13630, P11172, O43252, P11586, P30041, P30043, Q13085, P22234, P07814, P22102, P27708, P09960, P40939, O95340, O43708	1880	70	19235	3.36174	0.000290281	5.37635e-06	0.000664242
SP_PIR_KEYWORDS	threonine protease	12	0.636267	5.47332e-07	P20618, P28074, P25788, P28072, P28070, P25786, O14818, P25787, P60900, P49721, Q99436, P28066	1880	20	19235	6.13883	0.000357344	6.4983e-06	0.000817725
SP_PIR_KEYWORDS	stress response	22	1.16649	6.42464e-07	P34932, P34931, P25685, P50454, P38646, Q12931, P61604, P11142, P07900, P08107, Q14011, Q58FF7, P08238, P10809, P32322, O95433, P98179, Q9Y4L1, P04792, Q9BS26, Q92598	1880	66	19235	3.41046	0.000419441	7.49157e-06	0.000959855
SP_PIR_KEYWORDS	proteinase	11	0.583245	7.89236e-07	P20618, P28074, P25788, P28072, P28070, O14818, P25787, P60900, P49721, P22695, P28066	1880	17	19235	6.62031	0.000515238	9.04156e-06	0.00117913
SP_PIR_KEYWORDS	GTP binding	22	1.16649	8.5019e-07	P68104, P62820, P61204, P63092, P60953, P49411, P50570, P50148, P23258, P61006, P51149, P61019, P04899, P51148, P63000, P20339, P13639, P62879, O00429, P20340, P41091, Q16181	1880	67	19235	3.35956	0.000555021	9.57193e-06	0.0012702
SP_PIR_KEYWORDS	fatty acid metabolism	21	1.11347	9.24276e-07	P51659, P49748, Q4G176, P42765, P42126, Q13011, Q5K4L6, P09110, O14975, P45954, O95372, P50416, P23786, P30084, O75608, P40939, P22033, P55084, Q96CM8, Q53FZ2, Q16836	1880	62	19235	3.46547	0.000603371	1.02297e-05	0.00138089
SP_PIR_KEYWORDS	glycolysis	17	0.901379	1.88038e-06	P60174, P04406, Q01813, P18669, P04075, P06733, P00338, P06744, Q02218, P19367, P17858, P09972, P00558, P09104, P14618, P08559, Q96HY7	1880	44	19235	3.95303	0.00122713	2.04646e-05	0.0028093
SP_PIR_KEYWORDS	lyase	30	1.59067	2.31457e-06	P51659, P35520, Q3LXA3, Q6P996, P06733, P04075, P04424, P11172, P30566, Q16773, P30046, P53602, O95470, Q16822, P09104, Q9Y2D0, P22830, P06132, P27695, Q04760, P49327, Q96GA7, O95822, P09972, P22234, P30084, P40939, P07954, Q99798, P00918	1880	118	19235	2.6012	0.00151028	2.4777e-05	0.00345798
SP_PIR_KEYWORDS	mitochondrial inner membrane	11	0.583245	3.11912e-06	P19404, P13073, P10606, P49821, P14854, P23786, P09669, P20674, P00403, P12074, P15954	1880	19	19235	5.92343	0.00203472	3.28509e-05	0.00465995
SP_PIR_KEYWORDS	helicase	32	1.69671	4.13483e-06	Q86XP3, P12956, P13984, Q7L014, O00571, Q9Y230, Q9NZ71, P51532, Q92841, Q8TD26, Q08211, Q13283, O00148, Q9UPY3, P38919, Q9Y265, Q3L8U1, Q92900, Q9P2D1, P26196, P46100, O75643, Q9BUQ8, Q14839, P13010, P17844, Q9NUU7, P60842, Q92499, O43143, Q9GZR7, Q9BQ39	1880	134	19235	2.44332	0.00269641	4.2857e-05	0.00617737
SP_PIR_KEYWORDS	Flavoprotein	27	1.4316	9.45036e-06	P49748, Q9NNW7, P26440, P09622, P16435, O95831, P45954, Q9H845, P31040, P13804, Q92947, P15559, P08559, Q16795, P49821, Q9H9P8, P00390, P43304, P22570, Q9UHQ9, O95299, P38117, Q96HE7, O95881, Q16881, Q9NVS9, P00387	1880	107	19235	2.58175	0.00615211	9.6419e-05	0.0141182
SP_PIR_KEYWORDS	elongation factor	11	0.583245	9.91207e-06	Q05639, P68104, P26641, P13639, P49411, Q96RP9, Q15370, P43897, P29692, P24534, P63241	1880	21	19235	5.3593	0.00645171	9.95738e-05	0.0148079
SP_PIR_KEYWORDS	FAD	28	1.48462	1.06699e-05	P49748, Q3LXA3, Q9NNW7, P26440, P09622, P16435, O95831, P45954, Q9H845, P31040, P13804, Q92947, P15559, Q16795, Q9UHG3, Q9H9P8, P00390, P43304, O60341, P22570, Q9UHQ9, O95299, P38117, Q96HE7, Q15392, O95881, Q16881, P00387	1880	114	19235	2.51297	0.00694329	0.000105563	0.01594
SP_PIR_KEYWORDS	Steroid biosynthesis	15	0.795334	1.3758e-05	Q01581, Q9NZ01, Q13131, Q9H3P7, P14324, Q9UHQ9, Q15738, Q15126, Q13907, Q15392, Q9BWD1, P53602, Q9BX68, P48449, P00387	1880	40	19235	3.83677	0.00894383	0.000134082	0.0205529
SP_PIR_KEYWORDS	disease mutation	206	10.9226	1.46006e-05	P16278, P00367, P04114, P07741, P27635, O43175, P23526, P00568, Q9P2D1, P41250, P54577, O00217, Q9BQ52, O75369, Q03252, P09493, O60706, Q07812, P00558, O60313, Q16836, P18206, P10644, P00492, Q6P2Q9, P55072, Q9UJS0, P37837, Q99996, O43395, P00338, P14923, P19367, P06396, P55084, Q16719, P07954, P01111, P07602, P40763, P49748, O14745, O15169, P05783, P60709, P07686, P16435, Q9HCC0, P10253, Q14376,…	1880	1591	19235	1.32474	0.00948895	0.0001402	0.0218115
SP_PIR_KEYWORDS	lipid synthesis	25	1.32556	1.78619e-05	Q01581, Q15185, Q9H7Z7, P14324, Q15738, Q13907, P53602, P53396, Q9BX68, O60427, P11498, Q13131, Q9NZ01, Q9H3P7, P60174, P49327, O95822, Q9UHQ9, Q13085, Q15126, Q96G23, Q15392, Q9Y5Q0, P48449, P00387	1880	98	19235	2.61005	0.0115961	0.000169028	0.0266828
SP_PIR_KEYWORDS	redox-active disulfide	7	0.371156	2.02947e-05	P13667, P30101, Q15084, P00390, P10599, Q16881, P07237	1880	8	19235	8.95246	0.0131651	0.000189304	0.0303165
SP_PIR_KEYWORDS	membrane-associated complex	13	0.68929	2.55165e-05	P49821, P14854, P09669, P20674, P12074, P15954, P13073, P06576, P10606, Q13724, P28331, P25705, P00403	1880	32	19235	4.1565	0.0165244	0.000234655	0.0381156
SP_PIR_KEYWORDS	gluconeogenesis	10	0.530223	2.95467e-05	P11498, P09972, P04406, P60174, P09467, P18669, P00558, P04075, Q16822, P06744	1880	19	19235	5.38494	0.0191093	0.00026794	0.0441345
SP_PIR_KEYWORDS	antioxidant	7	0.371156	5.58198e-05	P30041, P30044, P00441, P30048, P32119, Q13162, Q06830	1880	9	19235	7.95774	0.035795	0.000499209	0.0833638
SP_PIR_KEYWORDS	pyridoxal phosphate	18	0.954401	6.39415e-05	P35520, O15269, Q6P996, P17174, P34896, P34897, P49327, P00505, Q8IUZ5, Q96GA7, Q16773, O15382, P80404, O95470, Q16719, O15270, P11216, Q9NVS9	1880	62	19235	2.9704	0.0408954	0.0005641	0.0954878
SP_PIR_KEYWORDS	atp synthesis	8	0.424178	8.4694e-05	P06576, P48047, P56134, P30049, Q7Z3U7, P25705, P56385, P36542	1880	13	19235	6.29624	0.0538059	0.000737162	0.126461
SP_PIR_KEYWORDS	dna replication	22	1.16649	8.76471e-05	P27694, P11387, P35244, Q16576, P31350, P15927, P25205, P49321, P33993, P33992, P33991, Q04837, P23921, Q09028, P28340, P40938, Q7LG56, P49736, Q96E14, Q7L590, P12004, Q14566	1880	88	19235	2.55785	0.0556289	0.000752823	0.130867
SP_PIR_KEYWORDS	monomer	12	0.636267	9.99281e-05	P25325, P04406, P36871, P23443, P27361, Q02750, P14618, P21964, P36507, P22570, P00918, P16152	1880	31	19235	3.96054	0.0631727	0.000847125	0.149191
SP_PIR_KEYWORDS	homodimer	22	1.16649	0.000104293	P60174, P14868, P00441, P00390, P12236, P07741, P21333, P00505, P05109, P11766, Q9Y5K6, P13861, P10644, P12814, P14324, P05141, P12081, P11413, P07237, Q16881, P22033, P49773	1880	89	19235	2.52911	0.0658396	0.000872787	0.155704
SP_PIR_KEYWORDS	Rotamase	13	0.68929	0.000131773	Q9NYL4, Q02790, P30405, Q13451, Q08752, Q00688, P62937, Q9Y237, P23284, Q13526, P26885, Q9Y3C6, O43447	1880	37	19235	3.59481	0.0824546	0.00108869	0.196691
SP_PIR_KEYWORDS	Hydrogen ion transport	15	0.795334	0.000135309	O75348, P56134, Q7Z3U7, P56385, P21281, P24539, P06576, P38606, P48047, P30049, P25705, P18859, O75947, P36542, P36543	1880	48	19235	3.19731	0.0845715	0.00110393	0.201965
SP_PIR_KEYWORDS	systemic lupus erythematosus	11	0.583245	0.000136969	P08579, P62314, P05455, P62316, P12956, P62318, P13010, P10155, P12004, P62304, P14678	1880	27	19235	4.16834	0.085563	0.00110367	0.20444
SP_PIR_KEYWORDS	diamond-blackfan anemia	6	0.318134	0.000156976	P46777, P39019, P62081, P62913, P18077, P62847	1880	7	19235	8.76976	0.0974338	0.00124938	0.23427
SP_PIR_KEYWORDS	pentose phosphate pathway	6	0.318134	0.000156976	P09972, P37837, P60174, P11413, P52209, P04075	1880	7	19235	8.76976	0.0974338	0.00124938	0.23427
SP_PIR_KEYWORDS	ADP-ribosylation	12	0.636267	0.000190085	P04406, Q13363, P63092, P84095, P61586, P50148, O95837, P08134, P09874, P04899, P06748, P63000	1880	33	19235	3.7205	0.116741	0.00149451	0.283616
SP_PIR_KEYWORDS	Cholesterol biosynthesis	9	0.4772	0.000230009	Q01581, P14324, Q13131, Q15738, Q15126, Q13907, Q15392, P53602, P00387	1880	19	19235	4.84644	0.139475	0.00178665	0.343089
SP_PIR_KEYWORDS	protein degradation	9	0.4772	0.000230009	P20618, P25788, P25787, P07858, Q16740, P07339, P51665, P60900, O00231	1880	19	19235	4.84644	0.139475	0.00178665	0.343089
SP_PIR_KEYWORDS	allosteric enzyme	13	0.68929	0.000231281	P35520, Q02338, P23921, P09467, Q01813, P49902, P27708, P11216, P14618, Q13177, P19367, P13807, P17858	1880	39	19235	3.41046	0.14019	0.00177541	0.344984
SP_PIR_KEYWORDS	endonexin fold	7	0.371156	0.000258196	P07355, P04083, P09525, P50995, P08758, P20073, P08133	1880	11	19235	6.51088	0.155173	0.00195882	0.385059
SP_PIR_KEYWORDS	magnesium	67	3.55249	0.000324392	P09467, Q9NX46, Q3LXA3, P36405, P31153, P06733, P48735, P21964, O95394, Q15181, O15355, P17858, P14324, Q6P587, P55263, P53396, P17612, P05023, Q5TFE4, P49902, P46459, O95848, Q9NX62, O43837, P39748, P24928, P36871, Q8N4V1, Q96G03, P61586, O95747, Q86YG4, Q9HBH5, Q9P289, Q9Y5S2, Q9UHY7, Q9H2U2, Q01813, P16615, P30876, P00492, P22392, Q13907, O95602, P09104, P00403, Q9UPY3, P51553, Q13131, P27695,…	1880	442	19235	1.55091	0.190924	0.00243224	0.483556
SP_PIR_KEYWORDS	calcium binding	23	1.21951	0.000335054	P07355, P27824, P04083, P27797, P80303, P05109, P07384, P41208, P62158, P08133, P12814, P19105, P14625, P55290, P09525, P50995, P31949, P04632, P08758, P25815, Q99584, P20073, P63098	1880	103	19235	2.28468	0.196539	0.00248358	0.499412
SP_PIR_KEYWORDS	ubiquinone	11	0.583245	0.000371231	P19404, O43674, P49821, O95299, O75489, O96000, P28331, O00217, Q9Y6M9, Q16795, O75306	1880	30	19235	3.75151	0.215304	0.00272055	0.553196
SP_PIR_KEYWORDS	sterol biosynthesis	10	0.530223	0.000379876	Q01581, P14324, Q13131, Q9UHQ9, Q15738, Q15126, Q13907, Q15392, P53602, P00387	1880	25	19235	4.09255	0.219723	0.00275294	0.566045
SP_PIR_KEYWORDS	duplication	40	2.12089	0.000380555	P46940, P07355, Q01082, Q01813, P18206, Q13641, P41208, P13861, P62158, P08133, P10644, P13667, P12814, P05141, P53621, P13489, P10319, P50995, P09012, Q02978, P08758, P63098, P30101, P08579, P04083, P05556, P22626, P12236, P21333, P07384, P19367, P07814, P55290, P06396, P09525, Q00325, P52943, P04632, P07237, P20073	1880	228	19235	1.79498	0.220069	0.00272759	0.567054
SP_PIR_KEYWORDS	proline biosynthesis	5	0.265111	0.000418589	Q53H96, Q96C36, P32322, P54886	1880	5	19235	10.2314	0.239208	0.00296728	0.623562
SP_PIR_KEYWORDS	transferase	174	9.22587	0.00045022	P24752, O60502, Q9UHD2, P19623, O00204, Q99986, P31153, P78417, Q8IYP9, P07741, P21964, P17858, P14324, P0C7V9, O15498, P54819, P80404, P30711, P52788, P00568, P53396, O43708, P36507, Q08J23, P49903, Q9BYC5, Q96LA8, Q99873, Q92734, P27144, O00764, P00558, Q16539, Q16851, Q01813, P26358, P41227, Q96N66, Q02750, P09874, O14929, Q8TBX8, P30876, Q9BV86, P00492, P41743, P43490, P22392, Q9Y673, P22102,…	1880	1394	19235	1.27709	0.254768	0.00315694	0.670534
SP_PIR_KEYWORDS	purine biosynthesis	7	0.371156	0.000473692	P22234, P22102, P12268, P49915, P31939, P11586, P30566	1880	12	19235	5.96831	0.266109	0.00328602	0.705377
SP_PIR_KEYWORDS	intramolecular oxidoreductase	7	0.371156	0.000473692	P13667, P30101, P60174, P42126, P07237, P34949, P06744	1880	12	19235	5.96831	0.266109	0.00328602	0.705377
SP_PIR_KEYWORDS	rrna-binding	8	0.424178	0.000675107	P62280, P46777, P62750, P62917, P62269, P62913, P62701, P46781	1880	17	19235	4.81477	0.356603	0.00463128	1.0039
SP_PIR_KEYWORDS	iron-sulfur	13	0.68929	0.000787139	P47985, P19404, P49821, Q9H9T3, P21912, Q9Y5Y2, O00217, Q9NZ71, P53384, P28331, Q99798, O75306, P22830	1880	44	19235	3.02291	0.402024	0.00534198	1.16958
SP_PIR_KEYWORDS	electron transfer	14	0.742312	0.000792552	P14854, P08574, P14927, P09669, P20674, P00167, P22570, P12074, P15954, P16435, P13073, P10606, P13498, P00403	1880	50	19235	2.86479	0.404135	0.00532333	1.17758
SP_PIR_KEYWORDS	signalosome	6	0.318134	0.000795975	P61201, Q7L5N1, Q99627, Q9UNS2, Q13098, Q92905	1880	9	19235	6.82092	0.405467	0.00529185	1.18263
SP_PIR_KEYWORDS	trna-binding	7	0.371156	0.000807119	P56192, Q08J23, P49588, Q12904, P54577, Q9HAV4, P18077	1880	13	19235	5.50921	0.409781	0.00531171	1.1991
SP_PIR_KEYWORDS	coenzyme A	10	0.530223	0.000980666	Q01581, P24752, P23786, P50416, P30419, Q9BWD1, Q96I99, O15270, P36957, P09110	1880	28	19235	3.65407	0.473071	0.00638641	1.45517
SP_PIR_KEYWORDS	prenylated cysteine	9	0.4772	0.0010452	P62820, P02545, P20339, P60953, P20700, P61006, P20340, P61019, P63000	1880	23	19235	4.00358	0.494836	0.00673831	1.55023
SP_PIR_KEYWORDS	alternative initiation	16	0.848356	0.00105026	Q9UQ88, P23443, P00390, P04062, P06733, Q04637, P21964, P31946, O95822, Q16775, P30044, P06396, Q15758, P22307, P07954, P28838	1880	64	19235	2.55785	0.496504	0.00670468	1.55768
SP_PIR_KEYWORDS	signal recognition particle	5	0.265111	0.00115816	O76094, P49458, P61011, P37108, Q9UHB9	1880	6	19235	8.52615	0.530795	0.00731984	1.71642
SP_PIR_KEYWORDS	actin binding	12	0.636267	0.00119711	P07355, P12814, P07737, P09493, Q01082, P15311, P06396, P06753, P21333, P23528, P60981, Q13813	1880	40	19235	3.06941	0.542594	0.00749278	1.77367
SP_PIR_KEYWORDS	annexin	7	0.371156	0.00129614	P07355, P04083, P09525, P50995, P08758, P20073, P08133	1880	14	19235	5.11569	0.571271	0.00803356	1.91907
SP_PIR_KEYWORDS	lipid metabolism	28	1.48462	0.00145293	P49748, P51659, P52895, P04114, P42126, O00204, Q00341, P45954, O95372, P23786, O95470, P42765, Q4G176, P04062, Q13011, Q5K4L6, O14975, P09110, P22570, P50416, P30084, O75608, P40939, P55084, Q96CM8, Q53FZ2, Q16836, P07602	1880	151	19235	1.89721	0.613048	0.00891713	2.14888
SP_PIR_KEYWORDS	actin capping	8	0.424178	0.00146826	P40121, P52907, Q01082, P35241, P47755, P06396, P47756, Q13813	1880	19	19235	4.30795	0.616908	0.00892702	2.17132
SP_PIR_KEYWORDS	EF hand	15	0.795334	0.00159566	P60903, P43304, P05109, P80303, P07384, P41208, P62158, Q13813, P12814, P19105, P31949, P04632, Q99584, P25815, P63098	1880	60	19235	2.55785	0.647533	0.00960908	2.35763
SP_PIR_KEYWORDS	tpr repeat	29	1.53765	0.00167755	O00170, O15460, O75153, Q9H0B6, Q02790, P31948, Q13451, P78527, P49321, P50502, Q9H3U1, O43765, Q07866, O94826, Q8N5M4, Q96DB5, Q07617, Q08752, O76094, P53041, Q99615, Q8IVF4, P13674, Q9HCD6, Q9BXJ9, Q3B7T1, Q15006, Q9Y3D6, Q9UNE7	1880	160	19235	1.85444	0.665915	0.0100079	2.47721
SP_PIR_KEYWORDS	homotetramer	10	0.530223	0.00169804	P04406, P00966, P49189, P11413, P07954, P14618, P13798, P04040, P04424, P23526	1880	30	19235	3.41046	0.670362	0.010038	2.50711
SP_PIR_KEYWORDS	calcium/phospholipid-binding	7	0.371156	0.00198272	P07355, P04083, P09525, P50995, P08758, P20073, P08133	1880	15	19235	4.77465	0.726376	0.0116078	2.92165
SP_PIR_KEYWORDS	methylated amino acid	8	0.424178	0.00207006	P10412, P16455, P68032, P60709, P09651, P62158, P22087, P62805	1880	20	19235	4.09255	0.741575	0.012009	3.0485
SP_PIR_KEYWORDS	endosome	35	1.85578	0.00209469	Q9NZZ3, Q13596, O43633, Q9H444, Q9H267, Q9H4M9, O60831, Q5JSH3, P41743, Q9NRW7, O75886, Q86T03, Q15075, Q5T1M5, Q4V328, O15126, Q9H5N1, Q9UL25, Q15276, Q86YV9, Q9H1K0, Q13501, P11279, P51149, P62491, Q9UN37, P51148, Q9UHA4, P20339, Q9H270, Q8N4V1, O60664, Q9BW19, Q9P2R3, Q96L92	1880	209	19235	1.71339	0.745706	0.0120443	3.08424
SP_PIR_KEYWORDS	golgi apparatus	80	4.24178	0.0021716	P62820, P61204, Q12907, P36405, Q12904, Q96KG9, Q9H7Z7, P82094, O14617, Q9BXS5, Q9UID3, Q9C005, P53621, Q5JSH3, O15498, Q9UNZ2, O15027, Q9UIL1, Q9NRW7, P62993, Q8WTW3, Q8IWU5, O43488, O94855, O14653, O43747, O15126, O60344, Q9UL25, P49755, P49257, Q9BYC5, P61019, Q8TBA6, Q15392, Q8N4V1, Q8WVM8, P61923, Q14435, P84085, Q14789, Q9P289, Q96MW5, Q9UM54, Q13596, Q6VY07, P49768, Q96M27, Q13948, P35606,…	1880	588	19235	1.39202	0.758189	0.0123754	3.19578
SP_PIR_KEYWORDS	Aminopeptidase	9	0.4772	0.00255352	Q8NDH3, P53582, Q9H4A4, Q9ULA0, Q9NY33, P55786, P50579, P28838, Q9NQW7	1880	26	19235	3.54163	0.811674	0.0144132	3.74787
SP_PIR_KEYWORDS	mitochondrion outer membrane	16	0.848356	0.00272087	O75431, O94826, P45880, Q92667, P19367, O96008, Q7Z434, P21796, Q9GZY8, P50416, O43169, P42345, P57105, Q9Y3D6, Q9Y277, P00387	1880	70	19235	2.3386	0.831218	0.0152205	3.98886
SP_PIR_KEYWORDS	coated pit	10	0.530223	0.00278401	Q9UM54, Q13492, O94973, O95782, Q00610, Q9UBC2, Q96CW1, P09497, Q9Y6I3, P09496	1880	32	19235	3.19731	0.838055	0.0154394	4.07964
SP_PIR_KEYWORDS	membrane trafficking	7	0.371156	0.00291222	P62820, P20339, P50570, P61006, P20340, P61019, P53618	1880	16	19235	4.47623	0.851096	0.0160099	4.26372
SP_PIR_KEYWORDS	heat shock	4	0.212089	0.00345098	P61604, P10809, P50454, P04792	1880	4	19235	10.2314	0.895377	0.0187909	5.03367
SP_PIR_KEYWORDS	thiamine pyrophosphate	6	0.318134	0.0038939	P12694, Q02218, P08559, Q96HY7, P29401, A1L0T0	1880	12	19235	5.11569	0.921737	0.0210069	5.66231
SP_PIR_KEYWORDS	leigh syndrome	6	0.318134	0.0038939	P31040, P49821, P42704, Q9BSH4, O00217, P08559	1880	12	19235	5.11569	0.921737	0.0210069	5.66231
SP_PIR_KEYWORDS	phosphotransferase	33	1.74973	0.00390733	Q01813, P23443, Q02750, P50750, P06493, P68400, P13861, P78527, P17858, P10644, P41743, Q16774, P54819, P22392, P28482, P00568, P55263, P17612, P36507, Q9UQ88, P49841, P27361, P19367, P15531, P27144, P00558, P23919, Q13418, P49761, P48426, P14618, Q16512, Q16539, Q9UBS0	1880	201	19235	1.67978	0.922423	0.0209063	5.68132
SP_PIR_KEYWORDS	one-carbon metabolism	7	0.371156	0.00413247	O43865, Q9NZL9, P31153, P34896, P34897, P23526, P11586	1880	17	19235	4.21292	0.933069	0.0219209	5.99931
SP_PIR_KEYWORDS	neurodegeneration	17	0.901379	0.00415098	Q99700, O14773, P49768, P00441, P22314, O00291, P41250, Q9NWW5, P50897, Q8NF91, O95292, P10809, P35637, Q14203, P07339, Q13148, P04792	1880	80	19235	2.17417	0.933877	0.0218411	6.02542
SP_PIR_KEYWORDS	translation regulation	15	0.795334	0.00471907	Q9BRP8, Q92616, Q9UKV8, Q04637, Q9BX40, P06730, Q9BSH4, Q9BY44, Q9Y5S9, Q9UQ80, P05198, P61326, P38919, P78344, P82979	1880	67	19235	2.29061	0.954445	0.0246023	6.82316
SP_PIR_KEYWORDS	prenylation	27	1.4316	0.00474741	P62820, P31689, Q92928, P60953, P61026, P61006, P08134, O15498, P11233, P61106, P84095, P20340, Q9UL25, O60884, P62491, P51149, P61019, P63000, P51148, Q03252, P20339, P02545, P55209, P20700, P61586, P01111, P46019	1880	156	19235	1.77082	0.955285	0.0245531	6.8628
SP_PIR_KEYWORDS	mRNA transport	16	0.848356	0.00475065	Q9NUU7, Q9UN86, P12270, P42704, Q8TEM1, Q9Y5S9, O14980, Q86V81, Q92945, P57740, Q14764, Q9NPA8, P38919, P61326, P09651, P63241	1880	74	19235	2.21219	0.95538	0.0243771	6.86733
SP_PIR_KEYWORDS	cf(0)	6	0.318134	0.00582313	P24539, P56134, Q7Z3U7, P18859, P56385, O75947	1880	13	19235	4.72218	0.977932	0.0295821	8.35552
SP_PIR_KEYWORDS	peroxisome	18	0.954401	0.00585386	P51659, Q13011, P04040, O95822, Q9BTZ2, P09110, O14975, Q6IAN0, Q9Y2Q3, P30044, Q15126, Q13907, O75874, P49023, P22307, Q92968, Q6YN16, Q9Y3D6	1880	90	19235	2.04628	0.978373	0.0295075	8.39783
SP_PIR_KEYWORDS	carbohydrate metabolism	16	0.848356	0.00615107	P09467, Q9H488, A6NDG6, P62140, Q12904, P46926, Q14165, P62136, P36871, Q96G03, P11413, Q14376, P11216, Q96AT9, P46019, P51570	1880	76	19235	2.15398	0.982209	0.0307503	8.80613
SP_PIR_KEYWORDS	cf(1)	4	0.212089	0.00799958	P06576, P30049, P25705, P36542	1880	5	19235	8.18511	0.994725	0.0395411	11.3076
SP_PIR_KEYWORDS	4fe-4s	8	0.424178	0.00831733	P49821, P21912, P28331, P53384, Q9Y5Y2, O00217, Q99798, O75306	1880	25	19235	3.27404	0.995721	0.0407783	11.7311
SP_PIR_KEYWORDS	carbon-carbon lyase	6	0.318134	0.00833813	Q01581, P09972, P06132, P22234, P04075, Q16822	1880	14	19235	4.38488	0.995779	0.0405752	11.7588
SP_PIR_KEYWORDS	cell division	39	2.06787	0.00983409	P60953, Q9UHD8, Q9BRX2, P36405, Q9NVA2, P61024, Q5T9A4, Q9C099, P06493, Q9Y5K6, O60566, P41208, P62136, P50995, P62826, Q9P258, Q9UQE7, Q9Y265, Q9Y266, P63279, Q9UQ88, O43684, P62140, Q8WUM4, Q6P1M3, Q29RF7, P18754, Q15019, Q14008, Q9UN37, Q9BYG5, P33992, O60216, O00762, O95347, Q15691, Q9BW19, Q9H4H8, Q16181	1880	264	19235	1.51145	0.998425	0.0473638	13.7268
SP_PIR_KEYWORDS	lysosome	25	1.32556	0.0098721	P16278, O14773, Q9UHG3, P15586, P07858, P04062, P11279, Q9H267, P51149, P07686, Q8IY95, Q92820, Q8NHP8, P30041, P50897, O00115, Q9H270, P10253, Q86T03, P07339, O15321, P51689, P06280, Q14108, P07602	1880	149	19235	1.71667	0.998464	0.047197	13.7763
SP_PIR_KEYWORDS	Endocytosis	18	0.954401	0.0111899	Q9UM54, Q9H5N1, P02786, Q15276, O00291, P50570, Q14677, Q13367, Q9UBC2, P15531, Q13492, O75146, P22392, O94973, O95782, Q5T1M5, O43747, Q9UJU6, Q9Y6I3	1880	96	19235	1.91838	0.999356	0.0529764	15.475
SP_PIR_KEYWORDS	translocation	15	0.795334	0.0115699	P62072, O43615, Q3ZCQ8, Q96DA6, Q9Y5L4, Q9NUU7, P12270, Q9Y5J6, Q9P2E9, Q8TEM1, Q9Y5J7, Q15629, P57740, Q14764, P63241	1880	74	19235	2.07393	0.999499	0.054344	15.959
SP_PIR_KEYWORDS	Aminotransferase	7	0.371156	0.0129043	Q16773, Q06210, O15382, P80404, P17174, Q8IUZ5, P00505	1880	21	19235	3.41046	0.999793	0.0600305	17.6383
SP_PIR_KEYWORDS	biotin	4	0.212089	0.014841	P11498, P05165, Q13085, Q96RQ3	1880	6	19235	6.82092	0.999943	0.0683072	20.0197
SP_PIR_KEYWORDS	fatty acid beta-oxidation	4	0.212089	0.014841	P24752, P23786, P50416, P09110	1880	6	19235	6.82092	0.999943	0.0683072	20.0197
SP_PIR_KEYWORDS	ascorbic acid	4	0.212089	0.014841	P13674, O00469, P07237, O60568	1880	6	19235	6.82092	0.999943	0.0683072	20.0197
SP_PIR_KEYWORDS	phosphoric monoester hydrolase	14	0.742312	0.0151446	Q15262, P53041, P09467, P62140, P62714, P18669, P49902, P24666, Q06124, P23467, Q08209, O15357, P18031, P62136	1880	69	19235	2.07593	0.999953	0.0691817	20.3872
SP_PIR_KEYWORDS	Cardiomyopathy	11	0.583245	0.0160129	P49748, P02545, P09493, O60706, P15924, P18206, Q14126, Q9BTV4, P68032, Q96DA6, P14923	1880	48	19235	2.34469	0.999974	0.0725284	21.4294
SP_PIR_KEYWORDS	membrane protein	15	0.795334	0.016205	P27105, P62820, Q01082, Q14444, P30086, P00167, P63000, P16435, P06731, P02545, P13498, P20700, P10319, Q13423, P00387	1880	77	19235	1.99313	0.999977	0.0728719	21.6583
SP_PIR_KEYWORDS	phospholipid binding	7	0.371156	0.0163085	P07355, P04083, P09525, P50995, P08758, P20073, P08133	1880	22	19235	3.25544	0.999978	0.0728265	21.7814
SP_PIR_KEYWORDS	dna repair	29	1.53765	0.0192728	Q16531, P04406, P49959, P12956, Q9UMS4, P23246, P09874, Q9NZ71, Q8IY92, P78527, P20585, Q15233, P29372, Q13619, Q9UQE7, P27695, Q9UHC1, Q92878, P46100, P61088, P13010, Q96LA8, P54727, P16455, O60216, P54725, Q9P287, Q7LG56	1880	191	19235	1.55346	0.999997	0.0850327	25.2298
SP_PIR_KEYWORDS	manganese	24	1.27253	0.0227358	P11498, Q9H488, P49959, Q3LXA3, P62140, P62714, P48735, O43837, O15355, P62136, Q9NQW7, Q8NDH3, P53041, Q13085, P22102, Q96KP4, O75874, Q14435, Q16822, P50213, Q9UPY3, P28838, O75688, P51553	1880	152	19235	1.61548	1	0.0990366	29.0787
SP_PIR_KEYWORDS	Cyclosporin	4	0.212089	0.0241019	P62937, P23284, P30405, Q08752	1880	7	19235	5.8465	1	0.104051	30.5456
SP_PIR_KEYWORDS	pre-mRNA splicing	4	0.212089	0.0241019	P08579, P09012, P23246, Q15459	1880	7	19235	5.8465	1	0.104051	30.5456
SP_PIR_KEYWORDS	pyrimidine biosynthesis	4	0.212089	0.0241019	P17812, P27708, P30085, P11172	1880	7	19235	5.8465	1	0.104051	30.5456
SP_PIR_KEYWORDS	lysosomal storage disease	4	0.212089	0.0241019	P15586, P10253, P04062, P07602	1880	7	19235	5.8465	1	0.104051	30.5456
SP_PIR_KEYWORDS	charcot-marie-tooth disease	7	0.371156	0.0248696	P02545, P50570, P41250, P54577, P51149, Q92597, P04792	1880	24	19235	2.98415	1	0.106526	31.3574
SP_PIR_KEYWORDS	cytoplasmic vesicle	34	1.80276	0.0251614	Q9UM54, Q12904, O00291, P35606, Q9Y6Y8, Q9BXS5, O60271, O94979, P30041, Q13492, O75146, P53621, O15498, Q9Y678, Q9Y696, O15321, Q00610, P10768, O43747, O14579, P31146, P63092, Q9UL25, Q14677, Q13367, P51149, Q9NZM1, P61923, P57737, P49761, P48444, P09497, P53618, P09496	1880	238	19235	1.46163	1	0.107029	31.6636
SP_PIR_KEYWORDS	alternative initiators	6	0.318134	0.0256862	P08397, P23443, P22307, P45880, P04062, P21964	1880	18	19235	3.41046	1	0.108467	32.2112
SP_PIR_KEYWORDS	purine salvage	3	0.159067	0.0267525	P00492, P07741, P55263	1880	3	19235	10.2314	1	0.112051	33.3112
SP_PIR_KEYWORDS	pentose shunt	3	0.159067	0.0267525	P37837, P60174, P52209	1880	3	19235	10.2314	1	0.112051	33.3112
SP_PIR_KEYWORDS	microtubule	33	1.74973	0.0274459	P07437, Q9Y6G9, Q9H0B6, Q3ZCM7, Q32P44, P27816, P68371, P33176, Q13409, Q9BSJ2, Q9P2D7, Q9BQE3, Q9P258, Q9BUF5, Q9Y266, Q07866, O75347, Q13509, Q96FJ2, Q13561, Q96DB5, Q99426, P50570, P68363, P23258, Q96ED9, Q14204, Q8IVF4, P16949, Q14203, Q15691, Q9BW19, Q96AQ6	1880	231	19235	1.46163	1	0.1141	34.0176
SP_PIR_KEYWORDS	Apoptosis	50	2.65111	0.028076	Q9NR09, Q9Y3E5, Q12904, O15169, O00291, Q9ULZ3, P21796, O95831, P51572, Q9UQ88, Q13155, Q9P0J0, Q8WUM4, Q9BZZ5, Q9H2G2, Q8WYA6, Q96KA5, O00115, Q9UKV3, O60216, Q07812, O95881, Q9BUP3, P55957, Q9P289, O60313, Q9H832, Q9BTC0, P49768, Q9BUL8, Q8N163, O60936, O60566, Q9BY67, Q9NZ71, Q9UHX1, O95817, O95470, Q9NR28, Q9BX68, Q15276, P12236, Q13501, O75340, Q13177, O14737, P52756, Q14728, Q5J8M3, Q9Y3D6	1880	381	19235	1.3427	1	0.115871	34.6534
SP_PIR_KEYWORDS	iron	39	2.06787	0.0300501	P35520, O15460, P62714, Q9H9T3, O00469, Q08209, Q9Y5Y2, P00167, Q7LBC6, P04040, P31350, Q9UMX5, Q9NZ71, P62136, O60568, P22830, P47985, P19404, Q6UW02, P49821, Q9BU89, P08574, P62140, P21912, P20674, O00217, P53041, Q9GZT9, Q9H9B4, P13498, O43169, P13674, P28331, P53384, Q7LG56, Q99798, Q96MW5, P30519, O75306	1880	285	19235	1.40008	1	0.122849	36.6085
SP_PIR_KEYWORDS	peroxidase	7	0.371156	0.0300966	P30041, P30044, P30048, P04040, P32119, Q13162, Q06830	1880	25	19235	2.86479	1	0.122277	36.6539
SP_PIR_KEYWORDS	dynein	8	0.424178	0.0319591	Q9Y6G9, Q96FJ2, Q13409, Q9P2D7, Q14204, Q8IVF4, Q14203, Q13561	1880	32	19235	2.55785	1	0.128664	38.4471
SP_PIR_KEYWORDS	neuropathy	8	0.424178	0.0319591	P02545, O15269, P50570, P41250, P54577, P51149, Q92597, P04792	1880	32	19235	2.55785	1	0.128664	38.4471
SP_PIR_KEYWORDS	myristylation	9	0.4772	0.0323054	P61204, P63092, P36405, P84085, P21964, P17612, P04899, P63098, P00387	1880	39	19235	2.36109	1	0.129203	38.7753
SP_PIR_KEYWORDS	glutamine amidotransferase	4	0.212089	0.0358023	P17812, Q06210, P08243, P49915	1880	8	19235	5.11569	1	0.141538	41.9988
SP_PIR_KEYWORDS	neuronal ceroid lipofuscinosis	4	0.212089	0.0358023	P50897, O14773, P07339, Q9NWW5	1880	8	19235	5.11569	1	0.141538	41.9988
SP_PIR_KEYWORDS	mitochondrial matrix	4	0.212089	0.0358023	P27144, P22033, P22695, P22830	1880	8	19235	5.11569	1	0.141538	41.9988
SP_PIR_KEYWORDS	Porin	4	0.212089	0.0358023	P45880, O96008, Q9Y277, P21796	1880	8	19235	5.11569	1	0.141538	41.9988
SP_PIR_KEYWORDS	stress-induced protein	4	0.212089	0.0358023	P61604, P10809, P50454, P04792	1880	8	19235	5.11569	1	0.141538	41.9988
SP_PIR_KEYWORDS	cell cycle	58	3.07529	0.0374827	Q8WW12, Q9Y3P9, Q9UHD8, P36405, P05783, Q9C099, P41208, P62136, P49321, Q99459, Q09028, Q13526, P62826, Q9UQE7, Q9Y265, O14519, Q9Y266, Q14566, Q9UQ88, P62140, Q92878, Q6P1M3, Q8WUM4, Q15019, P62491, Q9BYG5, O60216, O00762, Q9P287, Q16181, Q9BRX2, Q07666, P61024, Q9NVA2, P06493, Q9Y5K6, O60566, P51610, Q6P1J9, P50995, P28482, P49736, Q9P258, P63279, O43684, Q29RF7, P18754, Q14008, P27361, Q9UN37,…	1880	461	19235	1.28725	1	0.146915	43.4908
SP_PIR_KEYWORDS	chromosomal protein	22	1.16649	0.0432526	O15347, O60814, Q92878, O75531, P12956, Q96KK5, Q5VTR2, P13010, Q9NYB0, Q9ULX6, Q8IUE6, Q03188, Q92522, P10412, P0C0S5, P26583, P16401, Q14103, P09429, Q5SSJ5, P62805, P42167	1880	145	19235	1.55235	1	0.167015	48.3457
SP_PIR_KEYWORDS	DNA damage	29	1.53765	0.0433717	Q16531, P49959, P12956, Q9UMS4, P23246, P09874, Q9NZ71, Q8IY92, P78527, P20585, Q15233, P29372, Q13619, Q9UQE7, P27695, P62140, Q9UHC1, Q92878, P46100, P61088, P13010, Q96LA8, P54727, P16455, O60216, P54725, Q9P287, Q7LG56	1880	205	19235	1.44737	1	0.166484	48.4417
SP_PIR_KEYWORDS	Endonuclease	12	0.636267	0.0445134	P27695, Q12972, O00115, P49959, Q9BRX2, Q13283, P52758, O00584, Q9UKV8, Q9UPY3, Q9BQ52, P39748	1880	64	19235	1.91838	1	0.169592	49.3534
SP_PIR_KEYWORDS	DNA binding	44	2.33298	0.0477316	P62633, O60814, P26358, P16989, P12956, Q96KK5, P13984, P11387, P35269, O75534, P36776, P23246, P78527, P21291, P10412, P40121, P0C0S5, Q00653, P28340, P53999, P10155, P61978, P09651, P62805, P19484, P35711, P18754, P13010, P80303, Q03188, P15622, P24928, P15408, Q04837, P67809, P26583, P16401, Q04206, Q01167, Q14103, P09429, P19338, P40763, Q14919	1880	340	19235	1.32406	1	0.179932	51.8431
SP_PIR_KEYWORDS	signal transduction	8	0.424178	0.0495127	P63092, P62879, P28482, P50148, P27361, Q02750, P36507, P04899	1880	35	19235	2.3386	1	0.1851	53.1713
SP_PIR_KEYWORDS	ATP biosynthesis	4	0.212089	0.0498806	P06576, P25705, P14618, P36542	1880	9	19235	4.54728	1	0.18534	53.4414
SP_PIR_KEYWORDS	serine/threonine-specific phosphatase	4	0.212089	0.0498806	P62140, P62714, Q08209, P62136	1880	9	19235	4.54728	1	0.18534	53.4414
SP_PIR_KEYWORDS	Glutaricaciduria	3	0.159067	0.0500541	P38117, P13804, Q92947	1880	4	19235	7.67354	1	0.184914	53.5682
SP_PIR_KEYWORDS	purine nucleotide biosynthesis	3	0.159067	0.0500541	P22234, P12268, P49915	1880	4	19235	7.67354	1	0.184914	53.5682
SP_PIR_KEYWORDS	2Fe-2S	5	0.265111	0.0516034	P19404, P47985, P21912, P28331, P22830	1880	15	19235	3.41046	1	0.189158	54.6869
SP_PIR_KEYWORDS	mitosis	26	1.37858	0.0537465	P60709, P06493, Q9C099, Q9Y5K6, O60566, P41208, P62826, Q9P258, Q9Y265, Q9UQE7, P63279, Q9Y266, Q14980, O43684, Q29RF7, P18754, Q15019, Q14008, O60216, Q14204, O00762, O95347, Q15691, Q9BW19, Q9H4H8, Q16181	1880	183	19235	1.45364	1	0.195326	56.1928
SP_PIR_KEYWORDS	Fatty acid biosynthesis	9	0.4772	0.0539885	Q15185, Q13131, P60174, Q13085, Q9H7Z7, P49327, Q9Y5Q0, O95822, O60427	1880	43	19235	2.14145	1	0.195084	56.3599
SP_PIR_KEYWORDS	metalloprotein	19	1.00742	0.0569124	P19404, P49821, P62140, P62714, P08574, P00441, P31153, P50579, Q08209, P00167, P04040, P11766, P62136, P53041, P13674, P28331, P14618, P00403, P00918	1880	124	19235	1.56771	1	0.203683	58.3322
SP_PIR_KEYWORDS	decarboxylase	6	0.318134	0.0570716	P06132, P22234, Q6P996, Q16822, O95822, P11172	1880	22	19235	2.79038	1	0.203129	58.4372
SP_PIR_KEYWORDS	sarcoplasmic reticulum	6	0.318134	0.0570716	Q96MG2, Q9BVC6, O00631, O43852, P16615, Q93084	1880	22	19235	2.79038	1	0.203129	58.4372
SP_PIR_KEYWORDS	coiled coil	218	11.5589	0.0584839	Q07065, Q9Y3P9, Q96KG9, Q5JTV8, Q4KMP7, Q8WU90, P82094, Q9BR76, Q9C0E8, Q8IY92, O15498, Q04323, Q9BSJ8, O43290, Q9UIL1, Q9BV40, Q9P2D7, Q15075, Q92922, Q9UJU6, Q9P2D1, Q13561, Q9NX55, Q8NBS9, Q9H1K0, Q9P2N5, O95983, Q03252, P09493, Q9GZY8, Q8TBA6, Q8N1G4, O60313, Q13201, Q8IU81, Q14444, O75376, P35606, Q8N163, Q86UP2, P40222, Q58FF7, Q9BSH4, Q8IVE3, Q99996, Q8TAQ2, O43399, P35711, Q92817, Q9P035,…	1880	2019	19235	1.10473	1	0.206645	59.3576
SP_PIR_KEYWORDS	cobalt	5	0.265111	0.0636624	P53582, Q3LXA3, P50579, P31153, P22033	1880	16	19235	3.19731	1	0.222127	62.5723
SP_PIR_KEYWORDS	dna recombination	8	0.424178	0.0640495	Q15233, P12956, P13010, Q9Y230, P23246, Q9Y265, P78527, Q8IY92	1880	37	19235	2.21219	1	0.222212	62.8028
SP_PIR_KEYWORDS	nucleotidyltransferase	13	0.68929	0.0642213	Q9Y6K5, P30876, Q16851, P49585, P28340, Q9NRF9, Q9BWH6, O95340, O95602, O43252, Q8NFW8, P19387, P24928	1880	76	19235	1.7501	1	0.221621	62.9047
SP_PIR_KEYWORDS	wd repeat	36	1.9088	0.0657346	Q9ULV4, Q9UMS4, P35606, Q9BR76, Q32P44, Q16576, O94979, P53621, Q5JSH3, Q09028, Q13409, Q04726, Q9Y4P3, P62879, O75083, Q6IA86, P31146, O43660, Q9GZS3, O43684, Q9Y3F4, O15143, Q6P1M3, P78406, P55884, O75717, O43815, O43172, Q6P2E9, Q13347, Q96DI7, Q9BY44, P57737, P63244, P61962, Q05048	1880	276	19235	1.33453	1	0.22522	63.7909
SP_PIR_KEYWORDS	methylated carboxyl end	4	0.212089	0.0662151	P02545, P60953, P20700, P63000	1880	10	19235	4.09255	1	0.225577	64.0681
SP_PIR_KEYWORDS	amyotrophic lateral sclerosis	4	0.212089	0.0662151	O95292, P35637, P00441, Q13148	1880	10	19235	4.09255	1	0.225577	64.0681
SP_PIR_KEYWORDS	sh3-binding	11	0.583245	0.0703018	P40818, Q9UI08, P50552, Q07666, Q9BYC5, Q07960, Q9Y5K6, O75368, O15357, Q68EM7, Q16204	1880	61	19235	1.845	1	0.23697	66.3473
SP_PIR_KEYWORDS	chromosomal rearrangement	36	1.9088	0.0741685	Q9UHD8, Q9BQ69, Q9UPN9, P11387, Q9NVA2, O00291, Q99714, P49915, P23246, Q92804, O94979, Q13492, Q15233, Q96DH6, Q99459, P12270, O60493, Q00653, P62424, A1A4G5, Q96T37, P26196, Q01105, P49589, Q8IZP0, Q01844, Q7Z6Z7, P06748, Q92734, P35659, P20700, Q8TBA6, P06753, P35637, Q15643, Q16204	1880	279	19235	1.32018	1	0.247464	68.3788
SP_PIR_KEYWORDS	heterodimer	16	0.848356	0.0754308	Q01082, P05556, P31153, P13984, Q08209, P68363, P05109, P07384, P23246, P08195, P13498, P12694, P10319, P04632, P05023, P63098	1880	103	19235	1.58934	1	0.250024	69.0169
SP_PIR_KEYWORDS	s-adenosyl-l-methionine	16	0.848356	0.0754308	Q08J23, Q9H9T3, P26358, P22061, Q9UIC8, Q9HC36, Q7L2J0, P21964, Q8TEK3, Q96LA8, Q99873, Q9BV86, P0C7V9, O43148, Q9UNQ2, Q86X55	1880	103	19235	1.58934	1	0.250024	69.0169
SP_PIR_KEYWORDS	pyruvate	5	0.265111	0.0770562	P11498, P25325, Q9UBQ7, P14618, P08559	1880	17	19235	3.00923	1	0.253624	69.8207
SP_PIR_KEYWORDS	thiamin pyrophosphate	3	0.159067	0.0780904	P12694, Q02218, P08559	1880	5	19235	6.13883	1	0.255444	70.322
SP_PIR_KEYWORDS	intramolecular transferase	3	0.159067	0.0780904	P36871, P18669, P22033	1880	5	19235	6.13883	1	0.255444	70.322
SP_PIR_KEYWORDS	gangliosidosis	3	0.159067	0.0780904	P16278, P07686, P07602	1880	5	19235	6.13883	1	0.255444	70.322
SP_PIR_KEYWORDS	S-adenosylmethionine	4	0.212089	0.0846407	P26358, P22061, P31153, P21964	1880	11	19235	3.7205	1	0.27317	73.3211
SP_PIR_KEYWORDS	kinase	79	4.18876	0.0904701	Q9UHD2, Q3LXA3, Q99986, P17858, O15075, Q16774, P54819, P00568, P55263, Q9NVF9, P17612, P36507, P51570, Q9UQ88, P49841, P49903, Q9H2G2, O94804, Q9UHA4, Q08881, Q92734, P27144, P14314, O00764, P23919, P00558, Q13418, P49761, P48426, O95747, Q16539, Q9P289, Q9UBS0, Q9Y5S2, P57058, Q9UIJ7, Q01813, P23443, P61024, O60271, Q02750, P30085, P50750, P06493, P68400, O60566, P13861, P78527, Q8TBX8, P62158,…	1880	688	19235	1.17482	1	0.288395	75.7498
SP_PIR_KEYWORDS	protein phosphatase inhibitor	5	0.265111	0.0917334	Q12972, Q96C90, Q96QC0, O60927	1880	18	19235	2.84205	1	0.290598	76.2482
SP_PIR_KEYWORDS	Proto-oncogene	30	1.59067	0.0921039	O95994, P11387, Q12774, P61006, P49915, Q92804, O94979, Q13492, P12270, P41743, P35232, Q00653, Q96T37, P46108, P26196, Q01105, P63092, P49589, Q01844, Q9BQ52, P06748, P63000, Q92734, Q96GG9, P35659, P06753, P35637, P61586, P01111, Q16204	1880	230	19235	1.33453	1	0.290301	76.3926
SP_PIR_KEYWORDS	repressor	52	2.75716	0.0966653	P16989, Q9UPN9, Q9NYF8, Q13185, P06733, P82094, Q16576, P23246, Q9GZT3, Q96RK0, P18615, Q96PK6, A5YKK6, Q09028, Q9BWF3, Q04726, Q9UQ80, P50548, Q9BUJ2, Q96ST3, O75362, Q96JB3, Q01844, O60341, P67809, Q13148, Q14919, P62633, P26358, Q96RE7, Q8IU81, P39687, O75376, Q13948, Q9UKV8, Q13547, O00267, Q13363, Q9UHX1, P51858, Q15637, Q96QR8, Q13263, Q99623, O14979, O14776, Q9H3P2, Q12972, Q14011, Q32MZ4,…	1880	435	19235	1.22306	1	0.301514	78.1039

## Sheet: Func_annot_table
ID	Gene Name	Species	BBID	BIOCARTA	COG_ONTOLOGY	GOTERM_BP_FAT	GOTERM_CC_FAT	GOTERM_MF_FAT	INTERPRO	KEGG_PATHWAY	OMIM_DISEASE	PIR_SUPERFAMILY	SMART	SP_PIR_KEYWORDS	UP_SEQ_FEATURE
Q9Y6K5	2'-5'-oligoadenylate synthetase 3, 100kDa	Homo sapiens				GO:0006955~immune response,	GO:0000267~cell fraction,GO:0005624~membrane fraction,GO:0005626~insoluble fraction,GO:0005792~microsome,GO:0042598~vesicular fraction,	GO:0000166~nucleotide binding,GO:0001882~nucleoside binding,GO:0001883~purine nucleoside binding,GO:0003723~RNA binding,GO:0005524~ATP binding,GO:0016779~nucleotidyltransferase activity,GO:0017076~purine nucleotide binding,GO:0030554~adenyl nucleotide binding,GO:0032553~ribonucleotide binding,GO:0032555~purine ribonucleotide binding,GO:0032559~adenyl ribonucleotide binding,	IPR002934:Nucleotidyltransferase,IPR006116:2-5-oligoadenylate synthetase, ubiquitin-like region,IPR006117:2-5-oligoadenylate synthetase, conserved site,IPR018952:2'-5'-oligoadenylate synthetase 1, domain 2/C-terminal,					acetylation,atp-binding,complete proteome,direct protein sequencing,nucleotide-binding,nucleotidyltransferase,polymorphism,repeat,rna-binding,transferase,	chain:2'-5'-oligoadenylate synthetase 3,modified residue,region of interest:Linker,region of interest:OAS domain 1,region of interest:OAS domain 2,region of interest:OAS domain 3,sequence conflict,sequence variant,
Q16698	2,4-dienoyl CoA reductase 1, mitochondrial	Homo sapiens				GO:0006461~protein complex assembly,GO:0006631~fatty acid metabolic process,GO:0006635~fatty acid beta-oxidation,GO:0009062~fatty acid catabolic process,GO:0016042~lipid catabolic process,GO:0016054~organic acid catabolic process,GO:0019395~fatty acid oxidation,GO:0030258~lipid modification,GO:0034440~lipid oxidation,GO:0043933~macromolecular complex subunit organization,GO:0044242~cellular lipid…	GO:0005739~mitochondrion,	GO:0000166~nucleotide binding,GO:0008670~2,4-dienoyl-CoA reductase (NADPH) activity,GO:0016628~oxidoreductase activity, acting on the CH-CH group of donors, NAD or NADP as acceptor,GO:0048037~cofactor binding,GO:0050661~NADP or NADPH binding,GO:0050662~coenzyme binding,GO:0070402~NADPH binding,	IPR002198:Short-chain dehydrogenase/reductase SDR,IPR002347:Glucose/ribitol dehydrogenase,IPR016040:NAD(P)-binding domain,			PIRSF000092:short-chain dehydrogenase,		3d-structure,acetylation,complete proteome,mitochondrion,nadp,oxidoreductase,polymorphism,transit peptide,	active site:Proton acceptor,binding site:NAD,binding site:Substrate,chain:2,4-dienoyl-CoA reductase, mitochondrial,helix,modified residue,nucleotide phosphate-binding region:NADP,sequence conflict,sequence variant,strand,transit peptide:Mitochondrion,turn,
Q15392	24-dehydrocholesterol reductase	Homo sapiens				GO:0003006~reproductive developmental process,GO:0006508~proteolysis,GO:0006516~glycoprotein catabolic process,GO:0006694~steroid biosynthetic process,GO:0006695~cholesterol biosynthetic process,GO:0006915~apoptosis,GO:0006916~anti-apoptosis,GO:0006979~response to oxidative stress,GO:0007049~cell cycle,GO:0007050~cell cycle arrest,GO:0007242~intracellular signaling cascade,GO:0007264~small GTPase…	GO:0005783~endoplasmic reticulum,GO:0005789~endoplasmic reticulum membrane,GO:0005794~Golgi apparatus,GO:0012505~endomembrane system,GO:0016021~integral to membrane,GO:0031090~organelle membrane,GO:0031224~intrinsic to membrane,GO:0042175~nuclear envelope-endoplasmic reticulum network,GO:0044432~endoplasmic reticulum part,	GO:0000166~nucleotide binding,GO:0001882~nucleoside binding,GO:0001883~purine nucleoside binding,GO:0003823~antigen binding,GO:0016628~oxidoreductase activity, acting on the CH-CH group of donors, NAD or NADP as acceptor,GO:0017076~purine nucleotide binding,GO:0019899~enzyme binding,GO:0030554~adenyl nucleotide binding,GO:0042277~peptide binding,GO:0042605~peptide antigen binding,GO:0048037~cofac…	IPR006094:FAD linked oxidase, N-terminal,IPR016166:FAD-binding, type 2,IPR016168:FAD-linked oxidase, FAD-binding, subdomain 2,	hsa00100:Steroid biosynthesis,	Desmosterolosis,			Cholesterol biosynthesis,complete proteome,disease mutation,endoplasmic reticulum,FAD,golgi apparatus,lipid synthesis,membrane,oxidoreductase,phosphoprotein,signal,Steroid biosynthesis,sterol biosynthesis,transmembrane,	chain:24-dehydrocholesterol reductase,domain:FAD-binding PCMH-type,modified residue,nucleotide phosphate-binding region:FAD,sequence variant,signal peptide,site:Cleavage; by caspase,transmembrane region,
O95861	3'(2'), 5'-bisphosphate nucleotidase 1	Homo sapiens					GO:0005829~cytosol,	GO:0000287~magnesium ion binding,GO:0004437~inositol or phosphatidylinositol phosphatase activity,GO:0008252~nucleotidase activity,GO:0008441~3'(2'),5'-bisphosphate nucleotidase activity,GO:0016791~phosphatase activity,GO:0031403~lithium ion binding,GO:0031420~alkali metal ion binding,GO:0043167~ion binding,GO:0043169~cation binding,GO:0046872~metal ion binding,	IPR000760:Inositol monophosphatase,	hsa00920:Sulfur metabolism,				3d-structure,acetylation,alternative splicing,complete proteome,hydrolase,lithium,magnesium,metal-binding,	binding site:Substrate,chain:3'(2'),5'-bisphosphate nucleotidase 1,helix,metal ion-binding site:Magnesium 1,metal ion-binding site:Magnesium 1; via carbonyl oxygen,metal ion-binding site:Magnesium 2,modified residue,region of interest:Substrate binding,sequence conflict,splice variant,strand,turn,
O43252	3'-phosphoadenosine 5'-phosphosulfate synthase 1	Homo sapiens			Carbohydrate transport and metabolism,	GO:0000103~sulfate assimilation,GO:0001501~skeletal system development,GO:0006163~purine nucleotide metabolic process,GO:0006790~sulfur metabolic process,GO:0009165~nucleotide biosynthetic process,GO:0033865~nucleoside bisphosphate metabolic process,GO:0033866~nucleoside bisphosphate biosynthetic process,GO:0033875~ribonucleoside bisphosphate metabolic process,GO:0034030~ribonucleoside bisphospha…		GO:0000166~nucleotide binding,GO:0001882~nucleoside binding,GO:0001883~purine nucleoside binding,GO:0004020~adenylylsulfate kinase activity,GO:0004779~sulfate adenylyltransferase activity,GO:0004781~sulfate adenylyltransferase (ATP) activity,GO:0005524~ATP binding,GO:0016779~nucleotidyltransferase activity,GO:0017076~purine nucleotide binding,GO:0030554~adenyl nucleotide binding,GO:0032553~ribonu…	IPR002650:ATP-sulfurylase,IPR002891:Adenylylsulphate kinase, C-terminal,IPR014729:Rossmann-like alpha/beta/alpha sandwich fold,	hsa00230:Purine metabolism,hsa00450:Selenoamino acid metabolism,hsa00920:Sulfur metabolism,				3d-structure,atp-binding,complete proteome,kinase,multifunctional enzyme,nucleotide-binding,nucleotidyltransferase,polymorphism,transferase,	active site:Phosphoserine intermediate,chain:Bifunctional 3'-phosphoadenosine 5'- phosphosulfate synthase 1,helix,mutagenesis site,nucleotide phosphate-binding region:ATP,region of interest:Adenylyl-sulfate kinase,region of interest:Sulfate adenylyltransferase,sequence conflict,sequence variant,short sequence motif:PP-motif,strand,turn,
O95340	3'-phosphoadenosine 5'-phosphosulfate synthase 2	Homo sapiens				GO:0000103~sulfate assimilation,GO:0001501~skeletal system development,GO:0006790~sulfur metabolic process,GO:0007596~blood coagulation,GO:0007599~hemostasis,GO:0009611~response to wounding,GO:0042060~wound healing,GO:0050817~coagulation,GO:0050878~regulation of body fluid levels,		GO:0000166~nucleotide binding,GO:0001882~nucleoside binding,GO:0001883~purine nucleoside binding,GO:0004020~adenylylsulfate kinase activity,GO:0004779~sulfate adenylyltransferase activity,GO:0004781~sulfate adenylyltransferase (ATP) activity,GO:0005524~ATP binding,GO:0016779~nucleotidyltransferase activity,GO:0017076~purine nucleotide binding,GO:0030554~adenyl nucleotide binding,GO:0032553~ribonu…	IPR002650:ATP-sulfurylase,IPR002891:Adenylylsulphate kinase, C-terminal,IPR014729:Rossmann-like alpha/beta/alpha sandwich fold,	hsa00230:Purine metabolism,hsa00450:Selenoamino acid metabolism,hsa00920:Sulfur metabolism,	SEMD, Pakistani type,	PIRSF001612:3'-phosphoadenosine-5'-phosphosulfate synthetase,		3d-structure,alternative splicing,atp-binding,complete proteome,kinase,multifunctional enzyme,nucleotide-binding,nucleotidyltransferase,polymorphism,transferase,	active site:Phosphoserine intermediate,chain:Bifunctional 3'-phosphoadenosine 5'- phosphosulfate synthase 2,helix,nucleotide phosphate-binding region:ATP,region of interest:Adenylyl-sulfate kinase,region of interest:Sulfate adenylyltransferase,sequence conflict,sequence variant,short sequence motif:PP-motif,splice variant,strand,turn,
Q01581	3-hydroxy-3-methylglutaryl-Coenzyme A synthase 1 (soluble)	Homo sapiens		h_s1pPathway:SREBP control of lipid synthesis,		GO:0006694~steroid biosynthetic process,GO:0006695~cholesterol biosynthetic process,GO:0006720~isoprenoid metabolic process,GO:0008202~steroid metabolic process,GO:0008203~cholesterol metabolic process,GO:0008299~isoprenoid biosynthetic process,GO:0008610~lipid biosynthetic process,GO:0009719~response to endogenous stimulus,GO:0010033~response to organic substance,GO:0010243~response to organic n…	GO:0000267~cell fraction,GO:0005625~soluble fraction,GO:0005829~cytosol,	GO:0004421~hydroxymethylglutaryl-CoA synthase activity,GO:0046912~transferase activity, transferring acyl groups, acyl groups converted into alkyl on transfer,	IPR000590:Hydroxymethylglutaryl-coenzyme A synthase, active site,IPR010122:Hydroxymethylglutaryl-CoA synthase, eukaryotic,IPR013528:Hydroxymethylglutaryl-coenzyme A synthase, N-terminal,IPR013746:Hydroxymethylglutaryl-coenzyme A synthase C-terminal,	hsa00072:Synthesis and degradation of ketone bodies,hsa00280:Valine, leucine and isoleucine degradation,hsa00650:Butanoate metabolism,hsa00900:Terpenoid backbone biosynthesis,		PIRSF001368:3-hydroxy-3-methylglutaryl CoA synthase,PIRSF500081:3-hydroxy-3-methylglutaryl CoA synthase, eukaryotic type,		3d-structure,acetylation,carbon-carbon lyase,Cholesterol biosynthesis,coenzyme A,complete proteome,cytoplasm,lipid synthesis,oxo-acid-lyase,phosphoprotein,Steroid biosynthesis,sterol biosynthesis,transferase,	chain:Hydroxymethylglutaryl-CoA synthase, cytoplasmic,helix,modified residue,mutagenesis site,sequence conflict,strand,turn,
Q02338	3-hydroxybutyrate dehydrogenase, type 1	Homo sapiens				GO:0055114~oxidation reduction,	GO:0005739~mitochondrion,GO:0005740~mitochondrial envelope,GO:0005743~mitochondrial inner membrane,GO:0005759~mitochondrial matrix,GO:0019866~organelle inner membrane,GO:0031090~organelle membrane,GO:0031966~mitochondrial membrane,GO:0031967~organelle envelope,GO:0031974~membrane-enclosed lumen,GO:0031975~envelope,GO:0031980~mitochondrial lumen,GO:0043233~organelle lumen,GO:0044429~mitochondrial …	GO:0003858~3-hydroxybutyrate dehydrogenase activity,	IPR002198:Short-chain dehydrogenase/reductase SDR,IPR002347:Glucose/ribitol dehydrogenase,IPR016040:NAD(P)-binding domain,	hsa00072:Synthesis and degradation of ketone bodies,hsa00650:Butanoate metabolism,				acetylation,allosteric enzyme,complete proteome,mitochondrion,nad,oxidoreductase,transit peptide,	active site:Proton acceptor,binding site:Substrate,chain:D-beta-hydroxybutyrate dehydrogenase, mitochondrial,modified residue,nucleotide phosphate-binding region:NAD,sequence conflict,transit peptide:Mitochondrion,
P31937	3-hydroxyisobutyrate dehydrogenase	Homo sapiens				GO:0005996~monosaccharide metabolic process,GO:0006006~glucose metabolic process,GO:0006007~glucose catabolic process,GO:0006098~pentose-phosphate shunt,GO:0006573~valine metabolic process,GO:0006732~coenzyme metabolic process,GO:0006733~oxidoreduction coenzyme metabolic process,GO:0006739~NADP metabolic process,GO:0006769~nicotinamide metabolic process,GO:0009081~branched chain family amino acid…	GO:0005739~mitochondrion,	GO:0000166~nucleotide binding,GO:0004616~phosphogluconate dehydrogenase (decarboxylating) activity,GO:0008442~3-hydroxyisobutyrate dehydrogenase activity,GO:0048037~cofactor binding,GO:0050662~coenzyme binding,GO:0051287~NAD or NADH binding,	IPR002204:3-hydroxyisobutyrate dehydrogenase-related, conserved site,IPR006115:6-phosphogluconate dehydrogenase, NAD-binding,IPR006183:6-phosphogluconate dehydrogenase,IPR011548:3-hydroxyisobutyrate dehydrogenase,IPR013328:Dehydrogenase, multihelical,IPR015815:3-hydroxyacid dehydrogenase/reductase,IPR016040:NAD(P)-binding domain,	hsa00280:Valine, leucine and isoleucine degradation,		PIRSF000103:3-hydroxyisobutyrate dehydrogenase,		3d-structure,complete proteome,direct protein sequencing,mitochondrion,nad,oxidoreductase,transit peptide,	binding site:NAD,chain:3-hydroxyisobutyrate dehydrogenase, mitochondrial,helix,nucleotide phosphate-binding region:NAD,strand,transit peptide:Mitochondrion,turn,
P80404	4-aminobutyrate aminotransferase	Homo sapiens				GO:0001505~regulation of neurotransmitter levels,GO:0001666~response to hypoxia,GO:0003013~circulatory system process,GO:0006575~cellular amino acid derivative metabolic process,GO:0007267~cell-cell signaling,GO:0007268~synaptic transmission,GO:0007610~behavior,GO:0007618~mating,GO:0007620~copulation,GO:0007626~locomotory behavior,GO:0008015~blood circulation,GO:0008217~regulation of blood pressu…	GO:0000267~cell fraction,GO:0005624~membrane fraction,GO:0005626~insoluble fraction,GO:0005739~mitochondrion,GO:0005759~mitochondrial matrix,GO:0019717~synaptosome,GO:0031974~membrane-enclosed lumen,GO:0031980~mitochondrial lumen,GO:0032144~4-aminobutyrate transaminase complex,GO:0043233~organelle lumen,GO:0044429~mitochondrial part,GO:0070013~intracellular organelle lumen,	GO:0003867~4-aminobutyrate transaminase activity,GO:0008483~transaminase activity,GO:0016769~transferase activity, transferring nitrogenous groups,GO:0019842~vitamin binding,GO:0019899~enzyme binding,GO:0030170~pyridoxal phosphate binding,GO:0032145~succinate-semialdehyde dehydrogenase binding,GO:0042802~identical protein binding,GO:0042803~protein homodimerization activity,GO:0046983~protein dim…	IPR004631:4-aminobutyrate aminotransferase, eukaryotic,IPR005814:Aminotransferase class-III,IPR015421:Pyridoxal phosphate-dependent transferase, major region, subdomain 1,	hsa00250:Alanine, aspartate and glutamate metabolism,hsa00280:Valine, leucine and isoleucine degradation,hsa00410:beta-Alanine metabolism,hsa00640:Propanoate metabolism,hsa00650:Butanoate metabolism,	GABA-transaminase deficiency,	PIRSF000521:4-aminobutyrate transaminase,		acetylation,Aminotransferase,complete proteome,direct protein sequencing,disease mutation,mitochondrion,neurotransmitter degradation,polymorphism,pyridoxal phosphate,transferase,transit peptide,	chain:4-aminobutyrate aminotransferase, mitochondrial,modified residue,sequence conflict,sequence variant,transit peptide:Mitochondrion,
Q9H0D6	5'-3' exoribonuclease 2	Homo sapiens			DNA replication, recombination, and repair / Cell division and chromosome partitioning / Translation,	GO:0000738~DNA catabolic process, exonucleolytic,GO:0006259~DNA metabolic process,GO:0006308~DNA catabolic process,GO:0006350~transcription,GO:0006351~transcription, DNA-dependent,GO:0006353~transcription termination,GO:0006396~RNA processing,GO:0006397~mRNA processing,GO:0006401~RNA catabolic process,GO:0007276~gamete generation,GO:0007283~spermatogenesis,GO:0008361~regulation of cell size,GO:00…	GO:0005730~nucleolus,GO:0031974~membrane-enclosed lumen,GO:0031981~nuclear lumen,GO:0043228~non-membrane-bounded organelle,GO:0043232~intracellular non-membrane-bounded organelle,GO:0043233~organelle lumen,GO:0070013~intracellular organelle lumen,	GO:0004518~nuclease activity,GO:0004527~exonuclease activity,GO:0004532~exoribonuclease activity,GO:0004534~5'-3' exoribonuclease activity,GO:0004540~ribonuclease activity,GO:0008270~zinc ion binding,GO:0008409~5'-3' exonuclease activity,GO:0016796~exonuclease activity, active with either ribo- or deoxyribonucleic acids and producing 5'-phosphomonoesters,GO:0016896~exoribonuclease activity, produ…	IPR001878:Zinc finger, CCHC-type,IPR004859:Putative 5-3 exonuclease,IPR017151:5'-3' exoribonuclease 2,	hsa03018:RNA degradation,		PIRSF037239:5'-3' exonuclease, Xrn2 type,PIRSF037239:Exonuclease_Xrn2,	SM00343:ZnF_C2HC,	acetylation,alternative splicing,complete proteome,exonuclease,hydrolase,metal-binding,mrna processing,nuclease,nucleus,phosphoprotein,polymorphism,Transcription,transcription regulation,transcription termination,zinc,zinc-finger,	chain:5'-3' exoribonuclease 2,modified residue,sequence conflict,sequence variant,splice variant,zinc finger region:CCHC-type,
Q5TFE4	5'-nucleotidase domain containing 1	Homo sapiens						GO:0000287~magnesium ion binding,GO:0043167~ion binding,GO:0043169~cation binding,GO:0046872~metal ion binding,	IPR008380:HAD-superfamily hydrolase, subfamily IG, 5'-nucleotidase,					acetylation,complete proteome,hydrolase,magnesium,metal-binding,	active site:Nucleophile,active site:Proton donor,chain:5'-nucleotidase domain-containing protein 1,metal ion-binding site:Magnesium,metal ion-binding site:Magnesium; via carbonyl oxygen,modified residue,
Q9H857	5'-nucleotidase domain containing 2	Homo sapiens						GO:0000287~magnesium ion binding,GO:0043167~ion binding,GO:0043169~cation binding,GO:0046872~metal ion binding,	IPR008380:HAD-superfamily hydrolase, subfamily IG, 5'-nucleotidase,IPR016695:Purine 5'-nucleotidase,			PIRSF017434:Purine_5'-nucleotidase,		alternative splicing,complete proteome,hydrolase,magnesium,metal-binding,polymorphism,	active site:Nucleophile,active site:Proton donor,chain:5'-nucleotidase domain-containing protein 2,metal ion-binding site:Magnesium,metal ion-binding site:Magnesium; via carbonyl oxygen,sequence conflict,sequence variant,splice variant,
Q86YG4	5'-nucleotidase domain containing 4	Homo sapiens						GO:0000287~magnesium ion binding,GO:0043167~ion binding,GO:0043169~cation binding,GO:0046872~metal ion binding,	IPR008380:HAD-superfamily hydrolase, subfamily IG, 5'-nucleotidase,					complete proteome,hydrolase,magnesium,metal-binding,	active site:Nucleophile,active site:Proton donor,chain:5'-nucleotidase domain-containing protein 4,metal ion-binding site:Magnesium,metal ion-binding site:Magnesium; via carbonyl oxygen,
P49902	5'-nucleotidase, cytosolic II	Homo sapiens					GO:0005829~cytosol,	GO:0000166~nucleotide binding,GO:0000287~magnesium ion binding,GO:0008252~nucleotidase activity,GO:0008253~5'-nucleotidase activity,GO:0016791~phosphatase activity,GO:0043167~ion binding,GO:0043169~cation binding,GO:0046872~metal ion binding,	IPR008380:HAD-superfamily hydrolase, subfamily IG, 5'-nucleotidase,IPR016695:Purine 5'-nucleotidase,	hsa00230:Purine metabolism,hsa00240:Pyrimidine metabolism,hsa00760:Nicotinate and nicotinamide metabolism,		PIRSF017434:cytosolic purine 5'-nucleotidase,PIRSF017434:Purine_5'-nucleotidase,		3d-structure,allosteric enzyme,complete proteome,cytoplasm,cytosol,hydrolase,magnesium,metal-binding,nucleotide metabolism,nucleotide-binding,phosphoprotein,phosphoric monoester hydrolase,polymorphism,	active site:Nucleophile,active site:Proton donor,binding site:Allosteric activator 1,binding site:Allosteric activator 1; via carbonyl oxygen,binding site:Allosteric activator 2,chain:Cytosolic purine 5'-nucleotidase,compositionally biased region:Asp/Glu-rich (acidic),helix,metal ion-binding site:Magnesium,metal ion-binding site:Magnesium; via carbonyl oxygen,modified residue,region of interest:S…
P31939	5-aminoimidazole-4-carboxamide ribonucleotide formyltransferase/IMP cyclohydrolase	Homo sapiens				GO:0006163~purine nucleotide metabolic process,GO:0006164~purine nucleotide biosynthetic process,GO:0006188~IMP biosynthetic process,GO:0006189~'de novo' IMP biosynthetic process,GO:0009123~nucleoside monophosphate metabolic process,GO:0009124~nucleoside monophosphate biosynthetic process,GO:0009126~purine nucleoside monophosphate metabolic process,GO:0009127~purine nucleoside monophosphate biosy…		GO:0003937~IMP cyclohydrolase activity,GO:0004372~glycine hydroxymethyltransferase activity,GO:0004643~phosphoribosylaminoimidazolecarboxamide formyltransferase activity,GO:0016814~hydrolase activity, acting on carbon-nitrogen (but not peptide) bonds, in cyclic amidines,	IPR002695:AICARFT/IMPCHase bienzyme,IPR011607:MGS-like,IPR013982:AICARFT/IMPCHase bienzyme, formylation region,	hsa00230:Purine metabolism,hsa00670:One carbon pool by folate,	AICA-ribosiduria due to ATIC deficiency,	PIRSF000414:AICARFT_IMPCHas,PIRSF000414:bifunctional purine biosynthesis protein, PurH type,	SM00798:AICARFT_IMPCHas,	3d-structure,acetylation,complete proteome,direct protein sequencing,disease mutation,epilepsy,hydrolase,multifunctional enzyme,phosphoprotein,polymorphism,purine biosynthesis,testis,transferase,	active site:Proton acceptor,binding site:AICAR,binding site:AICAR; shared with dimeric partner,binding site:AICAR; via carbonyl oxygen,binding site:AICAR; via carbonyl oxygen; shared with dimeric partner,chain:Bifunctional purine biosynthesis protein PURH,helix,modified residue,nucleotide phosphate-binding region:IMP,region of interest:AICAR binding,sequence conflict,sequence variant,site:Transit…
O95336	6-phosphogluconolactonase	Homo sapiens				GO:0005996~monosaccharide metabolic process,GO:0006006~glucose metabolic process,GO:0006007~glucose catabolic process,GO:0006098~pentose-phosphate shunt,GO:0006732~coenzyme metabolic process,GO:0006733~oxidoreduction coenzyme metabolic process,GO:0006739~NADP metabolic process,GO:0006769~nicotinamide metabolic process,GO:0009820~alkaloid metabolic process,GO:0016052~carbohydrate catabolic process…		GO:0004091~carboxylesterase activity,GO:0017057~6-phosphogluconolactonase activity,	IPR005900:6-phosphogluconolactonase,IPR006148:Glucosamine/galactosamine-6-phosphate isomerase,	hsa00030:Pentose phosphate pathway,		PIRSF005370:yeast SOL3 protein,		acetylation,complete proteome,cytoplasm,direct protein sequencing,hydrolase,	chain:6-phosphogluconolactonase,modified residue,
Q99996	A kinase (PRKA) anchor protein (yotiao) 9	Homo sapiens		h_akapCentrosomePathway:Protein Kinase A at the Centrosome,		GO:0006468~protein amino acid phosphorylation,GO:0006793~phosphorus metabolic process,GO:0006796~phosphate metabolic process,GO:0007267~cell-cell signaling,GO:0007268~synaptic transmission,GO:0016310~phosphorylation,GO:0019226~transmission of nerve impulse,GO:0050877~neurological system process,	GO:0000242~pericentriolar material,GO:0005794~Golgi apparatus,GO:0005813~centrosome,GO:0005815~microtubule organizing center,GO:0005829~cytosol,GO:0005856~cytoskeleton,GO:0015630~microtubule cytoskeleton,GO:0043228~non-membrane-bounded organelle,GO:0043232~intracellular non-membrane-bounded organelle,GO:0044430~cytoskeletal part,GO:0044450~microtubule organizing center part,	GO:0000166~nucleotide binding,GO:0001882~nucleoside binding,GO:0001883~purine nucleoside binding,GO:0004672~protein kinase activity,GO:0004674~protein serine/threonine kinase activity,GO:0005524~ATP binding,GO:0017076~purine nucleotide binding,GO:0030554~adenyl nucleotide binding,GO:0032553~ribonucleotide binding,GO:0032555~purine ribonucleotide binding,GO:0032559~adenyl ribonucleotide binding,	IPR000719:Protein kinase, core,IPR005479:Carbamoyl phosphate synthetase, large subunit, ATP-binding,IPR008271:Serine/threonine protein kinase, active site,IPR017441:Protein kinase, ATP binding site,IPR017442:Serine/threonine protein kinase-related,IPR019528:Pericentrin/AKAP-450 centrosomal targeting domain,		Long QT syndrome-11,			alternative splicing,atp-binding,coiled coil,complete proteome,cytoplasm,cytoskeleton,disease mutation,golgi apparatus,kinase,long qt syndrome,nucleotide-binding,phosphoprotein,polymorphism,serine/threonine-protein kinase,	chain:A-kinase anchor protein 9,compositionally biased region:Gln-rich,compositionally biased region:Glu-rich,compositionally biased region:Poly-Leu,modified residue,region of interest:PKA-RII subunit binding domain,sequence conflict,sequence variant,splice variant,
Q92667	A kinase (PRKA) anchor protein 1	Homo sapiens					GO:0005739~mitochondrion,GO:0005740~mitochondrial envelope,GO:0005741~mitochondrial outer membrane,GO:0016021~integral to membrane,GO:0019867~outer membrane,GO:0031090~organelle membrane,GO:0031224~intrinsic to membrane,GO:0031966~mitochondrial membrane,GO:0031967~organelle envelope,GO:0031968~organelle outer membrane,GO:0031975~envelope,GO:0044429~mitochondrial part,	GO:0003723~RNA binding,GO:0019899~enzyme binding,GO:0019900~kinase binding,GO:0019901~protein kinase binding,	IPR002999:Tudor domain,IPR004087:K Homology,IPR004088:K Homology, type 1,IPR008191:Maternal tudor protein,IPR018111:K Homology, type 1, subgroup,IPR018351:Tudor subgroup,IPR018459:RII binding domain,				SM00322:KH,SM00333:TUDOR,	alternative splicing,complete proteome,membrane,mitochondrion,mitochondrion outer membrane,phosphoprotein,polymorphism,rna-binding,transit peptide,transmembrane,	chain:A kinase anchor protein 1, mitochondrial,domain:KH,domain:Tudor,modified residue,region of interest:PKA-RII subunit binding domain,sequence conflict,sequence variant,splice variant,transit peptide:Mitochondrion,
Q9ULX6	A kinase (PRKA) anchor protein 8-like	Homo sapiens					GO:0005694~chromosome,GO:0016363~nuclear matrix,GO:0031974~membrane-enclosed lumen,GO:0031981~nuclear lumen,GO:0034399~nuclear periphery,GO:0043228~non-membrane-bounded organelle,GO:0043232~intracellular non-membrane-bounded organelle,GO:0043233~organelle lumen,GO:0070013~intracellular organelle lumen,	GO:0003677~DNA binding,GO:0008270~zinc ion binding,GO:0017151~DEAD/H-box RNA helicase binding,GO:0019899~enzyme binding,GO:0043167~ion binding,GO:0043169~cation binding,GO:0046872~metal ion binding,GO:0046914~transition metal ion binding,	IPR007071:A-kinase anchoring protein 95 (AKAP95),IPR015880:Zinc finger, C2H2-like,				SM00355:ZnF_C2H2,	acetylation,chromosomal protein,complete proteome,cytoplasm,metal-binding,nucleus,phosphoprotein,zinc,zinc-finger,	chain:A-kinase anchor protein 8-like,compositionally biased region:Gly/Tyr-rich,compositionally biased region:Pro-rich,modified residue,sequence conflict,short sequence motif:Nuclear localization signal,zinc finger region:C2H2 AKAP95-type 1,zinc finger region:C2H2 AKAP95-type 2,
P61204	ADP-ribosylation factor 3	Homo sapiens				GO:0007242~intracellular signaling cascade,GO:0007264~small GTPase mediated signal transduction,GO:0008104~protein localization,GO:0015031~protein transport,GO:0016192~vesicle-mediated transport,GO:0045184~establishment of protein localization,	GO:0005794~Golgi apparatus,GO:0048471~perinuclear region of cytoplasm,	GO:0000166~nucleotide binding,GO:0003924~GTPase activity,GO:0005525~GTP binding,GO:0017076~purine nucleotide binding,GO:0019001~guanyl nucleotide binding,GO:0032553~ribonucleotide binding,GO:0032555~purine ribonucleotide binding,GO:0032561~guanyl ribonucleotide binding,	IPR005225:Small GTP-binding protein,IPR006688:ADP-ribosylation factor,IPR006689:ARF/SAR superfamily,			PIRSF001711:ADP-ribosylation factor,	SM00177:ARF,	blocked amino end,complete proteome,cytoplasm,er-golgi transport,golgi apparatus,GTP binding,gtp-binding,lipoprotein,myristate,myristylation,nucleotide binding,nucleotide-binding,P-loop,protein transport,transport,	chain:ADP-ribosylation factor 3,lipid moiety-binding region:N-myristoyl glycine,nucleotide phosphate-binding region:GTP,
P84085	ADP-ribosylation factor 5	Homo sapiens				GO:0007242~intracellular signaling cascade,GO:0007264~small GTPase mediated signal transduction,GO:0008104~protein localization,GO:0015031~protein transport,GO:0016192~vesicle-mediated transport,GO:0045184~establishment of protein localization,	GO:0005794~Golgi apparatus,GO:0005886~plasma membrane,GO:0048471~perinuclear region of cytoplasm,	GO:0000166~nucleotide binding,GO:0003924~GTPase activity,GO:0005525~GTP binding,GO:0017076~purine nucleotide binding,GO:0019001~guanyl nucleotide binding,GO:0032553~ribonucleotide binding,GO:0032555~purine ribonucleotide binding,GO:0032561~guanyl ribonucleotide binding,	IPR005225:Small GTP-binding protein,IPR006688:ADP-ribosylation factor,IPR006689:ARF/SAR superfamily,			PIRSF001711:ADP-ribosylation factor,	SM00177:ARF,	3d-structure,blocked amino end,complete proteome,cytoplasm,er-golgi transport,golgi apparatus,gtp-binding,lipoprotein,myristate,myristylation,nucleotide binding,nucleotide-binding,P-loop,protein transport,transport,	chain:ADP-ribosylation factor 5,helix,lipid moiety-binding region:N-myristoyl glycine,nucleotide phosphate-binding region:GTP,strand,turn,
Q8N6T3	ADP-ribosylation factor GTPase activating protein 1	Homo sapiens		h_arapPathway:ADP-Ribosylation Factor,		GO:0006890~retrograde vesicle-mediated transport, Golgi to ER,GO:0006900~membrane budding,GO:0006901~vesicle coating,GO:0006903~vesicle targeting,GO:0008104~protein localization,GO:0015031~protein transport,GO:0016044~membrane organization,GO:0016050~vesicle organization,GO:0016192~vesicle-mediated transport,GO:0032012~regulation of ARF protein signal transduction,GO:0032312~regulation of ARF GTP…	GO:0000139~Golgi membrane,GO:0005794~Golgi apparatus,GO:0012505~endomembrane system,GO:0031090~organelle membrane,GO:0044431~Golgi apparatus part,	GO:0005083~small GTPase regulator activity,GO:0005096~GTPase activator activity,GO:0008047~enzyme activator activity,GO:0008060~ARF GTPase activator activity,GO:0008270~zinc ion binding,GO:0030695~GTPase regulator activity,GO:0043167~ion binding,GO:0043169~cation binding,GO:0046872~metal ion binding,GO:0046914~transition metal ion binding,GO:0060589~nucleoside-triphosphatase regulator activity,	IPR001164:Arf GTPase activating protein,	hsa04144:Endocytosis,		PIRSF017181:ADP-ribosylation factor GTPase-activating protein, ArfGAP1 type,	SM00105:ArfGap,	3d-structure,acetylation,alternative splicing,complete proteome,cytoplasm,er-golgi transport,golgi apparatus,GTPase activation,metal-binding,phosphoprotein,polymorphism,protein transport,transport,zinc,zinc-finger,	chain:ADP-ribosylation factor GTPase-activating protein 1,domain:Arf-GAP,helix,modified residue,sequence conflict,sequence variant,splice variant,strand,turn,zinc finger region:C4-type,
Q9Y6D6	ADP-ribosylation factor guanine nucleotide-exchange factor 1(brefeldin A-inhibited)	Homo sapiens		h_arapPathway:ADP-Ribosylation Factor,	General function prediction only,	GO:0006887~exocytosis,GO:0016192~vesicle-mediated transport,GO:0032012~regulation of ARF protein signal transduction,GO:0032940~secretion by cell,GO:0046578~regulation of Ras protein signal transduction,GO:0046903~secretion,GO:0051056~regulation of small GTPase mediated signal transduction,		GO:0005083~small GTPase regulator activity,GO:0005085~guanyl-nucleotide exchange factor activity,GO:0005086~ARF guanyl-nucleotide exchange factor activity,GO:0005096~GTPase activator activity,GO:0008047~enzyme activator activity,GO:0008060~ARF GTPase activator activity,GO:0008092~cytoskeletal protein binding,GO:0017022~myosin binding,GO:0030695~GTPase regulator activity,GO:0060589~nucleoside-trip…	IPR000904:SEC7-like,IPR015403:Protein of unknown function DUF1981, SEC7 associated,			PIRSF036877:brefeldin A-inhibited guanine nucleotide-exchange protein,	SM00222:Sec7,	acetylation,complete proteome,guanine-nucleotide releasing factor,phosphoprotein,polymorphism,	chain:Brefeldin A-inhibited guanine nucleotide- exchange protein 1,domain:SEC7,modified residue,sequence conflict,sequence variant,
P53365	ADP-ribosylation factor interacting protein 2	Homo sapiens		h_rac1Pathway:Rac 1 cell motility signaling pathway,		GO:0006928~cell motion,GO:0007010~cytoskeleton organization,GO:0007242~intracellular signaling cascade,GO:0007264~small GTPase mediated signal transduction,GO:0030029~actin filament-based process,GO:0030030~cell projection organization,GO:0030031~cell projection assembly,GO:0030032~lamellipodium assembly,GO:0030036~actin cytoskeleton organization,GO:0031529~ruffle organization,	GO:0001726~ruffle,GO:0005886~plasma membrane,GO:0005938~cell cortex,GO:0031252~cell leading edge,GO:0042995~cell projection,	GO:0000166~nucleotide binding,GO:0005525~GTP binding,GO:0017016~Ras GTPase binding,GO:0017048~Rho GTPase binding,GO:0017076~purine nucleotide binding,GO:0019001~guanyl nucleotide binding,GO:0019899~enzyme binding,GO:0030742~GTP-dependent protein binding,GO:0031267~small GTPase binding,GO:0032553~ribonucleotide binding,GO:0032555~purine ribonucleotide binding,GO:0032561~guanyl ribonucleotide bindi…	IPR010504:Arfaptin-like,			PIRSF019028:Arfaptin,		3d-structure,complete proteome,leucine zipper,	chain:Arfaptin-2,domain:AH,helix,turn,
P40616	ADP-ribosylation factor-like 1	Homo sapiens				GO:0007030~Golgi organization,GO:0007242~intracellular signaling cascade,GO:0007264~small GTPase mediated signal transduction,GO:0016192~vesicle-mediated transport,GO:0046907~intracellular transport,GO:0048193~Golgi vesicle transport,	GO:0005794~Golgi apparatus,GO:0005802~trans-Golgi network,GO:0005886~plasma membrane,GO:0009898~internal side of plasma membrane,GO:0044431~Golgi apparatus part,GO:0044459~plasma membrane part,	GO:0000166~nucleotide binding,GO:0003924~GTPase activity,GO:0005525~GTP binding,GO:0008047~enzyme activator activity,GO:0017076~purine nucleotide binding,GO:0019001~guanyl nucleotide binding,GO:0032553~ribonucleotide binding,GO:0032555~purine ribonucleotide binding,GO:0032561~guanyl ribonucleotide binding,GO:0043167~ion binding,GO:0043169~cation binding,GO:0046872~metal ion binding,	IPR005225:Small GTP-binding protein,IPR006688:ADP-ribosylation factor,IPR006689:ARF/SAR superfamily,			PIRSF001711:ADP-ribosylation factor,	SM00177:ARF,	3d-structure,complete proteome,golgi apparatus,gtp-binding,lipoprotein,membrane,metal-binding,myristate,nucleotide-binding,	binding site:GTP; via amide nitrogen,chain:ADP-ribosylation factor-like protein 1,helix,lipid moiety-binding region:N-myristoyl glycine,metal ion-binding site:Magnesium,nucleotide phosphate-binding region:GTP,strand,turn,
P36405	ADP-ribosylation factor-like 3	Homo sapiens				GO:0007049~cell cycle,GO:0007242~intracellular signaling cascade,GO:0007264~small GTPase mediated signal transduction,GO:0051301~cell division,	GO:0005794~Golgi apparatus,GO:0005819~spindle,GO:0005856~cytoskeleton,GO:0005886~plasma membrane,GO:0009898~internal side of plasma membrane,GO:0015630~microtubule cytoskeleton,GO:0043228~non-membrane-bounded organelle,GO:0043232~intracellular non-membrane-bounded organelle,GO:0044430~cytoskeletal part,GO:0044459~plasma membrane part,	GO:0000166~nucleotide binding,GO:0000287~magnesium ion binding,GO:0001882~nucleoside binding,GO:0001883~purine nucleoside binding,GO:0005525~GTP binding,GO:0017076~purine nucleotide binding,GO:0019001~guanyl nucleotide binding,GO:0019003~GDP binding,GO:0032553~ribonucleotide binding,GO:0032555~purine ribonucleotide binding,GO:0032561~guanyl ribonucleotide binding,GO:0043167~ion binding,GO:0043169…	IPR005225:Small GTP-binding protein,IPR006688:ADP-ribosylation factor,IPR006689:ARF/SAR superfamily,			PIRSF001711:ADP-ribosylation factor,	SM00177:ARF,	blocked amino end,cell cycle,cell division,complete proteome,cytoplasm,cytoskeleton,direct protein sequencing,golgi apparatus,gtp-binding,lipoprotein,magnesium,membrane,metal-binding,myristate,myristylation,nucleotide binding,nucleotide-binding,nucleus,P-loop,phosphoprotein,polymorphism,	binding site:GTP,binding site:GTP; via amide nitrogen,chain:ADP-ribosylation factor-like protein 3,lipid moiety-binding region:N-myristoyl glycine,metal ion-binding site:Magnesium,modified residue,nucleotide phosphate-binding region:GTP,sequence variant,
Q15041	ADP-ribosylation factor-like 6 interacting protein 1	Homo sapiens				GO:0006605~protein targeting,GO:0006612~protein targeting to membrane,GO:0006613~cotranslational protein targeting to membrane,GO:0006886~intracellular protein transport,GO:0008104~protein localization,GO:0015031~protein transport,GO:0034613~cellular protein localization,GO:0045184~establishment of protein localization,GO:0046907~intracellular transport,GO:0070727~cellular macromolecule localizat…	GO:0005783~endoplasmic reticulum,GO:0005784~translocon complex,GO:0005789~endoplasmic reticulum membrane,GO:0005791~rough endoplasmic reticulum,GO:0005829~cytosol,GO:0012505~endomembrane system,GO:0016021~integral to membrane,GO:0030867~rough endoplasmic reticulum membrane,GO:0031090~organelle membrane,GO:0031224~intrinsic to membrane,GO:0042175~nuclear envelope-endoplasmic reticulum network,GO:0…		IPR003388:Reticulon,					complete proteome,membrane,transmembrane,	chain:ADP-ribosylation factor-like protein 6- interacting protein 1,transmembrane region,
O75915	ADP-ribosylation-like factor 6 interacting protein 5	Homo sapiens				GO:0006811~ion transport,GO:0006820~anion transport,GO:0006865~amino acid transport,GO:0015711~organic anion transport,GO:0015800~acidic amino acid transport,GO:0015813~L-glutamate transport,GO:0015837~amine transport,GO:0015849~organic acid transport,GO:0046942~carboxylic acid transport,GO:0051051~negative regulation of transport,	GO:0005783~endoplasmic reticulum,GO:0016021~integral to membrane,GO:0031224~intrinsic to membrane,	GO:0008022~protein C-terminus binding,	IPR004895:Prenylated rab acceptor PRA1,					acetylation,complete proteome,cytoplasm,direct protein sequencing,endoplasmic reticulum,membrane,transmembrane,	chain:PRA1 family protein 3,modified residue,region of interest:Targeting to endoplasmic reticulum membrane,sequence conflict,topological domain:Cytoplasmic,transmembrane region,
Q9NX46	ADP-ribosylhydrolase like 2	Homo sapiens						GO:0000287~magnesium ion binding,GO:0004649~poly(ADP-ribose) glycohydrolase activity,GO:0043167~ion binding,GO:0043169~cation binding,GO:0046872~metal ion binding,	IPR005502:ADP-ribosylation/Crystallin J1,			PIRSF006017:ADP-ribosylglycohydrolase,		3d-structure,complete proteome,cytoplasm,hydrolase,magnesium,metal-binding,nucleus,polymorphism,	chain:Poly(ADP-ribose) glycohydrolase ARH3,compositionally biased region:Poly-Ala,helix,metal ion-binding site:Magnesium 1,metal ion-binding site:Magnesium 2,mutagenesis site,sequence conflict,sequence variant,strand,turn,
Q9Y4W6	AFG3 ATPase family gene 3-like 2 (yeast)	Homo sapiens				GO:0000902~cell morphogenesis,GO:0000904~cell morphogenesis involved in differentiation,GO:0001508~regulation of action potential,GO:0006508~proteolysis,GO:0006873~cellular ion homeostasis,GO:0007272~ensheathment of neurons,GO:0007409~axonogenesis,GO:0007517~muscle organ development,GO:0007519~skeletal muscle tissue development,GO:0007528~neuromuscular junction development,GO:0008366~axon ensheat…	GO:0005739~mitochondrion,GO:0005740~mitochondrial envelope,GO:0005743~mitochondrial inner membrane,GO:0016021~integral to membrane,GO:0019866~organelle inner membrane,GO:0031090~organelle membrane,GO:0031224~intrinsic to membrane,GO:0031966~mitochondrial membrane,GO:0031967~organelle envelope,GO:0031975~envelope,GO:0044429~mitochondrial part,	GO:0000166~nucleotide binding,GO:0001882~nucleoside binding,GO:0001883~purine nucleoside binding,GO:0004175~endopeptidase activity,GO:0004222~metalloendopeptidase activity,GO:0005524~ATP binding,GO:0008233~peptidase activity,GO:0008237~metallopeptidase activity,GO:0008270~zinc ion binding,GO:0017076~purine nucleotide binding,GO:0030554~adenyl nucleotide binding,GO:0032553~ribonucleotide binding,G…	IPR000642:Peptidase M41,IPR003593:ATPase, AAA+ type, core,IPR003959:ATPase, AAA-type, core,IPR003960:ATPase, AAA-type, conserved site,IPR005936:Peptidase M41, FtsH,IPR011546:Peptidase M41, FtsH extracellular,				SM00382:AAA,	acetylation,atp-binding,complete proteome,hydrolase,membrane,metal-binding,metalloprotease,mitochondrion,nucleotide-binding,Protease,transmembrane,zinc,	chain:AFG3-like protein 2,metal ion-binding site:Zinc; catalytic,modified residue,nucleotide phosphate-binding region:ATP,sequence conflict,transmembrane region,
O95433	AHA1, activator of heat shock 90kDa protein ATPase homolog 1 (yeast)	Homo sapiens			Posttranslational modification, protein turnover, chaperones,	GO:0006457~protein folding,	GO:0005783~endoplasmic reticulum,GO:0005829~cytosol,	GO:0001671~ATPase activator activity,GO:0008047~enzyme activator activity,GO:0051087~chaperone binding,GO:0060589~nucleoside-triphosphatase regulator activity,GO:0060590~ATPase regulator activity,	IPR013538:Activator of Hsp90 ATPase homologue 1-like,IPR015310:Activator of Hsp90 ATPase, N-terminal,					3d-structure,acetylation,Chaperone,complete proteome,cytoplasm,endoplasmic reticulum,stress response,	chain:Activator of 90 kDa heat shock protein ATPase homolog 1,helix,modified residue,sequence conflict,strand,turn,
Q09666	AHNAK nucleoprotein	Homo sapiens			Function unknown,				IPR001478:PDZ/DHR/GLGF,IPR007597:CheC-like protein,				SM00228:PDZ,	acetylation,complete proteome,nucleus,phosphoprotein,polymorphism,repeat,viral nucleoprotein,	chain:Neuroblast differentiation-associated protein AHNAK,compositionally biased region:Gly-rich,domain:PDZ,modified residue,sequence conflict,sequence variant,short sequence motif:Nuclear localization signal,
P27695	APEX nuclease (multifunctional DNA repair enzyme) 1	Homo sapiens		h_setPathway:Granzyme A mediated Apoptosis Pathway,		GO:0006259~DNA metabolic process,GO:0006281~DNA repair,GO:0006284~base-excision repair,GO:0006350~transcription,GO:0006351~transcription, DNA-dependent,GO:0006366~transcription from RNA polymerase II promoter,GO:0006974~response to DNA damage stimulus,GO:0019725~cellular homeostasis,GO:0032774~RNA biosynthetic process,GO:0033554~cellular response to stress,GO:0042592~homeostatic process,GO:004545…	GO:0005654~nucleoplasm,GO:0005783~endoplasmic reticulum,GO:0005813~centrosome,GO:0005815~microtubule organizing center,GO:0005840~ribosome,GO:0005856~cytoskeleton,GO:0015630~microtubule cytoskeleton,GO:0030529~ribonucleoprotein complex,GO:0031974~membrane-enclosed lumen,GO:0031981~nuclear lumen,GO:0043228~non-membrane-bounded organelle,GO:0043232~intracellular non-membrane-bounded organelle,GO:00…	GO:0000287~magnesium ion binding,GO:0003677~DNA binding,GO:0003712~transcription cofactor activity,GO:0003713~transcription coactivator activity,GO:0003714~transcription corepressor activity,GO:0003906~DNA-(apurinic or apyrimidinic site) lyase activity,GO:0004518~nuclease activity,GO:0004519~endonuclease activity,GO:0004520~endodeoxyribonuclease activity,GO:0004521~endoribonuclease activity,GO:00…	IPR000097:AP endonuclease, family 1,IPR004808:Exodeoxyribonuclease III xth,IPR005135:Endonuclease/exonuclease/phosphatase,	hsa03410:Base excision repair,		PIRSF000978:exodeoxyribonuclease III,		3d-structure,acetylation,carbon-oxygen lyase,complete proteome,direct protein sequencing,DNA damage,dna repair,Endonuclease,lyase,magnesium,metal-binding,nucleus,phosphoprotein,plasmid,polymorphism,	active site:Proton acceptor,chain:DNA-(apurinic or apyrimidinic site) lyase,helix,metal ion-binding site:Magnesium or manganese,modified residue,mutagenesis site,sequence conflict,sequence variant,strand,turn,
Q9BZZ5	API5-like 1; apoptosis inhibitor 5	Homo sapiens				GO:0006915~apoptosis,GO:0006916~anti-apoptosis,GO:0008219~cell death,GO:0010941~regulation of cell death,GO:0012501~programmed cell death,GO:0016265~death,GO:0042981~regulation of apoptosis,GO:0043066~negative regulation of apoptosis,GO:0043067~regulation of programmed cell death,GO:0043069~negative regulation of programmed cell death,GO:0060548~negative regulation of cell death,	GO:0005681~spliceosome,GO:0030529~ribonucleoprotein complex,	GO:0017134~fibroblast growth factor binding,GO:0019838~growth factor binding,	IPR008383:Apoptosis inhibitory 5,			PIRSF031121:apoptosis inhibitor 5,		acetylation,alternative splicing,Apoptosis,complete proteome,cytoplasm,direct protein sequencing,nucleus,phosphoprotein,polymorphism,	chain:Apoptosis inhibitor 5,domain:Leucine-zipper,modified residue,sequence variant,site:Not acetylated,splice variant,
P41227	ARD1 homolog A, N-acetyltransferase (S. cerevisiae)	Homo sapiens			General function prediction only,	GO:0006323~DNA packaging,GO:0006473~protein amino acid acetylation,GO:0006474~N-terminal protein amino acid acetylation,GO:0006475~internal protein amino acid acetylation,GO:0031365~N-terminal protein amino acid modification,GO:0043543~protein amino acid acylation,		GO:0004596~peptide alpha-N-acetyltransferase activity,GO:0008080~N-acetyltransferase activity,GO:0016407~acetyltransferase activity,GO:0016410~N-acyltransferase activity,GO:0034212~peptide N-acetyltransferase activity,GO:0043021~ribonucleoprotein binding,GO:0043022~ribosome binding,	IPR000182:GCN5-related N-acetyltransferase,IPR016181:Acyl-CoA N-acyltransferase,	hsa00350:Tyrosine metabolism,hsa00360:Phenylalanine metabolism,hsa00564:Glycerophospholipid metabolism,hsa00903:Limonene and pinene degradation,		PIRSF001742:N-acetyltransferase complex, catalytic subunit,		acetylation,Acyltransferase,complete proteome,cytoplasm,nucleus,phosphoprotein,transferase,	chain:N-terminal acetyltransferase complex ARD1 subunit homolog A,domain:N-acetyltransferase,modified residue,region of interest:Interaction with NARG1,
P42025	ARP1 actin-related protein 1 homolog B, centractin beta (yeast)	Homo sapiens					GO:0005813~centrosome,GO:0005815~microtubule organizing center,GO:0005856~cytoskeleton,GO:0005869~dynactin complex,GO:0005875~microtubule associated complex,GO:0015629~actin cytoskeleton,GO:0015630~microtubule cytoskeleton,GO:0043228~non-membrane-bounded organelle,GO:0043232~intracellular non-membrane-bounded organelle,GO:0044430~cytoskeletal part,	GO:0000166~nucleotide binding,GO:0001882~nucleoside binding,GO:0001883~purine nucleoside binding,GO:0005524~ATP binding,GO:0017076~purine nucleotide binding,GO:0030554~adenyl nucleotide binding,GO:0032553~ribonucleotide binding,GO:0032555~purine ribonucleotide binding,GO:0032559~adenyl ribonucleotide binding,	IPR004000:Actin/actin-like,IPR004001:Actin, conserved site,			PIRSF002337:Actin,	SM00268:ACTIN,	acetylation,atp-binding,complete proteome,cytoplasm,cytoskeleton,direct protein sequencing,nucleotide-binding,polymorphism,	chain:Beta-centractin,modified residue,sequence variant,
P61160	ARP2 actin-related protein 2 homolog (yeast)	Homo sapiens				GO:0006928~cell motion,	GO:0005856~cytoskeleton,GO:0005885~Arp2/3 protein complex,GO:0015629~actin cytoskeleton,GO:0042995~cell projection,GO:0043228~non-membrane-bounded organelle,GO:0043232~intracellular non-membrane-bounded organelle,GO:0044430~cytoskeletal part,	GO:0000166~nucleotide binding,GO:0001882~nucleoside binding,GO:0001883~purine nucleoside binding,GO:0003779~actin binding,GO:0005524~ATP binding,GO:0008092~cytoskeletal protein binding,GO:0017076~purine nucleotide binding,GO:0030554~adenyl nucleotide binding,GO:0032553~ribonucleotide binding,GO:0032555~purine ribonucleotide binding,GO:0032559~adenyl ribonucleotide binding,	IPR004000:Actin/actin-like,			PIRSF002337:Actin,	SM00268:ACTIN,	acetylation,actin-binding,atp-binding,cell projection,complete proteome,cytoplasm,cytoskeleton,direct protein sequencing,nucleotide-binding,	chain:Actin-related protein 2,modified residue,nucleotide phosphate-binding region:ATP,sequence conflict,
O14497	AT rich interactive domain 1A (SWI-like)	Homo sapiens		h_hSWI-SNFpathway:Chromatin Remodeling by hSWI/SNF ATP-dependent Complexes,h_vdrPathway:Control of Gene Expression by Vitamin D Receptor,		GO:0006325~chromatin organization,GO:0006338~chromatin remodeling,GO:0006350~transcription,GO:0006355~regulation of transcription, DNA-dependent,GO:0007242~intracellular signaling cascade,GO:0009891~positive regulation of biosynthetic process,GO:0010557~positive regulation of macromolecule biosynthetic process,GO:0010604~positive regulation of macromolecule metabolic process,GO:0010628~positive r…	GO:0005730~nucleolus,GO:0016514~SWI/SNF complex,GO:0016585~chromatin remodeling complex,GO:0031974~membrane-enclosed lumen,GO:0031981~nuclear lumen,GO:0043228~non-membrane-bounded organelle,GO:0043232~intracellular non-membrane-bounded organelle,GO:0043233~organelle lumen,GO:0070013~intracellular organelle lumen,GO:0070603~SWI/SNF-type complex,	GO:0003677~DNA binding,GO:0016563~transcription activator activity,GO:0030528~transcription regulator activity,	IPR001606:AT-rich interaction region,				SM00501:BRIGHT,	3d-structure,acetylation,alternative splicing,chromatin regulator,complete proteome,direct protein sequencing,dna-binding,neurogenesis,nucleus,phosphoprotein,Transcription,transcription regulation,	chain:AT-rich interactive domain-containing protein 1A,compositionally biased region:Gln-rich,compositionally biased region:Poly-Gln,compositionally biased region:Poly-Ser,domain:ARID,helix,modified residue,mutagenesis site,sequence conflict,short sequence motif:LXXLL,splice variant,strand,turn,
Q68CP9	AT rich interactive domain 2 (ARID, RFX-like)	Homo sapiens				GO:0006325~chromatin organization,GO:0006350~transcription,GO:0016568~chromatin modification,GO:0045449~regulation of transcription,GO:0051276~chromosome organization,		GO:0003677~DNA binding,GO:0008270~zinc ion binding,GO:0043167~ion binding,GO:0043169~cation binding,GO:0046872~metal ion binding,GO:0046914~transition metal ion binding,	IPR001606:AT-rich interaction region,IPR007087:Zinc finger, C2H2-type,IPR011991:Winged helix repressor DNA-binding,IPR015880:Zinc finger, C2H2-like,				SM00355:ZnF_C2H2,SM00501:BRIGHT,	alternative splicing,chromatin regulator,complete proteome,dna-binding,metal-binding,nucleus,phosphoprotein,Transcription,transcription regulation,zinc,zinc-finger,	chain:AT-rich interactive domain-containing protein 2,compositionally biased region:Gln-rich,domain:ARID,modified residue,sequence conflict,short sequence motif:LXXLL,splice variant,zinc finger region:C2H2-type,
P53396	ATP citrate lyase	Homo sapiens		h_malatexPathway:Shuttle for transfer of acetyl groups from mitochondria to the cytosol,	Energy production and conversion,	GO:0006101~citrate metabolic process,GO:0006163~purine nucleotide metabolic process,GO:0006195~purine nucleotide catabolic process,GO:0006200~ATP catabolic process,GO:0006732~coenzyme metabolic process,GO:0008610~lipid biosynthetic process,GO:0009116~nucleoside metabolic process,GO:0009119~ribonucleoside metabolic process,GO:0009141~nucleoside triphosphate metabolic process,GO:0009143~nucleoside …	GO:0005829~cytosol,GO:0009346~citrate lyase complex,	GO:0000166~nucleotide binding,GO:0000287~magnesium ion binding,GO:0001882~nucleoside binding,GO:0001883~purine nucleoside binding,GO:0003878~ATP citrate synthase activity,GO:0004774~succinate-CoA ligase activity,GO:0004775~succinate-CoA ligase (ADP-forming) activity,GO:0005524~ATP binding,GO:0008815~citrate (pro-3S)-lyase activity,GO:0016405~CoA-ligase activity,GO:0016833~oxo-acid-lyase activity,…	IPR003781:CoA-binding,IPR005810:Succinyl-CoA ligase, alpha subunit,IPR005811:ATP-citrate lyase/succinyl-CoA ligase,IPR013816:ATP-grasp fold, subdomain 2,IPR014608:ATP-citrate synthase,IPR016040:NAD(P)-binding domain,IPR016102:Succinyl-CoA synthetase-like,IPR016143:Citrate synthase-like, small alpha subdomain,IPR017440:ATP-citrate lyase/succinyl-CoA ligase, active site,IPR017866:Succinyl-CoA synth…	hsa00020:Citrate cycle (TCA cycle),		PIRSF001553:SucCS_alpha,PIRSF036511:ATP citrate synthase, fused large and small subunits,PIRSF036511:ATP_citrt_syn,		acetylation,atp-binding,complete proteome,cytoplasm,lipid synthesis,magnesium,metal-binding,nucleotide-binding,phosphoprotein,polymorphism,transferase,	active site:Tele-phosphohistidine intermediate,chain:ATP-citrate synthase,metal ion-binding site:Magnesium,modified residue,nucleotide phosphate-binding region:ATP,region of interest:CoA-binding,sequence conflict,sequence variant,
P24539	ATP synthase, H+ transporting, mitochondrial F0 complex, subunit B1	Homo sapiens				GO:0006091~generation of precursor metabolites and energy,GO:0006119~oxidative phosphorylation,GO:0006163~purine nucleotide metabolic process,GO:0006164~purine nucleotide biosynthetic process,GO:0006754~ATP biosynthetic process,GO:0006793~phosphorus metabolic process,GO:0006796~phosphate metabolic process,GO:0006811~ion transport,GO:0006812~cation transport,GO:0006818~hydrogen transport,GO:000914…	GO:0000276~mitochondrial proton-transporting ATP synthase complex, coupling factor F(o),GO:0005739~mitochondrion,GO:0005740~mitochondrial envelope,GO:0005743~mitochondrial inner membrane,GO:0005753~mitochondrial proton-transporting ATP synthase complex,GO:0005759~mitochondrial matrix,GO:0016469~proton-transporting two-sector ATPase complex,GO:0019866~organelle inner membrane,GO:0031090~organelle …	GO:0015077~monovalent inorganic cation transmembrane transporter activity,GO:0015078~hydrogen ion transmembrane transporter activity,GO:0015399~primary active transmembrane transporter activity,GO:0015405~P-P-bond-hydrolysis-driven transmembrane transporter activity,GO:0016820~hydrolase activity, acting on acid anhydrides, catalyzing transmembrane movement of substances,GO:0016887~ATPase activity…	IPR008688:ATPase, F0 complex, subunit B, mitochondrial,IPR013837:ATPase, F0 complex subunit B, mitochondrial, metazoa,	hsa00190:Oxidative phosphorylation,hsa05010:Alzheimer's disease,hsa05012:Parkinson's disease,hsa05016:Huntington's disease,		PIRSF001289:F-type ATP synthase, subunit b/4, eukaryotic mitochondria type,PIRSF500377:F-type ATP synthase, subunit b, animal mitochondria type,		acetylation,cf(0),complete proteome,Hydrogen ion transport,hydrolase,ion transport,membrane,mitochondrion,mitochondrion inner membrane,polymorphism,transit peptide,transport,	chain:ATP synthase subunit b, mitochondrial,modified residue,sequence conflict,sequence variant,transit peptide:Mitochondrion,
P56385	ATP synthase, H+ transporting, mitochondrial F0 complex, subunit E	Homo sapiens				GO:0006091~generation of precursor metabolites and energy,GO:0006119~oxidative phosphorylation,GO:0006163~purine nucleotide metabolic process,GO:0006164~purine nucleotide biosynthetic process,GO:0006754~ATP biosynthetic process,GO:0006793~phosphorus metabolic process,GO:0006796~phosphate metabolic process,GO:0006811~ion transport,GO:0006812~cation transport,GO:0006818~hydrogen transport,GO:000914…	GO:0000276~mitochondrial proton-transporting ATP synthase complex, coupling factor F(o),GO:0005739~mitochondrion,GO:0005740~mitochondrial envelope,GO:0005743~mitochondrial inner membrane,GO:0005753~mitochondrial proton-transporting ATP synthase complex,GO:0016469~proton-transporting two-sector ATPase complex,GO:0019866~organelle inner membrane,GO:0031090~organelle membrane,GO:0031966~mitochondria…	GO:0015077~monovalent inorganic cation transmembrane transporter activity,GO:0015078~hydrogen ion transmembrane transporter activity,GO:0016887~ATPase activity,GO:0022890~inorganic cation transmembrane transporter activity,	IPR008386:ATPase, F0 complex, subunit E, mitochondrial,	hsa00190:Oxidative phosphorylation,				atp synthesis,cf(0),complete proteome,direct protein sequencing,Hydrogen ion transport,ion transport,membrane,mitochondrion,mitochondrion inner membrane,phosphoprotein,transport,	chain:ATP synthase subunit e, mitochondrial,modified residue,
P56134	ATP synthase, H+ transporting, mitochondrial F0 complex, subunit F2	Homo sapiens				GO:0006163~purine nucleotide metabolic process,GO:0006164~purine nucleotide biosynthetic process,GO:0006754~ATP biosynthetic process,GO:0006811~ion transport,GO:0006812~cation transport,GO:0006818~hydrogen transport,GO:0009141~nucleoside triphosphate metabolic process,GO:0009142~nucleoside triphosphate biosynthetic process,GO:0009144~purine nucleoside triphosphate metabolic process,GO:0009145~pur…	GO:0005739~mitochondrion,GO:0005740~mitochondrial envelope,GO:0005743~mitochondrial inner membrane,GO:0005753~mitochondrial proton-transporting ATP synthase complex,GO:0016469~proton-transporting two-sector ATPase complex,GO:0019866~organelle inner membrane,GO:0031090~organelle membrane,GO:0031966~mitochondrial membrane,GO:0031967~organelle envelope,GO:0031975~envelope,GO:0033177~proton-transport…	GO:0016887~ATPase activity,	IPR019344:Mitochondrial F1-F0 ATP synthase subunit F, predicted,	hsa00190:Oxidative phosphorylation,				acetylation,alternative splicing,atp synthesis,cf(0),complete proteome,Hydrogen ion transport,ion transport,membrane,mitochondrion,mitochondrion inner membrane,transport,	chain:ATP synthase subunit f, mitochondrial,modified residue,sequence conflict,splice variant,
P18859	ATP synthase, H+ transporting, mitochondrial F0 complex, subunit F6	Homo sapiens				GO:0006091~generation of precursor metabolites and energy,GO:0006119~oxidative phosphorylation,GO:0006163~purine nucleotide metabolic process,GO:0006164~purine nucleotide biosynthetic process,GO:0006754~ATP biosynthetic process,GO:0006793~phosphorus metabolic process,GO:0006796~phosphate metabolic process,GO:0006811~ion transport,GO:0006812~cation transport,GO:0006818~hydrogen transport,GO:000914…	GO:0000276~mitochondrial proton-transporting ATP synthase complex, coupling factor F(o),GO:0005739~mitochondrion,GO:0005740~mitochondrial envelope,GO:0005743~mitochondrial inner membrane,GO:0005753~mitochondrial proton-transporting ATP synthase complex,GO:0016469~proton-transporting two-sector ATPase complex,GO:0019866~organelle inner membrane,GO:0031090~organelle membrane,GO:0031966~mitochondria…	GO:0015077~monovalent inorganic cation transmembrane transporter activity,GO:0015078~hydrogen ion transmembrane transporter activity,GO:0015399~primary active transmembrane transporter activity,GO:0015405~P-P-bond-hydrolysis-driven transmembrane transporter activity,GO:0016820~hydrolase activity, acting on acid anhydrides, catalyzing transmembrane movement of substances,GO:0016887~ATPase activity…	IPR008387:ATPase, F0 complex, subunit F6, mitochondrial,IPR016349:ATPase, F0 complex, subunit F6, mitochondrial subgroup,	hsa00190:Oxidative phosphorylation,hsa05010:Alzheimer's disease,hsa05012:Parkinson's disease,hsa05016:Huntington's disease,		PIRSF002455:ATP synthase coupling factor 6,PIRSF002455:ATP_synthase_coupling_factor_6,		acetylation,cf(0),complete proteome,direct protein sequencing,Hydrogen ion transport,ion transport,membrane,mitochondrion,mitochondrion inner membrane,oxidative phosphorylation,transit peptide,transport,	chain:ATP synthase-coupling factor 6, mitochondrial,modified residue,sequence conflict,transit peptide:Mitochondrion,
O75947	ATP synthase, H+ transporting, mitochondrial F0 complex, subunit d	Homo sapiens				GO:0006091~generation of precursor metabolites and energy,GO:0006119~oxidative phosphorylation,GO:0006163~purine nucleotide metabolic process,GO:0006164~purine nucleotide biosynthetic process,GO:0006754~ATP biosynthetic process,GO:0006793~phosphorus metabolic process,GO:0006796~phosphate metabolic process,GO:0006811~ion transport,GO:0006812~cation transport,GO:0006818~hydrogen transport,GO:000914…	GO:0000276~mitochondrial proton-transporting ATP synthase complex, coupling factor F(o),GO:0005739~mitochondrion,GO:0005740~mitochondrial envelope,GO:0005743~mitochondrial inner membrane,GO:0005753~mitochondrial proton-transporting ATP synthase complex,GO:0016469~proton-transporting two-sector ATPase complex,GO:0019866~organelle inner membrane,GO:0031090~organelle membrane,GO:0031966~mitochondria…	GO:0015077~monovalent inorganic cation transmembrane transporter activity,GO:0015078~hydrogen ion transmembrane transporter activity,GO:0016887~ATPase activity,GO:0022890~inorganic cation transmembrane transporter activity,	IPR008689:ATPase, F0 complex, subunit D, mitochondrial,	hsa00190:Oxidative phosphorylation,hsa05010:Alzheimer's disease,hsa05012:Parkinson's disease,hsa05016:Huntington's disease,		PIRSF005514:ATPase_F0_D_mt,PIRSF005514:F-type ATP synthase, subunit d, mitochondrial,		acetylation,alternative splicing,cf(0),complete proteome,direct protein sequencing,Hydrogen ion transport,ion transport,membrane,mitochondrion,mitochondrion inner membrane,transport,	chain:ATP synthase subunit d, mitochondrial,modified residue,splice variant,
P48047	ATP synthase, H+ transporting, mitochondrial F1 complex, O subunit	Homo sapiens				GO:0006091~generation of precursor metabolites and energy,GO:0006119~oxidative phosphorylation,GO:0006163~purine nucleotide metabolic process,GO:0006164~purine nucleotide biosynthetic process,GO:0006195~purine nucleotide catabolic process,GO:0006200~ATP catabolic process,GO:0006754~ATP biosynthetic process,GO:0006793~phosphorus metabolic process,GO:0006796~phosphate metabolic process,GO:0006811~i…	GO:0000276~mitochondrial proton-transporting ATP synthase complex, coupling factor F(o),GO:0005739~mitochondrion,GO:0005740~mitochondrial envelope,GO:0005743~mitochondrial inner membrane,GO:0005753~mitochondrial proton-transporting ATP synthase complex,GO:0005886~plasma membrane,GO:0016469~proton-transporting two-sector ATPase complex,GO:0019866~organelle inner membrane,GO:0031090~organelle membr…	GO:0005496~steroid binding,GO:0008144~drug binding,GO:0008289~lipid binding,GO:0015077~monovalent inorganic cation transmembrane transporter activity,GO:0015078~hydrogen ion transmembrane transporter activity,GO:0015399~primary active transmembrane transporter activity,GO:0015405~P-P-bond-hydrolysis-driven transmembrane transporter activity,GO:0016820~hydrolase activity, acting on acid anhydrides…	IPR000711:ATPase, F1 complex, OSCP/delta subunit,	hsa00190:Oxidative phosphorylation,hsa05010:Alzheimer's disease,hsa05012:Parkinson's disease,hsa05016:Huntington's disease,				acetylation,atp synthesis,complete proteome,direct protein sequencing,Hydrogen ion transport,ion transport,membrane,mitochondrion,mitochondrion inner membrane,polymorphism,transit peptide,transport,	chain:ATP synthase subunit O, mitochondrial,modified residue,sequence variant,transit peptide:Mitochondrion,
P25705	ATP synthase, H+ transporting, mitochondrial F1 complex, alpha subunit 1, cardiac muscle	Homo sapiens		h_etcPathway:Electron Transport Reaction in Mitochondria,		GO:0001936~regulation of endothelial cell proliferation,GO:0001937~negative regulation of endothelial cell proliferation,GO:0006091~generation of precursor metabolites and energy,GO:0006119~oxidative phosphorylation,GO:0006163~purine nucleotide metabolic process,GO:0006164~purine nucleotide biosynthetic process,GO:0006172~ADP biosynthetic process,GO:0006195~purine nucleotide catabolic process,GO:…	GO:0000275~mitochondrial proton-transporting ATP synthase complex, catalytic core F(1),GO:0005739~mitochondrion,GO:0005740~mitochondrial envelope,GO:0005743~mitochondrial inner membrane,GO:0005753~mitochondrial proton-transporting ATP synthase complex,GO:0005759~mitochondrial matrix,GO:0005886~plasma membrane,GO:0016469~proton-transporting two-sector ATPase complex,GO:0019866~organelle inner memb…	GO:0000166~nucleotide binding,GO:0001882~nucleoside binding,GO:0001883~purine nucleoside binding,GO:0005524~ATP binding,GO:0015077~monovalent inorganic cation transmembrane transporter activity,GO:0015078~hydrogen ion transmembrane transporter activity,GO:0015399~primary active transmembrane transporter activity,GO:0015405~P-P-bond-hydrolysis-driven transmembrane transporter activity,GO:0016820~h…	IPR000194:ATPase, F1/V1/A1 complex, alpha/beta subunit, nucleotide-binding domain,IPR000793:ATPase, F1/V1/A1 complex, alpha/beta subunit, C-terminal,IPR004100:ATPase, F1/V1/A1 complex, alpha/beta subunit, N-terminal,IPR005294:ATPase, F1 complex, alpha subunit,IPR020003:ATPase, F1/V1/A1 complex, alpha/beta subunit, nucleotide-binding domain, active site,	hsa00190:Oxidative phosphorylation,hsa05010:Alzheimer's disease,hsa05012:Parkinson's disease,hsa05016:Huntington's disease,		PIRSF001274:F-type ATP synthase, alpha/beta subunits/V-type ATPase, subunit B,		acetylation,ATP biosynthesis,atp synthesis,atp-binding,cf(1),complete proteome,direct protein sequencing,Hydrogen ion transport,hydrolase,ion transport,membrane,membrane-associated complex,mitochondrion,mitochondrion inner membrane,nucleotide binding,nucleotide-binding,oxidative phosphorylation,P-loop,phosphoprotein,polymorphism,pyroglutamic acid,Pyrrolidone carboxylic acid,transit peptide,transp…	chain:ATP synthase subunit alpha, mitochondrial,modified residue,nucleotide phosphate-binding region:ATP,sequence conflict,sequence variant,site:Required for activity,transit peptide:Mitochondrion,
P06576	ATP synthase, H+ transporting, mitochondrial F1 complex, beta polypeptide	Homo sapiens				GO:0001525~angiogenesis,GO:0001568~blood vessel development,GO:0001944~vasculature development,GO:0006091~generation of precursor metabolites and energy,GO:0006119~oxidative phosphorylation,GO:0006163~purine nucleotide metabolic process,GO:0006164~purine nucleotide biosynthetic process,GO:0006172~ADP biosynthetic process,GO:0006195~purine nucleotide catabolic process,GO:0006200~ATP catabolic proc…	GO:0000275~mitochondrial proton-transporting ATP synthase complex, catalytic core F(1),GO:0005739~mitochondrion,GO:0005740~mitochondrial envelope,GO:0005743~mitochondrial inner membrane,GO:0005753~mitochondrial proton-transporting ATP synthase complex,GO:0005754~mitochondrial proton-transporting ATP synthase, catalytic core,GO:0005759~mitochondrial matrix,GO:0005886~plasma membrane,GO:0009295~nuc…	GO:0000166~nucleotide binding,GO:0001882~nucleoside binding,GO:0001883~purine nucleoside binding,GO:0005509~calcium ion binding,GO:0005524~ATP binding,GO:0008034~lipoprotein binding,GO:0008553~hydrogen-exporting ATPase activity, phosphorylative mechanism,GO:0015077~monovalent inorganic cation transmembrane transporter activity,GO:0015078~hydrogen ion transmembrane transporter activity,GO:0015399~…	IPR000194:ATPase, F1/V1/A1 complex, alpha/beta subunit, nucleotide-binding domain,IPR000793:ATPase, F1/V1/A1 complex, alpha/beta subunit, C-terminal,IPR003593:ATPase, AAA+ type, core,IPR004100:ATPase, F1/V1/A1 complex, alpha/beta subunit, N-terminal,IPR005722:ATPase, F1 complex, beta subunit,IPR020003:ATPase, F1/V1/A1 complex, alpha/beta subunit, nucleotide-binding domain, active site,	hsa00190:Oxidative phosphorylation,hsa05010:Alzheimer's disease,hsa05012:Parkinson's disease,hsa05016:Huntington's disease,		PIRSF001274:F-type ATP synthase, alpha/beta subunits/V-type ATPase, subunit B,PIRSF500093:F-type ATP synthase, beta subunit,	SM00382:AAA,	acetylation,ATP biosynthesis,atp synthesis,atp-binding,cf(1),complete proteome,direct protein sequencing,Hydrogen ion transport,hydrolase,ion transport,membrane,membrane-associated complex,mitochondrion,mitochondrion inner membrane,nucleotide binding,nucleotide-binding,P-loop,phosphoprotein,polymorphism,transit peptide,transport,	chain:ATP synthase subunit beta, mitochondrial,modified residue,nucleotide phosphate-binding region:ATP,sequence conflict,sequence variant,transit peptide:Mitochondrion,
P30049	ATP synthase, H+ transporting, mitochondrial F1 complex, delta subunit	Homo sapiens			Energy production and conversion,	GO:0006091~generation of precursor metabolites and energy,GO:0006119~oxidative phosphorylation,GO:0006163~purine nucleotide metabolic process,GO:0006164~purine nucleotide biosynthetic process,GO:0006172~ADP biosynthetic process,GO:0006195~purine nucleotide catabolic process,GO:0006200~ATP catabolic process,GO:0006754~ATP biosynthetic process,GO:0006793~phosphorus metabolic process,GO:0006796~phos…	GO:0000275~mitochondrial proton-transporting ATP synthase complex, catalytic core F(1),GO:0005739~mitochondrion,GO:0005740~mitochondrial envelope,GO:0005743~mitochondrial inner membrane,GO:0005753~mitochondrial proton-transporting ATP synthase complex,GO:0005759~mitochondrial matrix,GO:0016469~proton-transporting two-sector ATPase complex,GO:0019866~organelle inner membrane,GO:0031090~organelle m…	GO:0000166~nucleotide binding,GO:0001882~nucleoside binding,GO:0001883~purine nucleoside binding,GO:0005524~ATP binding,GO:0015077~monovalent inorganic cation transmembrane transporter activity,GO:0015078~hydrogen ion transmembrane transporter activity,GO:0015399~primary active transmembrane transporter activity,GO:0015405~P-P-bond-hydrolysis-driven transmembrane transporter activity,GO:0016820~h…	IPR001469:ATPase, F1 complex, delta/epsilon subunit,	hsa00190:Oxidative phosphorylation,hsa05010:Alzheimer's disease,hsa05012:Parkinson's disease,hsa05016:Huntington's disease,		PIRSF001278:F-type ATP synthase, delta/delta'/epsilon subunits,		atp synthesis,cf(1),complete proteome,direct protein sequencing,Hydrogen ion transport,hydrolase,ion transport,isopeptide bond,membrane,mitochondrion,mitochondrion inner membrane,transit peptide,transport,ubl conjugation,	chain:ATP synthase subunit delta, mitochondrial,cross-link:Glycyl lysine isopeptide (Lys-Gly) (interchain with G-Cter in ubiquitin),transit peptide:Mitochondrion,
P36542	ATP synthase, H+ transporting, mitochondrial F1 complex, gamma polypeptide 1	Homo sapiens				GO:0006091~generation of precursor metabolites and energy,GO:0006119~oxidative phosphorylation,GO:0006163~purine nucleotide metabolic process,GO:0006164~purine nucleotide biosynthetic process,GO:0006754~ATP biosynthetic process,GO:0006793~phosphorus metabolic process,GO:0006796~phosphate metabolic process,GO:0006811~ion transport,GO:0006812~cation transport,GO:0006818~hydrogen transport,GO:000914…	GO:0000275~mitochondrial proton-transporting ATP synthase complex, catalytic core F(1),GO:0005739~mitochondrion,GO:0005740~mitochondrial envelope,GO:0005743~mitochondrial inner membrane,GO:0005753~mitochondrial proton-transporting ATP synthase complex,GO:0005759~mitochondrial matrix,GO:0016469~proton-transporting two-sector ATPase complex,GO:0019866~organelle inner membrane,GO:0031090~organelle m…	GO:0015077~monovalent inorganic cation transmembrane transporter activity,GO:0015078~hydrogen ion transmembrane transporter activity,GO:0015399~primary active transmembrane transporter activity,GO:0015405~P-P-bond-hydrolysis-driven transmembrane transporter activity,GO:0016820~hydrolase activity, acting on acid anhydrides, catalyzing transmembrane movement of substances,GO:0016887~ATPase activity…	IPR000131:ATPase, F1 complex, gamma subunit,	hsa00190:Oxidative phosphorylation,hsa05010:Alzheimer's disease,hsa05012:Parkinson's disease,hsa05016:Huntington's disease,		PIRSF001280:F-type ATP synthase, gamma subunit/V-type ATPase, subunit C,		acetylation,alternative splicing,ATP biosynthesis,atp synthesis,cf(1),complete proteome,direct protein sequencing,Hydrogen ion transport,hydrolase,ion transport,membrane,mitochondrion,mitochondrion inner membrane,phosphoprotein,transit peptide,transport,	chain:ATP synthase subunit gamma, mitochondrial,modified residue,sequence conflict,splice variant,transit peptide:Mitochondrion,
[truncated: 1,835 more rows]
