# Supplementary material for: Insulin stimulated MCF7 breast cancer cells: Proteome dataset
Source: Data Brief. 2016 Sep 22;9:579–84. doi: 10.1016/j.dib.2016.09.025 (PMC5064990; doi:10.1016/j.dib.2016.09.025)
Supplement: Supplementary file 7 — Supplementary material [file mmc6.xlsx]

## Sheet: Supplemental_table_5_STRING_int
#node1	node2	node1_string_internal_id	node2_string_internal_id				neighborhood_on_chromosome	gene_fusion	phylogenetic_cooccurrence	homology	coexpression	experimentally_determined_interaction	database_annotated	automated_textmining	combined_score
AARS	NARS	1844989	1844470		ENSP00000261772	ENSP00000256854	0.068	0	0	0	0.43	0.971	0	0.812	0.996
AARS	ASNS	1844989	1842325		ENSP00000261772	ENSP00000175506	0	0	0	0	0.093	0.967	0	0.503	0.983
AARS	SARS	1844989	1843407		ENSP00000261772	ENSP00000234677	0	0	0	0	0.39	0	0	0.769	0.853
AARS	RPA1	1844989	1844316		ENSP00000261772	ENSP00000254719	0	0	0	0	0	0	0	0.68	0.68
AARS	UMPS	1844989	1843321		ENSP00000261772	ENSP00000232607	0.079	0	0	0	0.112	0	0	0.372	0.441
AARS	ARPC1B	1844989	1844155		ENSP00000261772	ENSP00000252725	0	0	0	0	0	0.389	0	0.075	0.411
ABAT	HIBADH	1846008	1845744		ENSP00000268251	ENSP00000265395	0	0	0	0	0	0	0.9	0.115	0.907
ABAT	KYNU	1846008	1845495		ENSP00000268251	ENSP00000264170	0	0	0	0	0.112	0	0	0.404	0.448
ABAT	GOT2	1846008	1843750		ENSP00000268251	ENSP00000245206	0	0	0	0	0.076	0.097	0	0.375	0.433
ABCC9	CSNK2A1	1844862	1842650		ENSP00000261200	ENSP00000217244	0	0	0	0	0	0.297	0	0.475	0.615
ABCC9	GSR	1844862	1842813		ENSP00000261200	ENSP00000221130	0	0	0	0	0.093	0.299	0	0.379	0.57
ABCC9	CMAS	1844862	1843199		ENSP00000261200	ENSP00000229329	0.282	0	0	0	0	0	0	0.2	0.401
ACAA1	HMGCS1	1851610	1850474		ENSP00000333664	ENSP00000322706	0.462	0	0	0	0.15	0.449	0.9	0.489	0.984
ACAA1	ACAT1	1851610	1845812		ENSP00000333664	ENSP00000265838	0	0	0.526	0.787	0.083	0	0.9	0.585	0.924
ACAA1	ACSS2	1851610	1844221		ENSP00000333664	ENSP00000253382	0	0	0	0	0.165	0	0.8	0.293	0.871
ACAA1	ECI1	1851610	1848327		ENSP00000333664	ENSP00000301729	0.462	0	0	0	0.135	0.297	0	0.499	0.814
ACAA1	TECR	1851610	1842489		ENSP00000333664	ENSP00000215567	0	0	0	0	0.142	0	0	0.75	0.776
ACAA1	ACLY	1851610	1844250		ENSP00000333664	ENSP00000253792	0.181	0	0	0	0.143	0	0	0.68	0.755
ACAA1	CAT	1851610	1843587		ENSP00000333664	ENSP00000241052	0	0	0	0	0.155	0	0	0.671	0.71
ACAA1	NDUFA2	1851610	1844104		ENSP00000333664	ENSP00000252102	0	0	0	0	0	0.644	0	0.08	0.658
ACAA1	CPT1A	1851610	1845781		ENSP00000333664	ENSP00000265641	0	0	0	0	0.431	0	0	0.387	0.636
ACAA1	GCDH	1851610	1842891		ENSP00000333664	ENSP00000222214	0.347	0	0	0	0.225	0	0	0.321	0.626
ACAA1	MUT	1851610	1846416		ENSP00000333664	ENSP00000274813	0.073	0	0	0	0	0	0	0.487	0.504
ACAA1	GAPDH	1851610	1843185		ENSP00000333664	ENSP00000229239	0	0	0	0	0	0.144	0	0.385	0.451
ACAA1	DHRS4	1851610	1850804		ENSP00000333664	ENSP00000326219	0	0	0	0	0.149	0	0	0.366	0.437
ACAA1	OGDH	1851610	1842933		ENSP00000333664	ENSP00000222673	0	0	0	0	0.083	0.22	0	0.244	0.412
ACAA2	ACAT1	1846948	1845812		ENSP00000285093	ENSP00000265838	0	0	0.527	0.885	0.183	0.644	0.9	0.577	0.972
ACAA2	ACO2	1846948	1842572		ENSP00000285093	ENSP00000216254	0	0	0	0	0.079	0.913	0	0.37	0.945
ACAA2	ACSS2	1846948	1844221		ENSP00000285093	ENSP00000253382	0	0	0	0	0.159	0	0.8	0.3	0.872
ACAA2	VDAC1	1846948	1845725		ENSP00000285093	ENSP00000265333	0	0	0	0	0.069	0.818	0	0.102	0.834
ACAA2	ACLY	1846948	1844250		ENSP00000285093	ENSP00000253792	0.181	0	0	0	0.143	0	0	0.685	0.76
ACAA2	PFN1	1846948	1843040		ENSP00000285093	ENSP00000225655	0	0	0	0	0	0.687	0	0.055	0.692
ACAA2	TOMM40	1846948	1844128		ENSP00000285093	ENSP00000252487	0	0	0	0	0	0.644	0	0	0.644
ACAA2	GCDH	1846948	1842891		ENSP00000285093	ENSP00000222214	0.347	0	0	0	0.225	0	0	0.313	0.621
ACAA2	DLD	1846948	1842429		ENSP00000285093	ENSP00000205402	0	0	0	0	0.087	0.291	0	0.313	0.516
ACAA2	MUT	1846948	1846416		ENSP00000285093	ENSP00000274813	0.073	0	0	0	0	0	0	0.492	0.509
ACAA2	HSD17B10	1846948	1842303		ENSP00000285093	ENSP00000168216	0.102	0	0	0	0.178	0.111	0	0.319	0.493
ACAA2	CPT1A	1846948	1845781		ENSP00000285093	ENSP00000265641	0	0	0	0	0.102	0	0	0.456	0.49
ACACA	FASN	1852858	1848653		ENSP00000344789	ENSP00000304592	0.109	0	0	0	0.648	0	0.9	0.918	0.997
ACACA	ACSS2	1852858	1844221		ENSP00000344789	ENSP00000253382	0.203	0	0	0	0.288	0.675	0.9	0.754	0.994
ACACA	CAD	1852858	1845599		ENSP00000344789	ENSP00000264705	0.205	0	0	0	0.159	0.96	0	0.622	0.988
ACACA	ACLY	1852858	1844250		ENSP00000344789	ENSP00000253792	0.237	0	0	0	0.283	0.1	0	0.97	0.983
ACACA	ACAT1	1852858	1845812		ENSP00000344789	ENSP00000265838	0.237	0	0	0	0	0.361	0.9	0.654	0.98
ACACA	CS	1852858	1852545		ENSP00000344789	ENSP00000342056	0.114	0	0	0	0.139	0.1	0.8	0.691	0.949
ACACA	ACSM3	1852858	1847172		ENSP00000344789	ENSP00000289416	0.203	0	0	0	0.288	0.675	0	0.608	0.918
ACACA	MLYCD	1852858	1845142		ENSP00000344789	ENSP00000262430	0	0	0	0	0	0	0.8	0.384	0.871
ACACA	MCCC2	1852858	1852725		ENSP00000344789	ENSP00000343657	0.608	0	0	0	0	0.238	0	0.571	0.86
ACACA	MUT	1852858	1846416		ENSP00000344789	ENSP00000274813	0.608	0	0	0	0	0	0	0.647	0.855
ACACA	ACAA1	1852858	1851610		ENSP00000344789	ENSP00000333664	0.237	0	0	0	0	0.361	0	0.724	0.854
ACACA	MCCC1	1852858	1845775		ENSP00000344789	ENSP00000265594	0.608	0	0	0.727	0.231	0.36	0	0.895	0.841
ACACA	HADHB	1852858	1850713		ENSP00000344789	ENSP00000325136	0.237	0	0	0	0	0.361	0	0.681	0.83
ACACA	ACAA2	1852858	1846948		ENSP00000344789	ENSP00000285093	0.237	0	0	0	0	0.361	0	0.64	0.809
ACACA	DPYSL2	1852858	1849191		ENSP00000344789	ENSP00000309539	0	0	0	0	0	0.663	0	0.454	0.808
ACACA	PCK2	1852858	1842620		ENSP00000344789	ENSP00000216780	0	0	0	0	0	0	0	0.777	0.777
ACACA	ATP5A1	1852858	1846765		ENSP00000344789	ENSP00000282050	0	0	0	0	0.577	0	0	0.492	0.776
ACACA	HSPD1	1852858	1852284		ENSP00000344789	ENSP00000340019	0.066	0	0	0	0	0.477	0	0.494	0.731
ACACA	GAPDH	1852858	1843185		ENSP00000344789	ENSP00000229239	0	0	0	0	0.115	0.11	0	0.68	0.726
ACACA	ATIC	1852858	1843445		ENSP00000344789	ENSP00000236959	0.279	0	0	0	0.137	0	0	0.572	0.71
ACACA	QARS	1852858	1848971		ENSP00000344789	ENSP00000307567	0	0	0	0	0.157	0.667	0	0	0.707
ACACA	PKM	1852858	1850212		ENSP00000344789	ENSP00000320171	0	0	0	0	0.092	0	0	0.687	0.703
ACACA	IMPDH2	1852858	1850365		ENSP00000344789	ENSP00000321584	0	0	0	0	0.081	0.234	0	0.611	0.702
ACACA	ECI1	1852858	1848327		ENSP00000344789	ENSP00000301729	0.236	0	0	0	0	0	0	0.623	0.699
ACACA	GCDH	1852858	1842891		ENSP00000344789	ENSP00000222214	0.199	0	0	0	0	0	0	0.61	0.674
ACACA	SHMT1	1852858	1850087		ENSP00000344789	ENSP00000318868	0.157	0	0	0	0.142	0	0	0.585	0.674
ACACA	SHMT2	1852858	1851612		ENSP00000344789	ENSP00000333667	0.157	0	0	0	0.142	0	0	0.585	0.674
ACACA	DLST	1852858	1851832		ENSP00000344789	ENSP00000335304	0	0	0	0	0.112	0.098	0	0.619	0.668
ACACA	HMGCS1	1852858	1850474		ENSP00000344789	ENSP00000322706	0	0	0	0	0.093	0	0	0.638	0.658
ACACA	ENO1	1852858	1843405		ENSP00000344789	ENSP00000234590	0	0	0	0	0.157	0	0	0.606	0.653
ACACA	CPT1A	1852858	1845781		ENSP00000344789	ENSP00000265641	0	0	0	0	0	0	0	0.649	0.649
ACACA	OGDH	1852858	1842933		ENSP00000344789	ENSP00000222673	0	0	0	0	0.09	0	0	0.624	0.643
ACACA	SDHA	1852858	1845646		ENSP00000344789	ENSP00000264932	0	0	0	0	0.09	0	0	0.623	0.643
ACACA	ENO2	1852858	1843192		ENSP00000344789	ENSP00000229277	0	0	0	0	0.157	0	0	0.589	0.638
ACACA	ALDH5A1	1852858	1849725		ENSP00000344789	ENSP00000314649	0	0	0	0	0	0.149	0	0.59	0.636
ACACA	UMPS	1852858	1843321		ENSP00000344789	ENSP00000232607	0.11	0	0	0	0	0	0	0.603	0.632
ACACA	ALDH4A1	1852858	1847245		ENSP00000344789	ENSP00000290597	0	0	0	0	0	0.149	0	0.586	0.632
ACACA	IDH3A	1852858	1848074		ENSP00000344789	ENSP00000299518	0	0	0	0	0	0.363	0	0.441	0.629
ACACA	PSMB7	1852858	1844696		ENSP00000344789	ENSP00000259457	0	0	0	0	0	0.539	0	0.171	0.601
ACACA	IDH3G	1852858	1842676		ENSP00000344789	ENSP00000217901	0	0	0	0	0	0.363	0	0.376	0.586
ACACA	UROD	1852858	1843815		ENSP00000344789	ENSP00000246337	0	0	0	0	0.069	0	0	0.572	0.584
ACACA	CBR1	1852858	1847224		ENSP00000344789	ENSP00000290349	0.087	0	0	0	0	0	0	0.56	0.581
ACACA	DHRS4	1852858	1850804		ENSP00000344789	ENSP00000326219	0.087	0	0	0	0	0	0	0.56	0.581
ACACA	ASNS	1852858	1842325		ENSP00000344789	ENSP00000175506	0	0	0	0	0	0	0	0.579	0.58
ACACA	PPP5C	1852858	1842173		ENSP00000344789	ENSP00000012443	0.162	0	0	0	0	0.507	0	0.064	0.579
ACACA	PPP2CB	1852858	1842815		ENSP00000344789	ENSP00000221138	0.162	0	0	0	0	0.507	0	0.064	0.579
ACACA	CSNK2A1	1852858	1842650		ENSP00000344789	ENSP00000217244	0	0	0	0	0	0.576	0	0	0.576
ACACA	PFKL	1852858	1846114		ENSP00000344789	ENSP00000269848	0	0	0	0	0	0	0	0.574	0.574
ACACA	CBS	1852858	1852819		ENSP00000344789	ENSP00000344460	0.082	0	0	0	0	0.111	0	0.519	0.573
ACACA	UBE2N	1852858	1849852		ENSP00000344789	ENSP00000316176	0	0	0	0	0	0.57	0	0	0.57
ACACA	FARSA	1852858	1850232		ENSP00000344789	ENSP00000320309	0	0	0	0	0.183	0	0	0.483	0.559
ACACA	ACO2	1852858	1842572		ENSP00000344789	ENSP00000216254	0	0	0	0	0.082	0	0	0.539	0.559
ACACA	EPB41L1	1852858	1851969		ENSP00000344789	ENSP00000337168	0	0	0	0	0.079	0.534	0	0	0.552
ACACA	BCKDHA	1852858	1846123		ENSP00000344789	ENSP00000269980	0	0	0	0	0.121	0.086	0	0.486	0.551
ACACA	GLUL	1852858	1849018		ENSP00000344789	ENSP00000307900	0	0	0	0	0.079	0	0	0.524	0.543
ACACA	RPS2	1852858	1852518		ENSP00000344789	ENSP00000341885	0	0	0	0	0.172	0	0	0.462	0.535
ACACA	RPS15A	1852858	1850066		ENSP00000344789	ENSP00000318646	0	0	0	0	0.281	0	0	0.375	0.531
ACACA	SPTLC2	1852858	1842604		ENSP00000344789	ENSP00000216484	0	0	0	0	0.096	0	0	0.501	0.53
ACACA	POLR2B	1852858	1849572		ENSP00000344789	ENSP00000312735	0	0	0	0	0.16	0.075	0	0.441	0.527
ACACA	SPTLC1	1852858	1845171		ENSP00000344789	ENSP00000262554	0	0	0	0	0.096	0	0	0.497	0.526
ACACA	RPL8	1852858	1845175		ENSP00000344789	ENSP00000262584	0	0	0	0	0.271	0	0	0.372	0.522
ACACA	TECR	1852858	1842489		ENSP00000344789	ENSP00000215567	0	0	0	0	0.098	0	0	0.489	0.52
ACACA	GSK3B	1852858	1850681		ENSP00000344789	ENSP00000324806	0	0	0	0	0	0.362	0	0.274	0.517
ACACA	RPL4	1852858	1849420		ENSP00000344789	ENSP00000311430	0	0	0	0	0.233	0	0	0.394	0.516
ACACA	ATP5B	1852858	1845043		ENSP00000344789	ENSP00000262030	0	0	0	0	0.249	0	0	0.37	0.507
ACACA	GSK3A	1852858	1842910		ENSP00000344789	ENSP00000222330	0	0	0	0	0	0.362	0	0.253	0.503
ACACA	INPPL1	1852858	1847938		ENSP00000344789	ENSP00000298229	0	0	0	0	0.075	0.477	0	0	0.495
ACACA	RRM1	1852858	1848209		ENSP00000344789	ENSP00000300738	0	0	0	0	0.085	0.149	0	0.4	0.492
ACACA	RPS5	1852858	1842374		ENSP00000344789	ENSP00000196551	0	0	0	0	0.157	0	0	0.418	0.488
ACACA	HSP90AA1	1852858	1851814		ENSP00000344789	ENSP00000335153	0	0	0	0	0	0.116	0	0.442	0.486
ACACA	EPHA8	1852858	1842296		ENSP00000344789	ENSP00000166244	0	0	0	0	0	0.362	0	0.221	0.481
ACACA	RPLP0	1852858	1852166		ENSP00000344789	ENSP00000339027	0	0	0	0	0.113	0	0	0.432	0.475
ACACA	GSR	1852858	1842813		ENSP00000344789	ENSP00000221130	0	0	0	0	0.106	0	0	0.436	0.475
ACACA	ARFGAP1	1852858	1849722		ENSP00000344789	ENSP00000314615	0	0	0	0	0	0	0	0.467	0.467
ACACA	HSPA5	1852858	1850618		ENSP00000344789	ENSP00000324173	0	0	0	0	0	0	0	0.466	0.466
ACACA	RRM2B	1852858	1844085		ENSP00000344789	ENSP00000251810	0	0	0	0	0	0	0	0.46	0.46
ACACA	GGCT	1852858	1846443		ENSP00000344789	ENSP00000275428	0	0	0	0	0	0	0	0.459	0.459
ACACA	MAT2A	1852858	1848495		ENSP00000344789	ENSP00000303147	0	0	0	0	0	0.105	0	0.408	0.447
ACACA	GLUD1	1852858	1846542		ENSP00000344789	ENSP00000277865	0.112	0	0	0	0	0	0	0.398	0.442
ACACA	PGD	1852858	1846175		ENSP00000344789	ENSP00000270776	0	0	0	0	0.16	0	0	0.361	0.441
ACACA	RPS16	1852858	1844060		ENSP00000344789	ENSP00000251453	0.073	0	0	0	0.299	0	0	0.203	0.437
ACACA	ATP1A1	1852858	1847591		ENSP00000344789	ENSP00000295598	0	0	0	0	0	0.144	0	0.369	0.436
ACACA	TPI1	1852858	1843191		ENSP00000344789	ENSP00000229270	0	0	0	0	0.112	0	0	0.39	0.435
ACACA	HSP90B1	1852858	1848102		ENSP00000344789	ENSP00000299767	0	0	0	0	0	0.116	0	0.385	0.433
ACACA	GYS1	1852858	1849993		ENSP00000344789	ENSP00000317904	0	0	0	0	0	0	0	0.428	0.428
ACACA	HNRNPM	1852858	1850730		ENSP00000344789	ENSP00000325376	0	0	0	0	0	0.08	0	0.402	0.427
ACACA	HSP90AB1	1852858	1850780		ENSP00000344789	ENSP00000325875	0	0	0	0	0	0.116	0	0.378	0.426
ACACA	KYNU	1852858	1845495		ENSP00000344789	ENSP00000264170	0	0	0	0	0	0	0	0.424	0.424
ACACA	DLD	1852858	1842429		ENSP00000344789	ENSP00000205402	0	0	0	0	0.106	0	0	0.378	0.421
ACACA	PYGB	1852858	1842631		ENSP00000344789	ENSP00000216962	0	0	0	0	0.109	0	0	0.377	0.421
ACACA	SRSF1	1852858	1844652		ENSP00000344789	ENSP00000258962	0	0	0	0	0	0.08	0	0.395	0.42
ACACA	POLR1A	1852858	1845426		ENSP00000344789	ENSP00000263857	0	0	0	0	0.111	0	0	0.375	0.42
ACACA	ADK	1852858	1847021		ENSP00000344789	ENSP00000286621	0.281	0	0	0	0	0	0	0.226	0.42
ACACA	POLR2A	1852858	1849743		ENSP00000344789	ENSP00000314949	0	0	0	0	0.111	0	0	0.375	0.42
ACACA	AP2M1	1852858	1847379		ENSP00000344789	ENSP00000292807	0	0	0	0	0.07	0.317	0	0.159	0.419
ACACA	HSPA4	1852858	1848476		ENSP00000344789	ENSP00000302961	0	0	0	0	0	0	0	0.419	0.419
ACACA	FADS1	1852858	1850426		ENSP00000344789	ENSP00000322229	0	0	0	0	0.071	0	0	0.395	0.414
ACACA	PCYT1A	1852858	1847380		ENSP00000344789	ENSP00000292823	0.127	0	0	0	0	0	0	0.357	0.414
ACACA	UQCRC2	1852858	1846014		ENSP00000344789	ENSP00000268379	0	0	0	0	0	0.361	0	0.12	0.413
ACACA	HSPA8	1852858	1843112		ENSP00000344789	ENSP00000227378	0	0	0	0	0	0	0	0.405	0.405
ACACA	HSPA9	1852858	1847834		ENSP00000344789	ENSP00000297185	0	0	0	0	0	0	0	0.405	0.405
ACACA	HNRNPA1	1852858	1852510		ENSP00000344789	ENSP00000341826	0	0	0	0	0	0.08	0	0.377	0.403
ACACA	HNRNPC	1852858	1850172		ENSP00000344789	ENSP00000319690	0	0	0	0	0	0.08	0	0.377	0.402
ACACA	SLC27A2	1852858	1845968		ENSP00000344789	ENSP00000267842	0	0	0	0	0	0	0	0.4	0.4
ACADSB	ECHS1	1854904	1854818		ENSP00000357873	ENSP00000357535	0.462	0	0	0	0.288	0	0.9	0.459	0.976
ACADSB	HADHB	1854904	1850713		ENSP00000357873	ENSP00000325136	0.347	0	0	0	0.225	0	0.9	0.487	0.97
ACADSB	ACAA2	1854904	1846948		ENSP00000357873	ENSP00000285093	0.347	0	0	0	0.225	0	0.9	0.471	0.969
ACADSB	ACAA1	1854904	1851610		ENSP00000357873	ENSP00000333664	0.347	0	0	0	0.225	0	0.9	0.436	0.967
ACADSB	ACAT2	1854904	1854502		ENSP00000357873	ENSP00000356015	0.347	0	0	0	0.225	0	0.9	0.408	0.966
ACADSB	ACAT1	1854904	1845812		ENSP00000357873	ENSP00000265838	0.347	0	0	0	0.225	0	0.9	0.423	0.966
ACADSB	BCKDHA	1854904	1846123		ENSP00000357873	ENSP00000269980	0	0	0	0	0.101	0	0.9	0.474	0.948
ACADSB	GCDH	1854904	1842891		ENSP00000357873	ENSP00000222214	0	0	0.247	0.746	0.111	0	0.9	0.562	0.924
ACADSB	DLD	1854904	1842429		ENSP00000357873	ENSP00000205402	0	0	0	0	0	0	0.9	0.131	0.909
ACADSB	ECI1	1854904	1848327		ENSP00000357873	ENSP00000301729	0.462	0	0	0	0.137	0	0	0.397	0.696
ACADSB	ACACA	1854904	1852858		ENSP00000357873	ENSP00000344789	0.199	0	0	0	0	0	0	0.618	0.681
ACADSB	ACLY	1854904	1844250		ENSP00000357873	ENSP00000253792	0.088	0	0	0	0.096	0	0	0.622	0.661
ACADSB	PSMD3	1854904	1845579		ENSP00000357873	ENSP00000264639	0	0	0	0	0	0.122	0	0.476	0.521
ACADSB	MUT	1854904	1846416		ENSP00000357873	ENSP00000274813	0	0	0	0	0	0	0	0.441	0.441
ACADSB	NDUFB5	1854904	1844660		ENSP00000357873	ENSP00000259037	0	0	0	0	0	0	0	0.411	0.411
ACADVL	HADHB	1853420	1850713		ENSP00000349297	ENSP00000325136	0.347	0	0	0	0.225	0	0.9	0.668	0.981
ACADVL	ACAA2	1853420	1846948		ENSP00000349297	ENSP00000285093	0.347	0	0	0	0.225	0	0.9	0.583	0.976
ACADVL	ACAA1	1853420	1851610		ENSP00000349297	ENSP00000333664	0.347	0	0	0	0.225	0	0.9	0.511	0.971
ACADVL	ECI1	1853420	1848327		ENSP00000349297	ENSP00000301729	0.462	0	0	0	0.144	0	0	0.492	0.746
ACADVL	ACLY	1853420	1844250		ENSP00000349297	ENSP00000253792	0.088	0	0	0	0.096	0	0	0.686	0.718
ACADVL	ACACA	1853420	1852858		ENSP00000349297	ENSP00000344789	0.199	0	0	0	0	0	0	0.66	0.716
ACADVL	ACAT1	1853420	1845812		ENSP00000349297	ENSP00000265838	0.347	0	0	0	0.225	0	0	0.471	0.709
ACADVL	CPT1A	1853420	1845781		ENSP00000349297	ENSP00000265641	0	0	0	0	0.112	0	0	0.599	0.628
ACADVL	EIF4A3	1853420	1846086		ENSP00000349297	ENSP00000269349	0	0	0	0	0	0.551	0	0.069	0.564
ACADVL	CS	1853420	1852545		ENSP00000349297	ENSP00000342056	0	0	0	0	0.078	0	0	0.479	0.499
ACADVL	IDH3A	1853420	1848074		ENSP00000349297	ENSP00000299518	0	0	0	0	0	0.082	0	0.454	0.478
ACADVL	NDUFV1	1853420	1850451		ENSP00000349297	ENSP00000322450	0	0	0	0	0.157	0	0	0.341	0.421
ACADVL	MUT	1853420	1846416		ENSP00000349297	ENSP00000274813	0	0	0	0	0	0	0	0.417	0.417
ACADVL	FASN	1853420	1848653		ENSP00000349297	ENSP00000304592	0	0	0	0	0	0	0	0.414	0.414
ACAT1	ACO2	1845812	1842572		ENSP00000265838	ENSP00000216254	0	0	0	0	0	0.906	0	0.421	0.943
ACAT1	ACSS2	1845812	1844221		ENSP00000265838	ENSP00000253382	0	0	0	0	0.159	0	0.9	0.298	0.935
ACAT1	MLYCD	1845812	1845142		ENSP00000265838	ENSP00000262430	0	0	0	0	0	0	0.9	0.064	0.902
ACAT1	ACLY	1845812	1844250		ENSP00000265838	ENSP00000253792	0.181	0	0	0	0.143	0	0	0.71	0.779
ACAT1	SDHA	1845812	1845646		ENSP00000265838	ENSP00000264932	0	0	0	0	0.145	0.539	0	0.26	0.683
ACAT1	MARS	1845812	1845042		ENSP00000265838	ENSP00000262027	0	0	0	0	0.086	0.644	0	0.09	0.678
ACAT1	GCDH	1845812	1842891		ENSP00000265838	ENSP00000222214	0.347	0	0	0	0.225	0	0	0.323	0.627
ACAT1	DLD	1845812	1842429		ENSP00000265838	ENSP00000205402	0	0	0	0	0.105	0.101	0	0.488	0.552
ACAT1	ENO1	1845812	1843405		ENSP00000265838	ENSP00000234590	0	0	0	0	0.18	0	0	0.338	0.434
ACAT2	HMGCS1	1854502	1850474		ENSP00000356015	ENSP00000322706	0.462	0	0	0	0.162	0.449	0.9	0.689	0.99
ACAT2	ACACA	1854502	1852858		ENSP00000356015	ENSP00000344789	0.237	0	0	0	0	0.361	0.9	0.639	0.98
ACAT2	ACSS2	1854502	1844221		ENSP00000356015	ENSP00000253382	0	0	0	0	0.159	0	0.9	0.401	0.945
ACAT2	HADHB	1854502	1850713		ENSP00000356015	ENSP00000325136	0	0	0.522	0.781	0.246	0	0.9	0.534	0.937
ACAT2	CS	1854502	1852545		ENSP00000356015	ENSP00000342056	0	0	0	0	0	0	0.9	0.386	0.936
ACAT2	ACAA1	1854502	1851610		ENSP00000356015	ENSP00000333664	0	0	0.526	0.874	0	0	0.9	0.419	0.911
ACAT2	ACAA2	1854502	1846948		ENSP00000356015	ENSP00000285093	0	0	0.527	0.912	0	0	0.9	0.451	0.908
ACAT2	MLYCD	1854502	1845142		ENSP00000356015	ENSP00000262430	0	0	0	0	0	0	0.9	0.081	0.904
ACAT2	ECI1	1854502	1848327		ENSP00000356015	ENSP00000301729	0.462	0	0	0	0.428	0.297	0	0.39	0.85
ACAT2	DLST	1854502	1851832		ENSP00000356015	ENSP00000335304	0	0	0	0	0.091	0	0.8	0.209	0.843
ACAT2	ACAT1	1854502	1845812		ENSP00000356015	ENSP00000265838	0	0	0.527	0.914	0.183	0	0.8	0.324	0.841
ACAT2	LBP	1854502	1842663		ENSP00000356015	ENSP00000217407	0	0	0	0	0	0	0	0.806	0.806
ACAT2	ACLY	1854502	1844250		ENSP00000356015	ENSP00000253792	0.181	0	0	0	0.143	0	0	0.686	0.76
ACAT2	GCDH	1854502	1842891		ENSP00000356015	ENSP00000222214	0.347	0	0	0	0.225	0	0	0.397	0.668
ACAT2	ACADVL	1854502	1853420		ENSP00000356015	ENSP00000349297	0.347	0	0	0	0.225	0	0	0.388	0.663
ACAT2	VASP	1854502	1843785		ENSP00000356015	ENSP00000245932	0	0	0	0	0	0.644	0	0	0.644
ACAT2	MCCC2	1854502	1852725		ENSP00000356015	ENSP00000343657	0.195	0	0	0	0.071	0.098	0	0.513	0.627
ACAT2	FH	1854502	1854397		ENSP00000356015	ENSP00000355518	0	0	0	0	0.072	0.426	0	0.334	0.614
ACAT2	VDAC1	1854502	1845725		ENSP00000356015	ENSP00000265333	0	0	0	0	0.069	0.579	0	0.059	0.598
ACAT2	AHCY	1854502	1842666		ENSP00000356015	ENSP00000217426	0	0	0	0	0.131	0.509	0	0.102	0.583
ACAT2	CSNK2A1	1854502	1842650		ENSP00000356015	ENSP00000217244	0	0	0	0	0	0.576	0	0.047	0.578
ACAT2	PKM	1854502	1850212		ENSP00000356015	ENSP00000320171	0	0	0	0	0.112	0.422	0	0.237	0.574
ACAT2	PAPSS1	1854502	1845706		ENSP00000356015	ENSP00000265174	0	0	0	0	0	0.499	0	0.1	0.529
ACAT2	MUT	1854502	1846416		ENSP00000356015	ENSP00000274813	0.073	0	0	0	0	0	0	0.513	0.529
ACAT2	ALDH9A1	1854502	1853096		ENSP00000356015	ENSP00000346827	0	0	0	0	0	0.413	0	0.185	0.501
ACAT2	DLD	1854502	1842429		ENSP00000356015	ENSP00000205402	0	0	0	0	0.087	0.291	0	0.254	0.475
ACAT2	FDPS	1854502	1853389		ENSP00000356015	ENSP00000349078	0	0	0	0	0.134	0	0	0.399	0.458
ACAT2	MVD	1854502	1848229		ENSP00000356015	ENSP00000301012	0	0	0	0	0.134	0	0	0.381	0.441
ACIN1	SF3A2	1845198	1842843		ENSP00000262710	ENSP00000221494	0	0	0	0	0	0.895	0	0.232	0.915
ACIN1	SF3A1	1845198	1842508		ENSP00000262710	ENSP00000215793	0	0	0	0	0	0.585	0	0.102	0.611
ACIN1	RPS6KB1	1845198	1843035		ENSP00000262710	ENSP00000225577	0	0	0	0	0	0	0	0.447	0.448
ACIN1	RABEP1	1845198	1845155		ENSP00000262710	ENSP00000262477	0	0	0	0	0	0	0	0.418	0.418
ACLY	OGDH	1844250	1842933		ENSP00000253792	ENSP00000222673	0.608	0	0	0	0.961	0	0	0.807	0.996
ACLY	ACO2	1844250	1842572		ENSP00000253792	ENSP00000216254	0.608	0	0	0	0.47	0.36	0	0.76	0.963
ACLY	IDH3G	1844250	1842676		ENSP00000253792	ENSP00000217901	0.284	0	0	0	0.275	0.781	0	0.667	0.957
ACLY	ACSS2	1844250	1844221		ENSP00000253792	ENSP00000253382	0	0	0	0	0.677	0.107	0	0.797	0.936
ACLY	ENO1	1844250	1843405		ENSP00000253792	ENSP00000234590	0.223	0	0	0	0.522	0	0	0.687	0.873
ACLY	ENO2	1844250	1843192		ENSP00000253792	ENSP00000229277	0.223	0	0	0	0.522	0	0	0.615	0.844
ACLY	ATIC	1844250	1843445		ENSP00000253792	ENSP00000236959	0.284	0	0	0	0.113	0	0	0.708	0.798
ACLY	DLD	1844250	1842429		ENSP00000253792	ENSP00000205402	0.282	0	0	0	0.184	0	0	0.678	0.795
ACLY	GSR	1844250	1842813		ENSP00000253792	ENSP00000221130	0.282	0	0	0	0.184	0	0	0.653	0.779
ACLY	GAPDH	1844250	1843185		ENSP00000253792	ENSP00000229239	0.075	0	0	0	0.112	0	0	0.726	0.755
ACLY	ATP5D	1844250	1842482		ENSP00000253792	ENSP00000215375	0.076	0	0	0	0.395	0	0	0.556	0.73
ACLY	CAT	1844250	1843587		ENSP00000253792	ENSP00000241052	0	0	0	0	0.162	0	0	0.675	0.716
ACLY	TPI1	1844250	1843191		ENSP00000253792	ENSP00000229270	0.098	0	0	0	0.157	0	0	0.618	0.684
ACLY	HSPA8	1844250	1843112		ENSP00000253792	ENSP00000227378	0	0	0	0	0.099	0	0	0.65	0.671
ACLY	GSK3A	1844250	1842910		ENSP00000253792	ENSP00000222330	0	0	0	0	0	0	0	0.655	0.655
ACLY	GCDH	1844250	1842891		ENSP00000253792	ENSP00000222214	0.088	0	0	0	0.112	0	0	0.607	0.654
ACLY	UQCRC1	1844250	1842411		ENSP00000253792	ENSP00000203407	0	0	0	0	0.258	0	0	0.54	0.644
ACLY	PGLS	1844250	1844144		ENSP00000253792	ENSP00000252603	0	0	0	0	0.065	0	0	0.629	0.638
ACLY	UMPS	1844250	1843321		ENSP00000253792	ENSP00000232607	0	0	0	0	0.081	0	0	0.62	0.635
ACLY	UROD	1844250	1843815		ENSP00000253792	ENSP00000246337	0	0	0	0	0.098	0	0	0.609	0.632
ACLY	RALA	1844250	1842128		ENSP00000253792	ENSP00000005257	0	0	0	0	0.072	0.103	0	0.594	0.632
ACLY	SRSF6	1844250	1843694		ENSP00000253792	ENSP00000244020	0	0	0	0	0.082	0.567	0	0.066	0.596
ACLY	GOT2	1844250	1843750		ENSP00000253792	ENSP00000245206	0	0	0	0	0.157	0	0	0.538	0.593
ACLY	SPTLC2	1844250	1842604		ENSP00000253792	ENSP00000216484	0	0	0	0	0.071	0	0	0.579	0.592
ACLY	POLR2C	1844250	1842734		ENSP00000253792	ENSP00000219252	0	0	0	0	0	0	0	0.592	0.592
ACLY	PCK2	1844250	1842620		ENSP00000253792	ENSP00000216780	0	0	0	0	0	0	0	0.583	0.583
ACLY	RRM2B	1844250	1844085		ENSP00000253792	ENSP00000251810	0	0	0	0	0.157	0	0	0.515	0.574
ACLY	SARS	1844250	1843407		ENSP00000253792	ENSP00000234677	0	0	0	0	0.26	0.073	0	0.372	0.531
ACLY	ASS1	1844250	1844185		ENSP00000253792	ENSP00000253004	0	0	0	0	0.169	0	0	0.446	0.52
ACLY	GSTZ1	1844250	1842600		ENSP00000253792	ENSP00000216465	0	0	0	0	0.079	0	0	0.496	0.516
ACLY	GSTT1	1844250	1843934		ENSP00000253792	ENSP00000248935	0	0	0	0	0.079	0	0	0.49	0.51
ACLY	NAMPT	1844250	1842925		ENSP00000253792	ENSP00000222553	0.099	0	0	0	0	0	0	0.465	0.498
ACLY	APEX1	1844250	1842615		ENSP00000253792	ENSP00000216714	0	0	0	0	0.395	0	0	0.191	0.489
ACLY	GALK1	1844250	1843038		ENSP00000253792	ENSP00000225614	0	0	0	0	0	0	0	0.447	0.448
ACLY	RPS5	1844250	1842374		ENSP00000253792	ENSP00000196551	0	0	0	0	0.068	0.092	0	0.397	0.445
ACLY	EPHA8	1844250	1842296		ENSP00000253792	ENSP00000166244	0	0	0	0	0	0	0	0.435	0.435
ACO2	DLD	1842572	1842429		ENSP00000216254	ENSP00000205402	0	0	0	0	0.268	0	0	0.598	0.693
ACO2	UQCRC1	1842572	1842411		ENSP00000216254	ENSP00000203407	0	0	0	0	0.259	0.217	0	0.445	0.649
ACO2	ATP5D	1842572	1842482		ENSP00000216254	ENSP00000215375	0	0	0	0	0.226	0	0	0.338	0.466
ACOT7	TECR	1856764	1842489		ENSP00000367086	ENSP00000215567	0	0	0	0	0	0	0.9	0.05	0.9
ACOT7	GAPDH	1856764	1843185		ENSP00000367086	ENSP00000229239	0	0	0	0	0	0.424	0	0.564	0.738
ACOT7	ALDH9A1	1856764	1853096		ENSP00000367086	ENSP00000346827	0	0	0	0	0	0.536	0	0.042	0.536
ACOT7	PDIA3	1856764	1848170		ENSP00000367086	ENSP00000300289	0	0	0	0	0	0.424	0	0	0.424
ACOT7	SORD	1856764	1845966		ENSP00000367086	ENSP00000267814	0	0	0	0	0	0.421	0	0	0.42
ACP1	GOT2	1846222	1843750		ENSP00000272065	ENSP00000245206	0	0	0	0	0	0	0	0.655	0.655
ACP1	PGD	1846222	1846175		ENSP00000272065	ENSP00000270776	0	0	0	0	0	0	0	0.542	0.542
ACP1	ALDOC	1846222	1843081		ENSP00000272065	ENSP00000226253	0	0	0	0	0	0	0	0.536	0.536
ACP1	BLVRA	1846222	1845765		ENSP00000272065	ENSP00000265523	0	0	0	0	0	0	0	0.522	0.523
ACP1	IDH1	1846222	1844837		ENSP00000272065	ENSP00000260985	0	0	0	0	0	0	0	0.429	0.429
ACP1	GSR	1846222	1842813		ENSP00000272065	ENSP00000221130	0	0	0	0	0	0	0	0.403	0.403
ACSM3	ACLY	1847172	1844250		ENSP00000289416	ENSP00000253792	0	0	0	0	0.677	0.107	0	0.635	0.885
ACSM3	ACAA2	1847172	1846948		ENSP00000289416	ENSP00000285093	0	0	0	0	0.159	0	0	0.446	0.514
ACSM3	MUT	1847172	1846416		ENSP00000289416	ENSP00000274813	0.081	0	0	0	0	0	0	0.471	0.493
ACTB	PFN1	1853523	1843040		ENSP00000349960	ENSP00000225655	0	0	0	0	0	0.948	0.8	0.816	0.997
ACTB	RUVBL1	1853523	1850035		ENSP00000349960	ENSP00000318297	0	0	0	0	0	0.977	0.9	0.167	0.997
ACTB	CFL1	1853523	1849206		ENSP00000349960	ENSP00000309629	0	0	0	0	0.112	0.954	0.8	0.727	0.997
ACTB	POLR2A	1853523	1849743		ENSP00000349960	ENSP00000314949	0	0	0	0	0	0.915	0.9	0.617	0.996
ACTB	IQGAP1	1853523	1846003		ENSP00000349960	ENSP00000268182	0	0	0	0	0	0.884	0.8	0.747	0.993
ACTB	RAC1	1853523	1853302		ENSP00000349960	ENSP00000348461	0	0	0	0	0	0.566	0.9	0.655	0.983
ACTB	PFN2	1853523	1843544		ENSP00000349960	ENSP00000239940	0	0	0	0	0	0.694	0.8	0.723	0.981
ACTB	WASL	1853523	1842952		ENSP00000349960	ENSP00000223023	0	0	0	0	0	0.642	0.9	0.507	0.98
ACTB	MYH9	1853523	1842558		ENSP00000349960	ENSP00000216181	0	0	0	0	0.111	0.703	0.8	0.647	0.978
ACTB	TUBA1C	1853523	1848245		ENSP00000349960	ENSP00000301072	0	0	0	0	0.112	0.298	0.9	0.685	0.977
ACTB	PPP1CA	1853523	1850792		ENSP00000349960	ENSP00000326031	0	0	0	0	0.091	0.742	0.9	0.111	0.976
ACTB	TUBB4B	1853523	1852441		ENSP00000349960	ENSP00000341289	0	0	0	0	0.113	0.149	0.9	0.648	0.969
ACTB	CDC42	1853523	1849707		ENSP00000349960	ENSP00000314458	0	0	0	0	0	0	0.9	0.647	0.963
ACTB	TUBB6	1853523	1850072		ENSP00000349960	ENSP00000318697	0	0	0	0	0.113	0.149	0.9	0.538	0.96
ACTB	MYH14	1853523	1845102		ENSP00000349960	ENSP00000262269	0	0	0	0	0.111	0.279	0.8	0.723	0.959
ACTB	GAPDH	1853523	1843185		ENSP00000349960	ENSP00000229239	0	0	0	0	0.091	0.624	0	0.882	0.956
ACTB	BAIAP2	1853523	1849864		ENSP00000349960	ENSP00000316338	0	0	0	0	0	0.566	0.9	0.062	0.955
ACTB	ARPC1B	1853523	1844155		ENSP00000349960	ENSP00000252725	0	0	0	0	0.071	0.689	0.8	0.245	0.95
ACTB	MYH10	1853523	1846079		ENSP00000349960	ENSP00000269243	0	0	0	0	0.111	0.345	0.8	0.58	0.944
ACTB	EZR	1853523	1852156		ENSP00000349960	ENSP00000338934	0	0	0	0	0	0.576	0.8	0.364	0.941
ACTB	HMGB1	1853523	1852653		ENSP00000349960	ENSP00000343040	0	0	0	0	0.072	0.149	0.9	0.291	0.936
ACTB	PPP1CB	1853523	1847679		ENSP00000349960	ENSP00000296122	0	0	0	0	0.091	0.097	0.9	0.101	0.916
ACTB	IRF3	1853523	1849262		ENSP00000349960	ENSP00000310127	0	0	0	0	0	0	0.9	0.126	0.908
ACTB	HSP90AB1	1853523	1850780		ENSP00000349960	ENSP00000325875	0	0	0	0	0.08	0.256	0	0.875	0.907
ACTB	ACTN4	1853523	1844152		ENSP00000349960	ENSP00000252699	0	0	0	0	0.095	0.196	0.8	0.363	0.894
ACTB	DNM2	1853523	1853228		ENSP00000349960	ENSP00000347890	0	0	0	0	0.069	0.631	0	0.699	0.888
ACTB	MYL12A	1853523	1842673		ENSP00000349960	ENSP00000217652	0	0	0	0	0	0.246	0.8	0.262	0.879
ACTB	HSPA8	1853523	1843112		ENSP00000349960	ENSP00000227378	0	0	0	0	0	0.683	0	0.623	0.875
ACTB	VCL	1853523	1842472		ENSP00000349960	ENSP00000211998	0	0	0	0	0	0	0.8	0.387	0.872
ACTB	MYL6B	1853523	1842446		ENSP00000349960	ENSP00000207437	0	0	0	0	0	0.149	0.8	0.279	0.866
ACTB	HSP90AA1	1853523	1851814		ENSP00000349960	ENSP00000335153	0	0	0	0	0.08	0.21	0	0.828	0.864
ACTB	TPM1	1853523	1845983		ENSP00000349960	ENSP00000267996	0	0	0	0	0.094	0.69	0	0.532	0.857
ACTB	ITGB1	1853523	1848520		ENSP00000349960	ENSP00000303351	0	0	0	0	0	0	0.8	0.313	0.856
ACTB	RDX	1853523	1852628		ENSP00000349960	ENSP00000342830	0	0	0	0	0	0	0.8	0.283	0.85
ACTB	VASP	1853523	1843785		ENSP00000349960	ENSP00000245932	0	0	0	0	0	0	0.8	0.217	0.836
ACTB	CALM2	1853523	1846243		ENSP00000349960	ENSP00000272298	0	0	0	0	0	0.565	0	0.636	0.835
ACTB	CTNNA1	1853523	1848658		ENSP00000349960	ENSP00000304669	0	0	0	0	0	0	0.8	0.204	0.834
ACTB	PXN	1853523	1843137		ENSP00000349960	ENSP00000228307	0	0	0	0	0.073	0	0.8	0.163	0.831
ACTB	HPRT1	1853523	1847973		ENSP00000349960	ENSP00000298556	0	0	0	0	0	0	0	0.794	0.794
ACTB	TUBA1B	1853523	1851928		ENSP00000349960	ENSP00000336799	0	0	0	0	0.112	0.298	0	0.677	0.781
ACTB	YWHAZ	1853523	1849183		ENSP00000349960	ENSP00000309503	0	0	0	0	0.07	0.424	0	0.608	0.772
ACTB	HSP90B1	1853523	1848102		ENSP00000349960	ENSP00000299767	0	0	0	0	0.08	0.097	0	0.742	0.767
ACTB	ARFGAP1	1853523	1849722		ENSP00000349960	ENSP00000314615	0	0	0	0	0	0.261	0	0.696	0.766
ACTB	RPA1	1853523	1844316		ENSP00000349960	ENSP00000254719	0	0	0	0	0	0.663	0	0.222	0.727
ACTB	RPLP0	1853523	1852166		ENSP00000349960	ENSP00000339027	0	0	0	0	0.115	0.151	0	0.652	0.715
ACTB	EIF4A3	1853523	1846086		ENSP00000349960	ENSP00000269349	0	0	0	0	0.086	0.619	0	0.195	0.695
ACTB	ENSG00000258947	1853523	1850229		ENSP00000349960	ENSP00000320295	0	0	0	0	0.113	0.149	0	0.622	0.69
ACTB	H2AFZ	1853523	1847723		ENSP00000349960	ENSP00000296417	0	0	0	0	0.074	0.505	0	0.361	0.681
ACTB	HUWE1	1853523	1845226		ENSP00000349960	ENSP00000262854	0	0	0	0	0	0.149	0	0.64	0.681
ACTB	PPID	1853523	1848566		ENSP00000349960	ENSP00000303754	0	0	0	0	0	0.573	0	0.27	0.674
ACTB	RPA3	1853523	1842963		ENSP00000349960	ENSP00000223129	0	0	0	0	0	0.663	0	0	0.663
ACTB	TPM4	1853523	1852912		ENSP00000349960	ENSP00000345230	0	0	0	0	0.094	0.301	0	0.5	0.656
ACTB	SDHA	1853523	1845646		ENSP00000349960	ENSP00000264932	0	0	0	0	0	0	0	0.651	0.651
ACTB	TLN1	1853523	1849837		ENSP00000349960	ENSP00000316029	0	0	0	0	0	0	0	0.645	0.645
ACTB	HSPA5	1853523	1850618		ENSP00000349960	ENSP00000324173	0	0	0	0	0	0	0	0.638	0.638
ACTB	ENO1	1853523	1843405		ENSP00000349960	ENSP00000234590	0	0	0	0	0.102	0.246	0	0.508	0.638
ACTB	STX4	1853523	1849979		ENSP00000349960	ENSP00000317714	0	0	0	0	0	0.605	0	0.105	0.632
ACTB	MAPK1	1853523	1842512		ENSP00000349960	ENSP00000215832	0	0	0	0	0	0.152	0	0.582	0.631
ACTB	PCYT1A	1853523	1847380		ENSP00000349960	ENSP00000292823	0	0	0	0	0	0.576	0	0.136	0.618
ACTB	ATP5B	1853523	1845043		ENSP00000349960	ENSP00000262030	0	0	0	0	0.144	0	0	0.557	0.605
ACTB	MAPK3	1853523	1845265		ENSP00000349960	ENSP00000263025	0	0	0	0	0	0.152	0	0.541	0.594
ACTB	DNASE2	1853523	1842892		ENSP00000349960	ENSP00000222219	0	0	0	0	0	0	0	0.586	0.586
ACTB	ACTC1	1853523	1847228		ENSP00000349960	ENSP00000290378	0	0	0	0.989	0	0.576	0	0.774	0.579
ACTB	HNRNPU	1853523	1846836		ENSP00000349960	ENSP00000283179	0	0	0	0	0	0.567	0	0.061	0.576
ACTB	UMPS	1853523	1843321		ENSP00000349960	ENSP00000232607	0	0	0	0	0.065	0	0	0.563	0.574
ACTB	AP2M1	1853523	1847379		ENSP00000349960	ENSP00000292807	0	0	0	0	0	0.371	0	0.346	0.571
ACTB	HSPD1	1853523	1852284		ENSP00000349960	ENSP00000340019	0	0	0	0	0.071	0.204	0	0.441	0.55
ACTB	VDAC1	1853523	1845725		ENSP00000349960	ENSP00000265333	0	0	0	0	0.112	0.151	0	0.447	0.546
ACTB	MAPK14	1853523	1843222		ENSP00000349960	ENSP00000229794	0	0	0	0	0	0.152	0	0.481	0.542
ACTB	YWHAQ	1853523	1843478		ENSP00000349960	ENSP00000238081	0	0	0	0	0.114	0.399	0	0.204	0.539
ACTB	TUBB8	1853523	1851078		ENSP00000349960	ENSP00000328808	0	0	0	0	0.071	0.149	0	0.461	0.536
ACTB	ENO2	1853523	1843192		ENSP00000349960	ENSP00000229277	0	0	0	0	0.078	0.149	0	0.454	0.534
ACTB	CRK	1853523	1848191		ENSP00000349960	ENSP00000300574	0	0	0	0	0	0.517	0	0.058	0.525
ACTB	RPLP1	1853523	1853006		ENSP00000349960	ENSP00000346037	0	0	0	0	0.157	0.2	0	0.346	0.52
ACTB	PAK2	1853523	1849679		ENSP00000349960	ENSP00000314067	0	0	0	0	0	0.223	0	0.4	0.513
ACTB	GRB2	1853523	1852164		ENSP00000349960	ENSP00000339007	0	0	0	0	0	0.379	0	0.231	0.502
ACTB	RPL19	1853523	1843024		ENSP00000349960	ENSP00000225430	0	0	0	0	0.132	0.101	0	0.413	0.501
ACTB	PYCR1	1853523	1851083		ENSP00000349960	ENSP00000328858	0	0	0	0	0.09	0	0	0.469	0.496
ACTB	HSPA9	1853523	1847834		ENSP00000349960	ENSP00000297185	0	0	0	0	0	0.075	0	0.475	0.494
ACTB	RPS3A	1853523	1853009		ENSP00000349960	ENSP00000346050	0	0	0	0	0.097	0.151	0	0.374	0.478
ACTB	GSK3B	1853523	1850681		ENSP00000349960	ENSP00000324806	0	0	0	0	0	0	0	0.463	0.463
ACTB	ATP5C1	1853523	1853397		ENSP00000349960	ENSP00000349142	0	0	0	0	0.072	0	0	0.444	0.462
ACTB	CTSD	1853523	1843439		ENSP00000349960	ENSP00000236671	0	0	0	0	0	0	0	0.461	0.461
ACTB	ATP5A1	1853523	1846765		ENSP00000349960	ENSP00000282050	0	0	0	0	0.147	0.151	0	0.306	0.454
ACTB	ALDOA	1853523	1851945		ENSP00000349960	ENSP00000336927	0	0	0	0	0.081	0.08	0	0.381	0.431
ACTB	YWHAG	1853523	1848830		ENSP00000349960	ENSP00000306330	0	0	0	0	0.07	0.149	0	0.328	0.421
ACTB	POLR2C	1853523	1842734		ENSP00000349960	ENSP00000219252	0	0	0	0	0	0.361	0	0.123	0.415
ACTB	YWHAE	1853523	1845524		ENSP00000349960	ENSP00000264335	0	0	0	0	0.07	0.149	0	0.319	0.414
ACTB	RPL4	1853523	1849420		ENSP00000349960	ENSP00000311430	0	0	0	0	0.112	0	0	0.358	0.406
ACTB	PYCRL	1853523	1842810		ENSP00000349960	ENSP00000220966	0	0	0	0	0.09	0	0	0.371	0.403
ACTB	PYCR2	1853523	1852599		ENSP00000349960	ENSP00000342502	0	0	0	0	0.09	0	0	0.371	0.403
ACTB	PKM	1853523	1850212		ENSP00000349960	ENSP00000320171	0	0	0	0	0.145	0	0	0.327	0.4
ACTC1	TPM1	1847228	1845983		ENSP00000290378	ENSP00000267996	0	0	0	0	0.094	0.938	0	0.821	0.989
ACTC1	MYH10	1847228	1846079		ENSP00000290378	ENSP00000269243	0	0	0	0	0.111	0.949	0	0.564	0.978
ACTC1	PFN2	1847228	1843544		ENSP00000290378	ENSP00000239940	0	0	0	0	0	0.301	0	0.819	0.868
ACTC1	PFN1	1847228	1843040		ENSP00000290378	ENSP00000225655	0	0	0	0	0	0.301	0	0.816	0.866
ACTC1	IQGAP1	1847228	1846003		ENSP00000290378	ENSP00000268182	0	0	0	0	0	0.43	0	0.729	0.838
ACTC1	CALM2	1847228	1846243		ENSP00000290378	ENSP00000272298	0	0	0	0	0	0.565	0	0.642	0.837
ACTC1	MYH14	1847228	1845102		ENSP00000290378	ENSP00000262269	0	0	0	0	0.111	0.279	0	0.734	0.815
ACTC1	WASL	1847228	1842952		ENSP00000290378	ENSP00000223023	0	0	0	0	0	0.642	0	0.492	0.81
ACTC1	GAPDH	1847228	1843185		ENSP00000290378	ENSP00000229239	0	0	0	0	0.091	0.194	0	0.69	0.753
ACTC1	MYH9	1847228	1842558		ENSP00000290378	ENSP00000216181	0	0	0	0	0.111	0.345	0	0.554	0.718
ACTC1	ACTN4	1847228	1844152		ENSP00000290378	ENSP00000252699	0	0	0	0	0.095	0.644	0	0.193	0.717
ACTC1	EIF4A3	1847228	1846086		ENSP00000290378	ENSP00000269349	0	0	0	0	0.086	0.619	0	0.162	0.682
ACTC1	HUWE1	1847228	1845226		ENSP00000290378	ENSP00000262854	0	0	0	0	0	0.149	0	0.625	0.668
ACTC1	VCL	1847228	1842472		ENSP00000290378	ENSP00000211998	0	0	0	0	0	0	0	0.628	0.628
ACTC1	HSPB1	1847228	1843915		ENSP00000290378	ENSP00000248553	0	0	0	0	0	0.591	0	0.081	0.608
ACTC1	DNASE2	1847228	1842892		ENSP00000290378	ENSP00000222219	0	0	0	0	0	0	0	0.585	0.585
ACTC1	UMPS	1847228	1843321		ENSP00000290378	ENSP00000232607	0	0	0	0	0.065	0	0	0.555	0.566
ACTC1	MAPK1	1847228	1842512		ENSP00000290378	ENSP00000215832	0	0	0	0	0	0.152	0	0.478	0.539
ACTC1	MAPK3	1847228	1845265		ENSP00000290378	ENSP00000263025	0	0	0	0	0	0.152	0	0.478	0.539
ACTC1	ENO1	1847228	1843405		ENSP00000290378	ENSP00000234590	0	0	0	0	0.078	0.149	0	0.439	0.521
ACTC1	HSPA8	1847228	1843112		ENSP00000290378	ENSP00000227378	0	0	0	0	0	0	0	0.507	0.507
ACTC1	ENO2	1847228	1843192		ENSP00000290378	ENSP00000229277	0	0	0	0	0.078	0.149	0	0.402	0.489
ACTC1	MAPK14	1847228	1843222		ENSP00000290378	ENSP00000229794	0	0	0	0	0	0.152	0	0.403	0.472
ACTC1	ARPC1B	1847228	1844155		ENSP00000290378	ENSP00000252725	0	0	0	0	0.071	0.298	0	0.243	0.463
ACTC1	VDAC1	1847228	1845725		ENSP00000290378	ENSP00000265333	0	0	0	0	0.112	0	0	0.38	0.426
ACTC1	POLR2C	1847228	1842734		ENSP00000290378	ENSP00000219252	0	0	0	0	0	0.361	0	0.123	0.415
ACTC1	SDHA	1847228	1845646		ENSP00000290378	ENSP00000264932	0	0	0	0	0	0	0	0.408	0.408
ACTC1	PYCRL	1847228	1842810		ENSP00000290378	ENSP00000220966	0	0	0	0	0.09	0	0	0.371	0.403
ACTN1	CTNNA1	1858193	1848658		ENSP00000377941	ENSP00000304669	0	0	0	0	0	0.948	0.9	0.823	0.999
ACTN1	ACTN4	1858193	1844152		ENSP00000377941	ENSP00000252699	0	0	0	0.986	0	0.998	0.9	0.675	0.999
ACTN1	VCL	1858193	1842472		ENSP00000377941	ENSP00000211998	0	0	0	0	0.076	0.673	0.9	0.873	0.995
ACTN1	ITGB1	1858193	1848520		ENSP00000377941	ENSP00000303351	0	0	0	0	0	0.665	0.9	0.346	0.976
ACTN1	EZR	1858193	1852156		ENSP00000377941	ENSP00000338934	0	0	0	0	0	0.644	0.9	0.19	0.968
ACTN1	TLN1	1858193	1849837		ENSP00000377941	ENSP00000316029	0	0	0	0	0	0	0.9	0.58	0.956
ACTN1	PXN	1858193	1843137		ENSP00000377941	ENSP00000228307	0	0	0	0	0.126	0.149	0.9	0.452	0.953
ACTN1	ALDOA	1858193	1851945		ENSP00000377941	ENSP00000336927	0	0	0	0	0.246	0.111	0.9	0.159	0.936
ACTN1	RAC1	1858193	1853302		ENSP00000377941	ENSP00000348461	0	0	0	0	0	0	0.9	0.282	0.925
ACTN1	ILK	1858193	1848060		ENSP00000377941	ENSP00000299421	0	0	0	0	0	0.079	0.9	0.255	0.925
ACTN1	SSX2IP	1858193	1852306		ENSP00000377941	ENSP00000340279	0	0	0	0	0	0.576	0.8	0.074	0.914
ACTN1	SPTAN1	1858193	1855744		ENSP00000377941	ENSP00000361824	0	0	0	0.71	0	0.101	0.9	0.218	0.911
ACTN1	TMSB4X	1858193	1857259		ENSP00000377941	ENSP00000370007	0	0	0	0	0	0	0.9	0.112	0.907
ACTN1	CRKL	1858193	1853038		ENSP00000377941	ENSP00000346300	0	0	0	0	0	0	0.9	0.09	0.905
ACTN1	CAPN1	1858193	1846625		ENSP00000377941	ENSP00000279247	0	0	0	0	0	0	0.9	0.08	0.904
ACTN1	ACTB	1858193	1853523		ENSP00000377941	ENSP00000349960	0	0	0	0	0.095	0.196	0.8	0.407	0.902
ACTN1	PSMA6	1858193	1844920		ENSP00000377941	ENSP00000261479	0	0	0	0	0	0.804	0	0.137	0.823
ACTN1	TRIP6	1858193	1842392		ENSP00000377941	ENSP00000200457	0	0	0	0	0	0.285	0	0.76	0.821
ACTN1	PIP4K2A	1858193	1856521		ENSP00000377941	ENSP00000365757	0	0	0	0	0	0	0.8	0.08	0.808
ACTN1	PIP4K2C	1858193	1853120		ENSP00000377941	ENSP00000347032	0	0	0	0	0	0	0.8	0.08	0.808
ACTN1	SF3A1	1858193	1842508		ENSP00000377941	ENSP00000215793	0	0	0	0	0	0.804	0	0.043	0.804
ACTN1	UBE2I	1858193	1850693		ENSP00000377941	ENSP00000324897	0	0	0	0	0	0.804	0	0	0.804
ACTN1	TPM1	1858193	1845983		ENSP00000377941	ENSP00000267996	0	0	0	0	0.288	0.249	0	0.615	0.776
ACTN1	GRB2	1858193	1852164		ENSP00000377941	ENSP00000339007	0	0	0	0	0	0.719	0	0.134	0.747
ACTN1	TPM3	1858193	1854817		ENSP00000377941	ENSP00000357516	0	0	0	0	0.288	0.249	0	0.552	0.74
ACTN1	PYGB	1858193	1842631		ENSP00000377941	ENSP00000216962	0	0	0	0	0.286	0.576	0	0.061	0.69
ACTN1	TPM4	1858193	1852912		ENSP00000377941	ENSP00000345230	0	0	0	0	0.288	0.249	0	0.447	0.678
ACTN1	MYH9	1858193	1842558		ENSP00000377941	ENSP00000216181	0	0	0	0	0.165	0.194	0	0.547	0.669
ACTN1	MYH14	1858193	1845102		ENSP00000377941	ENSP00000262269	0	0	0	0	0.07	0.153	0	0.568	0.63
ACTN1	MYH10	1858193	1846079		ENSP00000377941	ENSP00000269243	0	0	0	0	0.165	0.194	0	0.472	0.613
ACTN1	PTPN1	1858193	1855520		ENSP00000377941	ENSP00000360683	0	0	0	0	0	0.567	0	0.099	0.593
ACTN1	FBP1	1858193	1856276		ENSP00000377941	ENSP00000364475	0	0	0	0	0	0.576	0	0.047	0.578
ACTN1	STAM2	1858193	1845433		ENSP00000377941	ENSP00000263904	0	0	0	0	0	0.538	0	0.091	0.562
ACTN1	PDIA3	1858193	1848170		ENSP00000377941	ENSP00000300289	0	0	0	0	0	0.483	0	0.104	0.516
ACTN1	ACTC1	1858193	1847228		ENSP00000377941	ENSP00000290378	0	0	0	0	0.095	0.196	0	0.354	0.489
ACTN1	PDIA4	1858193	1846994		ENSP00000377941	ENSP00000286091	0	0	0	0	0	0.483	0	0	0.483
ACTN1	ARPC5	1858193	1853912		ENSP00000377941	ENSP00000352918	0	0	0	0	0	0.301	0	0.274	0.471
ACTN1	PSMB5	1858193	1854354		ENSP00000377941	ENSP00000355325	0	0	0	0	0	0.461	0	0	0.461
ACTN1	CFL1	1858193	1849206		ENSP00000377941	ENSP00000309629	0	0	0	0	0	0.239	0	0.283	0.431
ACTN1	IQGAP1	1858193	1846003		ENSP00000377941	ENSP00000268182	0	0	0	0	0	0.15	0	0.339	0.414
ACTN1	WASL	1858193	1842952		ENSP00000377941	ENSP00000223023	0	0	0	0	0	0.255	0	0.243	0.412
ACTN4	VCL	1844152	1842472		ENSP00000252699	ENSP00000211998	0	0	0	0	0.076	0.261	0.9	0.877	0.99
ACTN4	PXN	1844152	1843137		ENSP00000252699	ENSP00000228307	0	0	0	0	0.126	0.149	0.9	0.54	0.961
ACTN4	TRIP6	1844152	1842392		ENSP00000252699	ENSP00000200457	0	0	0	0	0	0.285	0	0.772	0.83
ACTN4	SF3A1	1844152	1842508		ENSP00000252699	ENSP00000215793	0	0	0	0	0	0.804	0	0	0.804
ACTN4	MYH9	1844152	1842558		ENSP00000252699	ENSP00000216181	0	0	0	0	0.165	0.194	0	0.678	0.764
ACTN4	WASL	1844152	1842952		ENSP00000252699	ENSP00000223023	0	0	0	0	0	0.255	0	0.423	0.552
ADH5	GSTT1	1847722	1843934		ENSP00000296412	ENSP00000248935	0	0	0	0	0	0	0.9	0.311	0.928
ADH5	GSTM3	1847722	1844453		ENSP00000296412	ENSP00000256594	0	0	0	0	0	0	0.9	0.054	0.901
ADH5	PGD	1847722	1846175		ENSP00000296412	ENSP00000270776	0	0	0	0	0.089	0	0	0.605	0.624
ADH5	CAT	1847722	1843587		ENSP00000296412	ENSP00000241052	0	0	0	0	0	0	0	0.538	0.538
ADH5	GPD1L	1847722	1846804		ENSP00000296412	ENSP00000282541	0	0	0	0	0	0	0	0.486	0.485
ADH5	GSR	1847722	1842813		ENSP00000296412	ENSP00000221130	0	0	0	0	0.081	0	0	0.443	0.466
ADI1	ENOPH1	1851611	1846344		ENSP00000333666	ENSP00000273920	0.462	0	0.449	0	0	0	0.9	0.645	0.988
ADK	ADSL	1847021	1842562		ENSP00000286621	ENSP00000216194	0	0	0	0	0.073	0.283	0.9	0.537	0.965
ADK	ATIC	1847021	1843445		ENSP00000286621	ENSP00000236959	0	0	0	0	0.09	0.301	0	0.936	0.956
ADK	AHCY	1847021	1842666		ENSP00000286621	ENSP00000217426	0.217	0	0	0	0.258	0.154	0	0.84	0.911
ADK	ACLY	1847021	1844250		ENSP00000286621	ENSP00000253792	0	0	0	0	0.11	0	0	0.413	0.455
AGK	CHMP4B	1853187	1842662		ENSP00000347581	ENSP00000217402	0	0	0	0	0	0	0	0.405	0.405
AHCYL1	CBS	1855109	1852819		ENSP00000358814	ENSP00000344460	0	0	0	0	0.072	0	0.9	0.385	0.937
AHCYL1	MAT2A	1855109	1848495		ENSP00000358814	ENSP00000303147	0.462	0	0	0	0.725	0	0	0.515	0.921
AHCYL1	DNMT1	1855109	1853859		ENSP00000358814	ENSP00000352516	0	0	0	0	0	0	0.9	0.177	0.914
AHCYL1	UBE2C	1855109	1853360		ENSP00000358814	ENSP00000348838	0	0	0	0	0	0.817	0	0	0.817
AHCYL1	SKP1	1855109	1843292		ENSP00000358814	ENSP00000231487	0	0	0	0	0.115	0.701	0	0.042	0.724
AHCYL1	TUBB6	1855109	1850072		ENSP00000358814	ENSP00000318697	0	0	0	0	0.157	0.644	0	0	0.687
AHCYL1	HSPA5	1855109	1850618		ENSP00000358814	ENSP00000324173	0	0	0	0	0.144	0.612	0	0.129	0.685
AHCYL1	STIP1	1855109	1848791		ENSP00000358814	ENSP00000305958	0	0	0	0	0.073	0.644	0	0.056	0.661
AHCYL1	ADK	1855109	1847021		ENSP00000358814	ENSP00000286621	0.217	0	0	0	0.258	0.154	0	0.385	0.657
AHCYL1	ATP6V1B2	1855109	1846489		ENSP00000358814	ENSP00000276390	0	0	0	0	0.114	0.604	0	0	0.634
AHCYL1	SRSF1	1855109	1844652		ENSP00000358814	ENSP00000258962	0	0	0	0	0	0.608	0	0	0.608
AHCYL1	MAT2B	1855109	1850737		ENSP00000358814	ENSP00000325425	0	0	0	0	0	0	0	0.601	0.601
AHCYL1	TRIP6	1855109	1842392		ENSP00000358814	ENSP00000200457	0	0	0	0	0	0.596	0	0	0.596
AHCYL1	TPM1	1855109	1845983		ENSP00000358814	ENSP00000267996	0	0	0	0	0	0.57	0	0.076	0.586
AHCYL1	UBA2	1855109	1843822		ENSP00000358814	ENSP00000246548	0	0	0	0	0	0.581	0	0	0.581
AHCYL1	SNRPA	1855109	1843673		ENSP00000358814	ENSP00000243563	0	0	0	0	0	0.57	0	0.053	0.575
AHCYL1	UBE2L3	1855109	1852793		ENSP00000358814	ENSP00000344259	0	0	0	0	0	0.574	0	0.042	0.574
AHCYL1	STUB1	1855109	1842759		ENSP00000358814	ENSP00000219548	0	0	0	0	0	0.556	0	0	0.556
AHCYL1	SIN3A	1855109	1854005		ENSP00000358814	ENSP00000353622	0	0	0	0	0	0.553	0	0	0.553
AHCYL1	SOD1	1855109	1846132		ENSP00000358814	ENSP00000270142	0	0	0	0	0	0.546	0	0	0.546
AHCYL1	SPR	1855109	1843403		ENSP00000358814	ENSP00000234454	0	0	0	0	0	0.546	0	0	0.546
AHCYL1	ENO1	1855109	1843405		ENSP00000358814	ENSP00000234590	0	0	0	0	0.288	0	0	0.369	0.531
AHCYL1	ENO2	1855109	1843192		ENSP00000358814	ENSP00000229277	0	0	0	0	0.288	0	0	0.342	0.511
AHCYL1	BID	1855109	1850081		ENSP00000358814	ENSP00000318822	0	0	0	0	0	0.499	0	0	0.499
AHCYL1	MARS	1855109	1845042		ENSP00000358814	ENSP00000262027	0	0	0	0	0.387	0	0	0.216	0.499
AK1	PKM	1855840	1850212		ENSP00000362249	ENSP00000320171	0	0	0	0	0	0	0.9	0.504	0.948
AK1	ADK	1855840	1847021		ENSP00000362249	ENSP00000286621	0	0	0	0	0	0	0.9	0.476	0.945
AK1	ADSL	1855840	1842562		ENSP00000362249	ENSP00000216194	0	0	0	0	0.115	0	0.9	0.318	0.934
AK1	RRM2	1855840	1854033		ENSP00000362249	ENSP00000353770	0	0	0	0	0	0	0.9	0.216	0.918
AK1	RRM1	1855840	1848209		ENSP00000362249	ENSP00000300738	0	0	0	0	0.071	0	0.9	0.142	0.913
AK1	RRM2B	1855840	1844085		ENSP00000362249	ENSP00000251810	0	0	0	0	0	0	0.9	0.138	0.91
AK1	NT5C2	1855840	1852221		ENSP00000362249	ENSP00000339479	0	0	0	0	0	0	0.9	0.11	0.907
AK1	IDH1	1855840	1844837		ENSP00000362249	ENSP00000260985	0	0	0	0	0	0.644	0	0.351	0.759
AK1	ASS1	1855840	1844185		ENSP00000362249	ENSP00000253004	0	0	0	0	0	0	0	0.745	0.745
AK1	RPS15A	1855840	1850066		ENSP00000362249	ENSP00000318646	0.462	0	0	0	0.542	0	0	0	0.743
AK1	RPL26	1855840	1847444		ENSP00000362249	ENSP00000293842	0.462	0	0	0	0.476	0	0	0.052	0.709
AK1	RPL5	1855840	1855221		ENSP00000362249	ENSP00000359345	0.462	0	0	0	0.452	0	0	0	0.692
AK1	RPS11	1855840	1846167		ENSP00000362249	ENSP00000270625	0.462	0	0	0	0.434	0	0	0	0.682
AK1	RPL27A	1855840	1853001		ENSP00000362249	ENSP00000346015	0.462	0	0	0	0.431	0	0	0	0.68
AK1	RPL35	1855840	1844699		ENSP00000362249	ENSP00000259469	0.462	0	0	0	0.421	0	0	0	0.675
AK1	PGM1	1855840	1855399		ENSP00000362249	ENSP00000360124	0	0	0	0	0	0	0	0.666	0.666
AK1	CKMT1B	1855840	1848169		ENSP00000362249	ENSP00000300283	0	0	0	0	0	0	0	0.66	0.66
AK1	GOT2	1855840	1843750		ENSP00000362249	ENSP00000245206	0	0	0	0	0	0	0	0.656	0.656
AK1	RPL10	1855840	1852496		ENSP00000362249	ENSP00000341730	0.462	0	0	0	0.377	0	0	0	0.65
AK1	DTYMK	1855840	1848672		ENSP00000362249	ENSP00000304802	0	0	0	0	0.071	0.24	0	0.53	0.639
AK1	ACP1	1855840	1846222		ENSP00000362249	ENSP00000272065	0	0	0	0	0	0	0	0.619	0.619
AK1	ALDOC	1855840	1843081		ENSP00000362249	ENSP00000226253	0	0	0	0	0.121	0	0	0.571	0.607
AK1	RPS2	1855840	1852518		ENSP00000362249	ENSP00000341885	0.462	0	0	0	0.288	0	0	0.047	0.603
AK1	RPL9	1855840	1853003		ENSP00000362249	ENSP00000346022	0.462	0	0	0	0.288	0	0	0	0.6
AK1	RPL4	1855840	1849420		ENSP00000362249	ENSP00000311430	0.462	0	0	0	0.284	0	0	0.045	0.599
AK1	RPL8	1855840	1845175		ENSP00000362249	ENSP00000262584	0.462	0	0	0	0.263	0	0	0	0.586
AK1	RPL7	1855840	1852251		ENSP00000362249	ENSP00000339795	0.462	0	0	0	0.246	0	0	0	0.577
AK1	POLR2C	1855840	1842734		ENSP00000362249	ENSP00000219252	0.462	0	0	0	0.231	0	0	0	0.568
AK1	RPL3	1855840	1852999		ENSP00000362249	ENSP00000346001	0.462	0	0	0	0.226	0	0	0	0.565
AK1	PGD	1855840	1846175		ENSP00000362249	ENSP00000270776	0	0	0	0	0.097	0	0	0.534	0.561
AK1	CAD	1855840	1845599		ENSP00000362249	ENSP00000264705	0	0	0	0	0.09	0	0	0.53	0.554
AK1	PFKL	1855840	1846114		ENSP00000362249	ENSP00000269848	0.245	0	0	0	0.072	0	0	0.413	0.552
AK1	GOT1	1855840	1855278		ENSP00000362249	ENSP00000359539	0	0	0	0	0	0	0	0.524	0.525
AK1	HPRT1	1855840	1847973		ENSP00000362249	ENSP00000298556	0.284	0	0	0	0.09	0	0	0.327	0.523
AK1	ALDH18A1	1855840	1855437		ENSP00000362249	ENSP00000360268	0.076	0	0	0	0	0	0	0.466	0.485
AK1	GUK1	1855840	1854437		ENSP00000362249	ENSP00000355689	0	0	0	0	0.074	0	0	0.463	0.482
AK1	ALDOA	1855840	1851945		ENSP00000362249	ENSP00000336927	0	0	0	0	0.121	0	0	0.401	0.451
AK1	RPS5	1855840	1842374		ENSP00000362249	ENSP00000196551	0.347	0	0	0	0.186	0	0	0.047	0.449
AK1	PPA2	1855840	1852751		ENSP00000362249	ENSP00000343885	0.268	0	0	0	0.26	0	0	0	0.435
AK1	ACO2	1855840	1842572		ENSP00000362249	ENSP00000216254	0	0	0	0	0	0	0	0.43	0.43
AK1	BLVRA	1855840	1845765		ENSP00000362249	ENSP00000265523	0	0	0	0	0	0	0	0.429	0.429
AK1	MPI	1855840	1850038		ENSP00000362249	ENSP00000318318	0	0	0	0	0	0	0	0.413	0.412
AK1	FH	1855840	1854397		ENSP00000362249	ENSP00000355518	0	0	0	0	0	0	0	0.403	0.403
AK1	RPS23	1855840	1847772		ENSP00000362249	ENSP00000296674	0.311	0	0	0	0.168	0	0	0	0.402
AK2	ADK	1853107	1847021		ENSP00000346921	ENSP00000286621	0	0	0	0	0.157	0	0.9	0.276	0.933
AK2	ADSL	1853107	1842562		ENSP00000346921	ENSP00000216194	0	0	0	0	0.115	0	0.9	0.185	0.921
AK2	PKM	1853107	1850212		ENSP00000346921	ENSP00000320171	0	0	0	0	0.074	0	0.9	0.17	0.916
AK2	RRM2B	1853107	1844085		ENSP00000346921	ENSP00000251810	0	0	0	0	0	0	0.9	0.13	0.909
AK2	RRM1	1853107	1848209		ENSP00000346921	ENSP00000300738	0	0	0	0	0.071	0	0.9	0.091	0.908
AK2	NT5C2	1853107	1852221		ENSP00000346921	ENSP00000339479	0	0	0	0	0	0	0.9	0.106	0.906
AK2	IDH1	1853107	1844837		ENSP00000346921	ENSP00000260985	0	0	0	0	0	0.644	0	0.512	0.819
AK2	ENO1	1853107	1843405		ENSP00000346921	ENSP00000234590	0	0	0	0	0.114	0	0	0.757	0.775
AK2	RPS15A	1853107	1850066		ENSP00000346921	ENSP00000318646	0.462	0	0	0	0.542	0	0	0	0.743
AK2	RPL26	1853107	1847444		ENSP00000346921	ENSP00000293842	0.462	0	0	0	0.476	0	0	0	0.706
AK2	DLD	1853107	1842429		ENSP00000346921	ENSP00000205402	0	0	0	0	0.092	0.644	0	0.103	0.684
AK2	RPS11	1853107	1846167		ENSP00000346921	ENSP00000270625	0.462	0	0	0	0.434	0	0	0	0.682
AK2	RPL27A	1853107	1853001		ENSP00000346921	ENSP00000346015	0.462	0	0	0	0.431	0	0	0.041	0.68
AK2	RPL35	1853107	1844699		ENSP00000346921	ENSP00000259469	0.462	0	0	0	0.421	0	0	0	0.675
AK2	RPL10	1853107	1852496		ENSP00000346921	ENSP00000341730	0.462	0	0	0	0.387	0	0	0	0.656
AK2	RPS2	1853107	1852518		ENSP00000346921	ENSP00000341885	0.462	0	0	0	0.288	0	0	0	0.6
AK2	RPL9	1853107	1853003		ENSP00000346921	ENSP00000346022	0.462	0	0	0	0.288	0	0	0	0.6
AK2	RPL4	1853107	1849420		ENSP00000346921	ENSP00000311430	0.462	0	0	0	0.284	0	0	0	0.598
AK2	RPL8	1853107	1845175		ENSP00000346921	ENSP00000262584	0.462	0	0	0	0.263	0	0	0	0.586
AK2	RPL7	1853107	1852251		ENSP00000346921	ENSP00000339795	0.462	0	0	0	0.246	0	0	0	0.577
AK2	POLR2C	1853107	1842734		ENSP00000346921	ENSP00000219252	0.462	0	0	0	0.231	0	0	0	0.568
AK2	RPL3	1853107	1852999		ENSP00000346921	ENSP00000346001	0.462	0	0	0	0.226	0	0	0	0.565
AK2	IDH2	1853107	1851406		ENSP00000346921	ENSP00000331897	0	0	0	0	0	0	0	0.545	0.545
AK2	PGD	1853107	1846175		ENSP00000346921	ENSP00000270776	0	0	0	0	0.161	0	0	0.459	0.526
AK2	CAD	1853107	1845599		ENSP00000346921	ENSP00000264705	0	0	0	0	0.09	0	0	0.484	0.51
AK2	RPS16	1853107	1844060		ENSP00000346921	ENSP00000251453	0.263	0	0	0	0.352	0	0	0	0.502
AK2	DTYMK	1853107	1848672		ENSP00000346921	ENSP00000304802	0	0	0	0	0	0.147	0	0.418	0.482
AK2	RPS5	1853107	1842374		ENSP00000346921	ENSP00000196551	0.347	0	0	0	0.186	0	0	0	0.445
AK2	PPA2	1853107	1852751		ENSP00000346921	ENSP00000343885	0.268	0	0	0	0.26	0	0	0	0.435
AK2	ENO2	1853107	1843192		ENSP00000346921	ENSP00000229277	0	0	0	0	0.114	0	0	0.373	0.42
AK2	RPS23	1853107	1847772		ENSP00000346921	ENSP00000296674	0.311	0	0	0	0.168	0	0	0	0.402
AK3	POLR2C	1857438	1842734		ENSP00000371230	ENSP00000219252	0.462	0	0	0	0.231	0	0.9	0	0.955
AK3	CMPK1	1857438	1855566		ENSP00000371230	ENSP00000360939	0	0	0.5	0.727	0	0.15	0.9	0.798	0.939
AK3	POLR1A	1857438	1845426		ENSP00000371230	ENSP00000263857	0.214	0	0	0	0.175	0	0.9	0	0.929
AK3	POLR2A	1857438	1849743		ENSP00000371230	ENSP00000314949	0.214	0	0	0	0.175	0	0.9	0	0.929
AK3	POLR2B	1857438	1849572		ENSP00000371230	ENSP00000312735	0.196	0	0	0	0.138	0	0.9	0	0.924
AK3	CTPS1	1857438	1855720		ENSP00000371230	ENSP00000361699	0	0	0	0	0.077	0	0.9	0.129	0.912
AK3	RPS15A	1857438	1850066		ENSP00000371230	ENSP00000318646	0.462	0	0	0	0.542	0	0	0	0.743
AK3	ACO2	1857438	1842572		ENSP00000371230	ENSP00000216254	0	0	0	0	0	0.644	0	0.247	0.72
AK3	RPL26	1857438	1847444		ENSP00000371230	ENSP00000293842	0.462	0	0	0	0.476	0	0	0.041	0.706
AK3	RPL5	1857438	1855221		ENSP00000371230	ENSP00000359345	0.462	0	0	0	0.452	0	0	0	0.692
AK3	RPS11	1857438	1846167		ENSP00000371230	ENSP00000270625	0.462	0	0	0	0.434	0	0	0.068	0.691
AK3	RPL27A	1857438	1853001		ENSP00000371230	ENSP00000346015	0.462	0	0	0	0.431	0	0	0	0.68
AK3	RPL35	1857438	1844699		ENSP00000371230	ENSP00000259469	0.462	0	0	0	0.421	0	0	0	0.675
AK3	RPL10	1857438	1852496		ENSP00000371230	ENSP00000341730	0.462	0	0	0	0.377	0	0	0	0.65
AK3	DTYMK	1857438	1848672		ENSP00000371230	ENSP00000304802	0	0	0	0	0	0.147	0	0.583	0.629
AK3	RPL9	1857438	1853003		ENSP00000371230	ENSP00000346022	0.462	0	0	0	0.288	0	0	0.051	0.604
AK3	RPL11	1857438	1856140		ENSP00000371230	ENSP00000363676	0.462	0	0	0	0.289	0	0	0	0.601
AK3	RPS2	1857438	1852518		ENSP00000371230	ENSP00000341885	0.462	0	0	0	0.288	0	0	0	0.6
AK3	RPL4	1857438	1849420		ENSP00000371230	ENSP00000311430	0.462	0	0	0	0.284	0	0	0	0.598
AK3	RPL8	1857438	1845175		ENSP00000371230	ENSP00000262584	0.462	0	0	0	0.263	0	0	0	0.586
AK3	RPL7	1857438	1852251		ENSP00000371230	ENSP00000339795	0.462	0	0	0	0.246	0	0	0	0.577
AK3	RPL3	1857438	1852999		ENSP00000371230	ENSP00000346001	0.462	0	0	0	0.226	0	0	0	0.565
AK3	CAD	1857438	1845599		ENSP00000371230	ENSP00000264705	0	0	0	0	0.09	0	0	0.484	0.51
AK3	ALDH18A1	1857438	1855437		ENSP00000371230	ENSP00000360268	0.076	0	0	0	0	0	0	0.466	0.485
AK3	RPS5	1857438	1842374		ENSP00000371230	ENSP00000196551	0.347	0	0	0	0.186	0	0	0	0.445
AK3	PPA1	1857438	1855858		ENSP00000371230	ENSP00000362329	0.268	0	0	0	0.26	0	0	0	0.435
AK3	PPA2	1857438	1852751		ENSP00000371230	ENSP00000343885	0.268	0	0	0	0.26	0	0	0	0.435
AK3	PFKP	1857438	1857335		ENSP00000371230	ENSP00000370517	0.245	0	0	0	0.089	0	0	0.243	0.433
AK3	FH	1857438	1854397		ENSP00000371230	ENSP00000355518	0	0	0	0	0	0	0	0.409	0.41
AK3	RPS23	1857438	1847772		ENSP00000371230	ENSP00000296674	0.311	0	0	0	0.168	0	0	0	0.402
AK4	ADK	1850420	1847021		ENSP00000322175	ENSP00000286621	0	0	0	0	0.136	0	0.9	0.448	0.948
AK4	PKM	1850420	1850212		ENSP00000322175	ENSP00000320171	0	0	0	0	0	0	0.9	0.478	0.945
AK4	ADSL	1850420	1842562		ENSP00000322175	ENSP00000216194	0	0	0	0	0.115	0	0.9	0.303	0.933
AK4	RRM2B	1850420	1844085		ENSP00000322175	ENSP00000251810	0	0	0	0	0	0	0.9	0.178	0.914
AK4	RRM1	1850420	1848209		ENSP00000322175	ENSP00000300738	0	0	0	0	0.071	0	0.9	0.144	0.913
AK4	RPS15A	1850420	1850066		ENSP00000322175	ENSP00000318646	0.462	0	0	0	0.542	0	0	0	0.743
AK4	RPL26	1850420	1847444		ENSP00000322175	ENSP00000293842	0.462	0	0	0	0.476	0	0	0	0.706
AK4	RPS11	1850420	1846167		ENSP00000322175	ENSP00000270625	0.462	0	0	0	0.434	0	0	0.06	0.688
AK4	RPL35	1850420	1844699		ENSP00000322175	ENSP00000259469	0.462	0	0	0	0.421	0	0	0	0.675
AK4	CKMT1B	1850420	1848169		ENSP00000322175	ENSP00000300283	0	0	0	0	0	0	0	0.646	0.646
AK4	DTYMK	1850420	1848672		ENSP00000322175	ENSP00000304802	0	0	0	0	0	0.147	0	0.558	0.606
AK4	RPL4	1850420	1849420		ENSP00000322175	ENSP00000311430	0.462	0	0	0	0.284	0	0	0	0.598
AK4	RPL8	1850420	1845175		ENSP00000322175	ENSP00000262584	0.462	0	0	0	0.263	0	0	0	0.586
AK4	POLR2C	1850420	1842734		ENSP00000322175	ENSP00000219252	0.462	0	0	0	0.231	0	0	0	0.568
AK4	CAD	1850420	1845599		ENSP00000322175	ENSP00000264705	0	0	0	0	0.09	0	0	0.523	0.548
AK4	PFKL	1850420	1846114		ENSP00000322175	ENSP00000269848	0.245	0	0	0	0.089	0	0	0.344	0.509
AK4	HPRT1	1850420	1847973		ENSP00000322175	ENSP00000298556	0.284	0	0	0	0.09	0	0	0.234	0.458
AK4	RPS5	1850420	1842374		ENSP00000322175	ENSP00000196551	0.347	0	0	0	0.186	0	0	0	0.445
AK4	ACO2	1850420	1842572		ENSP00000322175	ENSP00000216254	0	0	0	0	0	0	0	0.409	0.409
AK4	RPS23	1850420	1847772		ENSP00000322175	ENSP00000296674	0.311	0	0	0	0.168	0	0	0	0.402
AKR1A1	STAT3	1849549	1845584		ENSP00000312606	ENSP00000264657	0	0	0	0	0	0	0	0.802	0.802
AKR1A1	CBR1	1849549	1847224		ENSP00000312606	ENSP00000290349	0.088	0	0	0	0	0	0	0.785	0.795
AKR1A1	SORD	1849549	1845966		ENSP00000312606	ENSP00000267814	0	0	0	0	0	0	0	0.73	0.73
AKR1A1	GALK1	1849549	1843038		ENSP00000312606	ENSP00000225614	0	0	0	0	0	0	0	0.602	0.602
ALCAM	ITGB1	1848798	1848520		ENSP00000305988	ENSP00000303351	0	0	0	0	0	0	0	0.828	0.828
ALDH18A1	PYCR1	1855437	1851083		ENSP00000360268	ENSP00000328858	0.608	0	0.404	0	0.226	0	0.9	0.944	0.998
ALDH18A1	PYCRL	1855437	1842810		ENSP00000360268	ENSP00000220966	0.608	0	0.431	0	0.226	0	0.9	0.697	0.993
ALDH18A1	ALDH4A1	1855437	1847245		ENSP00000360268	ENSP00000290597	0	0	0	0	0	0	0.9	0.8	0.979
ALDH18A1	CAD	1855437	1845599		ENSP00000360268	ENSP00000264705	0.175	0	0	0	0.176	0.432	0.8	0.616	0.964
ALDH18A1	GLUD1	1855437	1846542		ENSP00000360268	ENSP00000277865	0	0	0	0	0	0	0.9	0.547	0.952
ALDH18A1	PYCR2	1855437	1852599		ENSP00000360268	ENSP00000342502	0.608	0	0.406	0	0.226	0	0	0.739	0.946
ALDH18A1	ASS1	1855437	1844185		ENSP00000360268	ENSP00000253004	0.239	0	0	0	0	0	0.8	0.604	0.934
ALDH18A1	ASNS	1855437	1842325		ENSP00000360268	ENSP00000175506	0	0	0	0	0.112	0	0.8	0.505	0.904
ALDH18A1	GOT2	1855437	1843750		ENSP00000360268	ENSP00000245206	0	0	0	0	0	0	0.8	0.516	0.899
ALDH18A1	GOT1	1855437	1855278		ENSP00000360268	ENSP00000359539	0	0	0	0	0	0	0.8	0.509	0.897
ALDH18A1	CKS1B	1855437	1849378		ENSP00000360268	ENSP00000311083	0	0	0	0	0	0.875	0	0	0.875
ALDH18A1	ACACA	1855437	1852858		ENSP00000360268	ENSP00000344789	0	0	0	0	0	0.663	0	0.369	0.778
ALDH18A1	ACLY	1855437	1844250		ENSP00000360268	ENSP00000253792	0.253	0	0	0	0.07	0.246	0	0.6	0.762
ALDH18A1	ASL	1855437	1848928		ENSP00000360268	ENSP00000307188	0.22	0	0	0	0.09	0	0	0.661	0.738
ALDH18A1	MSH3	1855437	1845686		ENSP00000360268	ENSP00000265081	0.261	0	0	0	0	0.221	0	0.561	0.725
ALDH18A1	CS	1855437	1852545		ENSP00000360268	ENSP00000342056	0.234	0	0	0	0	0.298	0	0.503	0.709
ALDH18A1	EPRS	1855437	1854472		ENSP00000360268	ENSP00000355890	0.171	0	0	0	0.094	0.33	0	0.448	0.685
ALDH18A1	ALDH9A1	1855437	1853096		ENSP00000360268	ENSP00000346827	0	0	0	0	0	0	0	0.643	0.643
ALDH18A1	IMPDH2	1855437	1850365		ENSP00000360268	ENSP00000321584	0	0	0	0	0	0	0	0.632	0.632
ALDH18A1	IDH3A	1855437	1848074		ENSP00000360268	ENSP00000299518	0.168	0	0	0	0	0	0	0.572	0.628
ALDH18A1	IDH3G	1855437	1842676		ENSP00000360268	ENSP00000217901	0.168	0	0	0	0	0	0	0.572	0.628
ALDH18A1	SHMT2	1855437	1851612		ENSP00000360268	ENSP00000333667	0.079	0	0	0	0	0	0	0.609	0.625
ALDH18A1	UMPS	1855437	1843321		ENSP00000360268	ENSP00000232607	0	0	0	0	0	0	0	0.619	0.619
ALDH18A1	GLUL	1855437	1849018		ENSP00000360268	ENSP00000307900	0.063	0	0	0	0	0	0	0.607	0.616
ALDH18A1	ACSS2	1855437	1844221		ENSP00000360268	ENSP00000253382	0.155	0	0	0	0	0	0	0.562	0.614
ALDH18A1	ACSM3	1855437	1847172		ENSP00000360268	ENSP00000289416	0.155	0	0	0	0	0	0	0.562	0.614
ALDH18A1	ALDH3A2	1855437	1852975		ENSP00000360268	ENSP00000345774	0	0	0	0	0	0	0	0.608	0.608
ALDH18A1	ALDH5A1	1855437	1849725		ENSP00000360268	ENSP00000314649	0	0	0	0	0	0	0	0.604	0.604
ALDH18A1	IARS2	1855437	1848516		ENSP00000360268	ENSP00000303279	0	0	0	0	0.131	0	0	0.562	0.603
ALDH18A1	SHMT1	1855437	1850087		ENSP00000360268	ENSP00000318868	0.079	0	0	0	0	0	0	0.579	0.595
ALDH18A1	NAMPT	1855437	1842925		ENSP00000360268	ENSP00000222553	0.109	0	0	0	0	0	0	0.565	0.595
ALDH18A1	UROD	1855437	1843815		ENSP00000360268	ENSP00000246337	0.075	0	0	0	0	0	0	0.572	0.587
ALDH18A1	ABAT	1855437	1846008		ENSP00000360268	ENSP00000268251	0	0	0	0	0	0	0	0.581	0.581
ALDH18A1	SARS	1855437	1843407		ENSP00000360268	ENSP00000234677	0	0	0	0	0.074	0	0	0.566	0.58
ALDH18A1	HSPA5	1855437	1850618		ENSP00000360268	ENSP00000324173	0	0	0	0	0	0	0	0.575	0.575
ALDH18A1	RPS23	1855437	1847772		ENSP00000360268	ENSP00000296674	0	0	0	0	0	0	0	0.572	0.572
ALDH18A1	GALK1	1855437	1843038		ENSP00000360268	ENSP00000225614	0	0	0	0	0	0	0	0.572	0.572
ALDH18A1	MAT2A	1855437	1848495		ENSP00000360268	ENSP00000303147	0	0	0	0	0	0	0	0.571	0.571
ALDH18A1	HSPA9	1855437	1847834		ENSP00000360268	ENSP00000297185	0	0	0	0	0	0	0	0.566	0.566
ALDH18A1	POLR2B	1855437	1849572		ENSP00000360268	ENSP00000312735	0	0	0	0	0	0	0	0.566	0.566
ALDH18A1	HSPD1	1855437	1852284		ENSP00000360268	ENSP00000340019	0	0	0	0	0	0	0	0.566	0.566
ALDH18A1	HSPA8	1855437	1843112		ENSP00000360268	ENSP00000227378	0	0	0	0	0	0	0	0.563	0.563
ALDH18A1	PSMD6	1855437	1847640		ENSP00000360268	ENSP00000295901	0	0	0	0	0	0	0	0.559	0.559
ALDH18A1	HSPA4	1855437	1848476		ENSP00000360268	ENSP00000302961	0	0	0	0	0	0	0	0.558	0.558
ALDH18A1	ATIC	1855437	1843445		ENSP00000360268	ENSP00000236959	0	0	0	0	0.104	0	0	0.496	0.529
ALDH18A1	CAT	1855437	1843587		ENSP00000360268	ENSP00000241052	0	0	0	0	0	0	0	0.521	0.521
ALDH18A1	MLH3	1855437	1853248		ENSP00000360268	ENSP00000348020	0.161	0	0	0	0	0	0	0.449	0.517
ALDH18A1	ENO1	1855437	1843405		ENSP00000360268	ENSP00000234590	0	0	0	0	0	0	0	0.503	0.503
ALDH18A1	DNMT1	1855437	1853859		ENSP00000360268	ENSP00000352516	0	0	0	0	0	0	0	0.503	0.503
ALDH18A1	BCAT2	1855437	1850502		ENSP00000360268	ENSP00000322991	0	0	0	0	0	0.222	0	0.384	0.5
ALDH18A1	NNT	1855437	1845588		ENSP00000360268	ENSP00000264663	0	0	0	0	0	0	0	0.489	0.489
ALDH18A1	AK2	1855437	1853107		ENSP00000360268	ENSP00000346921	0.076	0	0	0	0	0	0	0.469	0.488
ALDH18A1	AK4	1855437	1850420		ENSP00000360268	ENSP00000322175	0.076	0	0	0	0	0	0	0.466	0.485
ALDH18A1	TPI1	1855437	1843191		ENSP00000360268	ENSP00000229270	0	0	0	0	0	0	0	0.485	0.485
ALDH18A1	ENO2	1855437	1843192		ENSP00000360268	ENSP00000229277	0	0	0	0	0	0	0	0.471	0.471
ALDH18A1	QARS	1855437	1848971		ENSP00000360268	ENSP00000307567	0.063	0	0	0	0	0	0	0.448	0.46
ALDH18A1	SPTLC1	1855437	1845171		ENSP00000360268	ENSP00000262554	0	0	0	0	0	0	0	0.454	0.454
ALDH18A1	GAPDH	1855437	1843185		ENSP00000360268	ENSP00000229239	0	0	0	0	0	0	0	0.447	0.447
ALDH18A1	MARS	1855437	1845042		ENSP00000360268	ENSP00000262027	0	0	0	0	0.157	0	0	0.37	0.446
ALDH18A1	SPTLC2	1855437	1842604		ENSP00000360268	ENSP00000216484	0	0	0	0	0	0	0	0.441	0.441
ALDH18A1	PAPSS1	1855437	1845706		ENSP00000360268	ENSP00000265174	0	0	0	0	0	0	0	0.427	0.427
ALDH18A1	PHGDH	1855437	1855016		ENSP00000360268	ENSP00000358417	0	0	0	0	0.146	0	0	0.354	0.425
ALDH18A1	YARS2	1855437	1850272		ENSP00000360268	ENSP00000320658	0	0	0	0	0.112	0	0	0.379	0.424
ALDH18A1	DDX5	1855437	1843052		ENSP00000360268	ENSP00000225792	0.076	0	0	0	0.073	0	0	0.37	0.413
ALDH18A1	UBA2	1855437	1843822		ENSP00000360268	ENSP00000246548	0.069	0	0	0	0	0	0	0.383	0.401
ALDH1B1	ACSS2	1856733	1844221		ENSP00000366927	ENSP00000253382	0	0	0	0	0.169	0.109	0.9	0.493	0.957
ALDH1B1	ABAT	1856733	1846008		ENSP00000366927	ENSP00000268251	0.224	0	0	0	0.109	0.108	0.9	0.275	0.947
ALDH1B1	HIBADH	1856733	1845744		ENSP00000366927	ENSP00000265395	0.066	0	0	0	0.175	0	0.9	0.329	0.941
ALDH1B1	AKR1A1	1856733	1849549		ENSP00000366927	ENSP00000312606	0	0	0	0	0.089	0	0.9	0.316	0.932
ALDH1B1	ADH5	1856733	1847722		ENSP00000366927	ENSP00000296412	0	0	0	0	0	0	0.9	0.336	0.93
ALDH1B1	CAD	1856733	1845599		ENSP00000366927	ENSP00000264705	0	0	0	0	0.093	0.101	0.8	0.371	0.883
ALDH1B1	ALDH4A1	1856733	1847245		ENSP00000366927	ENSP00000290597	0	0	0	0.69	0.084	0	0.8	0.518	0.838
ALDH1B1	ASS1	1856733	1844185		ENSP00000366927	ENSP00000253004	0	0	0	0	0	0	0.8	0.227	0.838
ALDH1B1	GOT2	1856733	1843750		ENSP00000366927	ENSP00000245206	0	0	0	0	0.114	0	0.8	0.112	0.829
ALDH1B1	GOT1	1856733	1855278		ENSP00000366927	ENSP00000359539	0	0	0	0	0.114	0	0.8	0.092	0.825
ALDH1B1	ASNS	1856733	1842325		ENSP00000366927	ENSP00000175506	0	0	0	0	0	0	0.8	0.109	0.814
ALDH1B1	XRN2	1856733	1856637		ENSP00000366927	ENSP00000366396	0	0	0	0	0	0.781	0	0	0.781
ALDH1B1	ACLY	1856733	1844250		ENSP00000366927	ENSP00000253792	0.075	0	0	0	0.288	0	0	0.607	0.718
ALDH1B1	UQCRB	1856733	1847046		ENSP00000366927	ENSP00000287022	0	0	0	0	0	0.644	0	0	0.644
ALDH1B1	ACACA	1856733	1852858		ENSP00000366927	ENSP00000344789	0	0	0	0	0	0.149	0	0.592	0.638
ALDH1B1	ALDH18A1	1856733	1855437		ENSP00000366927	ENSP00000360268	0	0	0	0	0	0	0	0.621	0.621
ALDH1B1	FH	1856733	1854397		ENSP00000366927	ENSP00000355518	0	0	0	0	0.072	0.476	0	0.217	0.586
ALDH1B1	HEXB	1856733	1844907		ENSP00000366927	ENSP00000261416	0	0	0	0	0	0.538	0	0.052	0.543
ALDH1B1	ENO1	1856733	1843405		ENSP00000366927	ENSP00000234590	0	0	0	0	0.136	0.106	0	0.45	0.538
ALDH1B1	UMPS	1856733	1843321		ENSP00000366927	ENSP00000232607	0	0	0	0	0	0	0	0.488	0.488
ALDH1B1	ACSM3	1856733	1847172		ENSP00000366927	ENSP00000289416	0	0	0	0	0.169	0.102	0	0.344	0.468
ALDH1B1	MUT	1856733	1846416		ENSP00000366927	ENSP00000274813	0	0	0	0	0	0	0	0.466	0.465
ALDH1B1	SULT2B1	1856733	1842398		ENSP00000366927	ENSP00000201586	0	0	0	0	0	0	0	0.455	0.455
ALDH1B1	ENO2	1856733	1843192		ENSP00000366927	ENSP00000229277	0	0	0	0	0.136	0.106	0	0.312	0.422
ALDH1B1	FARSA	1856733	1850232		ENSP00000366927	ENSP00000320309	0	0	0	0	0	0	0	0.407	0.407
ALDH1B1	ALDOC	1856733	1843081		ENSP00000366927	ENSP00000226253	0	0	0	0	0.137	0	0	0.335	0.402
ALDH1B1	GAPDH	1856733	1843185		ENSP00000366927	ENSP00000229239	0	0	0	0	0.112	0	0	0.354	0.402
ALDH3A2	ACSS2	1852975	1844221		ENSP00000345774	ENSP00000253382	0	0	0	0	0.169	0.094	0.9	0.397	0.948
ALDH3A2	ABAT	1852975	1846008		ENSP00000345774	ENSP00000268251	0.224	0	0	0	0.109	0.108	0.9	0.266	0.946
ALDH3A2	AKR1A1	1852975	1849549		ENSP00000345774	ENSP00000312606	0	0	0	0	0.111	0	0.9	0.246	0.927
ALDH3A2	ADH5	1852975	1847722		ENSP00000345774	ENSP00000296412	0	0	0	0	0	0	0.9	0.282	0.925
ALDH3A2	HIBADH	1852975	1845744		ENSP00000345774	ENSP00000265395	0.066	0	0	0	0	0	0.9	0.232	0.922
ALDH3A2	CAD	1852975	1845599		ENSP00000345774	ENSP00000264705	0	0	0	0	0.093	0.101	0.8	0.371	0.883
ALDH3A2	ASS1	1852975	1844185		ENSP00000345774	ENSP00000253004	0	0	0	0	0	0	0.8	0.195	0.832
ALDH3A2	ALDH4A1	1852975	1847245		ENSP00000345774	ENSP00000290597	0	0	0	0.624	0	0	0.8	0.409	0.828
ALDH3A2	GOT2	1852975	1843750		ENSP00000345774	ENSP00000245206	0	0	0	0	0.077	0	0.8	0.092	0.817
ALDH3A2	ASNS	1852975	1842325		ENSP00000345774	ENSP00000175506	0	0	0	0	0	0	0.8	0.109	0.814
ALDH3A2	ACLY	1852975	1844250		ENSP00000345774	ENSP00000253792	0.075	0	0	0	0.288	0	0	0.587	0.704
ALDH3A2	ACACA	1852975	1852858		ENSP00000345774	ENSP00000344789	0	0	0	0	0	0.149	0	0.586	0.633
ALDH3A2	ENO1	1852975	1843405		ENSP00000345774	ENSP00000234590	0	0	0	0	0.091	0.096	0	0.498	0.551
ALDH3A2	UMPS	1852975	1843321		ENSP00000345774	ENSP00000232607	0	0	0	0	0	0	0	0.493	0.493
ALDH3A2	MUT	1852975	1846416		ENSP00000345774	ENSP00000274813	0	0	0	0	0	0	0	0.488	0.488
ALDH3A2	ACSM3	1852975	1847172		ENSP00000345774	ENSP00000289416	0	0.012	0	0	0.169	0.094	0	0.37	0.484
ALDH3A2	CAT	1852975	1843587		ENSP00000345774	ENSP00000241052	0	0	0	0	0.112	0	0	0.365	0.412
ALDH4A1	PYCRL	1847245	1842810		ENSP00000290597	ENSP00000220966	0	0	0	0	0	0	0.9	0.457	0.943
ALDH4A1	GLUD1	1847245	1846542		ENSP00000290597	ENSP00000277865	0	0	0	0	0.091	0.101	0.9	0.234	0.929
ALDH4A1	GOT2	1847245	1843750		ENSP00000290597	ENSP00000245206	0	0	0	0	0.077	0	0.9	0.252	0.925
ALDH4A1	CAD	1847245	1845599		ENSP00000290597	ENSP00000264705	0	0	0	0	0.093	0.101	0.8	0.371	0.883
ALDH4A1	L2HGDH	1847245	1845945		ENSP00000290597	ENSP00000267436	0	0	0	0	0.113	0	0.8	0.264	0.858
ALDH4A1	ASS1	1847245	1844185		ENSP00000290597	ENSP00000253004	0	0	0	0	0	0	0.8	0.295	0.853
ALDH4A1	ASNS	1847245	1842325		ENSP00000290597	ENSP00000175506	0	0	0	0	0	0	0.8	0.126	0.817
ALDH4A1	ACLY	1847245	1844250		ENSP00000290597	ENSP00000253792	0.075	0	0	0	0.288	0	0	0.585	0.702
ALDH4A1	DLD	1847245	1842429		ENSP00000290597	ENSP00000205402	0	0	0	0	0.077	0	0	0.549	0.566
ALDH4A1	ABAT	1847245	1846008		ENSP00000290597	ENSP00000268251	0.224	0	0	0	0.109	0.108	0	0.343	0.54
ALDH4A1	UMPS	1847245	1843321		ENSP00000290597	ENSP00000232607	0	0	0	0	0	0	0	0.482	0.482
ALDH4A1	MUT	1847245	1846416		ENSP00000290597	ENSP00000274813	0	0	0	0	0	0	0	0.466	0.465
ALDH4A1	ACSM3	1847245	1847172		ENSP00000290597	ENSP00000289416	0	0	0	0	0.169	0.094	0	0.302	0.429
ALDH4A1	PNPO	1847245	1843033		ENSP00000290597	ENSP00000225573	0	0	0	0	0	0	0	0.414	0.414
ALDH4A1	ACSS2	1847245	1844221		ENSP00000290597	ENSP00000253382	0	0	0	0	0.169	0.094	0	0.281	0.411
ALDH5A1	ABAT	1849725	1846008		ENSP00000314649	ENSP00000268251	0.224	0	0	0	0.288	0.747	0.9	0.885	0.998
ALDH5A1	VDAC1	1849725	1845725		ENSP00000314649	ENSP00000265333	0	0	0	0	0	0.906	0	0.064	0.908
ALDH5A1	IDH1	1849725	1844837		ENSP00000314649	ENSP00000260985	0	0	0	0	0	0	0.8	0.24	0.841
ALDH5A1	IDH3A	1849725	1848074		ENSP00000314649	ENSP00000299518	0	0	0	0	0	0.097	0.8	0.126	0.828
ALDH5A1	ACLY	1849725	1844250		ENSP00000314649	ENSP00000253792	0.075	0	0	0	0.288	0	0	0.621	0.728
ALDH5A1	TOMM40	1849725	1844128		ENSP00000314649	ENSP00000252487	0	0	0	0	0	0.644	0	0.073	0.656
ALDH5A1	GLUL	1849725	1849018		ENSP00000314649	ENSP00000307900	0	0	0	0	0	0	0	0.562	0.562
ALDH5A1	MUT	1849725	1846416		ENSP00000314649	ENSP00000274813	0	0	0	0	0	0	0	0.519	0.519
ALDH5A1	UMPS	1849725	1843321		ENSP00000314649	ENSP00000232607	0	0	0	0	0	0	0	0.494	0.494
ALDH5A1	CAD	1849725	1845599		ENSP00000314649	ENSP00000264705	0	0	0	0	0.093	0.101	0	0.391	0.46
ALDH5A1	GLUD1	1849725	1846542		ENSP00000314649	ENSP00000277865	0	0	0	0	0.091	0.101	0	0.358	0.429
ALDH5A1	ENO1	1849725	1843405		ENSP00000314649	ENSP00000234590	0	0	0	0	0.091	0.096	0	0.361	0.429
ALDH5A1	DLD	1849725	1842429		ENSP00000314649	ENSP00000205402	0	0	0	0	0	0	0	0.422	0.422
ALDH5A1	GAPDH	1849725	1843185		ENSP00000314649	ENSP00000229239	0	0	0	0	0	0	0	0.421	0.421
ALDH5A1	ACSS2	1849725	1844221		ENSP00000314649	ENSP00000253382	0	0	0	0	0.169	0.094	0	0.284	0.414
ALDH5A1	ACSM3	1849725	1847172		ENSP00000314649	ENSP00000289416	0	0	0	0	0.169	0.094	0	0.281	0.411
ALDH6A1	HIBADH	1862703	1845744		ENSP00000450436	ENSP00000265395	0	0	0.281	0	0.715	0	0.9	0.449	0.987
ALDH6A1	ACAT1	1862703	1845812		ENSP00000450436	ENSP00000265838	0	0	0	0	0.223	0	0.9	0.255	0.937
ALDH6A1	PCCA	1862703	1856472		ENSP00000450436	ENSP00000365462	0	0	0	0	0.167	0	0.9	0.175	0.925
ALDH6A1	ALDH1B1	1862703	1856733		ENSP00000450436	ENSP00000366927	0	0	0.229	0.781	0.157	0	0.9	0.475	0.924
ALDH6A1	ALDH9A1	1862703	1853096		ENSP00000450436	ENSP00000346827	0	0	0.33	0.785	0.124	0	0.9	0.525	0.923
ALDH6A1	ALDH3A2	1862703	1852975		ENSP00000450436	ENSP00000345774	0	0	0	0.644	0.078	0	0.9	0.51	0.92
ALDH6A1	ALDH7A1	1862703	1859243		ENSP00000450436	ENSP00000387123	0	0	0	0.699	0.078	0	0.9	0.53	0.918
ALDH6A1	ACAA2	1862703	1846948		ENSP00000450436	ENSP00000285093	0	0	0	0	0.104	0	0.9	0.128	0.915
ALDH6A1	ABAT	1862703	1846008		ENSP00000450436	ENSP00000268251	0	0	0	0	0.102	0	0.9	0.134	0.915
ALDH6A1	ACAT2	1862703	1854502		ENSP00000450436	ENSP00000356015	0	0	0	0	0.104	0	0.9	0.124	0.914
ALDH6A1	ACACA	1862703	1852858		ENSP00000450436	ENSP00000344789	0	0	0	0	0.124	0	0.9	0.106	0.914
ALDH6A1	HADH	1862703	1859056		ENSP00000450436	ENSP00000385638	0	0.007	0	0	0.086	0	0.9	0.126	0.913
ALDH6A1	MLYCD	1862703	1845142		ENSP00000450436	ENSP00000262430	0	0	0	0	0.071	0	0.9	0.137	0.912
ALDH6A1	MUT	1862703	1846416		ENSP00000450436	ENSP00000274813	0	0	0	0	0.077	0	0.9	0.101	0.909
ALDH6A1	HADHB	1862703	1850713		ENSP00000450436	ENSP00000325136	0	0	0	0	0.111	0	0.9	0	0.907
ALDH6A1	ACAA1	1862703	1851610		ENSP00000450436	ENSP00000333664	0	0	0	0	0.104	0	0.9	0	0.906
ALDH6A1	ACSS2	1862703	1844221		ENSP00000450436	ENSP00000253382	0	0	0	0	0	0	0.9	0	0.9
ALDH6A1	BCKDHA	1862703	1846123		ENSP00000450436	ENSP00000269980	0	0	0	0	0.111	0	0	0.629	0.656
ALDH6A1	ACADSB	1862703	1854904		ENSP00000450436	ENSP00000357873	0	0	0	0	0.228	0	0	0.485	0.585
ALDH6A1	BCAT2	1862703	1850502		ENSP00000450436	ENSP00000322991	0	0	0	0	0	0	0	0.54	0.54
ALDH7A1	ABAT	1859243	1846008		ENSP00000387123	ENSP00000268251	0.224	0	0	0	0.109	0.108	0.9	0.253	0.945
ALDH7A1	ACSS2	1859243	1844221		ENSP00000387123	ENSP00000253382	0	0	0	0	0.169	0.094	0.9	0.281	0.938
ALDH7A1	HIBADH	1859243	1845744		ENSP00000387123	ENSP00000265395	0.066	0	0	0	0.083	0	0.9	0.19	0.921
ALDH7A1	HADH	1859243	1859056		ENSP00000387123	ENSP00000385638	0	0.003	0	0	0	0	0.9	0.223	0.919
ALDH7A1	ADH5	1859243	1847722		ENSP00000387123	ENSP00000296412	0	0	0	0	0	0	0.9	0.223	0.918
ALDH7A1	AKR1A1	1859243	1849549		ENSP00000387123	ENSP00000312606	0	0	0	0	0	0	0.9	0.191	0.915
ALDH7A1	ASNS	1859243	1842325		ENSP00000387123	ENSP00000175506	0	0	0	0	0	0.462	0.8	0.109	0.895
ALDH7A1	CAD	1859243	1845599		ENSP00000387123	ENSP00000264705	0	0	0	0	0.093	0.101	0.8	0.371	0.883
ALDH7A1	ALDH4A1	1859243	1847245		ENSP00000387123	ENSP00000290597	0	0	0.277	0.657	0	0	0.8	0.581	0.852
ALDH7A1	GOT2	1859243	1843750		ENSP00000387123	ENSP00000245206	0	0	0	0	0.113	0	0.8	0.179	0.841
ALDH7A1	GOT1	1859243	1855278		ENSP00000387123	ENSP00000359539	0	0	0	0	0.113	0	0.8	0.179	0.841
ALDH7A1	ASS1	1859243	1844185		ENSP00000387123	ENSP00000253004	0	0	0	0	0	0	0.8	0.199	0.833
ALDH7A1	ACLY	1859243	1844250		ENSP00000387123	ENSP00000253792	0.075	0	0	0	0.288	0	0	0.602	0.715
ALDH7A1	ACACA	1859243	1852858		ENSP00000387123	ENSP00000344789	0	0	0	0	0	0.149	0	0.615	0.659
ALDH7A1	ALDH18A1	1859243	1855437		ENSP00000387123	ENSP00000360268	0	0	0	0	0.077	0	0	0.61	0.625
ALDH7A1	PCBP1	1859243	1848744		ENSP00000387123	ENSP00000305556	0	0	0	0	0	0	0	0.552	0.552
ALDH7A1	YWHAH	1859243	1843937		ENSP00000387123	ENSP00000248975	0	0	0	0	0	0.544	0	0	0.544
ALDH7A1	ACAT1	1859243	1845812		ENSP00000387123	ENSP00000265838	0	0	0	0	0.143	0	0	0.486	0.54
ALDH7A1	G6PD	1859243	1858108		ENSP00000387123	ENSP00000377192	0	0	0	0	0	0.427	0	0.201	0.523
ALDH7A1	HADHA	1859243	1857263		ENSP00000387123	ENSP00000370023	0	0	0	0	0.073	0	0	0.503	0.52
ALDH7A1	PNPO	1859243	1843033		ENSP00000387123	ENSP00000225573	0	0	0	0	0	0	0	0.513	0.513
ALDH7A1	PGD	1859243	1846175		ENSP00000387123	ENSP00000270776	0	0	0	0	0.069	0.389	0	0.199	0.504
ALDH7A1	PPP1CA	1859243	1850792		ENSP00000387123	ENSP00000326031	0	0	0	0	0	0.471	0	0.102	0.504
ALDH7A1	UMPS	1859243	1843321		ENSP00000387123	ENSP00000232607	0	0	0	0	0	0	0	0.495	0.495
ALDH7A1	MUT	1859243	1846416		ENSP00000387123	ENSP00000274813	0	0	0	0	0.068	0	0	0.466	0.481
ALDH7A1	ENO1	1859243	1843405		ENSP00000387123	ENSP00000234590	0	0	0	0	0.091	0.096	0	0.399	0.463
ALDH7A1	PDIA4	1859243	1846994		ENSP00000387123	ENSP00000286091	0	0	0	0	0	0.389	0	0.128	0.444
ALDH7A1	YWHAG	1859243	1848830		ENSP00000387123	ENSP00000306330	0	0	0	0	0	0.427	0	0.067	0.442
ALDH7A1	YWHAE	1859243	1845524		ENSP00000387123	ENSP00000264335	0	0	0	0	0	0.427	0	0	0.427
ALDH7A1	YWHAQ	1859243	1843478		ENSP00000387123	ENSP00000238081	0	0	0	0	0	0.427	0	0	0.427
ALDH7A1	ACSM3	1859243	1847172		ENSP00000387123	ENSP00000289416	0	0	0	0	0.169	0.094	0	0.281	0.411
ALDH9A1	ABAT	1853096	1846008		ENSP00000346827	ENSP00000268251	0.224	0	0	0	0.109	0.108	0.9	0.304	0.949
ALDH9A1	ACSS2	1853096	1844221		ENSP00000346827	ENSP00000253382	0	0	0	0	0.169	0.102	0.9	0.293	0.94
ALDH9A1	ADH5	1853096	1847722		ENSP00000346827	ENSP00000296412	0	0	0	0	0.076	0	0.9	0.27	0.926
ALDH9A1	HIBADH	1853096	1845744		ENSP00000346827	ENSP00000265395	0.066	0	0	0	0.103	0	0.9	0.191	0.923
ALDH9A1	AKR1A1	1853096	1849549		ENSP00000346827	ENSP00000312606	0	0	0	0	0.073	0	0.9	0.217	0.921
ALDH9A1	SHMT1	1853096	1850087		ENSP00000346827	ENSP00000318868	0	0	0	0	0	0	0.9	0.198	0.916
ALDH9A1	CAD	1853096	1845599		ENSP00000346827	ENSP00000264705	0	0	0	0	0.093	0.101	0.8	0.371	0.883
ALDH9A1	ASS1	1853096	1844185		ENSP00000346827	ENSP00000253004	0	0	0	0	0	0	0.8	0.22	0.837
ALDH9A1	ALDH4A1	1853096	1847245		ENSP00000346827	ENSP00000290597	0	0	0	0.704	0	0	0.8	0.517	0.829
ALDH9A1	GOT2	1853096	1843750		ENSP00000346827	ENSP00000245206	0	0	0	0	0.113	0	0.8	0.092	0.824
ALDH9A1	ASNS	1853096	1842325		ENSP00000346827	ENSP00000175506	0	0	0	0	0	0	0.8	0.129	0.818
ALDH9A1	ACLY	1853096	1844250		ENSP00000346827	ENSP00000253792	0.075	0	0	0	0.288	0	0	0.597	0.712
ALDH9A1	ACACA	1853096	1852858		ENSP00000346827	ENSP00000344789	0	0	0	0	0	0.149	0	0.59	0.636
ALDH9A1	NDUFS8	1853096	1849818		ENSP00000346827	ENSP00000315774	0	0	0	0	0	0	0	0.609	0.609
ALDH9A1	PGD	1853096	1846175		ENSP00000346827	ENSP00000270776	0	0	0	0	0.093	0.421	0	0.235	0.563
ALDH9A1	UMPS	1853096	1843321		ENSP00000346827	ENSP00000232607	0	0	0	0	0	0	0	0.482	0.482
ALDH9A1	MUT	1853096	1846416		ENSP00000346827	ENSP00000274813	0	0	0	0	0	0	0	0.466	0.465
ALDH9A1	ACSM3	1853096	1847172		ENSP00000346827	ENSP00000289416	0	0	0	0	0.169	0.102	0	0.281	0.416
ALDH9A1	ENO1	1853096	1843405		ENSP00000346827	ENSP00000234590	0	0	0	0	0.112	0.102	0	0.313	0.404
ALDH9A1	ENO2	1853096	1843192		ENSP00000346827	ENSP00000229277	0	0	0	0	0.112	0.102	0	0.312	0.403
ALDOA	PFKL	1851945	1846114		ENSP00000336927	ENSP00000269848	0	0	0	0	0.444	0	0.9	0.816	0.988
ALDOA	PKM	1851945	1850212		ENSP00000336927	ENSP00000320171	0	0	0	0	0.683	0	0.8	0.811	0.987
ALDOA	GAPDH	1851945	1843185		ENSP00000336927	ENSP00000229239	0.284	0	0	0	0.265	0.202	0.9	0.682	0.984
ALDOA	ALDOC	1851945	1843081		ENSP00000336927	ENSP00000226253	0	0	0.527	0.985	0	0.907	0.8	0.86	0.981
ALDOA	TALDO1	1851945	1850327		ENSP00000336927	ENSP00000321259	0	0	0	0	0.109	0	0.9	0.443	0.946
ALDOA	ACTN4	1851945	1844152		ENSP00000336927	ENSP00000252699	0	0	0	0	0.246	0.111	0.9	0.211	0.94
ALDOA	ENO1	1851945	1843405		ENSP00000336927	ENSP00000234590	0	0	0	0	0.736	0.066	0	0.73	0.927
ALDOA	ENO2	1851945	1843192		ENSP00000336927	ENSP00000229277	0	0	0	0	0.736	0	0	0.552	0.876
ALDOA	TPI1	1851945	1843191		ENSP00000336927	ENSP00000229270	0	0	0	0	0.487	0	0	0.718	0.849
ALDOA	PYGB	1851945	1842631		ENSP00000336927	ENSP00000216962	0	0	0	0	0.735	0.102	0	0.403	0.845
ALDOA	GPD2	1851945	1849092		ENSP00000336927	ENSP00000308610	0	0	0	0	0.114	0.602	0	0	0.632
ALDOA	ATP6V1E1	1851945	1844227		ENSP00000336927	ENSP00000253413	0	0	0	0	0.088	0.576	0	0.078	0.612
ALDOA	HSP90AB1	1851945	1850780		ENSP00000336927	ENSP00000325875	0	0	0	0	0.097	0.098	0	0.487	0.546
ALDOA	ATP5B	1851945	1845043		ENSP00000336927	ENSP00000262030	0	0	0	0	0.288	0	0	0.352	0.518
ALDOA	HSP90AA1	1851945	1851814		ENSP00000336927	ENSP00000335153	0	0	0	0	0.097	0.098	0	0.452	0.515
ALDOA	PGD	1851945	1846175		ENSP00000336927	ENSP00000270776	0	0	0	0	0	0	0	0.511	0.511
ALDOA	ACO2	1851945	1842572		ENSP00000336927	ENSP00000216254	0	0	0	0	0.111	0	0	0.464	0.503
ALDOA	GOT2	1851945	1843750		ENSP00000336927	ENSP00000245206	0	0	0	0	0.157	0	0	0.433	0.501
ALDOA	GYS1	1851945	1849993		ENSP00000336927	ENSP00000317904	0	0	0	0	0.183	0	0	0.4	0.489
ALDOA	CAT	1851945	1843587		ENSP00000336927	ENSP00000241052	0	0	0	0	0	0	0	0.489	0.489
ALDOA	IDH2	1851945	1851406		ENSP00000336927	ENSP00000331897	0	0	0	0	0.112	0	0	0.398	0.443
ALDOA	UQCRC1	1851945	1842411		ENSP00000336927	ENSP00000203407	0	0	0	0	0.262	0.075	0	0.234	0.431
ALDOA	ACLY	1851945	1844250		ENSP00000336927	ENSP00000253792	0	0	0	0	0.144	0	0	0.36	0.429
ALDOA	ATP5H	1851945	1848311		ENSP00000336927	ENSP00000301587	0	0	0	0	0.261	0	0	0.243	0.416
ALDOA	ATP5A1	1851945	1846765		ENSP00000336927	ENSP00000282050	0	0	0	0	0.288	0	0	0.212	0.415
ALDOA	GLUD1	1851945	1846542		ENSP00000336927	ENSP00000277865	0	0	0	0	0.157	0	0	0.328	0.409
ALDOA	IDH3A	1851945	1848074		ENSP00000336927	ENSP00000299518	0	0	0	0	0.112	0	0	0.358	0.405
ALDOC	PYGB	1843081	1842631		ENSP00000226253	ENSP00000216962	0	0	0	0	0.735	0.102	0	0.457	0.859
ALG5	RPN2	1843540	1843463		ENSP00000239891	ENSP00000237530	0	0	0	0	0.179	0.438	0	0.534	0.766
ALG5	MOGS	1843540	1843357		ENSP00000239891	ENSP00000233616	0	0	0	0	0	0.304	0	0.395	0.561
ALG5	CMAS	1843540	1843199		ENSP00000239891	ENSP00000229329	0.212	0	0	0	0	0	0	0.428	0.529
ALYREF	MAGOH	1861534	1855489		ENSP00000421592	ENSP00000360525	0	0	0	0	0.105	0.998	0.9	0.585	0.999
ALYREF	U2AF2	1861534	1849013		ENSP00000421592	ENSP00000307863	0	0	0	0	0	0.953	0.9	0.614	0.998
ALYREF	SRSF1	1861534	1844652		ENSP00000421592	ENSP00000258962	0	0	0	0	0.112	0.96	0.9	0.392	0.997
ALYREF	EFTUD2	1861534	1859618		ENSP00000421592	ENSP00000392094	0	0	0	0	0	0.966	0.9	0	0.996
ALYREF	SRSF2	1861534	1853940		ENSP00000421592	ENSP00000353089	0	0	0	0	0.073	0.95	0.9	0.33	0.996
ALYREF	TPR	1861534	1854604		ENSP00000421592	ENSP00000356448	0	0	0	0	0	0.821	0.9	0.216	0.984
ALYREF	PRPF6	1861534	1845854		ENSP00000421592	ENSP00000266079	0	0	0	0	0	0.713	0.9	0.438	0.982
ALYREF	HNRNPC	1861534	1850172		ENSP00000421592	ENSP00000319690	0	0	0	0	0	0.675	0.9	0.488	0.981
ALYREF	DDX3X	1861534	1858776		ENSP00000421592	ENSP00000382840	0	0	0	0	0	0.971	0	0.243	0.977
ALYREF	SRSF6	1861534	1843694		ENSP00000421592	ENSP00000244020	0	0	0	0	0.114	0.666	0.9	0.212	0.973
ALYREF	SF3A2	1861534	1842843		ENSP00000421592	ENSP00000221494	0	0	0	0	0	0.725	0.9	0.102	0.973
ALYREF	SRSF5	1861534	1858188		ENSP00000421592	ENSP00000377892	0	0	0	0	0.09	0.666	0.9	0.168	0.971
ALYREF	DDX23	1861534	1849339		ENSP00000421592	ENSP00000310723	0	0	0	0	0	0.713	0.9	0	0.97
ALYREF	HNRNPM	1861534	1850730		ENSP00000421592	ENSP00000325376	0	0	0	0.66	0.07	0.66	0.9	0.18	0.967
ALYREF	HNRNPA1	1861534	1852510		ENSP00000421592	ENSP00000341826	0	0	0	0	0	0.466	0.9	0.417	0.966
ALYREF	PRPF4	1861534	1856059		ENSP00000421592	ENSP00000363313	0	0	0	0	0	0.625	0.9	0.046	0.961
ALYREF	ACIN1	1861534	1845198		ENSP00000421592	ENSP00000262710	0	0	0	0	0	0.95	0	0.159	0.956
ALYREF	U2AF1	1861534	1847292		ENSP00000421592	ENSP00000291552	0	0	0	0	0.105	0	0.9	0.48	0.949
ALYREF	SRSF3	1861534	1855976		ENSP00000421592	ENSP00000362820	0	0	0	0	0.097	0	0.9	0.448	0.945
ALYREF	EIF4A3	1861534	1846086		ENSP00000421592	ENSP00000269349	0	0	0	0	0.142	0.858	0	0.571	0.943
ALYREF	SNRPA1	1861534	1844278		ENSP00000421592	ENSP00000254193	0	0	0	0	0.065	0.298	0.9	0.208	0.941
ALYREF	HNRNPA3	1861534	1858016		ENSP00000421592	ENSP00000376309	0	0	0	0	0	0.27	0.9	0.252	0.94
ALYREF	SNRPB	1861534	1860980		ENSP00000421592	ENSP00000412566	0	0	0	0	0.18	0.311	0.9	0	0.938
ALYREF	SNRPE	1861534	1860230		ENSP00000421592	ENSP00000400591	0	0	0	0	0.112	0.118	0.9	0.253	0.933
ALYREF	PCBP1	1861534	1848744		ENSP00000421592	ENSP00000305556	0	0	0	0	0	0.149	0.9	0.212	0.927
ALYREF	HNRNPK	1861534	1856467		ENSP00000421592	ENSP00000365439	0	0	0	0	0	0	0.9	0.264	0.923
ALYREF	SNRPA	1861534	1843673		ENSP00000421592	ENSP00000243563	0	0	0	0	0	0	0.9	0.26	0.922
ALYREF	SF3B2	1861534	1850085		ENSP00000421592	ENSP00000318861	0	0	0	0	0	0.079	0.9	0.192	0.919
ALYREF	PRPF8	1861534	1848629		ENSP00000421592	ENSP00000304350	0	0	0	0	0	0	0.9	0.224	0.919
ALYREF	HNRNPU	1861534	1846836		ENSP00000421592	ENSP00000283179	0	0	0	0	0	0	0.9	0.194	0.915
ALYREF	SNRPD1	1861534	1848179		ENSP00000421592	ENSP00000300413	0	0	0	0	0.112	0.118	0.9	0	0.914
ALYREF	SNRPB2	1861534	1843799		ENSP00000421592	ENSP00000246071	0	0	0	0	0	0	0.9	0.177	0.914
ALYREF	SNRPD2	1861534	1852586		ENSP00000421592	ENSP00000342374	0	0	0	0	0.098	0.118	0.9	0.057	0.914
ALYREF	NHP2L1	1861534	1842526		ENSP00000421592	ENSP00000215956	0	0	0	0	0	0.095	0.9	0.106	0.912
ALYREF	SF3B1	1861534	1851836		ENSP00000421592	ENSP00000335321	0	0	0	0	0	0	0.9	0.149	0.911
ALYREF	POLR2B	1861534	1849572		ENSP00000421592	ENSP00000312735	0	0	0	0	0	0.096	0.9	0.09	0.91
ALYREF	SNRNP40	1861534	1845395		ENSP00000421592	ENSP00000263694	0	0	0	0	0.115	0	0.9	0.07	0.91
ALYREF	SNRPD3	1861534	1842511		ENSP00000421592	ENSP00000215829	0	0	0	0	0.065	0.118	0.9	0	0.91
ALYREF	POLR2C	1861534	1842734		ENSP00000421592	ENSP00000219252	0	0	0	0	0.113	0	0.9	0.065	0.909
ALYREF	SF3B3	1861534	1848773		ENSP00000421592	ENSP00000305790	0	0	0	0	0	0	0.9	0.106	0.906
ALYREF	GTF2F2	1861534	1852373		ENSP00000421592	ENSP00000340823	0	0	0	0	0.09	0	0.9	0.055	0.906
ALYREF	SNRNP200	1861534	1849929		ENSP00000421592	ENSP00000317123	0	0	0	0	0	0	0.9	0.09	0.905
ALYREF	POLR2A	1861534	1849743		ENSP00000421592	ENSP00000314949	0	0	0	0	0	0	0.9	0.086	0.904
ALYREF	SF3B14	1861534	1843349		ENSP00000421592	ENSP00000233468	0	0	0	0	0.072	0	0.9	0	0.903
ALYREF	RBMX	1861534	1855309		ENSP00000421592	ENSP00000359645	0	0	0	0	0	0	0.9	0.063	0.902
ALYREF	GTF2F1	1861534	1858200		ENSP00000421592	ENSP00000377969	0	0	0	0	0	0	0.9	0.059	0.901
ALYREF	SF3A1	1861534	1842508		ENSP00000421592	ENSP00000215793	0	0	0	0	0	0	0.9	0	0.9
ALYREF	SF3B5	1861534	1854620		ENSP00000421592	ENSP00000356541	0	0	0	0	0	0	0.9	0	0.9
ALYREF	EIF4G1	1861534	1852064		ENSP00000421592	ENSP00000338020	0	0	0	0	0	0.638	0	0.198	0.697
ALYREF	UBE2I	1861534	1850693		ENSP00000421592	ENSP00000324897	0	0	0	0	0.101	0.644	0	0	0.666
ALYREF	ATP6V1E1	1861534	1844227		ENSP00000421592	ENSP00000253413	0	0	0	0	0	0.644	0	0	0.644
ALYREF	NFKB2	1861534	1855147		ENSP00000421592	ENSP00000358983	0	0	0	0	0	0	0	0.515	0.515
ALYREF	DDX5	1861534	1843052		ENSP00000421592	ENSP00000225792	0	0	0	0	0	0.361	0	0.213	0.475
ALYREF	APEX1	1861534	1842615		ENSP00000421592	ENSP00000216714	0	0	0	0	0.401	0	0	0.092	0.432
ALYREF	SRSF10	1861534	1861465		ENSP00000421592	ENSP00000420195	0	0	0	0	0	0.27	0	0.232	0.415
ALYREF	EIF4B	1861534	1845052		ENSP00000421592	ENSP00000262056	0	0	0	0	0	0.27	0	0.231	0.414
AP1G1	CLTC	1858105	1846064		ENSP00000377148	ENSP00000269122	0	0	0	0	0.069	0.96	0.36	0.753	0.993
AP1G1	RABEP1	1858105	1845155		ENSP00000377148	ENSP00000262477	0	0	0	0	0	0.961	0	0.551	0.982
AP1G1	AP2M1	1858105	1847379		ENSP00000377148	ENSP00000292807	0	0	0	0	0	0.901	0.36	0.564	0.97
AP1G1	DNM2	1858105	1853228		ENSP00000377148	ENSP00000347890	0	0	0	0	0	0.101	0.9	0.418	0.943
AP1G1	HSPA8	1858105	1843112		ENSP00000377148	ENSP00000227378	0	0	0	0	0	0	0.9	0	0.9
AP1G1	AP2A1	1858105	1853781		ENSP00000377148	ENSP00000351926	0	0	0	0.723	0	0	0.72	0.777	0.779
AP1G1	AP3B2	1858105	1844975		ENSP00000377148	ENSP00000261722	0	0	0	0	0.073	0.291	0.36	0.497	0.76
AP1G1	RAB5A	1858105	1846291		ENSP00000377148	ENSP00000273047	0	0	0	0	0	0.574	0	0.246	0.665
AP1G1	STX4	1858105	1849979		ENSP00000377148	ENSP00000317714	0	0	0	0	0	0	0	0.49	0.489
AP1G1	CLTA	1858105	1843621		ENSP00000377148	ENSP00000242285	0	0	0	0	0	0.079	0.36	0.133	0.444
AP1G1	CLTB	1858105	1849171		ENSP00000377148	ENSP00000309415	0	0	0	0	0	0.079	0.36	0.118	0.435
AP1G1	PIP4K2A	1858105	1856521		ENSP00000377148	ENSP00000365757	0	0	0	0	0	0	0	0.413	0.413
AP1M1	AP1G1	1859389	1858105		ENSP00000388996	ENSP00000377148	0	0	0	0	0	0.999	0.9	0.775	0.999
AP1M1	DNM2	1859389	1853228		ENSP00000388996	ENSP00000347890	0	0	0	0	0	0.077	0.9	0.464	0.946
AP1M1	AP2A1	1859389	1853781		ENSP00000388996	ENSP00000351926	0	0	0	0	0.113	0.618	0.36	0.633	0.909
AP1M1	HSPA8	1859389	1843112		ENSP00000388996	ENSP00000227378	0	0	0	0	0	0.091	0.9	0.044	0.905
AP1M1	AP3B2	1859389	1844975		ENSP00000388996	ENSP00000261722	0	0	0	0	0	0.361	0.36	0.376	0.722
AP1M1	CLTC	1859389	1846064		ENSP00000388996	ENSP00000269122	0	0	0	0	0	0.338	0.36	0.277	0.667
AP1M1	LAMP1	1859389	1851571		ENSP00000388996	ENSP00000333298	0	0	0	0	0	0.564	0	0.139	0.608
AP1M1	CLTB	1859389	1849171		ENSP00000388996	ENSP00000309415	0	0	0	0	0.073	0.182	0.36	0.262	0.594
AP1M1	CSNK2A1	1859389	1842650		ENSP00000388996	ENSP00000217244	0	0	0	0	0	0	0	0.583	0.583
AP1M1	AP3D1	1859389	1852766		ENSP00000388996	ENSP00000344055	0	0	0	0	0	0.087	0	0.546	0.568
AP1M1	CLTA	1859389	1843621		ENSP00000388996	ENSP00000242285	0	0	0	0	0.073	0.182	0.36	0.191	0.555
AP1M1	STX4	1859389	1849979		ENSP00000388996	ENSP00000317714	0	0	0	0	0	0	0	0.495	0.495
AP1M1	RPL21	1859389	1853004		ENSP00000388996	ENSP00000346027	0	0	0	0	0	0.1	0	0.381	0.419
AP1M1	RPL3	1859389	1852999		ENSP00000388996	ENSP00000346001	0	0	0	0	0	0.102	0	0.38	0.419
AP1M1	AP2M1	1859389	1847379		ENSP00000388996	ENSP00000292807	0	0	0	0.91	0	0	0.36	0.863	0.409
AP2A1	AP2M1	1853781	1847379		ENSP00000351926	ENSP00000292807	0	0	0	0	0.223	0.864	0.9	0.721	0.996
AP2A1	CLTC	1853781	1846064		ENSP00000351926	ENSP00000269122	0	0	0	0	0.14	0.226	0.9	0.703	0.977
AP2A1	DPYSL2	1853781	1849191		ENSP00000351926	ENSP00000309539	0	0	0	0	0	0.567	0.9	0	0.954
AP2A1	CLTA	1853781	1843621		ENSP00000351926	ENSP00000242285	0	0	0	0	0	0	0.9	0.495	0.947
AP2A1	CLTB	1853781	1849171		ENSP00000351926	ENSP00000309415	0	0	0	0	0	0	0.8	0.593	0.915
AP2A1	MAPK1	1853781	1842512		ENSP00000351926	ENSP00000215832	0	0	0	0	0	0	0.9	0.045	0.9
AP2A1	STAM2	1853781	1845433		ENSP00000351926	ENSP00000263904	0	0	0	0	0	0	0.9	0	0.9
AP2A1	EZR	1853781	1852156		ENSP00000351926	ENSP00000338934	0	0	0	0	0	0	0.9	0	0.9
AP2A1	AP3B2	1853781	1844975		ENSP00000351926	ENSP00000261722	0	0	0	0	0	0.411	0.36	0.482	0.787
AP2A1	DNM2	1853781	1853228		ENSP00000351926	ENSP00000347890	0	0	0	0	0.063	0.567	0	0.476	0.769
AP2A1	EHD1	1853781	1850255		ENSP00000351926	ENSP00000320516	0	0	0	0	0	0.571	0	0.386	0.725
AP2A1	CRK	1853781	1848191		ENSP00000351926	ENSP00000300574	0	0	0	0	0	0.527	0	0	0.527
AP2A1	STX4	1853781	1849979		ENSP00000351926	ENSP00000317714	0	0	0	0	0.066	0	0	0.498	0.511
AP2A1	VAPA	1853781	1852957		ENSP00000351926	ENSP00000345656	0	0	0	0	0	0	0	0.412	0.412
AP2A1	RAB5A	1853781	1846291		ENSP00000351926	ENSP00000273047	0	0	0	0	0.072	0	0	0.387	0.407
AP2A2	EPN1	1861013	1860586		ENSP00000413234	ENSP00000406209	0	0	0	0	0.138	0.91	0.9	0.754	0.997
AP2A2	AP2M1	1861013	1847379		ENSP00000413234	ENSP00000292807	0	0	0	0	0.223	0.87	0.9	0.69	0.996
AP2A2	CLTC	1861013	1846064		ENSP00000413234	ENSP00000269122	0	0	0	0	0.14	0.84	0.9	0.681	0.995
AP2A2	AP2A1	1861013	1853781		ENSP00000413234	ENSP00000351926	0	0	0	0.985	0	0.644	0.9	0.092	0.962
AP2A2	CLTA	1861013	1843621		ENSP00000413234	ENSP00000242285	0	0	0	0	0	0	0.9	0.517	0.949
AP2A2	CLTB	1861013	1849171		ENSP00000413234	ENSP00000309415	0	0	0	0	0	0	0.8	0.617	0.92
AP2A2	AP1M1	1861013	1859389		ENSP00000413234	ENSP00000388996	0	0	0	0	0.113	0.618	0.36	0.637	0.91
AP2A2	EZR	1861013	1852156		ENSP00000413234	ENSP00000338934	0	0	0	0	0	0	0.9	0	0.9
AP2A2	DPYSL2	1861013	1849191		ENSP00000413234	ENSP00000309539	0	0	0	0	0	0	0.9	0	0.9
AP2A2	MAPK1	1861013	1842512		ENSP00000413234	ENSP00000215832	0	0	0	0	0	0	0.9	0	0.9
AP2A2	STAM2	1861013	1845433		ENSP00000413234	ENSP00000263904	0	0	0	0	0	0	0.9	0	0.9
AP2A2	AP3B2	1861013	1844975		ENSP00000413234	ENSP00000261722	0	0	0	0	0	0.411	0.36	0.482	0.787
AP2A2	GRB2	1861013	1852164		ENSP00000413234	ENSP00000339007	0	0	0	0	0.07	0.566	0	0.293	0.689
AP2A2	ATP1A1	1861013	1847591		ENSP00000413234	ENSP00000295598	0	0	0	0	0.069	0.576	0	0.152	0.636
AP2A2	STX4	1861013	1849979		ENSP00000413234	ENSP00000317714	0	0	0	0	0.066	0	0	0.544	0.556
AP2A2	AP1G1	1861013	1858105		ENSP00000413234	ENSP00000377148	0	0	0	0.718	0	0	0.36	0.779	0.498
AP2A2	DNM2	1861013	1853228		ENSP00000413234	ENSP00000347890	0	0	0	0	0.063	0	0	0.472	0.484
AP2A2	VAPA	1861013	1852957		ENSP00000413234	ENSP00000345656	0	0	0	0	0	0	0	0.42	0.42
AP2A2	RAB5A	1861013	1846291		ENSP00000413234	ENSP00000273047	0	0	0	0	0.072	0	0	0.382	0.402
AP2M1	CLTC	1847379	1846064		ENSP00000292807	ENSP00000269122	0	0	0	0	0	0.568	0.9	0.56	0.979
AP2M1	CLTA	1847379	1843621		ENSP00000292807	ENSP00000242285	0	0	0	0	0.145	0.182	0.9	0.257	0.941
AP2M1	STAM2	1847379	1845433		ENSP00000292807	ENSP00000263904	0	0	0	0	0	0	0.9	0.112	0.907
AP2M1	MAPK1	1847379	1842512		ENSP00000292807	ENSP00000215832	0	0	0	0	0	0	0.9	0.041	0.9
AP2M1	AP3B2	1847379	1844975		ENSP00000292807	ENSP00000261722	0	0	0	0	0	0.361	0.36	0.376	0.722
AP2M1	HSPA8	1847379	1843112		ENSP00000292807	ENSP00000227378	0	0	0	0	0	0.407	0	0.193	0.501
AP2M1	GAPDH	1847379	1843185		ENSP00000292807	ENSP00000229239	0	0	0	0	0	0.351	0	0.144	0.42
AP3D1	AP3B2	1852766	1844975		ENSP00000344055	ENSP00000261722	0	0	0	0	0.084	0.83	0	0.614	0.934
AP3D1	AP2M1	1852766	1847379		ENSP00000344055	ENSP00000292807	0	0	0	0	0	0.087	0	0.528	0.551
AP3D1	ZFP91	1852766	1852167		ENSP00000344055	ENSP00000339030	0	0	0	0	0	0	0	0.527	0.527
AP3D1	H2AFZ	1852766	1847723		ENSP00000344055	ENSP00000296417	0	0	0	0	0	0.096	0	0.486	0.515
AP3D1	STX4	1852766	1849979		ENSP00000344055	ENSP00000317714	0	0	0	0	0	0	0	0.404	0.404
APC	GSK3A	1844508	1842910		ENSP00000257430	ENSP00000222330	0	0	0	0	0	0.264	0.9	0.484	0.958
APC	SKP1	1844508	1843292		ENSP00000257430	ENSP00000231487	0	0	0	0	0	0	0.9	0.071	0.903
APC	CSNK2A1	1844508	1842650		ENSP00000257430	ENSP00000217244	0	0	0	0	0	0.86	0	0.318	0.9
APC	PXN	1844508	1843137		ENSP00000257430	ENSP00000228307	0	0	0	0	0	0.566	0	0	0.566
APEX1	MCM5	1842615	1842548		ENSP00000216714	ENSP00000216122	0	0	0	0	0.424	0.333	0	0.096	0.622
APRT	HPRT1	1856856	1847973		ENSP00000367615	ENSP00000298556	0.067	0	0	0	0.083	0.644	0.8	0.793	0.985
APRT	ADK	1856856	1847021		ENSP00000367615	ENSP00000286621	0	0	0	0	0.107	0.179	0.9	0.772	0.981
APRT	ADSL	1856856	1842562		ENSP00000367615	ENSP00000216194	0	0	0	0	0.27	0.283	0.9	0.583	0.975
APRT	ATIC	1856856	1843445		ENSP00000367615	ENSP00000236959	0	0	0	0	0	0	0.9	0.515	0.949
APRT	AK1	1856856	1855840		ENSP00000367615	ENSP00000362249	0	0	0	0	0.077	0	0.9	0.47	0.946
APRT	GUK1	1856856	1854437		ENSP00000367615	ENSP00000355689	0.064	0	0	0	0.129	0	0.9	0.4	0.944
APRT	AK4	1856856	1850420		ENSP00000367615	ENSP00000322175	0	0	0	0	0.077	0	0.9	0.4	0.939
APRT	AK2	1856856	1853107		ENSP00000367615	ENSP00000346921	0	0	0	0	0.077	0	0.9	0.18	0.917
APRT	NT5C2	1856856	1852221		ENSP00000367615	ENSP00000339479	0	0	0	0	0	0	0.9	0.21	0.917
APRT	UMPS	1856856	1843321		ENSP00000367615	ENSP00000232607	0.099	0	0	0	0.167	0.644	0	0.681	0.903
APRT	GOT2	1856856	1843750		ENSP00000367615	ENSP00000245206	0	0	0	0	0	0	0	0.744	0.744
APRT	IMPDH2	1856856	1850365		ENSP00000367615	ENSP00000321584	0	0	0	0	0.152	0	0	0.678	0.715
APRT	CAD	1856856	1845599		ENSP00000367615	ENSP00000264705	0.068	0	0	0	0.227	0	0	0.433	0.556
APRT	PGK1	1856856	1855883		ENSP00000367615	ENSP00000362413	0	0	0	0	0	0	0	0.548	0.549
APRT	GSR	1856856	1842813		ENSP00000367615	ENSP00000221130	0	0	0	0	0	0	0	0.524	0.524
APRT	EPRS	1856856	1854472		ENSP00000367615	ENSP00000355890	0	0	0	0	0.424	0	0	0.159	0.495
APRT	SHMT2	1856856	1851612		ENSP00000367615	ENSP00000333667	0	0	0	0	0	0	0	0.468	0.468
APRT	MPI	1856856	1850038		ENSP00000367615	ENSP00000318318	0	0	0	0	0	0	0	0.415	0.414
APRT	CTPS1	1856856	1855720		ENSP00000367615	ENSP00000361699	0.076	0	0	0	0.234	0	0	0.234	0.411
ARFGAP1	CLTA	1849722	1843621		ENSP00000314615	ENSP00000242285	0	0	0	0	0.07	0.108	0.9	0.198	0.924
ARFGAP1	CLTB	1849722	1849171		ENSP00000314615	ENSP00000309415	0	0	0	0	0.07	0.108	0.9	0.198	0.924
ARFGAP1	MOGS	1849722	1843357		ENSP00000314615	ENSP00000233616	0	0	0	0	0	0	0	0.837	0.837
ARFGAP1	ACTC1	1849722	1847228		ENSP00000314615	ENSP00000290378	0	0	0	0	0	0.261	0	0.696	0.766
ARFGAP1	RAB11A	1849722	1845020		ENSP00000314615	ENSP00000261890	0	0	0	0	0	0.434	0	0.288	0.58
ARFGAP1	GOSR2	1849722	1843032		ENSP00000314615	ENSP00000225567	0	0	0	0	0	0.163	0	0.476	0.543
ARFGAP1	PXN	1849722	1843137		ENSP00000314615	ENSP00000228307	0	0	0	0	0	0	0	0.406	0.406
ARHGDIA	RALA	1846084	1842128		ENSP00000269321	ENSP00000005257	0	0	0	0	0	0.263	0	0.45	0.578
ARHGDIA	RAB11A	1846084	1845020		ENSP00000269321	ENSP00000261890	0	0	0	0	0.083	0.263	0	0.36	0.53
ARHGDIA	MYH14	1846084	1845102		ENSP00000269321	ENSP00000262269	0	0	0	0	0	0	0	0.526	0.526
ARHGDIA	WASL	1846084	1842952		ENSP00000269321	ENSP00000223023	0	0	0	0	0	0	0	0.52	0.52
ARHGDIA	VCL	1846084	1842472		ENSP00000269321	ENSP00000211998	0	0	0	0	0	0	0	0.499	0.499
ARHGDIA	PXN	1846084	1843137		ENSP00000269321	ENSP00000228307	0	0	0	0	0	0	0	0.492	0.492
ARHGDIA	IQGAP1	1846084	1846003		ENSP00000269321	ENSP00000268182	0	0	0	0	0	0	0	0.416	0.416
ARPC1B	WASL	1844155	1842952		ENSP00000252725	ENSP00000223023	0	0	0	0	0	0.858	0.9	0.309	0.989
ARPC5	ARPC1B	1853912	1844155		ENSP00000352918	ENSP00000252725	0	0	0	0	0.11	0.999	0.9	0.932	0.999
ARPC5	WASL	1853912	1842952		ENSP00000352918	ENSP00000223023	0	0	0	0	0	0.34	0.9	0.656	0.975
ARPC5	ACTB	1853912	1853523		ENSP00000352918	ENSP00000349960	0	0	0	0	0.065	0.32	0.9	0.254	0.946
ARPC5	CDC42	1853912	1849707		ENSP00000352918	ENSP00000314458	0	0	0	0	0	0	0.9	0.32	0.929
ARPC5	RAC1	1853912	1853302		ENSP00000352918	ENSP00000348461	0	0	0	0	0	0	0.9	0.253	0.922
ARPC5	BAIAP2	1853912	1849864		ENSP00000352918	ENSP00000316338	0	0	0	0	0	0	0.9	0.101	0.906
ARPC5	RPA3	1853912	1842963		ENSP00000352918	ENSP00000223129	0	0	0	0	0	0.518	0	0	0.518
ARPC5	CALR	1853912	1850288		ENSP00000352918	ENSP00000320866	0	0	0	0	0	0.493	0	0.081	0.514
ARPC5	PRKACA	1853912	1849201		ENSP00000352918	ENSP00000309591	0	0	0	0	0	0.505	0	0	0.505
ARPC5	ACTC1	1853912	1847228		ENSP00000352918	ENSP00000290378	0	0	0	0	0	0.32	0	0.24	0.461
ARPC5	CYFIP1	1853912	1850651		ENSP00000352918	ENSP00000324549	0	0	0	0	0.074	0	0	0.397	0.418
ARPC5	ACTN4	1853912	1844152		ENSP00000352918	ENSP00000252699	0	0	0	0	0	0.301	0	0.193	0.412
ASL	ASS1	1848928	1844185		ENSP00000307188	ENSP00000253004	0.462	0	0.523	0	0.943	0	0.9	0.941	0.999
ASL	CAD	1848928	1845599		ENSP00000307188	ENSP00000264705	0.608	0	0	0	0.576	0	0	0.606	0.928
ASL	ATIC	1848928	1843445		ENSP00000307188	ENSP00000236959	0	0	0	0	0.287	0	0	0.508	0.634
ASL	UMPS	1848928	1843321		ENSP00000307188	ENSP00000232607	0.1	0	0	0	0.098	0	0	0.583	0.632
ASL	GOT2	1848928	1843750		ENSP00000307188	ENSP00000245206	0	0	0	0	0.074	0	0	0.532	0.548
ASL	PAPSS1	1848928	1845706		ENSP00000307188	ENSP00000265174	0	0	0	0	0	0	0	0.476	0.476
ASL	MPG	1848928	1842751		ENSP00000307188	ENSP00000219431	0.462	0	0	0	0	0	0	0.043	0.463
ASL	ACLY	1848928	1844250		ENSP00000307188	ENSP00000253792	0	0	0	0	0.065	0	0	0.448	0.462
ASL	ADSL	1848928	1842562		ENSP00000307188	ENSP00000216194	0	0	0	0	0	0	0	0.436	0.436
ASL	ASNS	1848928	1842325		ENSP00000307188	ENSP00000175506	0	0	0	0	0.09	0	0	0.393	0.424
ASS1	ASNS	1844185	1842325		ENSP00000253004	ENSP00000175506	0	0	0	0	0.113	0	0.9	0.526	0.954
ASS1	GOT2	1844185	1843750		ENSP00000253004	ENSP00000245206	0	0	0	0	0.112	0	0.9	0.082	0.911
ASS1	SPR	1844185	1843403		ENSP00000253004	ENSP00000234454	0	0	0	0	0	0.644	0	0.111	0.669
ASS1	UMPS	1844185	1843321		ENSP00000253004	ENSP00000232607	0	0	0	0	0.085	0	0	0.609	0.627
ASS1	DLD	1844185	1842429		ENSP00000253004	ENSP00000205402	0	0	0	0	0	0.538	0	0.11	0.571
ASS1	NANS	1844185	1842461		ENSP00000253004	ENSP00000210444	0	0	0	0	0	0.517	0	0	0.517
ASS1	NAMPT	1844185	1842925		ENSP00000253004	ENSP00000222553	0	0	0	0	0	0.49	0	0.053	0.496
ASS1	ATIC	1844185	1843445		ENSP00000253004	ENSP00000236959	0	0	0	0	0.183	0	0	0.363	0.457
ASS1	GAPDH	1844185	1843185		ENSP00000253004	ENSP00000229239	0	0	0	0	0.112	0	0	0.401	0.445
ASS1	GSS	1844185	1842630		ENSP00000253004	ENSP00000216951	0	0	0	0	0	0.389	0	0.066	0.404
ATIC	ADSL	1843445	1842562		ENSP00000236959	ENSP00000216194	0.462	0	0	0	0.662	0	0.9	0.831	0.996
ATIC	PCK2	1843445	1842620		ENSP00000236959	ENSP00000216780	0	0	0	0	0	0	0	0.896	0.896
ATIC	NAMPT	1843445	1842925		ENSP00000236959	ENSP00000222553	0.075	0	0	0	0	0	0	0.867	0.872
ATIC	UMPS	1843445	1843321		ENSP00000236959	ENSP00000232607	0	0	0	0	0.173	0	0	0.624	0.676
ATIC	AHCY	1843445	1842666		ENSP00000236959	ENSP00000217426	0	0	0	0	0.073	0.389	0	0.347	0.598
ATIC	RPS6KB1	1843445	1843035		ENSP00000236959	ENSP00000225577	0	0	0	0	0	0	0	0.584	0.584
ATIC	GAPDH	1843445	1843185		ENSP00000236959	ENSP00000229239	0	0	0	0	0	0	0	0.491	0.491
ATP1A1	MAPK3	1847591	1845265		ENSP00000295598	ENSP00000263025	0	0	0	0	0.074	0.576	0.8	0.218	0.93
ATP1A1	MAPK1	1847591	1842512		ENSP00000295598	ENSP00000215832	0	0	0	0	0	0.576	0.8	0.218	0.927
ATP1A1	PLCB3	1847591	1846623		ENSP00000295598	ENSP00000279230	0	0	0	0	0	0	0	0.706	0.706
ATP1A1	ATP5B	1847591	1845043		ENSP00000295598	ENSP00000262030	0	0	0	0	0.163	0	0	0.539	0.598
ATP1A1	ENO1	1847591	1843405		ENSP00000295598	ENSP00000234590	0	0	0	0	0.085	0.096	0	0.398	0.458
ATP1B1	ATP1A1	1854664	1847591		ENSP00000356789	ENSP00000295598	0	0	0	0	0.071	0.665	0.9	0.717	0.99
ATP1B1	MAPK1	1854664	1842512		ENSP00000356789	ENSP00000215832	0	0	0	0	0	0	0.8	0.163	0.825
ATP1B1	PRKACA	1854664	1849201		ENSP00000356789	ENSP00000309591	0	0	0	0	0	0	0.8	0.046	0.801
ATP1B1	MAPK3	1854664	1845265		ENSP00000356789	ENSP00000263025	0	0	0	0	0	0	0.8	0	0.8
ATP1B1	NDUFB5	1854664	1844660		ENSP00000356789	ENSP00000259037	0	0	0	0	0	0	0	0.486	0.485
ATP2A2	ITPR3	1862138	1856094		ENSP00000440045	ENSP00000363435	0	0	0	0	0	0.842	0	0.784	0.964
ATP2A2	CANX	1862138	1843868		ENSP00000440045	ENSP00000247461	0	0	0	0	0	0.818	0	0.381	0.883
ATP2A2	PSEN1	1862138	1850825		ENSP00000440045	ENSP00000326366	0	0	0	0	0	0	0	0.801	0.801
ATP2A2	MYH14	1862138	1845102		ENSP00000440045	ENSP00000262269	0	0	0	0	0	0	0	0.718	0.718
ATP2A2	SOD1	1862138	1846132		ENSP00000440045	ENSP00000270142	0	0	0	0	0	0.673	0	0.175	0.718
ATP2A2	PSMD3	1862138	1845579		ENSP00000440045	ENSP00000264639	0	0	0	0	0	0	0	0.7	0.7
ATP2A2	GAPDH	1862138	1843185		ENSP00000440045	ENSP00000229239	0	0	0	0	0.091	0	0	0.537	0.562
ATP2A2	ILK	1862138	1848060		ENSP00000440045	ENSP00000299421	0	0	0	0	0	0.531	0	0.09	0.555
ATP2A2	CALR	1862138	1850288		ENSP00000440045	ENSP00000320866	0	0	0	0	0	0	0	0.548	0.548
ATP2A2	CALM2	1862138	1846243		ENSP00000440045	ENSP00000272298	0	0	0	0	0	0.075	0	0.448	0.468
ATP2A2	ACACA	1862138	1852858		ENSP00000440045	ENSP00000344789	0	0	0	0	0.069	0.144	0	0.369	0.453
ATP2A2	ATP6V1B2	1862138	1846489		ENSP00000440045	ENSP00000276390	0	0	0	0	0.184	0.29	0	0.128	0.45
ATP2A2	UROD	1862138	1843815		ENSP00000440045	ENSP00000246337	0	0	0	0	0	0	0	0.449	0.449
ATP2A2	ACTC1	1862138	1847228		ENSP00000440045	ENSP00000290378	0	0	0	0	0.093	0	0	0.413	0.444
ATP2A2	ATP1A1	1862138	1847591		ENSP00000440045	ENSP00000295598	0	0	0.525	0.741	0.282	0.082	0	0.277	0.44
ATP2A2	MTOR	1862138	1854147		ENSP00000440045	ENSP00000354558	0	0	0	0	0	0.345	0	0.18	0.439
ATP2A2	CS	1862138	1852545		ENSP00000440045	ENSP00000342056	0	0	0	0	0.251	0	0	0.282	0.439
ATP2A2	PFKL	1862138	1846114		ENSP00000440045	ENSP00000269848	0	0	0	0	0.113	0	0	0.386	0.432
ATP2A2	CA2	1862138	1846958		ENSP00000440045	ENSP00000285379	0	0	0	0	0	0	0	0.428	0.428
ATP2A2	ATP5A1	1862138	1846765		ENSP00000440045	ENSP00000282050	0	0	0	0	0.36	0.095	0	0.085	0.423
ATP2A2	HSPA5	1862138	1850618		ENSP00000440045	ENSP00000324173	0	0	0	0	0.091	0.075	0	0.363	0.417
ATP2A3	SOD1	1853936	1846132		ENSP00000353072	ENSP00000270142	0	0	0	0	0	0.673	0	0.171	0.717
ATP2A3	PSMD3	1853936	1845579		ENSP00000353072	ENSP00000264639	0	0	0	0	0	0	0	0.7	0.7
ATP2A3	PSEN1	1853936	1850825		ENSP00000353072	ENSP00000326366	0	0	0	0	0	0	0	0.643	0.643
ATP2A3	ATP6V1B2	1853936	1846489		ENSP00000353072	ENSP00000276390	0	0	0	0	0.184	0.29	0	0.15	0.464
ATP2A3	ACACA	1853936	1852858		ENSP00000353072	ENSP00000344789	0	0	0	0	0.069	0.144	0	0.369	0.453
ATP2A3	CALR	1853936	1850288		ENSP00000353072	ENSP00000320866	0	0	0	0	0	0	0	0.445	0.445
ATP2A3	UROD	1853936	1843815		ENSP00000353072	ENSP00000246337	0	0	0	0	0	0	0	0.44	0.44
ATP2A3	CALM2	1853936	1846243		ENSP00000353072	ENSP00000272298	0	0	0	0	0	0.075	0	0.417	0.438
ATP2A3	ATP1A1	1853936	1847591		ENSP00000353072	ENSP00000295598	0	0	0.525	0.749	0.282	0.082	0	0.277	0.436
ATP2A3	ATP5A1	1853936	1846765		ENSP00000353072	ENSP00000282050	0	0	0	0	0.36	0.095	0	0.085	0.423
ATP5A1	ATP5B	1846765	1845043		ENSP00000282050	ENSP00000262030	0.462	0	0.526	0.643	0.974	0.998	0.9	0.947	0.999
ATP5A1	ATP5D	1846765	1842482		ENSP00000282050	ENSP00000215375	0.462	0	0	0	0.741	0.994	0.9	0.911	0.999
ATP5A1	UQCRC1	1846765	1842411		ENSP00000282050	ENSP00000203407	0	0	0	0	0.74	0.269	0	0.564	0.909
ATP5A1	UQCRC2	1846765	1846014		ENSP00000282050	ENSP00000268379	0	0	0	0	0.482	0.509	0	0.614	0.893
ATP5A1	ACLY	1846765	1844250		ENSP00000282050	ENSP00000253792	0.065	0	0	0	0.535	0.233	0	0.612	0.853
ATP5A1	ATP6V1A	1846765	1846322		ENSP00000282050	ENSP00000273398	0	0	0	0.622	0.158	0.644	0.36	0.167	0.801
ATP5A1	ATP6V1B2	1846765	1846489		ENSP00000282050	ENSP00000276390	0	0	0	0.65	0.236	0.55	0.36	0.283	0.781
ATP5A1	RPL8	1846765	1845175		ENSP00000282050	ENSP00000262584	0	0	0	0	0.683	0	0	0.301	0.768
ATP5A1	SDHA	1846765	1845646		ENSP00000282050	ENSP00000264932	0	0	0	0	0.389	0	0	0.586	0.736
ATP5A1	ENO1	1846765	1843405		ENSP00000282050	ENSP00000234590	0	0	0	0	0.417	0	0	0.505	0.699
ATP5A1	VDAC1	1846765	1845725		ENSP00000282050	ENSP00000265333	0	0	0	0	0.529	0.112	0	0.267	0.666
ATP5A1	MYH9	1846765	1842558		ENSP00000282050	ENSP00000216181	0	0	0	0	0.084	0.644	0	0.041	0.659
ATP5A1	OGDH	1846765	1842933		ENSP00000282050	ENSP00000222673	0	0	0	0	0.484	0.276	0	0.158	0.658
ATP5A1	RPN2	1846765	1843463		ENSP00000282050	ENSP00000237530	0	0	0	0	0	0.644	0	0	0.644
ATP5A1	POLR2C	1846765	1842734		ENSP00000282050	ENSP00000219252	0	0	0	0	0.495	0	0	0.317	0.64
ATP5A1	DLD	1846765	1842429		ENSP00000282050	ENSP00000205402	0	0	0	0	0.55	0	0	0.225	0.636
ATP5A1	ATP6V1E1	1846765	1844227		ENSP00000282050	ENSP00000253413	0	0	0	0	0.07	0	0.36	0.391	0.606
ATP5A1	RPL35	1846765	1844699		ENSP00000282050	ENSP00000259469	0	0	0	0	0.515	0	0	0.219	0.605
ATP5A1	RPS5	1846765	1842374		ENSP00000282050	ENSP00000196551	0	0	0	0	0.501	0	0	0.2	0.583
ATP5A1	NDUFS3	1846765	1845411		ENSP00000282050	ENSP00000263774	0	0	0	0	0.279	0	0	0.424	0.567
ATP5A1	COX4I1	1846765	1844229		ENSP00000282050	ENSP00000253452	0	0	0	0	0.287	0	0	0.412	0.562
ATP5A1	NDUFB9	1846765	1846512		ENSP00000282050	ENSP00000276689	0	0	0	0	0.395	0	0	0.295	0.555
ATP5A1	RPS11	1846765	1846167		ENSP00000282050	ENSP00000270625	0	0	0	0	0.447	0	0	0.2	0.538
ATP5A1	ACO2	1846765	1842572		ENSP00000282050	ENSP00000216254	0	0	0	0	0.227	0	0	0.4	0.516
ATP5A1	ENO2	1846765	1843192		ENSP00000282050	ENSP00000229277	0	0	0	0	0.417	0	0	0.2	0.513
ATP5A1	HSPA8	1846765	1843112		ENSP00000282050	ENSP00000227378	0	0	0	0	0	0.2	0	0.396	0.496
ATP5A1	IDH3G	1846765	1842676		ENSP00000282050	ENSP00000217901	0	0	0	0	0.112	0	0	0.438	0.48
ATP5A1	YWHAQ	1846765	1843478		ENSP00000282050	ENSP00000238081	0	0	0	0	0.112	0.386	0	0.072	0.45
ATP5A1	RPS16	1846765	1844060		ENSP00000282050	ENSP00000251453	0	0	0	0	0.261	0	0	0.256	0.426
ATP5A1	POLR1A	1846765	1845426		ENSP00000282050	ENSP00000263857	0	0	0	0	0.289	0	0	0.226	0.426
ATP5A1	CAD	1846765	1845599		ENSP00000282050	ENSP00000264705	0	0	0	0	0.084	0	0	0.373	0.401
ATP5B	ATP5D	1845043	1842482		ENSP00000262030	ENSP00000215375	0.462	0	0	0	0.921	0.994	0.9	0.866	0.999
ATP5B	UQCRC1	1845043	1842411		ENSP00000262030	ENSP00000203407	0	0	0	0	0.696	0.652	0	0.605	0.954
ATP5B	COX5B	1845043	1844605		ENSP00000262030	ENSP00000258424	0	0	0	0	0.688	0	0	0.344	0.786
ATP5B	ACLY	1845043	1844250		ENSP00000262030	ENSP00000253792	0.077	0	0	0	0.416	0	0	0.631	0.783
ATP5B	ATP6V1E1	1845043	1844227		ENSP00000262030	ENSP00000253413	0	0	0	0	0.066	0	0.36	0.604	0.742
ATP5B	COX4I1	1845043	1844229		ENSP00000262030	ENSP00000253452	0	0	0	0	0.456	0	0	0.52	0.728
ATP5B	ACO2	1845043	1842572		ENSP00000262030	ENSP00000216254	0	0	0	0	0.179	0	0	0.578	0.638
ATP5B	TPI1	1845043	1843191		ENSP00000262030	ENSP00000229270	0	0	0	0	0.088	0	0	0.584	0.605
ATP5B	ENO1	1845043	1843405		ENSP00000262030	ENSP00000234590	0	0	0	0	0.279	0.092	0	0.405	0.576
ATP5B	NDUFA2	1845043	1844104		ENSP00000262030	ENSP00000252102	0	0	0	0	0.09	0.553	0	0	0.575
ATP5B	OGDH	1845043	1842933		ENSP00000262030	ENSP00000222673	0	0	0	0	0.451	0	0	0.243	0.567
ATP5B	COX6A1	1845043	1843204		ENSP00000262030	ENSP00000229379	0	0	0	0	0.179	0	0	0.493	0.566
ATP5B	GAPDH	1845043	1843185		ENSP00000262030	ENSP00000229239	0	0	0	0	0.115	0	0	0.518	0.556
ATP5B	HSPA8	1845043	1843112		ENSP00000262030	ENSP00000227378	0	0	0	0	0.112	0	0	0.505	0.541
ATP5B	DLD	1845043	1842429		ENSP00000262030	ENSP00000205402	0	0	0	0	0.433	0	0	0.222	0.54
ATP5B	RPL35	1845043	1844699		ENSP00000262030	ENSP00000259469	0	0	0	0	0.427	0	0	0.21	0.527
ATP5B	ENO2	1845043	1843192		ENSP00000262030	ENSP00000229277	0	0	0	0	0.279	0.092	0	0.281	0.488
ATP5B	ALDOC	1845043	1843081		ENSP00000262030	ENSP00000226253	0	0	0	0	0.288	0	0	0.289	0.472
ATP5B	POLR2C	1845043	1842734		ENSP00000262030	ENSP00000219252	0	0	0	0	0.253	0	0	0.312	0.464
ATP5B	YWHAQ	1845043	1843478		ENSP00000262030	ENSP00000238081	0	0	0	0	0.081	0.323	0	0.16	0.432
ATP5B	NDUFA10	1845043	1844153		ENSP00000262030	ENSP00000252711	0	0	0	0	0.163	0	0	0.346	0.43
ATP5B	PSMC4	1845043	1842267		ENSP00000262030	ENSP00000157812	0	0	0	0	0.085	0.302	0	0.17	0.424
ATP5B	RPS5	1845043	1842374		ENSP00000262030	ENSP00000196551	0	0	0	0	0.288	0	0	0.199	0.405
ATP5C1	ATP5H	1853397	1848311		ENSP00000349142	ENSP00000301587	0	0	0	0	0.937	0.946	0.9	0.484	0.999
ATP5C1	ATP5A1	1853397	1846765		ENSP00000349142	ENSP00000282050	0.462	0	0.522	0	0.952	0.993	0.9	0.935	0.999
ATP5C1	ATP5D	1853397	1842482		ENSP00000349142	ENSP00000215375	0.462	0	0	0	0.973	0.909	0.9	0.859	0.999
ATP5C1	ATP5O	1853397	1847220		ENSP00000349142	ENSP00000290299	0.462	0	0	0	0.959	0.954	0.9	0.676	0.999
ATP5C1	ATP5B	1853397	1845043		ENSP00000349142	ENSP00000262030	0.462	0	0.524	0	0.939	0.998	0.9	0.936	0.999
ATP5C1	NDUFB9	1853397	1846512		ENSP00000349142	ENSP00000276689	0	0	0	0	0.789	0.914	0	0.198	0.984
ATP5C1	COX6A1	1853397	1843204		ENSP00000349142	ENSP00000229379	0	0	0	0	0.973	0	0	0.401	0.983
ATP5C1	ATP5J2	1853397	1847357		ENSP00000349142	ENSP00000292475	0	0	0	0	0.659	0.103	0.9	0.372	0.978
ATP5C1	ATP5I	1853397	1848800		ENSP00000349142	ENSP00000306003	0	0	0	0	0.637	0	0.9	0.325	0.973
ATP5C1	UQCRC1	1853397	1842411		ENSP00000349142	ENSP00000203407	0	0	0	0	0.859	0.644	0	0.334	0.963
ATP5C1	PPA2	1853397	1852751		ENSP00000349142	ENSP00000343885	0	0	0	0	0.18	0	0.9	0.233	0.931
ATP5C1	COX5A	1853397	1849982		ENSP00000349142	ENSP00000317780	0	0	0	0	0.88	0	0	0.29	0.911
ATP5C1	UQCRC2	1853397	1846014		ENSP00000349142	ENSP00000268379	0	0	0	0	0.848	0	0	0.393	0.903
ATP5C1	NDUFA9	1853397	1845879		ENSP00000349142	ENSP00000266544	0	0	0	0	0.855	0	0	0	0.855
ATP5C1	NDUFV2	1853397	1850908		ENSP00000349142	ENSP00000327268	0	0	0	0	0.762	0	0	0.414	0.854
ATP5C1	ACLY	1853397	1844250		ENSP00000349142	ENSP00000253792	0.065	0	0	0	0.624	0.101	0	0.593	0.854
ATP5C1	COX5B	1853397	1844605		ENSP00000349142	ENSP00000258424	0	0	0	0	0.769	0	0	0.357	0.845
ATP5C1	UQCRFS1	1853397	1848840		ENSP00000349142	ENSP00000306397	0	0	0	0	0.774	0	0	0.34	0.844
ATP5C1	NDUFS3	1853397	1845411		ENSP00000349142	ENSP00000263774	0	0	0	0	0.74	0	0	0.422	0.843
ATP5C1	CYC1	1853397	1849934		ENSP00000349142	ENSP00000317159	0	0	0	0	0.704	0	0	0.49	0.842
ATP5C1	ATP6V1A	1853397	1846322		ENSP00000349142	ENSP00000273398	0	0	0	0	0.113	0.644	0.36	0.163	0.808
ATP5C1	NDUFA10	1853397	1844153		ENSP00000349142	ENSP00000252711	0	0	0	0	0.736	0	0	0.267	0.798
ATP5C1	NDUFB5	1853397	1844660		ENSP00000349142	ENSP00000259037	0	0	0	0	0.7	0	0	0.33	0.79
ATP5C1	NDUFS8	1853397	1849818		ENSP00000349142	ENSP00000315774	0	0	0	0	0.64	0	0	0.405	0.776
ATP5C1	DLD	1853397	1842429		ENSP00000349142	ENSP00000205402	0	0	0	0	0.699	0	0	0.208	0.751
ATP5C1	RPL27A	1853397	1853001		ENSP00000349142	ENSP00000346015	0	0	0	0	0.543	0	0	0.462	0.743
ATP5C1	NDUFV1	1853397	1850451		ENSP00000349142	ENSP00000322450	0	0	0	0	0.662	0	0	0.252	0.736
ATP5C1	NDUFB10	1853397	1846031		ENSP00000349142	ENSP00000268668	0	0	0	0	0.735	0	0	0	0.735
ATP5C1	PKM	1853397	1850212		ENSP00000349142	ENSP00000320171	0	0	0	0	0.67	0	0	0.184	0.719
ATP5C1	COX6B1	1853397	1843826		ENSP00000349142	ENSP00000246554	0	0	0	0	0.48	0	0	0.33	0.636
ATP5C1	UQCRB	1853397	1847046		ENSP00000349142	ENSP00000287022	0	0	0	0	0.485	0	0	0.298	0.623
ATP5C1	RPL9	1853397	1853003		ENSP00000349142	ENSP00000346022	0	0	0	0	0.549	0	0	0.191	0.619
ATP5C1	DLST	1853397	1851832		ENSP00000349142	ENSP00000335304	0	0	0	0	0.507	0	0	0.228	0.603
ATP5C1	RPL8	1853397	1845175		ENSP00000349142	ENSP00000262584	0	0	0	0	0.542	0	0	0.143	0.59
ATP5C1	COX4I1	1853397	1844229		ENSP00000349142	ENSP00000253452	0	0	0	0	0.493	0	0	0.216	0.585
ATP5C1	SDHA	1853397	1845646		ENSP00000349142	ENSP00000264932	0	0	0	0	0.436	0	0	0.268	0.57
ATP5C1	RPL10	1853397	1852496		ENSP00000349142	ENSP00000341730	0	0	0	0	0.474	0.075	0	0.175	0.563
ATP5C1	RPL4	1853397	1849420		ENSP00000349142	ENSP00000311430	0	0	0	0	0.476	0	0	0.186	0.555
ATP5C1	RPS15A	1853397	1850066		ENSP00000349142	ENSP00000318646	0	0	0	0	0.468	0	0	0.196	0.553
ATP5C1	PSMB4	1853397	1847239		ENSP00000349142	ENSP00000290541	0	0	0	0	0.287	0	0	0.39	0.546
ATP5C1	ATP6V1B2	1853397	1846489		ENSP00000349142	ENSP00000276390	0	0	0	0	0.112	0	0.36	0.261	0.543
ATP5C1	RPS2	1853397	1852518		ENSP00000349142	ENSP00000341885	0	0	0	0	0.523	0	0	0.064	0.534
ATP5C1	RPS5	1853397	1842374		ENSP00000349142	ENSP00000196551	0	0	0	0	0.404	0	0	0.24	0.527
ATP5C1	RPL3	1853397	1852999		ENSP00000349142	ENSP00000346001	0	0	0	0	0.512	0	0	0	0.512
ATP5C1	ENO2	1853397	1843192		ENSP00000349142	ENSP00000229277	0	0	0	0	0.492	0	0	0.065	0.504
ATP5C1	ENO1	1853397	1843405		ENSP00000349142	ENSP00000234590	0	0	0	0	0.492	0	0	0.065	0.504
ATP5C1	ATP6V1E1	1853397	1844227		ENSP00000349142	ENSP00000253413	0	0	0	0	0	0	0.36	0.228	0.485
ATP5C1	UQCRH	1853397	1849197		ENSP00000349142	ENSP00000309565	0	0	0	0	0.289	0	0	0.302	0.482
ATP5C1	CCDC12	1853397	1847343		ENSP00000349142	ENSP00000292314	0	0	0	0	0	0	0	0.482	0.482
ATP5C1	COX7C	1853397	1843871		ENSP00000349142	ENSP00000247655	0	0	0	0	0.289	0	0	0.284	0.469
ATP5C1	RPS11	1853397	1846167		ENSP00000349142	ENSP00000270625	0	0	0	0	0.421	0	0	0.089	0.449
ATP5C1	COX6C	1853397	1847885		ENSP00000349142	ENSP00000297564	0	0	0	0	0.384	0	0	0.126	0.438
ATP5C1	CS	1853397	1852545		ENSP00000349142	ENSP00000342056	0	0	0	0	0.278	0	0	0.25	0.436
ATP5C1	SPTLC1	1853397	1845171		ENSP00000349142	ENSP00000262554	0	0	0	0	0	0	0	0.435	0.435
ATP5C1	MPI	1853397	1850038		ENSP00000349142	ENSP00000318318	0	0	0	0	0	0.435	0	0	0.435
ATP5C1	VDAC1	1853397	1845725		ENSP00000349142	ENSP00000265333	0	0	0	0	0.384	0	0	0.113	0.43
ATP5C1	NDUFA5	1853397	1853243		ENSP00000349142	ENSP00000347988	0	0	0	0	0.389	0	0	0.089	0.419
ATP5C1	IDH3G	1853397	1842676		ENSP00000349142	ENSP00000217901	0	0	0	0	0.18	0	0	0.304	0.405
ATP5C1	IDH3A	1853397	1848074		ENSP00000349142	ENSP00000299518	0	0	0	0	0.264	0	0	0.224	0.405
ATP5C1	RPL35	1853397	1844699		ENSP00000349142	ENSP00000259469	0	0	0	0	0.288	0	0	0.197	0.403
ATP5D	UQCRC1	1842482	1842411		ENSP00000215375	ENSP00000203407	0	0	0	0	0.722	0.278	0	0.486	0.887
ATP5F1	ATP5B	1855086	1845043		ENSP00000358737	ENSP00000262030	0	0	0	0	0.166	0.999	0.9	0.532	0.999
ATP5F1	ATP5H	1855086	1848311		ENSP00000358737	ENSP00000301587	0	0	0	0	0	0.999	0.9	0.45	0.999
ATP5F1	ATP5J2	1855086	1847357		ENSP00000358737	ENSP00000292475	0	0	0	0	0.091	0.999	0.9	0.29	0.999
ATP5F1	ATP5A1	1855086	1846765		ENSP00000358737	ENSP00000282050	0	0	0	0	0.139	0.999	0.9	0.467	0.999
ATP5F1	ATP5C1	1855086	1853397		ENSP00000358737	ENSP00000349142	0	0	0	0	0.142	0.999	0.9	0.505	0.999
ATP5F1	ATP5D	1855086	1842482		ENSP00000358737	ENSP00000215375	0	0	0	0	0.073	0.999	0.9	0.573	0.999
ATP5F1	ATP5I	1855086	1848800		ENSP00000358737	ENSP00000306003	0	0	0	0	0.069	0.999	0.9	0.198	0.999
ATP5F1	ATP5O	1855086	1847220		ENSP00000358737	ENSP00000290299	0	0	0	0	0.18	0.676	0.9	0.292	0.978
ATP5F1	NDUFB5	1855086	1844660		ENSP00000358737	ENSP00000259037	0	0	0	0	0	0.904	0	0.382	0.938
ATP5F1	PPA2	1855086	1852751		ENSP00000358737	ENSP00000343885	0	0	0	0	0	0	0.9	0.143	0.91
ATP5F1	UQCRB	1855086	1847046		ENSP00000358737	ENSP00000287022	0	0	0	0	0.113	0.88	0	0.152	0.901
ATP5F1	LHPP	1855086	1854895		ENSP00000358737	ENSP00000357835	0	0	0	0	0	0	0.9	0	0.9
ATP5F1	NDUFB9	1855086	1846512		ENSP00000358737	ENSP00000276689	0	0	0	0	0.139	0.827	0	0.111	0.856
ATP5F1	SDHA	1855086	1845646		ENSP00000358737	ENSP00000264932	0	0	0	0	0.095	0.644	0	0.13	0.695
ATP5F1	COX5A	1855086	1849982		ENSP00000358737	ENSP00000317780	0	0	0	0	0.172	0	0	0.6	0.655
ATP5F1	RPS2	1855086	1852518		ENSP00000358737	ENSP00000341885	0	0	0	0	0	0.549	0	0	0.549
ATP5H	ATP5B	1848311	1845043		ENSP00000301587	ENSP00000262030	0	0	0	0	0.897	0.945	0.9	0.735	0.999
ATP5H	ATP5O	1848311	1847220		ENSP00000301587	ENSP00000290299	0	0	0	0	0.872	0.935	0.9	0.591	0.999
ATP5H	ATP5D	1848311	1842482		ENSP00000301587	ENSP00000215375	0	0	0	0	0.875	0.89	0.9	0.543	0.999
ATP5H	ATP5A1	1848311	1846765		ENSP00000301587	ENSP00000282050	0	0	0	0	0.448	0.946	0.9	0.475	0.998
ATP5H	COX6A1	1848311	1843204		ENSP00000301587	ENSP00000229379	0	0	0	0	0.973	0	0	0.18	0.976
ATP5H	ATP5J2	1848311	1847357		ENSP00000301587	ENSP00000292475	0	0	0	0	0.535	0.251	0.9	0.373	0.975
ATP5H	COX5B	1848311	1844605		ENSP00000301587	ENSP00000258424	0	0	0	0	0.793	0	0	0.404	0.871
ATP5H	NDUFS3	1848311	1845411		ENSP00000301587	ENSP00000263774	0	0	0	0	0.733	0	0	0.487	0.857
ATP5H	UQCRC2	1848311	1846014		ENSP00000301587	ENSP00000268379	0	0	0	0	0.697	0	0	0.518	0.847
ATP5H	UQCRB	1848311	1847046		ENSP00000301587	ENSP00000287022	0	0	0	0	0.736	0	0	0.246	0.792
ATP5H	COX6C	1848311	1847885		ENSP00000301587	ENSP00000297564	0	0	0	0	0.737	0	0	0.213	0.784
ATP5H	UQCRC1	1848311	1842411		ENSP00000301587	ENSP00000203407	0	0	0	0	0.672	0	0	0.366	0.783
ATP5H	NDUFB10	1848311	1846031		ENSP00000301587	ENSP00000268668	0	0	0	0	0.762	0	0	0.112	0.779
ATP5H	COX6B1	1848311	1843826		ENSP00000301587	ENSP00000246554	0	0	0	0	0.7	0	0	0.259	0.768
ATP5H	NDUFB9	1848311	1846512		ENSP00000301587	ENSP00000276689	0	0	0	0	0.736	0	0	0.141	0.763
ATP5H	NDUFB5	1848311	1844660		ENSP00000301587	ENSP00000259037	0	0	0	0	0.736	0	0	0	0.736
ATP5H	COX7C	1848311	1843871		ENSP00000301587	ENSP00000247655	0	0	0	0	0.688	0	0	0.112	0.711
ATP5H	COX4I1	1848311	1844229		ENSP00000301587	ENSP00000253452	0	0	0	0	0.58	0	0	0.195	0.647
ATP5H	NDUFA10	1848311	1844153		ENSP00000301587	ENSP00000252711	0	0	0	0	0.548	0	0	0.107	0.579
ATP5H	NDUFA9	1848311	1845879		ENSP00000301587	ENSP00000266544	0	0	0	0	0.555	0	0	0	0.555
ATP5H	VDAC1	1848311	1845725		ENSP00000301587	ENSP00000265333	0	0	0	0	0.376	0	0	0.252	0.513
ATP5H	ACLY	1848311	1844250		ENSP00000301587	ENSP00000253792	0	0	0	0	0.258	0	0	0.347	0.495
ATP5H	ENSG00000267855	1848311	1848296		ENSP00000301587	ENSP00000301457	0	0	0	0	0.416	0	0	0.117	0.462
ATP5H	ACO2	1848311	1842572		ENSP00000301587	ENSP00000216254	0	0	0	0	0.138	0.16	0	0.316	0.462
ATP5H	SOD1	1848311	1846132		ENSP00000301587	ENSP00000270142	0	0	0	0	0.384	0	0	0.103	0.423
ATP5H	IDH1	1848311	1844837		ENSP00000301587	ENSP00000260985	0	0	0	0	0.107	0	0	0.37	0.413
ATP5H	DLD	1848311	1842429		ENSP00000301587	ENSP00000205402	0	0	0	0	0.224	0	0	0.269	0.408
ATP5I	ATP5D	1848800	1842482		ENSP00000306003	ENSP00000215375	0	0	0	0	0.829	0.315	0.9	0.408	0.992
ATP5I	ATP5J2	1848800	1847357		ENSP00000306003	ENSP00000292475	0	0	0	0	0.74	0.301	0.9	0.198	0.983
ATP5I	ATP5O	1848800	1847220		ENSP00000306003	ENSP00000290299	0	0	0	0	0.693	0.303	0.9	0.301	0.983
ATP5I	ATP5H	1848800	1848311		ENSP00000306003	ENSP00000301587	0	0	0	0	0.517	0.274	0.9	0.415	0.976
ATP5I	ATP5B	1848800	1845043		ENSP00000306003	ENSP00000262030	0	0	0	0	0.09	0	0.9	0.384	0.939
ATP5I	ATP5A1	1848800	1846765		ENSP00000306003	ENSP00000282050	0	0	0	0	0.115	0	0.9	0.312	0.933
ATP5I	COX6A1	1848800	1843204		ENSP00000306003	ENSP00000229379	0	0	0	0	0.789	0	0	0.417	0.871
ATP5I	UQCRB	1848800	1847046		ENSP00000306003	ENSP00000287022	0	0	0	0	0.734	0	0	0.429	0.841
ATP5I	NDUFB10	1848800	1846031		ENSP00000306003	ENSP00000268668	0	0	0	0	0.736	0	0	0.265	0.797
ATP5I	COX7C	1848800	1843871		ENSP00000306003	ENSP00000247655	0	0	0	0	0.674	0	0	0.404	0.797
ATP5I	NDUFB9	1848800	1846512		ENSP00000306003	ENSP00000276689	0	0	0	0	0.736	0	0	0.149	0.765
ATP5I	COX6C	1848800	1847885		ENSP00000306003	ENSP00000297564	0	0	0	0	0.755	0	0	0	0.755
ATP5I	COX5B	1848800	1844605		ENSP00000306003	ENSP00000258424	0	0	0	0	0.547	0	0	0.385	0.709
ATP5I	RPS16	1848800	1844060		ENSP00000306003	ENSP00000251453	0	0	0	0	0.157	0.644	0	0	0.687
ATP5I	RPL29	1848800	1847471		ENSP00000306003	ENSP00000294189	0	0	0	0	0.664	0	0	0	0.664
ATP5I	NDUFB5	1848800	1844660		ENSP00000306003	ENSP00000259037	0	0	0	0	0.663	0	0	0	0.663
ATP5I	NDUFS3	1848800	1845411		ENSP00000306003	ENSP00000263774	0	0	0	0	0.472	0	0	0.211	0.565
ATP5I	NDUFA10	1848800	1844153		ENSP00000306003	ENSP00000252711	0	0	0	0	0.272	0	0	0.243	0.425
ATP5I	COX4I1	1848800	1844229		ENSP00000306003	ENSP00000253452	0	0	0	0	0.276	0	0	0.234	0.422
ATP5I	UQCRC1	1848800	1842411		ENSP00000306003	ENSP00000203407	0	0	0	0	0.182	0	0	0.3	0.402
ATP5J	ATP5O	1859445	1847220		ENSP00000389649	ENSP00000290299	0	0	0	0	0.736	0.982	0.9	0.734	0.999
ATP5J	ATP5F1	1859445	1855086		ENSP00000389649	ENSP00000358737	0	0	0	0	0.158	0.999	0.9	0.319	0.999
ATP5J	ATP5H	1859445	1848311		ENSP00000389649	ENSP00000301587	0	0	0	0	0.736	0.857	0.9	0.459	0.997
ATP5J	ATP5D	1859445	1842482		ENSP00000389649	ENSP00000215375	0	0	0	0	0.738	0.866	0.9	0.423	0.997
ATP5J	ATP5C1	1859445	1853397		ENSP00000389649	ENSP00000349142	0	0	0	0	0.535	0.828	0.9	0.417	0.994
ATP5J	ATP5J2	1859445	1847357		ENSP00000389649	ENSP00000292475	0	0	0	0	0.785	0.697	0.9	0.284	0.994
ATP5J	ATP5B	1859445	1845043		ENSP00000389649	ENSP00000262030	0	0	0	0	0.182	0.81	0.9	0.584	0.992
ATP5J	ATP5I	1859445	1848800		ENSP00000389649	ENSP00000306003	0	0	0	0	0.758	0.201	0.9	0.453	0.988
ATP5J	ATP5A1	1859445	1846765		ENSP00000389649	ENSP00000282050	0	0	0	0	0.095	0.806	0.9	0.241	0.984
ATP5J	COX6A1	1859445	1843204		ENSP00000389649	ENSP00000229379	0	0	0	0	0.973	0	0	0.215	0.977
ATP5J	UQCRC2	1859445	1846014		ENSP00000389649	ENSP00000268379	0	0	0	0	0.166	0.938	0	0.293	0.96
ATP5J	PPA1	1859445	1855858		ENSP00000389649	ENSP00000362329	0	0	0	0	0	0	0.9	0.146	0.911
ATP5J	PPA2	1859445	1852751		ENSP00000389649	ENSP00000343885	0	0	0	0	0	0	0.9	0.126	0.908
ATP5J	LHPP	1859445	1854895		ENSP00000389649	ENSP00000357835	0	0	0	0	0	0	0.9	0.082	0.904
ATP5J	COX5B	1859445	1844605		ENSP00000389649	ENSP00000258424	0	0	0	0	0.791	0	0	0.352	0.858
ATP5J	NDUFA5	1859445	1853243		ENSP00000389649	ENSP00000347988	0	0	0	0	0.736	0	0	0.282	0.802
ATP5J	NDUFB10	1859445	1846031		ENSP00000389649	ENSP00000268668	0	0	0	0	0.733	0	0	0.244	0.789
ATP5J	UQCRQ	1859445	1856913		ENSP00000389649	ENSP00000367934	0	0	0	0	0.736	0	0	0.18	0.774
ATP5J	COX5A	1859445	1849982		ENSP00000389649	ENSP00000317780	0	0	0	0	0.623	0	0	0.42	0.772
ATP5J	UQCRB	1859445	1847046		ENSP00000389649	ENSP00000287022	0	0	0	0	0.633	0	0	0.402	0.771
ATP5J	COX6C	1859445	1847885		ENSP00000389649	ENSP00000297564	0	0	0	0	0.737	0	0	0	0.737
ATP5J	NDUFB9	1859445	1846512		ENSP00000389649	ENSP00000276689	0	0	0	0	0.668	0	0	0.155	0.707
ATP5J	PARK7	1859445	1852305		ENSP00000389649	ENSP00000340278	0	0	0	0	0	0.644	0	0.065	0.652
ATP5J	COX4I1	1859445	1844229		ENSP00000389649	ENSP00000253452	0	0	0	0	0.261	0.099	0	0.509	0.644
ATP5J	COX7C	1859445	1843871		ENSP00000389649	ENSP00000247655	0	0	0	0	0.432	0	0	0.392	0.639
ATP5J	NDUFB5	1859445	1844660		ENSP00000389649	ENSP00000259037	0	0	0	0	0.501	0	0	0.196	0.582
ATP5J	COX6B1	1859445	1843826		ENSP00000389649	ENSP00000246554	0	0	0	0	0.357	0	0	0.303	0.532
ATP5J	NDUFS3	1859445	1845411		ENSP00000389649	ENSP00000263774	0	0	0	0	0.418	0	0	0.211	0.521
ATP5J	ENSG00000267855	1859445	1848296		ENSP00000389649	ENSP00000301457	0	0	0	0	0.4	0	0	0.183	0.489
ATP5J	NDUFV2	1859445	1850908		ENSP00000389649	ENSP00000327268	0	0	0	0	0.242	0	0	0.334	0.473
ATP5J	NDUFS8	1859445	1849818		ENSP00000389649	ENSP00000315774	0	0	0	0	0.399	0	0	0.068	0.415
ATP5J2	ATP5O	1847357	1847220		ENSP00000292475	ENSP00000290299	0	0	0	0	0.873	0.128	0.9	0.444	0.993
ATP5J2	ATP5D	1847357	1842482		ENSP00000292475	ENSP00000215375	0	0	0	0	0.736	0.149	0.9	0.496	0.987
ATP5J2	ATP5A1	1847357	1846765		ENSP00000292475	ENSP00000282050	0	0	0	0	0.109	0.096	0.9	0.225	0.929
ATP5J2	ATP5B	1847357	1845043		ENSP00000292475	ENSP00000262030	0	0	0	0	0.183	0	0.9	0.16	0.925
ATP5J2	NDUFB9	1847357	1846512		ENSP00000292475	ENSP00000276689	0	0	0	0	0.634	0.644	0	0.248	0.893
ATP5J2	COX6A1	1847357	1843204		ENSP00000292475	ENSP00000229379	0	0	0	0	0.736	0	0	0.243	0.791
ATP5J2	NDUFB10	1847357	1846031		ENSP00000292475	ENSP00000268668	0	0	0	0	0.735	0	0	0	0.735
ATP5J2	NDUFB5	1847357	1844660		ENSP00000292475	ENSP00000259037	0	0	0	0	0.606	0	0	0.284	0.705
ATP5J2	COX7C	1847357	1843871		ENSP00000292475	ENSP00000247655	0	0	0	0	0.564	0	0	0.348	0.704
ATP5J2	UQCRB	1847357	1847046		ENSP00000292475	ENSP00000287022	0	0	0	0	0.592	0	0	0.214	0.665
ATP5J2	NDUFA2	1847357	1844104		ENSP00000292475	ENSP00000252102	0	0	0	0	0.545	0	0	0.136	0.59
ATP5J2	COX5B	1847357	1844605		ENSP00000292475	ENSP00000258424	0	0	0	0	0.392	0	0	0.347	0.586
ATP5J2	COX4I1	1847357	1844229		ENSP00000292475	ENSP00000253452	0	0	0	0	0.286	0.108	0	0.395	0.581
ATP5J2	NDUFS3	1847357	1845411		ENSP00000292475	ENSP00000263774	0	0	0	0	0.524	0	0	0.107	0.556
ATP5O	ATP5A1	1847220	1846765		ENSP00000290299	ENSP00000282050	0.462	0	0	0	0.907	0.982	0.9	0.615	0.999
ATP5O	ATP5D	1847220	1842482		ENSP00000290299	ENSP00000215375	0.462	0	0	0	0.963	0.834	0.9	0.445	0.999
ATP5O	ATP5B	1847220	1845043		ENSP00000290299	ENSP00000262030	0.462	0	0	0	0.917	0.995	0.9	0.567	0.999
ATP5O	UQCRC2	1847220	1846014		ENSP00000290299	ENSP00000268379	0	0	0	0	0.736	0.975	0	0.265	0.994
ATP5O	COX6A1	1847220	1843204		ENSP00000290299	ENSP00000229379	0	0	0	0	0.974	0	0	0.199	0.978
ATP5O	COX5B	1847220	1844605		ENSP00000290299	ENSP00000258424	0	0	0	0	0.863	0	0	0.58	0.94
ATP5O	NDUFB9	1847220	1846512		ENSP00000290299	ENSP00000276689	0	0	0	0	0.72	0.644	0	0.16	0.908
ATP5O	UQCRB	1847220	1847046		ENSP00000290299	ENSP00000287022	0	0	0	0	0.735	0	0	0.611	0.892
ATP5O	NDUFB10	1847220	1846031		ENSP00000290299	ENSP00000268668	0	0	0	0	0.855	0	0	0	0.855
ATP5O	UQCRC1	1847220	1842411		ENSP00000290299	ENSP00000203407	0	0	0	0	0.736	0.297	0	0.214	0.841
ATP5O	NDUFS3	1847220	1845411		ENSP00000290299	ENSP00000263774	0	0	0	0	0.736	0	0	0.389	0.832
ATP5O	NDUFA9	1847220	1845879		ENSP00000290299	ENSP00000266544	0	0	0	0	0.735	0	0	0.202	0.779
ATP5O	ACLY	1847220	1844250		ENSP00000290299	ENSP00000253792	0	0	0	0	0.288	0	0	0.606	0.707
ATP5O	NDUFB5	1847220	1844660		ENSP00000290299	ENSP00000259037	0	0	0	0	0.663	0	0	0.129	0.693
ATP5O	COX4I1	1847220	1844229		ENSP00000290299	ENSP00000253452	0	0	0	0	0.509	0.149	0	0.323	0.692
ATP5O	COX6B1	1847220	1843826		ENSP00000290299	ENSP00000246554	0	0	0	0	0.685	0	0	0.049	0.687
ATP5O	SULT2B1	1847220	1842398		ENSP00000290299	ENSP00000201586	0	0	0	0	0	0	0	0.642	0.642
ATP5O	RPS11	1847220	1846167		ENSP00000290299	ENSP00000270625	0	0	0	0	0.438	0	0	0.317	0.599
ATP5O	COX7C	1847220	1843871		ENSP00000290299	ENSP00000247655	0	0	0	0	0.427	0	0	0.231	0.54
ATP5O	RPL8	1847220	1845175		ENSP00000290299	ENSP00000262584	0	0	0	0	0.507	0	0	0.102	0.538
ATP5O	VDAC1	1847220	1845725		ENSP00000290299	ENSP00000265333	0	0	0	0	0.282	0.149	0	0.292	0.529
ATP5O	NDUFA10	1847220	1844153		ENSP00000290299	ENSP00000252711	0	0	0	0	0.265	0	0	0.369	0.516
ATP5O	RPS5	1847220	1842374		ENSP00000290299	ENSP00000196551	0	0	0	0	0.389	0	0	0.198	0.489
ATP5O	NNT	1847220	1845588		ENSP00000290299	ENSP00000264663	0	0	0	0	0.081	0	0	0.427	0.451
ATP5O	SOD1	1847220	1846132		ENSP00000290299	ENSP00000270142	0	0	0	0	0.426	0	0	0	0.426
ATP5O	RPL35	1847220	1844699		ENSP00000290299	ENSP00000259469	0	0	0	0	0.288	0	0	0.213	0.416
ATP5O	POLR2C	1847220	1842734		ENSP00000290299	ENSP00000219252	0	0	0	0	0.289	0	0	0.195	0.403
ATP6V1A	ATP6V1E1	1846322	1844227		ENSP00000273398	ENSP00000253413	0.462	0	0	0	0.157	0.889	0.9	0.876	0.999
ATP6V1A	ATP5B	1846322	1845043		ENSP00000273398	ENSP00000262030	0	0	0	0.661	0.106	0.872	0.36	0.273	0.926
ATP6V1A	DARS	1846322	1845491		ENSP00000273398	ENSP00000264161	0	0	0	0	0.112	0.644	0	0.163	0.712
ATP6V1A	AHCY	1846322	1842666		ENSP00000273398	ENSP00000217426	0	0	0	0	0.113	0.644	0	0	0.67
ATP6V1A	VCL	1846322	1842472		ENSP00000273398	ENSP00000211998	0	0	0	0	0	0.644	0	0	0.644
ATP6V1A	CAD	1846322	1845599		ENSP00000273398	ENSP00000264705	0	0	0	0	0.145	0	0	0.552	0.6
ATP6V1A	CLTC	1846322	1846064		ENSP00000273398	ENSP00000269122	0	0	0	0	0.115	0.074	0	0.517	0.57
ATP6V1A	CHMP5	1846322	1842985		ENSP00000273398	ENSP00000223500	0	0	0	0	0	0.372	0	0.276	0.526
ATP6V1A	CHMP4B	1846322	1842662		ENSP00000273398	ENSP00000217402	0	0	0	0	0	0.466	0	0.062	0.477
ATP6V1A	MCM6	1846322	1845487		ENSP00000273398	ENSP00000264156	0	0	0	0	0	0.36	0	0.185	0.456
ATP6V1A	CTSD	1846322	1843439		ENSP00000273398	ENSP00000236671	0	0	0	0	0	0.372	0	0.125	0.427
ATP6V1B2	ATP6V1E1	1846489	1844227		ENSP00000276390	ENSP00000253413	0.462	0	0	0	0.55	0.873	0.9	0.876	0.999
ATP6V1B2	ATP6V1A	1846489	1846322		ENSP00000276390	ENSP00000273398	0.462	0	0.527	0.637	0.434	0.889	0.9	0.917	0.997
ATP6V1B2	SKP1	1846489	1843292		ENSP00000276390	ENSP00000231487	0	0	0	0	0.065	0.74	0	0.184	0.784
ATP6V1B2	ATP5B	1846489	1845043		ENSP00000276390	ENSP00000262030	0	0	0	0.662	0.159	0.559	0.36	0.456	0.779
ATP6V1B2	PIN1	1846489	1843886		ENSP00000276390	ENSP00000247970	0	0	0	0	0	0.644	0	0	0.644
ATP6V1B2	DARS	1846489	1845491		ENSP00000276390	ENSP00000264161	0	0	0	0	0.112	0.547	0	0.175	0.639
ATP6V1B2	RPS5	1846489	1842374		ENSP00000276390	ENSP00000196551	0	0	0	0	0.086	0.592	0	0.092	0.631
ATP6V1B2	UBA2	1846489	1843822		ENSP00000276390	ENSP00000246548	0	0	0	0	0	0.555	0	0	0.555
ATP6V1B2	VPS4A	1846489	1844341		ENSP00000276390	ENSP00000254950	0	0	0	0	0	0.302	0	0.332	0.514
ATP6V1B2	ATP5D	1846489	1842482		ENSP00000276390	ENSP00000215375	0	0	0	0	0	0	0.36	0.153	0.435
ATP6V1E1	ALDOC	1844227	1843081		ENSP00000253413	ENSP00000226253	0	0	0	0	0.088	0.576	0	0.078	0.612
ATP6V1E1	ATP5D	1844227	1842482		ENSP00000253413	ENSP00000215375	0	0	0	0	0	0	0.36	0.24	0.493
ATP6V1G1	ATP6V1E1	1856037	1844227		ENSP00000363162	ENSP00000253413	0	0	0	0	0.141	0.896	0.9	0.616	0.996
ATP6V1G1	ATP6V1A	1856037	1846322		ENSP00000363162	ENSP00000273398	0	0	0	0	0.097	0.73	0.9	0.609	0.989
ATP6V1G1	ATP6V1B2	1856037	1846489		ENSP00000363162	ENSP00000276390	0	0	0	0	0.157	0.464	0.9	0.577	0.978
ATP6V1G1	PPA2	1856037	1852751		ENSP00000363162	ENSP00000343885	0	0	0	0	0	0	0.9	0	0.9
ATP6V1G1	TFRC	1856037	1853957		ENSP00000363162	ENSP00000353224	0	0	0	0	0	0	0.9	0	0.9
ATP6V1G1	LHPP	1856037	1854895		ENSP00000363162	ENSP00000357835	0	0	0	0	0	0	0.9	0	0.9
ATP6V1G1	PPA1	1856037	1855858		ENSP00000363162	ENSP00000362329	0	0	0	0	0	0	0.9	0	0.9
ATP6V1G1	COX6A1	1856037	1843204		ENSP00000363162	ENSP00000229379	0	0	0	0	0.517	0	0	0	0.517
ATP6V1G1	ATP5H	1856037	1848311		ENSP00000363162	ENSP00000301587	0	0	0	0	0.145	0	0	0.452	0.511
ATP6V1G1	LYPLA1	1856037	1850202		ENSP00000363162	ENSP00000320043	0	0	0	0	0	0	0	0.464	0.464
AXIN1	APC	1845118	1844508		ENSP00000262320	ENSP00000257430	0	0	0	0	0	0.998	0.9	0.405	0.999
AXIN1	GSK3A	1845118	1842910		ENSP00000262320	ENSP00000222330	0	0	0	0	0	0.965	0.9	0.822	0.999
AXIN1	PIN1	1845118	1843886		ENSP00000262320	ENSP00000247970	0	0	0	0	0	0.574	0.9	0.05	0.955
AXIN1	PPP2CB	1845118	1842815		ENSP00000262320	ENSP00000221138	0	0	0	0	0	0.576	0	0.802	0.912
AXIN1	PSMB1	1845118	1845087		ENSP00000262320	ENSP00000262193	0	0	0	0	0	0	0.9	0	0.9
AXIN1	PSMB7	1845118	1844696		ENSP00000262320	ENSP00000259457	0	0	0	0	0	0	0.9	0	0.9
AXIN1	PSME2	1845118	1842623		ENSP00000262320	ENSP00000216802	0	0	0	0	0	0	0.9	0	0.9
AXIN1	PSMC1	1845118	1844882		ENSP00000262320	ENSP00000261303	0	0	0	0	0	0	0.9	0	0.9
AXIN1	PSMD11	1845118	1844971		ENSP00000262320	ENSP00000261712	0	0	0	0	0	0	0.9	0	0.9
AXIN1	PSMA6	1845118	1844920		ENSP00000262320	ENSP00000261479	0	0	0	0	0	0	0.9	0.043	0.9
AXIN1	PSMC4	1845118	1842267		ENSP00000262320	ENSP00000157812	0	0	0	0	0	0	0.9	0	0.9
AXIN1	PSMD7	1845118	1842741		ENSP00000262320	ENSP00000219313	0	0	0	0	0	0	0.9	0	0.9
AXIN1	PSMA3	1845118	1842599		ENSP00000262320	ENSP00000216455	0	0	0	0	0	0	0.9	0	0.9
AXIN1	GAPDH	1845118	1843185		ENSP00000262320	ENSP00000229239	0	0	0	0	0	0	0	0.458	0.457
AXIN1	SKP1	1845118	1843292		ENSP00000262320	ENSP00000231487	0	0	0	0	0	0	0	0.444	0.444
BAIAP2	CDC42	1849864	1849707		ENSP00000316338	ENSP00000314458	0	0	0	0	0	0.999	0.9	0.929	0.999
BAIAP2	WASL	1849864	1842952		ENSP00000316338	ENSP00000223023	0	0	0	0	0	0.159	0.9	0.944	0.994
BAIAP2	VASP	1849864	1843785		ENSP00000316338	ENSP00000245932	0	0	0	0	0	0.566	0	0.899	0.954
BAIAP2	CRK	1849864	1848191		ENSP00000316338	ENSP00000300574	0	0	0	0	0	0	0.9	0.186	0.915
BAIAP2	MAPK3	1849864	1845265		ENSP00000316338	ENSP00000263025	0	0	0	0	0	0	0.9	0	0.9
BAIAP2	MAPK1	1849864	1842512		ENSP00000316338	ENSP00000215832	0	0	0	0	0	0	0.9	0.046	0.9
BAIAP2	YWHAH	1849864	1843937		ENSP00000316338	ENSP00000248975	0	0	0	0	0	0.619	0	0.061	0.626
BAIAP2	YWHAZ	1849864	1849183		ENSP00000316338	ENSP00000309503	0	0	0	0	0	0.576	0	0.077	0.591
BAX	VDAC1	1847402	1845725		ENSP00000293288	ENSP00000265333	0	0	0	0	0	0.912	0	0.908	0.991
BAX	RPA1	1847402	1844316		ENSP00000293288	ENSP00000254719	0	0	0	0	0	0	0.9	0.047	0.9
BAX	STAT3	1847402	1845584		ENSP00000293288	ENSP00000264657	0	0	0	0	0	0	0	0.896	0.896
BAX	APEX1	1847402	1842615		ENSP00000293288	ENSP00000216714	0	0	0	0	0	0	0	0.84	0.84
BAX	CTBP1	1847402	1847266		ENSP00000293288	ENSP00000290921	0	0	0	0	0	0	0	0.808	0.808
BAX	CAPN1	1847402	1846625		ENSP00000293288	ENSP00000279247	0	0	0	0	0	0	0.8	0.067	0.805
BAX	PYCARD	1847402	1843869		ENSP00000293288	ENSP00000247470	0	0	0	0	0	0.576	0	0.226	0.657
BAX	TOMM40	1847402	1844128		ENSP00000293288	ENSP00000252487	0	0	0	0	0	0.576	0	0.101	0.602
BAX	PIN1	1847402	1843886		ENSP00000293288	ENSP00000247970	0	0	0	0	0	0.57	0	0.101	0.596
BAX	GAPDH	1847402	1843185		ENSP00000293288	ENSP00000229239	0	0	0	0	0	0	0	0.586	0.586
BAX	CAT	1847402	1843587		ENSP00000293288	ENSP00000241052	0	0	0	0	0	0	0	0.58	0.58
BAX	YWHAQ	1847402	1843478		ENSP00000293288	ENSP00000238081	0	0	0	0	0	0.576	0	0.049	0.579
BAX	MSH3	1847402	1845686		ENSP00000293288	ENSP00000265081	0	0	0	0	0	0	0	0.563	0.563
BAX	COX4I1	1847402	1844229		ENSP00000293288	ENSP00000253452	0	0	0	0	0	0.149	0	0.405	0.472
BAX	CANX	1847402	1843868		ENSP00000293288	ENSP00000247461	0	0	0	0	0	0.36	0	0.193	0.461
BAX	HSPB1	1847402	1843915		ENSP00000293288	ENSP00000248553	0	0	0	0	0	0	0	0.459	0.459
BAX	MAPK14	1847402	1843222		ENSP00000293288	ENSP00000229794	0	0	0	0	0	0	0	0.419	0.418
BCAT2	BCKDHA	1850502	1846123		ENSP00000322991	ENSP00000269980	0	0	0	0	0.071	0	0.9	0.699	0.969
BCAT2	DLD	1850502	1842429		ENSP00000322991	ENSP00000205402	0	0	0	0	0	0	0.9	0.556	0.953
BCAT2	GLUD1	1850502	1846542		ENSP00000322991	ENSP00000277865	0	0	0	0	0.07	0	0	0.925	0.927
BCAT2	ACLY	1850502	1844250		ENSP00000322991	ENSP00000253792	0	0	0	0	0	0	0	0.588	0.588
BCAT2	IDH3A	1850502	1848074		ENSP00000322991	ENSP00000299518	0.284	0	0	0	0	0	0	0.368	0.528
BCAT2	GLUL	1850502	1849018		ENSP00000322991	ENSP00000307900	0	0	0	0	0.087	0	0	0.501	0.525
BCAT2	IMPDH2	1850502	1850365		ENSP00000322991	ENSP00000321584	0	0	0	0	0	0	0	0.512	0.512
BCAT2	UMPS	1850502	1843321		ENSP00000322991	ENSP00000232607	0.082	0	0	0	0	0	0	0.486	0.507
BCAT2	IDH3G	1850502	1842676		ENSP00000322991	ENSP00000217901	0.284	0	0	0	0	0	0	0.34	0.507
BCAT2	CAD	1850502	1845599		ENSP00000322991	ENSP00000264705	0	0	0	0	0	0	0	0.495	0.495
BCAT2	GOT2	1850502	1843750		ENSP00000322991	ENSP00000245206	0	0	0	0	0	0	0	0.483	0.483
BCAT2	GAPDH	1850502	1843185		ENSP00000322991	ENSP00000229239	0	0	0	0	0	0	0	0.46	0.46
BCAT2	ACO2	1850502	1842572		ENSP00000322991	ENSP00000216254	0	0	0	0	0	0.305	0	0.23	0.442
BCAT2	HIBADH	1850502	1845744		ENSP00000322991	ENSP00000265395	0	0	0	0	0	0	0	0.403	0.403
BCKDHA	DLD	1846123	1842429		ENSP00000269980	ENSP00000205402	0.462	0	0	0	0.113	0	0.9	0.894	0.994
BCKDHA	PCK2	1846123	1842620		ENSP00000269980	ENSP00000216780	0	0	0	0	0	0	0	0.788	0.789
BCKDHA	ACLY	1846123	1844250		ENSP00000269980	ENSP00000253792	0	0	0	0	0.238	0.215	0	0.623	0.754
BCKDHA	GSR	1846123	1842813		ENSP00000269980	ENSP00000221130	0.462	0	0	0	0.113	0	0	0.373	0.675
BCKDHA	OGDH	1846123	1842933		ENSP00000269980	ENSP00000222673	0	0	0	0	0.091	0	0.36	0.399	0.619
BCKDHA	SNRPA	1846123	1843673		ENSP00000269980	ENSP00000243563	0	0	0	0	0	0	0	0.541	0.541
BCKDHA	MCCC1	1846123	1845775		ENSP00000269980	ENSP00000265594	0	0	0	0	0.393	0	0	0.219	0.506
BCKDHA	ENO1	1846123	1843405		ENSP00000269980	ENSP00000234590	0.122	0	0	0	0.131	0	0	0.358	0.468
BCKDHA	GAPDH	1846123	1843185		ENSP00000269980	ENSP00000229239	0	0	0	0	0.089	0	0	0.436	0.464
BCKDHA	NNT	1846123	1845588		ENSP00000269980	ENSP00000264663	0	0	0	0	0.073	0	0	0.406	0.426
BCKDHA	ENO2	1846123	1843192		ENSP00000269980	ENSP00000229277	0.122	0	0	0	0.131	0	0	0.307	0.425
BCKDHA	ACO2	1846123	1842572		ENSP00000269980	ENSP00000216254	0	0	0	0	0.099	0	0	0.386	0.423
BDH1	ACAT1	1853648	1845812		ENSP00000350914	ENSP00000265838	0	0	0	0	0	0	0	0.497	0.497
BDH1	ACACA	1853648	1852858		ENSP00000350914	ENSP00000344789	0	0	0	0	0	0	0	0.415	0.414
BDH1	CS	1853648	1852545		ENSP00000350914	ENSP00000342056	0	0	0	0	0	0	0	0.415	0.414
BID	BAX	1850081	1847402		ENSP00000318822	ENSP00000293288	0	0	0	0	0	0.999	0.9	0.577	0.999
BID	CTSD	1850081	1843439		ENSP00000318822	ENSP00000236671	0	0	0	0	0	0	0.9	0.124	0.908
BID	ARHGDIA	1850081	1846084		ENSP00000318822	ENSP00000269321	0	0	0	0	0	0.667	0	0.067	0.676
BID	RPA1	1850081	1844316		ENSP00000318822	ENSP00000254719	0	0	0	0	0	0.576	0	0.053	0.581
BID	YWHAB	1850081	1848151		ENSP00000318822	ENSP00000300161	0	0	0	0	0	0.576	0	0.046	0.578
BID	CSNK2A1	1850081	1842650		ENSP00000318822	ENSP00000217244	0	0	0	0	0	0.566	0	0.052	0.57
BID	CAPN1	1850081	1846625		ENSP00000318822	ENSP00000279247	0	0	0	0	0	0.564	0	0	0.564
BID	ATP6V1E1	1850081	1844227		ENSP00000318822	ENSP00000253413	0	0	0	0	0	0	0	0.512	0.512
BIRC6	USP8	1859732	1848389		ENSP00000393596	ENSP00000302239	0	0	0	0	0	0.573	0	0.61	0.826
BIRC6	UBE2D1	1859732	1856011		ENSP00000393596	ENSP00000363019	0	0	0	0.732	0	0.592	0	0.532	0.648
BIRC6	CDK1	1859732	1858283		ENSP00000393596	ENSP00000378699	0	0	0	0	0	0.573	0	0.175	0.632
BIRC6	UBE2K	1859732	1844908		ENSP00000393596	ENSP00000261427	0	0	0	0	0	0.091	0	0.572	0.594
BIRC6	EXOC4	1859732	1844259		ENSP00000393596	ENSP00000253861	0	0	0	0	0	0.573	0	0.053	0.578
BIRC6	MAP2K1	1859732	1848411		ENSP00000393596	ENSP00000302486	0	0	0	0	0	0.573	0	0	0.573
BIRC6	PIK3CD	1859732	1856668		ENSP00000393596	ENSP00000366563	0	0	0	0	0	0	0	0.478	0.478
BLVRA	HMOX2	1845765	1842767		ENSP00000265523	ENSP00000219700	0	0	0	0	0	0	0.9	0.924	0.992
BLVRA	BLVRB	1845765	1845339		ENSP00000265523	ENSP00000263368	0	0	0	0	0	0	0.8	0.795	0.957
BLVRA	MAPK3	1845765	1845265		ENSP00000265523	ENSP00000263025	0	0	0	0	0	0.576	0	0.847	0.932
BLVRA	MAPK1	1845765	1842512		ENSP00000265523	ENSP00000215832	0	0	0	0	0	0.576	0	0.27	0.677
BLVRA	GOT2	1845765	1843750		ENSP00000265523	ENSP00000245206	0	0	0	0	0	0	0	0.512	0.512
BLVRA	ALDOC	1845765	1843081		ENSP00000265523	ENSP00000226253	0	0	0	0	0	0	0	0.407	0.407
BLVRB	HMOX2	1845339	1842767		ENSP00000263368	ENSP00000219700	0	0	0	0	0	0	0.9	0.364	0.933
BPNT1	PAPSS1	1850084	1845706		ENSP00000318852	ENSP00000265174	0	0	0	0	0	0	0.9	0.496	0.947
BUB1B	PSMD7	1847075	1842741		ENSP00000287598	ENSP00000219313	0	0	0	0	0	0	0.9	0.074	0.903
BUB1B	PSMA6	1847075	1844920		ENSP00000287598	ENSP00000261479	0	0	0	0	0	0	0.9	0.06	0.901
BUB1B	PSME2	1847075	1842623		ENSP00000287598	ENSP00000216802	0	0	0	0	0	0	0.9	0	0.9
BUB1B	PSMD3	1847075	1845579		ENSP00000287598	ENSP00000264639	0	0	0	0	0	0	0.9	0	0.9
BUB1B	PSMC1	1847075	1844882		ENSP00000287598	ENSP00000261303	0	0	0	0	0	0	0.9	0	0.9
BUB1B	PSMC4	1847075	1842267		ENSP00000287598	ENSP00000157812	0	0	0	0	0	0	0.9	0	0.9
BUB1B	PSMB6	1847075	1846162		ENSP00000287598	ENSP00000270586	0	0	0	0	0	0	0.9	0	0.9
BUB1B	PSMD11	1847075	1844971		ENSP00000287598	ENSP00000261712	0	0	0	0	0	0	0.9	0	0.9
BUB1B	PSMA3	1847075	1842599		ENSP00000287598	ENSP00000216455	0	0	0	0	0	0	0.9	0	0.9
BUB1B	PSMB7	1847075	1844696		ENSP00000287598	ENSP00000259457	0	0	0	0	0	0	0.9	0	0.9
BUB1B	PSMA5	1847075	1846187		ENSP00000287598	ENSP00000271308	0	0	0	0	0	0	0.9	0	0.9
BUB1B	PSMB1	1847075	1845087		ENSP00000287598	ENSP00000262193	0	0	0	0	0	0	0.9	0	0.9
BUB1B	APC	1847075	1844508		ENSP00000287598	ENSP00000257430	0	0	0	0	0	0.576	0	0.343	0.709
BUB1B	MCM5	1847075	1842548		ENSP00000287598	ENSP00000216122	0	0	0	0	0.432	0	0	0.284	0.575
BUB1B	MCM3	1847075	1843226		ENSP00000287598	ENSP00000229854	0	0	0	0	0.283	0	0	0.243	0.434
BUB3	BUB1B	1854901	1847075		ENSP00000357858	ENSP00000287598	0	0	0	0	0.064	0.999	0.9	0.987	0.999
BUB3	UBE2C	1854901	1853360		ENSP00000357858	ENSP00000348838	0	0	0	0	0.112	0	0.9	0.369	0.939
BUB3	RAD21	1854901	1847857		ENSP00000357858	ENSP00000297338	0	0	0	0	0.073	0.108	0.9	0.349	0.938
BUB3	SMC3	1854901	1854200		ENSP00000357858	ENSP00000354720	0	0	0	0	0.07	0	0.9	0.236	0.922
BUB3	PSMA3	1854901	1842599		ENSP00000357858	ENSP00000216455	0	0	0	0	0.16	0	0.9	0.07	0.915
BUB3	PSMB4	1854901	1847239		ENSP00000357858	ENSP00000290541	0	0	0	0	0.177	0	0.9	0	0.914
BUB3	PSMB1	1854901	1845087		ENSP00000357858	ENSP00000262193	0	0	0	0	0.165	0	0.9	0	0.912
BUB3	PSMC5	1854901	1849313		ENSP00000357858	ENSP00000310572	0	0	0	0	0.08	0.073	0.9	0.092	0.912
BUB3	PSMC1	1854901	1844882		ENSP00000357858	ENSP00000261303	0	0	0	0	0.1	0.073	0.9	0.062	0.911
BUB3	PSMD11	1854901	1844971		ENSP00000357858	ENSP00000261712	0	0	0	0	0.143	0	0.9	0	0.91
BUB3	PSMB6	1854901	1846162		ENSP00000357858	ENSP00000270586	0	0	0	0	0.136	0	0.9	0	0.909
BUB3	PSMB7	1854901	1844696		ENSP00000357858	ENSP00000259457	0	0	0	0	0.134	0	0.9	0	0.909
BUB3	PSMC3	1854901	1847998		ENSP00000357858	ENSP00000298852	0	0	0	0	0.08	0.073	0.9	0	0.907
BUB3	PSMD3	1854901	1845579		ENSP00000357858	ENSP00000264639	0	0	0	0	0.091	0	0.9	0.063	0.907
BUB3	PSME2	1854901	1842623		ENSP00000357858	ENSP00000216802	0	0	0	0	0.113	0	0.9	0	0.907
BUB3	PSMA5	1854901	1846187		ENSP00000357858	ENSP00000271308	0	0	0	0	0.104	0	0.9	0	0.906
BUB3	PSMB5	1854901	1854354		ENSP00000357858	ENSP00000355325	0	0	0	0	0.1	0	0.9	0	0.906
BUB3	PSMC4	1854901	1842267		ENSP00000357858	ENSP00000157812	0	0	0	0	0	0.104	0.9	0	0.906
BUB3	PSMC2	1854901	1847374		ENSP00000357858	ENSP00000292644	0	0	0	0	0.075	0.073	0.9	0	0.906
BUB3	SF3A2	1854901	1842843		ENSP00000357858	ENSP00000221494	0	0	0	0	0.124	0.895	0	0	0.904
BUB3	PSMD6	1854901	1847640		ENSP00000357858	ENSP00000295901	0	0	0	0	0.071	0	0.9	0	0.903
BUB3	PSMD7	1854901	1842741		ENSP00000357858	ENSP00000219313	0	0	0	0	0.073	0	0.9	0.041	0.903
BUB3	PSMD1	1854901	1849179		ENSP00000357858	ENSP00000309474	0	0	0	0	0	0	0.9	0	0.9
BUB3	PSMD2	1854901	1849263		ENSP00000357858	ENSP00000310129	0	0	0	0	0	0	0.9	0	0.9
BUB3	RPS27	1854901	1854822		ENSP00000357858	ENSP00000357555	0	0	0	0	0	0	0.9	0	0.9
BUB3	PSMA6	1854901	1844920		ENSP00000357858	ENSP00000261479	0	0	0	0	0	0	0.9	0	0.9
BUB3	PARP1	1854901	1854450		ENSP00000357858	ENSP00000355759	0	0	0	0	0	0.576	0	0.736	0.883
BUB3	APC	1854901	1844508		ENSP00000357858	ENSP00000257430	0	0	0	0	0	0.576	0	0.405	0.736
BUB3	SAE1	1854901	1846139		ENSP00000357858	ENSP00000270225	0	0	0	0	0.642	0	0	0	0.642
BUB3	H2AFZ	1854901	1847723		ENSP00000357858	ENSP00000296417	0	0	0	0	0.557	0.117	0	0.142	0.635
BUB3	TUBA1B	1854901	1851928		ENSP00000357858	ENSP00000336799	0	0	0	0	0	0.499	0	0.107	0.533
BUB3	TUBA1C	1854901	1848245		ENSP00000357858	ENSP00000301072	0	0	0	0	0	0.499	0	0.107	0.533
BUB3	MCM4	1854901	1845065		ENSP00000357858	ENSP00000262105	0	0	0	0	0.436	0	0	0.159	0.505
BUB3	MCM7	1854901	1848945		ENSP00000357858	ENSP00000307288	0	0	0	0	0.368	0	0	0.191	0.466
BUB3	RRM1	1854901	1848209		ENSP00000357858	ENSP00000300738	0	0	0	0	0.438	0	0	0.052	0.444
BUB3	GYS1	1854901	1849993		ENSP00000357858	ENSP00000317904	0	0	0	0	0	0.432	0	0.041	0.432
BUB3	RUVBL1	1854901	1850035		ENSP00000357858	ENSP00000318297	0	0	0	0	0.178	0.324	0	0	0.42
CA2	CALM2	1846958	1846243		ENSP00000285379	ENSP00000272298	0	0	0	0	0	0	0	0.863	0.863
CA2	MYH14	1846958	1845102		ENSP00000285379	ENSP00000262269	0	0	0	0	0	0	0	0.568	0.568
CA2	GAPDH	1846958	1843185		ENSP00000285379	ENSP00000229239	0	0	0	0	0	0	0	0.537	0.537
CA2	GRIA2	1846958	1845544		ENSP00000285379	ENSP00000264426	0	0	0	0	0	0	0	0.451	0.452
CACYBP	SKP1	1854646	1843292		ENSP00000356652	ENSP00000231487	0	0	0	0	0.132	0.973	0	0.4	0.984
CACYBP	GSK3B	1854646	1850681		ENSP00000356652	ENSP00000324806	0	0	0	0	0	0	0.9	0.07	0.903
CACYBP	APC	1854646	1844508		ENSP00000356652	ENSP00000257430	0	0	0	0	0	0	0.9	0	0.9
CACYBP	GSK3A	1854646	1842910		ENSP00000356652	ENSP00000222330	0	0	0	0	0	0	0.9	0	0.9
CACYBP	AXIN1	1854646	1845118		ENSP00000356652	ENSP00000262320	0	0	0	0	0	0	0.9	0.045	0.9
CACYBP	HSP90AA1	1854646	1851814		ENSP00000356652	ENSP00000335153	0	0	0	0	0.391	0.5	0	0.191	0.732
CACYBP	STIP1	1854646	1848791		ENSP00000356652	ENSP00000305958	0	0	0	0	0.682	0	0	0.137	0.713
CACYBP	HSPA4	1854646	1848476		ENSP00000356652	ENSP00000302961	0	0	0	0	0.587	0	0	0.062	0.596
CACYBP	UBE2I	1854646	1850693		ENSP00000356652	ENSP00000324897	0	0	0	0	0	0.576	0	0.071	0.589
CACYBP	MAPK1	1854646	1842512		ENSP00000356652	ENSP00000215832	0	0	0	0	0	0.576	0	0.046	0.578
CACYBP	HSP90AB1	1854646	1850780		ENSP00000356652	ENSP00000325875	0	0	0	0	0.391	0.268	0	0.115	0.571
CACYBP	AARS	1854646	1844989		ENSP00000356652	ENSP00000261772	0	0	0	0	0	0.484	0	0.092	0.511
CACYBP	HSPA9	1854646	1847834		ENSP00000356652	ENSP00000297185	0	0	0	0	0.431	0	0	0.056	0.439
CAD	UMPS	1845599	1843321		ENSP00000264705	ENSP00000232607	0.608	0	0	0	0.975	0	0	0.851	0.998
CAD	ASS1	1845599	1844185		ENSP00000264705	ENSP00000253004	0.608	0.155	0	0	0.743	0	0.9	0.604	0.996
CAD	GOT2	1845599	1843750		ENSP00000264705	ENSP00000245206	0	0	0	0	0.697	0.149	0.9	0.235	0.977
CAD	ASNS	1845599	1842325		ENSP00000264705	ENSP00000175506	0.18	0	0	0	0.157	0	0.9	0.529	0.963
CAD	ATIC	1845599	1843445		ENSP00000264705	ENSP00000236959	0.124	0	0.202	0	0.779	0	0	0.599	0.929
CAD	SARS	1845599	1843407		ENSP00000264705	ENSP00000234677	0.108	0	0	0	0.227	0.663	0	0.546	0.88
CAD	ACLY	1845599	1844250		ENSP00000264705	ENSP00000253792	0.15	0	0	0	0.525	0.24	0	0.619	0.867
CAD	VPS4A	1845599	1844341		ENSP00000264705	ENSP00000254950	0	0	0	0	0	0.851	0	0	0.851
CAD	POLR1A	1845599	1845426		ENSP00000264705	ENSP00000263857	0	0	0	0	0.553	0	0	0.591	0.809
CAD	ADSL	1845599	1842562		ENSP00000264705	ENSP00000216194	0.091	0	0	0	0.372	0	0	0.626	0.767
CAD	ENO1	1845599	1843405		ENSP00000264705	ENSP00000234590	0.284	0	0	0	0.224	0	0	0.595	0.755
CAD	ENO2	1845599	1843192		ENSP00000264705	ENSP00000229277	0.284	0	0	0	0.224	0	0	0.595	0.755
CAD	IDH3G	1845599	1842676		ENSP00000264705	ENSP00000217901	0	0	0	0	0.083	0.421	0	0.553	0.741
CAD	AARS	1845599	1844989		ENSP00000264705	ENSP00000261772	0.126	0	0	0	0.288	0.27	0	0.48	0.732
CAD	MAPK1	1845599	1842512		ENSP00000264705	ENSP00000215832	0	0	0	0	0	0.603	0	0.257	0.692
CAD	AP3B2	1845599	1844975		ENSP00000264705	ENSP00000261722	0	0	0	0	0.069	0.673	0	0	0.682
CAD	HSPA8	1845599	1843112		ENSP00000264705	ENSP00000227378	0.132	0	0	0	0.18	0	0	0.589	0.681
CAD	POLR2C	1845599	1842734		ENSP00000264705	ENSP00000219252	0.265	0	0	0	0.248	0	0	0.371	0.621
CAD	TPI1	1845599	1843191		ENSP00000264705	ENSP00000229270	0.089	0	0	0	0.097	0	0	0.577	0.621
CAD	RRM2B	1845599	1844085		ENSP00000264705	ENSP00000251810	0	0	0	0	0.072	0	0	0.592	0.605
CAD	EPHA8	1845599	1842296		ENSP00000264705	ENSP00000166244	0	0	0	0	0	0.123	0	0.561	0.598
CAD	GSK3A	1845599	1842910		ENSP00000264705	ENSP00000222330	0	0	0	0	0	0.123	0	0.561	0.598
CAD	UROD	1845599	1843815		ENSP00000264705	ENSP00000246337	0	0	0	0	0	0	0	0.597	0.597
CAD	RPL8	1845599	1845175		ENSP00000264705	ENSP00000262584	0	0	0	0	0.255	0	0	0.469	0.587
CAD	GSTZ1	1845599	1842600		ENSP00000264705	ENSP00000216465	0	0	0	0	0.271	0	0	0.451	0.583
CAD	DLD	1845599	1842429		ENSP00000264705	ENSP00000205402	0	0	0	0	0	0	0	0.58	0.58
CAD	GSTT1	1845599	1843934		ENSP00000264705	ENSP00000248935	0	0	0	0	0.271	0	0	0.421	0.559
CAD	GSR	1845599	1842813		ENSP00000264705	ENSP00000221130	0	0	0	0	0	0	0	0.557	0.557
CAD	SRP54	1845599	1842618		ENSP00000264705	ENSP00000216774	0	0	0	0	0.09	0	0	0.534	0.557
CAD	SNRPB2	1845599	1843799		ENSP00000264705	ENSP00000246071	0	0	0	0	0.089	0	0	0.524	0.547
CAD	SNRPA	1845599	1843673		ENSP00000264705	ENSP00000243563	0	0	0	0	0.089	0	0	0.524	0.547
CAD	PPP2CB	1845599	1842815		ENSP00000264705	ENSP00000221138	0.122	0	0	0	0.129	0.156	0	0.372	0.54
CAD	PPP5C	1845599	1842173		ENSP00000264705	ENSP00000012443	0.122	0	0	0	0.129	0.156	0	0.372	0.54
CAD	GAPDH	1845599	1843185		ENSP00000264705	ENSP00000229239	0	0	0	0	0.12	0	0	0.498	0.539
CAD	PGLS	1845599	1844144		ENSP00000264705	ENSP00000252603	0	0	0	0	0	0.118	0	0.486	0.527
CAD	SLC12A2	1845599	1845152		ENSP00000264705	ENSP00000262461	0	0	0	0	0.104	0	0	0.484	0.517
CAD	GALK1	1845599	1843038		ENSP00000264705	ENSP00000225614	0	0	0	0	0	0	0	0.515	0.515
CAD	PYCRL	1845599	1842810		ENSP00000264705	ENSP00000220966	0.144	0	0	0	0.443	0	0	0.064	0.514
CAD	RPS5	1845599	1842374		ENSP00000264705	ENSP00000196551	0	0	0	0	0.32	0	0	0.309	0.51
CAD	SPTLC2	1845599	1842604		ENSP00000264705	ENSP00000216484	0.079	0	0	0	0	0	0	0.488	0.508
CAD	SPTLC1	1845599	1845171		ENSP00000264705	ENSP00000262554	0.079	0	0	0	0	0	0	0.488	0.508
CAD	RPS16	1845599	1844060		ENSP00000264705	ENSP00000251453	0	0	0	0	0.225	0	0	0.383	0.501
CAD	RPL35	1845599	1844699		ENSP00000264705	ENSP00000259469	0	0	0	0	0.469	0	0	0.073	0.486
CAD	DDX5	1845599	1843052		ENSP00000264705	ENSP00000225792	0	0	0	0	0.183	0.088	0	0.364	0.484
CAD	OGDH	1845599	1842933		ENSP00000264705	ENSP00000222673	0	0	0	0	0	0	0	0.484	0.483
CAD	TOMM40	1845599	1844128		ENSP00000264705	ENSP00000252487	0	0	0	0	0.473	0	0	0	0.473
CAD	MARS	1845599	1845042		ENSP00000264705	ENSP00000262027	0	0	0	0	0.182	0	0	0.377	0.468
CAD	RPL18A	1845599	1842894		ENSP00000264705	ENSP00000222247	0	0	0	0	0.4	0	0	0.143	0.463
CAD	PSMC4	1845599	1842267		ENSP00000264705	ENSP00000157812	0	0	0	0	0	0.453	0	0	0.453
CAD	ACO2	1845599	1842572		ENSP00000264705	ENSP00000216254	0	0	0	0	0.112	0	0	0.387	0.432
CAD	CANX	1845599	1843868		ENSP00000264705	ENSP00000247461	0	0	0	0	0	0.425	0	0	0.424
CADM1	RAC1	1859861	1853302		ENSP00000395359	ENSP00000348461	0	0	0	0	0	0	0.9	0.263	0.923
CADM1	PSMA6	1859861	1844920		ENSP00000395359	ENSP00000261479	0	0	0	0	0	0.576	0	0.256	0.671
CADM1	ENSG00000258947	1859861	1850229		ENSP00000395359	ENSP00000320295	0	0	0	0	0	0	0	0.44	0.44
CALM2	RALA	1846243	1842128		ENSP00000272298	ENSP00000005257	0	0	0	0	0	0.589	0	0.715	0.878
CALM2	IQGAP1	1846243	1846003		ENSP00000272298	ENSP00000268182	0	0	0	0	0	0.726	0	0.532	0.866
CALM2	CSNK2A1	1846243	1842650		ENSP00000272298	ENSP00000217244	0	0	0	0	0	0.229	0	0.765	0.811
CALM2	HSPA8	1846243	1843112		ENSP00000272298	ENSP00000227378	0	0	0	0	0	0.092	0	0.723	0.738
CALM2	MYH14	1846243	1845102		ENSP00000272298	ENSP00000262269	0	0	0	0	0	0.211	0	0.63	0.695
CALM2	PPP3R1	1846243	1843394		ENSP00000272298	ENSP00000234310	0	0	0.22	0.845	0	0.652	0	0.51	0.688
CALM2	MYH9	1846243	1842558		ENSP00000272298	ENSP00000216181	0	0	0	0	0	0.363	0	0.511	0.675
CALM2	MYH10	1846243	1846079		ENSP00000272298	ENSP00000269243	0	0	0	0	0	0.363	0	0.496	0.665
CALM2	MAPK1	1846243	1842512		ENSP00000272298	ENSP00000215832	0	0	0	0	0	0.262	0	0.337	0.49
CALM2	UROD	1846243	1843815		ENSP00000272298	ENSP00000246337	0	0	0	0	0	0	0	0.471	0.472
CALM2	MAPK3	1846243	1845265		ENSP00000272298	ENSP00000263025	0	0	0	0	0	0.262	0	0.29	0.454
CALM2	MAPK14	1846243	1843222		ENSP00000272298	ENSP00000229794	0	0	0	0	0	0.262	0	0.25	0.423
CALM2	PFKL	1846243	1846114		ENSP00000272298	ENSP00000269848	0	0	0	0	0	0.386	0	0.089	0.416
CALML5	ITPR3	1857202	1856094		ENSP00000369689	ENSP00000363435	0	0	0	0	0	0	0.9	0.106	0.906
CALML5	PPP3R1	1857202	1843394		ENSP00000369689	ENSP00000234310	0	0	0.226	0.784	0	0.106	0.8	0.398	0.835
CALML5	NRAS	1857202	1855051		ENSP00000369689	ENSP00000358548	0	0	0	0	0	0.092	0.8	0.107	0.823
CALML5	PLCB3	1857202	1846623		ENSP00000369689	ENSP00000279230	0	0	0	0	0	0	0.8	0.137	0.82
CALML5	PPP1CB	1857202	1847679		ENSP00000369689	ENSP00000296122	0	0	0	0	0.069	0	0.8	0	0.805
CALML5	PPP1CA	1857202	1850792		ENSP00000369689	ENSP00000326031	0	0	0	0	0.069	0	0.8	0	0.805
CALML5	PYGB	1857202	1842631		ENSP00000369689	ENSP00000216962	0	0	0	0	0	0	0.8	0.064	0.804
CALML5	PHKA2	1857202	1857119		ENSP00000369689	ENSP00000369274	0	0	0	0	0	0	0.8	0	0.8
CALML5	MYH9	1857202	1842558		ENSP00000369689	ENSP00000216181	0	0	0	0	0	0.211	0	0.493	0.582
CALML5	ACTB	1857202	1853523		ENSP00000369689	ENSP00000349960	0	0	0	0	0	0.212	0	0.488	0.579
CALML5	ACTC1	1857202	1847228		ENSP00000369689	ENSP00000290378	0	0	0	0	0	0.212	0	0.487	0.578
CALML5	MYH14	1857202	1845102		ENSP00000369689	ENSP00000262269	0	0	0	0	0	0.211	0	0.484	0.575
CALML5	MYH10	1857202	1846079		ENSP00000369689	ENSP00000269243	0	0	0	0	0	0.211	0	0.484	0.575
CALML5	IQGAP1	1857202	1846003		ENSP00000369689	ENSP00000268182	0	0	0	0	0	0.31	0	0.384	0.556
CALML5	ENSG00000258947	1857202	1850229		ENSP00000369689	ENSP00000320295	0	0	0	0	0	0.104	0	0.419	0.457
CALML5	TUBB6	1857202	1850072		ENSP00000369689	ENSP00000318697	0	0	0	0	0	0.104	0	0.419	0.457
CALML5	TUBB8	1857202	1851078		ENSP00000369689	ENSP00000328808	0	0	0	0	0	0.104	0	0.419	0.457
CALML5	TUBB4B	1857202	1852441		ENSP00000369689	ENSP00000341289	0	0	0	0	0	0.104	0	0.419	0.457
CALML5	UROD	1857202	1843815		ENSP00000369689	ENSP00000246337	0	0	0	0	0	0	0	0.443	0.443
CALML5	ATP2A3	1857202	1853936		ENSP00000369689	ENSP00000353072	0	0	0	0	0	0.075	0	0.384	0.406
CALR	HSP90B1	1850288	1848102		ENSP00000320866	ENSP00000299767	0	0	0	0	0.74	0.999	0.9	0.85	0.999
CALR	PDIA3	1850288	1848170		ENSP00000320866	ENSP00000300289	0	0	0	0	0.733	0.818	0.9	0.982	0.999
CALR	CANX	1850288	1843868		ENSP00000320866	ENSP00000247461	0	0	0	0.863	0.183	0.564	0.9	0.957	0.966
CALR	PDIA4	1850288	1846994		ENSP00000320866	ENSP00000286091	0	0	0	0	0.733	0.1	0	0.821	0.953
CALR	MOGS	1850288	1843357		ENSP00000320866	ENSP00000233616	0	0	0	0	0	0	0	0.705	0.705
CALR	HSPA8	1850288	1843112		ENSP00000320866	ENSP00000227378	0	0	0	0	0.157	0	0	0.571	0.623
CALR	HSPA4	1850288	1848476		ENSP00000320866	ENSP00000302961	0	0	0	0	0.133	0.092	0	0.559	0.622
CALR	SLC27A2	1850288	1845968		ENSP00000320866	ENSP00000267842	0	0	0	0	0	0.576	0	0.092	0.598
CALR	MAP2K1	1850288	1848411		ENSP00000320866	ENSP00000302486	0	0	0	0	0	0.564	0	0.068	0.576
CALR	RPN2	1850288	1843463		ENSP00000320866	ENSP00000237530	0	0	0	0	0.437	0	0	0.26	0.565
CALR	PRKACA	1850288	1849201		ENSP00000320866	ENSP00000309591	0	0	0	0	0	0.527	0	0.09	0.551
CALR	YWHAZ	1850288	1849183		ENSP00000320866	ENSP00000309503	0	0	0	0	0.092	0.198	0	0.421	0.542
CALR	GAPDH	1850288	1843185		ENSP00000320866	ENSP00000229239	0	0	0	0	0	0	0	0.529	0.53
CALR	RPA1	1850288	1844316		ENSP00000320866	ENSP00000254719	0	0	0	0	0	0.518	0	0.053	0.524
CALR	ARPC1B	1850288	1844155		ENSP00000320866	ENSP00000252725	0	0	0	0	0	0.389	0	0.214	0.499
CALR	HSPA9	1850288	1847834		ENSP00000320866	ENSP00000297185	0	0	0	0	0.106	0	0	0.433	0.472
CALR	HSPB1	1850288	1843915		ENSP00000320866	ENSP00000248553	0	0	0	0	0	0	0	0.429	0.429
CALR	RPA3	1850288	1842963		ENSP00000320866	ENSP00000223129	0	0	0	0	0	0.421	0	0	0.42
CALR	VCL	1850288	1842472		ENSP00000320866	ENSP00000211998	0	0	0	0	0	0	0	0.407	0.407
CALR	CTSD	1850288	1843439		ENSP00000320866	ENSP00000236671	0	0	0	0	0	0	0	0.404	0.404
CALR	POLR2A	1850288	1849743		ENSP00000320866	ENSP00000314949	0	0	0	0	0	0	0	0.403	0.403
CALR	RPN1	1850288	1847700		ENSP00000320866	ENSP00000296255	0	0	0	0	0	0	0	0.4	0.4
CANX	MOGS	1843868	1843357		ENSP00000247461	ENSP00000233616	0	0	0	0	0	0.821	0	0.801	0.962
CANX	RPN2	1843868	1843463		ENSP00000247461	ENSP00000237530	0	0	0	0	0.132	0.885	0	0.35	0.929
CANX	HSPA8	1843868	1843112		ENSP00000247461	ENSP00000227378	0	0	0	0	0.071	0.356	0	0.769	0.849
CANX	GAPDH	1843868	1843185		ENSP00000247461	ENSP00000229239	0	0	0	0	0	0	0	0.599	0.599
CANX	ALG5	1843868	1843540		ENSP00000247461	ENSP00000239891	0	0	0	0	0	0.339	0	0.21	0.455
CANX	CTSD	1843868	1843439		ENSP00000247461	ENSP00000236671	0	0	0	0	0	0.094	0	0.415	0.447
CANX	PSME2	1843868	1842623		ENSP00000247461	ENSP00000216802	0	0	0	0	0	0	0	0.44	0.44
CAPN1	VCL	1846625	1842472		ENSP00000279247	ENSP00000211998	0	0	0	0	0	0	0.9	0.433	0.94
CAPN1	PXN	1846625	1843137		ENSP00000279247	ENSP00000228307	0	0	0	0	0	0	0.9	0.203	0.916
CAPN1	ACTN4	1846625	1844152		ENSP00000279247	ENSP00000252699	0	0	0	0	0	0	0.9	0.08	0.904
CAPN1	CHMP4B	1846625	1842662		ENSP00000279247	ENSP00000217402	0	0	0	0	0	0.257	0	0.719	0.782
CAPN1	PAFAH1B3	1846625	1845235		ENSP00000279247	ENSP00000262890	0	0	0	0	0	0	0	0.519	0.519
CAPN1	GNS	1846625	1844574		ENSP00000279247	ENSP00000258145	0	0	0	0	0	0.501	0	0	0.501
CARS	EPRS	1857239	1854472		ENSP00000369897	ENSP00000355890	0.608	0	0	0	0.671	0	0	0.677	0.954
CARS	YARS	1857239	1855915		ENSP00000369897	ENSP00000362576	0	0	0	0	0.688	0.158	0	0.781	0.937
CARS	AARS	1857239	1844989		ENSP00000369897	ENSP00000261772	0	0	0	0	0.572	0	0	0.842	0.929
CARS	MARS	1857239	1845042		ENSP00000369897	ENSP00000262027	0	0	0	0	0.485	0	0	0.807	0.896
CARS	QARS	1857239	1848971		ENSP00000369897	ENSP00000307567	0.462	0	0	0	0.288	0	0	0.66	0.858
CARS	TARS	1857239	1845694		ENSP00000369897	ENSP00000265112	0.238	0	0	0	0.396	0	0	0.664	0.831
CARS	KARS	1857239	1850738		ENSP00000369897	ENSP00000325448	0	0	0	0	0.184	0.389	0	0.613	0.79
CARS	SARS	1857239	1843407		ENSP00000369897	ENSP00000234677	0.101	0	0	0	0.276	0	0	0.698	0.786
CARS	YARS2	1857239	1850272		ENSP00000369897	ENSP00000320658	0	0	0	0	0.229	0.109	0	0.701	0.777
CARS	IARS2	1857239	1848516		ENSP00000369897	ENSP00000303279	0	0	0	0	0.181	0	0	0.732	0.771
CARS	IARS	1857239	1856347		ENSP00000369897	ENSP00000364794	0	0	0	0	0.288	0	0	0.686	0.767
CARS	WARS	1857239	1853177		ENSP00000369897	ENSP00000347495	0	0	0	0	0.426	0	0	0.575	0.745
CARS	NARS	1857239	1844470		ENSP00000369897	ENSP00000256854	0	0	0	0	0.224	0	0	0.68	0.741
CARS	FARSB	1857239	1846746		ENSP00000369897	ENSP00000281828	0	0	0	0	0.226	0	0	0.605	0.681
CARS	VARS	1857239	1856355		ENSP00000369897	ENSP00000364815	0	0	0	0	0.485	0	0	0.383	0.669
CARS	HSPA4	1857239	1848476		ENSP00000369897	ENSP00000302961	0	0	0	0	0.102	0.501	0	0.311	0.664
CARS	SHMT1	1857239	1850087		ENSP00000369897	ENSP00000318868	0.165	0	0	0	0	0.389	0	0.34	0.633
CARS	ACACA	1857239	1852858		ENSP00000369897	ENSP00000344789	0.108	0	0	0	0	0	0	0.602	0.629
CARS	IMPDH2	1857239	1850365		ENSP00000369897	ENSP00000321584	0	0	0	0	0.235	0	0	0.53	0.625
CARS	ACLY	1857239	1844250		ENSP00000369897	ENSP00000253792	0	0	0	0	0	0	0	0.583	0.583
CARS	DARS	1857239	1845491		ENSP00000369897	ENSP00000264161	0	0	0	0	0.143	0	0	0.506	0.559
CARS	GFPT1	1857239	1854108		ENSP00000369897	ENSP00000354347	0.088	0	0	0	0	0.466	0	0.101	0.523
CARS	FARSA	1857239	1850232		ENSP00000369897	ENSP00000320309	0	0	0	0	0.179	0	0	0.435	0.516
CARS	POLR1A	1857239	1845426		ENSP00000369897	ENSP00000263857	0	0	0	0	0.288	0	0	0.315	0.491
CARS	TROVE2	1857239	1854594		ENSP00000369897	ENSP00000356411	0	0	0	0	0	0.484	0	0.053	0.49
CARS	CAD	1857239	1845599		ENSP00000369897	ENSP00000264705	0.089	0	0	0	0.288	0	0	0.231	0.457
CARS	SHMT2	1857239	1851612		ENSP00000369897	ENSP00000333667	0.165	0	0	0	0	0	0	0.357	0.44
CARS	RPL12	1857239	1854209		ENSP00000369897	ENSP00000354739	0.204	0	0	0	0.071	0	0	0.299	0.436
CARS	RPL10A	1857239	1856010		ENSP00000369897	ENSP00000363018	0.158	0	0	0	0.112	0	0	0.3	0.43
CARS	RPS2	1857239	1852518		ENSP00000369897	ENSP00000341885	0	0	0	0	0.111	0	0	0.384	0.429
CARS	HSPD1	1857239	1852284		ENSP00000369897	ENSP00000340019	0	0	0	0	0.087	0	0	0.399	0.428
CARS	RPL3	1857239	1852999		ENSP00000369897	ENSP00000346001	0	0	0	0	0.138	0	0	0.359	0.424
CARS	ENO1	1857239	1843405		ENSP00000369897	ENSP00000234590	0.117	0	0	0	0.091	0	0	0.335	0.42
CARS	ASNS	1857239	1842325		ENSP00000369897	ENSP00000175506	0	0	0	0	0.078	0	0	0.39	0.413
CARS	RPL4	1857239	1849420		ENSP00000369897	ENSP00000311430	0	0	0	0	0.115	0	0	0.357	0.406
CARS	ENO2	1857239	1843192		ENSP00000369897	ENSP00000229277	0.117	0	0	0	0.091	0	0	0.319	0.406
CARS	AGK	1857239	1853187		ENSP00000369897	ENSP00000347581	0	0	0	0	0	0	0	0.404	0.404
CARS	HSPA5	1857239	1850618		ENSP00000369897	ENSP00000324173	0	0	0	0	0.112	0	0	0.356	0.403
CARS	CTPS1	1857239	1855720		ENSP00000369897	ENSP00000361699	0	0	0	0	0.146	0	0	0.328	0.402
CAT	GSR	1843587	1842813		ENSP00000241052	ENSP00000221130	0	0	0	0	0	0.456	0	0.969	0.982
CAT	GSS	1843587	1842630		ENSP00000241052	ENSP00000216951	0	0	0	0	0	0.586	0	0.711	0.875
CAT	HMOX2	1843587	1842767		ENSP00000241052	ENSP00000219700	0	0	0	0	0	0.268	0	0.7	0.771
CAT	APEX1	1843587	1842615		ENSP00000241052	ENSP00000216714	0	0	0	0	0	0	0	0.758	0.758
CAT	GAPDH	1843587	1843185		ENSP00000241052	ENSP00000229239	0	0	0	0	0.073	0	0	0.715	0.724
CAT	MAPK14	1843587	1843222		ENSP00000241052	ENSP00000229794	0	0	0	0	0	0	0	0.605	0.605
CAT	DLD	1843587	1842429		ENSP00000241052	ENSP00000205402	0	0	0	0	0	0.264	0	0.478	0.6
CAT	ACO2	1843587	1842572		ENSP00000241052	ENSP00000216254	0	0	0	0	0.07	0	0	0.531	0.546
CAT	HSPA8	1843587	1843112		ENSP00000241052	ENSP00000227378	0	0	0	0	0	0	0	0.534	0.534
CAT	MAPK1	1843587	1842512		ENSP00000241052	ENSP00000215832	0	0	0	0	0	0	0	0.465	0.465
CAT	ALDOC	1843587	1843081		ENSP00000241052	ENSP00000226253	0	0	0	0	0	0	0	0.454	0.454
CAT	CTSD	1843587	1843439		ENSP00000241052	ENSP00000236671	0	0	0	0	0.074	0	0	0.414	0.434
CAT	LAP3	1843587	1843084		ENSP00000241052	ENSP00000226299	0	0	0	0	0.07	0	0	0.404	0.422
CAT	ATIC	1843587	1843445		ENSP00000241052	ENSP00000236959	0	0	0	0	0	0	0	0.402	0.402
CBR1	SPR	1847224	1843403		ENSP00000290349	ENSP00000234454	0	0	0	0	0	0	0	0.767	0.767
CBR1	VDAC1	1847224	1845725		ENSP00000290349	ENSP00000265333	0	0	0	0	0	0.615	0	0.047	0.617
CBS	AHCY	1852819	1842666		ENSP00000344460	ENSP00000217426	0	0	0	0	0.072	0	0.9	0.771	0.976
CBS	SHMT1	1852819	1850087		ENSP00000344460	ENSP00000318868	0	0	0	0	0	0	0.9	0.707	0.969
CBS	SHMT2	1852819	1851612		ENSP00000344460	ENSP00000333667	0	0	0	0	0	0	0.9	0.626	0.961
CBS	IMPDH2	1852819	1850365		ENSP00000344460	ENSP00000321584	0	0	0	0	0	0	0	0.817	0.817
CBS	SPTLC1	1852819	1845171		ENSP00000344460	ENSP00000262554	0	0	0	0	0	0	0.8	0.092	0.81
CBS	SPTLC2	1852819	1842604		ENSP00000344460	ENSP00000216484	0	0	0	0	0	0	0.8	0.041	0.8
CBS	SOD1	1852819	1846132		ENSP00000344460	ENSP00000270142	0	0	0	0	0	0	0	0.781	0.781
CBS	MAT2A	1852819	1848495		ENSP00000344460	ENSP00000303147	0	0	0	0	0.077	0	0	0.675	0.687
CBS	UBA2	1852819	1843822		ENSP00000344460	ENSP00000246548	0.273	0	0	0	0	0.529	0	0.102	0.665
CBS	PAPSS1	1852819	1845706		ENSP00000344460	ENSP00000265174	0	0	0	0	0.162	0	0	0.616	0.664
CBS	UBE2I	1852819	1850693		ENSP00000344460	ENSP00000324897	0	0	0	0	0	0.617	0	0.092	0.637
CBS	CAPN1	1852819	1846625		ENSP00000344460	ENSP00000279247	0	0	0	0	0	0	0	0.635	0.635
CBS	PKM	1852819	1850212		ENSP00000344460	ENSP00000320171	0	0	0	0	0	0.517	0	0.233	0.614
CBS	ACLY	1852819	1844250		ENSP00000344460	ENSP00000253792	0	0	0	0	0	0	0	0.595	0.595
CBS	POLR1A	1852819	1845426		ENSP00000344460	ENSP00000263857	0	0	0	0	0	0	0	0.58	0.58
CBS	CAT	1852819	1843587		ENSP00000344460	ENSP00000241052	0	0	0	0	0	0	0	0.558	0.558
CBS	GLUL	1852819	1849018		ENSP00000344460	ENSP00000307900	0	0	0	0	0	0	0	0.544	0.544
CBS	POLR2B	1852819	1849572		ENSP00000344460	ENSP00000312735	0	0	0	0	0	0.149	0	0.479	0.538
CBS	CAD	1852819	1845599		ENSP00000344460	ENSP00000264705	0	0	0	0	0.073	0.111	0	0.483	0.536
CBS	HSPA9	1852819	1847834		ENSP00000344460	ENSP00000297185	0	0	0	0	0	0.351	0	0.3	0.526
CBS	U2AF1	1852819	1847292		ENSP00000344460	ENSP00000291552	0	0	0	0	0	0	0	0.511	0.511
CBS	ATIC	1852819	1843445		ENSP00000344460	ENSP00000236959	0	0	0	0	0	0	0	0.497	0.498
CBS	MARS	1852819	1845042		ENSP00000344460	ENSP00000262027	0	0	0	0	0.073	0	0	0.475	0.492
CBS	HSPA5	1852819	1850618		ENSP00000344460	ENSP00000324173	0	0	0	0	0	0.1	0	0.456	0.49
CBS	GAPDH	1852819	1843185		ENSP00000344460	ENSP00000229239	0	0	0	0	0	0	0	0.488	0.488
CBS	GSR	1852819	1842813		ENSP00000344460	ENSP00000221130	0	0	0	0	0	0.101	0	0.434	0.47
CBS	GSS	1852819	1842630		ENSP00000344460	ENSP00000216951	0	0	0	0	0	0	0	0.416	0.416
CBS	NCL	1852819	1850027		ENSP00000344460	ENSP00000318195	0	0	0	0	0	0	0	0.413	0.412
CBS	COX5A	1852819	1849982		ENSP00000344460	ENSP00000317780	0	0	0	0	0	0	0	0.406	0.406
CBS	PFKL	1852819	1846114		ENSP00000344460	ENSP00000269848	0	0	0	0	0	0	0	0.403	0.403
CBS	HSPD1	1852819	1852284		ENSP00000344460	ENSP00000340019	0	0	0	0	0	0.089	0	0.369	0.401
CCDC12	PRPF19	1847343	1843119		ENSP00000292314	ENSP00000227524	0	0	0	0	0	0.806	0	0.268	0.851
CCDC6	MAPK3	1845288	1845265		ENSP00000263102	ENSP00000263025	0	0	0	0	0	0.576	0	0	0.576
CCDC6	SKP1	1845288	1843292		ENSP00000263102	ENSP00000231487	0	0	0	0	0	0.573	0	0	0.573
CCDC6	SF3A1	1845288	1842508		ENSP00000263102	ENSP00000215793	0	0	0	0	0	0.538	0	0.057	0.545
CCDC6	RABEP1	1845288	1845155		ENSP00000263102	ENSP00000262477	0	0	0	0	0	0	0	0.441	0.441
CCDC6	TFG	1845288	1843580		ENSP00000263102	ENSP00000240851	0	0	0	0	0	0	0	0.412	0.412
CDC42	ARHGDIA	1849707	1846084		ENSP00000314458	ENSP00000269321	0	0	0	0	0.071	0.98	0.9	0.989	0.999
CDC42	PAK2	1849707	1849679		ENSP00000314458	ENSP00000314067	0	0	0	0	0	0.996	0.9	0.889	0.999
CDC42	WASL	1849707	1842952		ENSP00000314458	ENSP00000223023	0	0	0	0	0	0.994	0.9	0.975	0.999
CDC42	IQGAP1	1849707	1846003		ENSP00000314458	ENSP00000268182	0	0	0	0	0	0.999	0.9	0.98	0.999
CDC42	PRKCI	1849707	1847625		ENSP00000314458	ENSP00000295797	0	0	0	0	0	0.939	0.8	0.776	0.997
CDC42	PXN	1849707	1843137		ENSP00000314458	ENSP00000228307	0	0	0	0	0	0.243	0.9	0.81	0.984
CDC42	RPS6KB1	1849707	1843035		ENSP00000314458	ENSP00000225577	0	0	0	0	0	0.624	0.9	0.555	0.981
CDC42	MAPK14	1849707	1843222		ENSP00000314458	ENSP00000229794	0	0	0	0	0	0.239	0.9	0.711	0.976
CDC42	VASP	1849707	1843785		ENSP00000314458	ENSP00000245932	0	0	0	0	0	0.566	0.8	0.673	0.969
CDC42	CTNNA1	1849707	1848658		ENSP00000314458	ENSP00000304669	0	0	0	0	0	0.098	0.9	0.331	0.934
CDC42	SOS2	1849707	1842590		ENSP00000314458	ENSP00000216373	0	0	0	0	0	0.207	0.9	0.212	0.932
CDC42	ITGB1	1849707	1848520		ENSP00000314458	ENSP00000303351	0	0	0	0	0	0	0.9	0.347	0.931
CDC42	APC	1849707	1844508		ENSP00000314458	ENSP00000257430	0	0	0	0	0	0	0.9	0.222	0.918
CDC42	BUB1B	1849707	1847075		ENSP00000314458	ENSP00000287598	0	0	0	0	0	0	0.9	0.163	0.912
CDC42	STAT3	1849707	1845584		ENSP00000314458	ENSP00000264657	0	0	0	0	0	0	0	0.891	0.891
CDC42	EXOC4	1849707	1844259		ENSP00000314458	ENSP00000253861	0	0	0	0	0	0.619	0	0.677	0.871
CDC42	VCL	1849707	1842472		ENSP00000314458	ENSP00000211998	0	0	0	0	0	0.098	0	0.811	0.822
CDC42	MYH14	1849707	1845102		ENSP00000314458	ENSP00000262269	0	0	0	0	0	0.243	0	0.773	0.821
CDC42	GSK3A	1849707	1842910		ENSP00000314458	ENSP00000222330	0	0	0	0	0	0.113	0	0.745	0.765
CDC42	MAPK3	1849707	1845265		ENSP00000314458	ENSP00000263025	0	0	0	0	0	0.239	0	0.633	0.709
CDC42	CRK	1849707	1848191		ENSP00000314458	ENSP00000300574	0	0	0	0	0	0	0	0.705	0.705
CDC42	MAP2K1	1849707	1848411		ENSP00000314458	ENSP00000302486	0	0	0	0	0	0.25	0	0.621	0.703
CDC42	MAPK1	1849707	1842512		ENSP00000314458	ENSP00000215832	0	0	0	0	0	0.239	0	0.6	0.682
CDC42	MYH9	1849707	1842558		ENSP00000314458	ENSP00000216181	0	0	0	0	0	0.257	0	0.566	0.664
CDC42	ACLY	1849707	1844250		ENSP00000314458	ENSP00000253792	0	0	0	0	0.072	0.103	0	0.595	0.633
CDC42	CFL1	1849707	1849206		ENSP00000314458	ENSP00000309629	0	0	0	0	0	0	0	0.626	0.626
CDC42	GAPDH	1849707	1843185		ENSP00000314458	ENSP00000229239	0	0	0	0	0	0	0	0.61	0.61
CDC42	MAP2K2	1849707	1845250		ENSP00000314458	ENSP00000262948	0	0	0	0	0	0.25	0	0.496	0.606
CDC42	ACTC1	1849707	1847228		ENSP00000314458	ENSP00000290378	0	0	0	0	0	0	0	0.594	0.594
CDC42	ILK	1849707	1848060		ENSP00000314458	ENSP00000299421	0	0	0	0	0	0.086	0	0.564	0.585
CDC42	MYH10	1849707	1846079		ENSP00000314458	ENSP00000269243	0	0	0	0	0	0.257	0	0.451	0.574
CDC42	TCEB2	1849707	1845114		ENSP00000314458	ENSP00000262306	0	0	0	0	0	0.538	0	0.09	0.561
CDC42	PFN1	1849707	1843040		ENSP00000314458	ENSP00000225655	0	0	0	0	0	0.304	0	0.379	0.55
CDC42	PFN2	1849707	1843544		ENSP00000314458	ENSP00000239940	0	0	0	0	0	0.304	0	0.34	0.521
CDC42	YWHAZ	1849707	1849183		ENSP00000314458	ENSP00000309503	0	0	0	0	0	0.196	0	0.424	0.517
CDC42	MYL12A	1849707	1842673		ENSP00000314458	ENSP00000217652	0	0	0	0	0.112	0.13	0	0.394	0.49
CDC42	PSMA6	1849707	1844920		ENSP00000314458	ENSP00000261479	0	0	0	0	0	0	0	0.49	0.489
CDC42	GNB2	1849707	1848717		ENSP00000314458	ENSP00000305260	0	0	0	0	0.105	0.149	0	0.38	0.486
CDC42	GNAQ	1849707	1847018		ENSP00000314458	ENSP00000286548	0	0	0	0	0	0.13	0	0.428	0.481
CDC42	GNAI2	1849707	1849590		ENSP00000314458	ENSP00000312999	0	0	0	0	0	0.13	0	0.406	0.461
CDC42	ACTN4	1849707	1844152		ENSP00000314458	ENSP00000252699	0	0	0	0	0	0	0	0.458	0.458
CDC42	TPM1	1849707	1845983		ENSP00000314458	ENSP00000267996	0	0	0	0	0	0.149	0	0.388	0.457
CDC42	HSPB1	1849707	1843915		ENSP00000314458	ENSP00000248553	0	0	0	0	0	0	0	0.448	0.448
CDC42	TUBA1C	1849707	1848245		ENSP00000314458	ENSP00000301072	0	0	0	0	0	0.102	0	0.404	0.442
CDC42	HSP90B1	1849707	1848102		ENSP00000314458	ENSP00000299767	0	0	0	0	0	0	0	0.438	0.439
CDC42	YWHAH	1849707	1843937		ENSP00000314458	ENSP00000248975	0	0	0	0	0	0.196	0	0.305	0.417
CDC42	DPYSL2	1849707	1849191		ENSP00000314458	ENSP00000309539	0	0	0	0	0	0	0	0.416	0.416
CDC5L	CTNNBL1	1855491	1854287		ENSP00000360532	ENSP00000355050	0	0	0	0	0.104	0.999	0.9	0.946	0.999
CDC5L	PRPF19	1855491	1843119		ENSP00000360532	ENSP00000227524	0	0	0	0	0.161	0.999	0.9	0.982	0.999
CDC5L	SNRPD2	1855491	1852586		ENSP00000360532	ENSP00000342374	0	0	0	0	0	0.998	0	0.124	0.998
CDC5L	SNRNP200	1855491	1849929		ENSP00000360532	ENSP00000317123	0	0	0	0	0.071	0.992	0	0.603	0.997
CDC5L	SF3A2	1855491	1842843		ENSP00000360532	ENSP00000221494	0	0	0	0	0	0.995	0	0.269	0.996
CDC5L	MAGOH	1855491	1855489		ENSP00000360532	ENSP00000360525	0	0	0	0	0.075	0.996	0	0.159	0.996
CDC5L	SF3B2	1855491	1850085		ENSP00000360532	ENSP00000318861	0	0	0	0	0.443	0.986	0	0.516	0.996
CDC5L	SF3B1	1855491	1851836		ENSP00000360532	ENSP00000335321	0	0	0	0	0.165	0.986	0	0.682	0.996
CDC5L	SNRPD1	1855491	1848179		ENSP00000360532	ENSP00000300413	0	0	0	0	0	0.993	0	0.136	0.994
CDC5L	SNRPA1	1855491	1844278		ENSP00000360532	ENSP00000254193	0	0	0	0	0.071	0.994	0	0.102	0.994
CDC5L	PRPF8	1855491	1848629		ENSP00000360532	ENSP00000304350	0	0	0	0	0.179	0.985	0	0.465	0.993
CDC5L	SF3A1	1855491	1842508		ENSP00000360532	ENSP00000215793	0	0	0	0	0.095	0.986	0	0.295	0.99
CDC5L	SNRPD3	1855491	1842511		ENSP00000360532	ENSP00000215829	0	0	0	0	0	0.986	0	0.124	0.987
CDC5L	SF3B3	1855491	1848773		ENSP00000360532	ENSP00000305790	0	0	0	0	0.113	0.963	0	0.386	0.978
CDC5L	HSPA8	1855491	1843112		ENSP00000360532	ENSP00000227378	0	0	0	0	0.072	0.723	0.9	0.222	0.977
CDC5L	SART1	1855491	1849296		ENSP00000360532	ENSP00000310448	0	0	0	0	0.423	0.952	0	0.136	0.974
CDC5L	SNRNP40	1855491	1845395		ENSP00000360532	ENSP00000263694	0	0	0	0	0.089	0.96	0	0	0.962
CDC5L	CCDC12	1855491	1847343		ENSP00000360532	ENSP00000292314	0	0	0	0	0.18	0.942	0	0.174	0.957
CDC5L	SRSF1	1855491	1844652		ENSP00000360532	ENSP00000258962	0	0	0	0	0	0.938	0	0.289	0.954
CDC5L	PPP1CA	1855491	1850792		ENSP00000360532	ENSP00000326031	0	0	0	0	0.072	0.944	0	0.053	0.946
CDC5L	SNRPA	1855491	1843673		ENSP00000360532	ENSP00000243563	0	0	0	0	0	0.923	0	0.106	0.929
CDC5L	U2AF2	1855491	1849013		ENSP00000360532	ENSP00000307863	0	0	0	0	0.223	0.848	0	0.377	0.92
CDC5L	DHX15	1855491	1851918		ENSP00000360532	ENSP00000336741	0	0	0	0	0.092	0.803	0	0.471	0.897
CDC5L	EIF4A3	1855491	1846086		ENSP00000360532	ENSP00000269349	0	0	0	0	0.115	0.858	0	0.241	0.897
CDC5L	RPL12	1855491	1854209		ENSP00000360532	ENSP00000354739	0	0	0	0	0	0.854	0	0.074	0.859
CDC5L	MCM5	1855491	1842548		ENSP00000360532	ENSP00000216122	0	0	0	0	0.095	0.803	0	0.142	0.833
CDC5L	CSNK2A1	1855491	1842650		ENSP00000360532	ENSP00000217244	0	0	0	0	0.079	0.789	0	0.128	0.815
CDC5L	RPL13	1855491	1849017		ENSP00000360532	ENSP00000307889	0	0	0	0	0.18	0.723	0	0.073	0.771
CDC5L	PRKDC	1855491	1849621		ENSP00000360532	ENSP00000313420	0	0	0	0	0	0.739	0	0.149	0.769
CDC5L	RBMX	1855491	1855309		ENSP00000360532	ENSP00000359645	0	0	0	0	0.074	0.723	0	0.151	0.763
CDC5L	SNRPB2	1855491	1843799		ENSP00000360532	ENSP00000246071	0	0	0	0	0	0.743	0	0.106	0.76
CDC5L	U2AF1	1855491	1847292		ENSP00000360532	ENSP00000291552	0	0	0	0	0.11	0.683	0	0.191	0.752
CDC5L	MCM3	1855491	1843226		ENSP00000360532	ENSP00000229854	0	0	0	0	0.108	0.69	0	0.164	0.748
CDC5L	SRSF2	1855491	1853940		ENSP00000360532	ENSP00000353089	0	0	0	0	0.072	0.654	0	0.234	0.732
CDC5L	MCM4	1855491	1845065		ENSP00000360532	ENSP00000262105	0	0	0	0	0.074	0.675	0	0.065	0.694
CDC5L	RPS16	1855491	1844060		ENSP00000360532	ENSP00000251453	0	0	0	0	0.065	0.654	0	0	0.662
CDC5L	HNRNPA1	1855491	1852510		ENSP00000360532	ENSP00000341826	0	0	0	0	0.076	0.533	0	0.255	0.651
CDC5L	HNRNPC	1855491	1850172		ENSP00000360532	ENSP00000319690	0	0	0	0	0	0.489	0	0.32	0.638
CDC5L	DDX23	1855491	1849339		ENSP00000360532	ENSP00000310723	0	0	0	0	0.114	0	0	0.572	0.604
CDC5L	RPS11	1855491	1846167		ENSP00000360532	ENSP00000270625	0	0	0	0	0	0.586	0	0	0.586
CDC5L	PSMA2	1855491	1842974		ENSP00000360532	ENSP00000223321	0	0	0	0	0	0.564	0	0	0.564
CDC5L	UMPS	1855491	1843321		ENSP00000360532	ENSP00000232607	0	0	0	0	0.079	0.213	0	0.367	0.501
CDC5L	HNRNPM	1855491	1850730		ENSP00000360532	ENSP00000325376	0	0	0	0	0.063	0.366	0	0.196	0.481
CDC5L	EIF4B	1855491	1845052		ENSP00000360532	ENSP00000262056	0	0	0	0	0	0.362	0	0.19	0.461
CDC5L	U2SURP	1855491	1850444		ENSP00000360532	ENSP00000322376	0	0	0	0	0.288	0.233	0	0.044	0.432
CDC5L	SF3B14	1855491	1843349		ENSP00000360532	ENSP00000233468	0	0	0	0	0	0.233	0	0.287	0.429
CDC5L	TUBA1C	1855491	1848245		ENSP00000360532	ENSP00000301072	0	0	0	0	0	0.386	0	0.107	0.428
CDK1	CKS1B	1858283	1849378		ENSP00000378699	ENSP00000311083	0	0	0	0	0.616	0.996	0	0.919	0.999
CDK1	PCNA	1858283	1856984		ENSP00000378699	ENSP00000368438	0	0	0	0	0.697	0.92	0.9	0.963	0.999
CDK1	RRM2	1858283	1854033		ENSP00000378699	ENSP00000353770	0	0	0	0	0.879	0.791	0.9	0.576	0.998
CDK1	MCM3	1858283	1843226		ENSP00000378699	ENSP00000229854	0	0	0	0	0.654	0.698	0	0.965	0.996
CDK1	BUB1B	1858283	1847075		ENSP00000378699	ENSP00000287598	0	0	0	0	0.177	0.175	0.9	0.952	0.996
CDK1	MCM4	1858283	1845065		ENSP00000378699	ENSP00000262105	0	0	0	0	0.572	0.621	0	0.962	0.993
CDK1	HSP90AA1	1858283	1851814		ENSP00000378699	ENSP00000335153	0	0	0	0	0	0.749	0.9	0.656	0.99
CDK1	PPP1CA	1858283	1850792		ENSP00000378699	ENSP00000326031	0	0	0	0	0	0.366	0.9	0.851	0.989
CDK1	SFN	1858283	1852398		ENSP00000378699	ENSP00000340989	0	0	0	0	0	0.576	0.9	0.376	0.971
CDK1	PIN1	1858283	1843886		ENSP00000378699	ENSP00000247970	0	0	0	0	0	0.576	0.9	0.34	0.969
CDK1	BUB3	1858283	1854901		ENSP00000378699	ENSP00000357858	0	0	0	0	0.234	0.103	0.9	0.586	0.967
CDK1	PRKAR2A	1858283	1845770		ENSP00000378699	ENSP00000265563	0	0	0	0	0	0.149	0.9	0.637	0.966
CDK1	PSMA6	1858283	1844920		ENSP00000378699	ENSP00000261479	0	0	0	0	0	0.572	0.9	0.192	0.962
CDK1	PPP2R1A	1858283	1850680		ENSP00000378699	ENSP00000324804	0	0	0	0	0	0.462	0.9	0.181	0.952
CDK1	MCM5	1858283	1842548		ENSP00000378699	ENSP00000216122	0	0	0	0	0.872	0.144	0	0.589	0.951
CDK1	UBE2C	1858283	1853360		ENSP00000378699	ENSP00000348838	0	0	0	0	0.128	0	0.9	0.468	0.949
CDK1	TUBB4B	1858283	1852441		ENSP00000378699	ENSP00000341289	0	0	0	0	0	0.092	0.9	0.492	0.949
CDK1	MAP2K1	1858283	1848411		ENSP00000378699	ENSP00000302486	0	0	0.264	0.725	0	0.26	0.9	0.912	0.945
CDK1	HDAC1	1858283	1855935		ENSP00000378699	ENSP00000362649	0	0	0	0	0	0.102	0.9	0.429	0.944
CDK1	PSMB2	1858283	1855861		ENSP00000378699	ENSP00000362334	0	0	0	0	0.072	0.367	0.9	0	0.936
CDK1	PSMC2	1858283	1847374		ENSP00000378699	ENSP00000292644	0	0	0	0	0	0.327	0.9	0.092	0.933
CDK1	PSMD7	1858283	1842741		ENSP00000378699	ENSP00000219313	0	0	0	0	0	0.227	0.9	0.181	0.931
CDK1	PSMD1	1858283	1849179		ENSP00000378699	ENSP00000309474	0	0	0	0	0	0.299	0.9	0.092	0.93
CDK1	RRM2B	1858283	1844085		ENSP00000378699	ENSP00000251810	0	0	0	0	0.879	0	0	0.439	0.929
CDK1	PSMC5	1858283	1849313		ENSP00000378699	ENSP00000310572	0	0	0	0	0	0.253	0.9	0.121	0.928
CDK1	UBE2D1	1858283	1856011		ENSP00000378699	ENSP00000363019	0	0	0	0	0	0.107	0.9	0.258	0.928
CDK1	PSMC3	1858283	1847998		ENSP00000378699	ENSP00000298852	0	0	0	0	0	0.244	0.9	0.126	0.928
CDK1	PSMC4	1858283	1842267		ENSP00000378699	ENSP00000157812	0	0	0	0	0	0.278	0.9	0.078	0.927
CDK1	PSMC1	1858283	1844882		ENSP00000378699	ENSP00000261303	0	0	0	0	0	0.244	0.9	0.078	0.924
CDK1	PSMD6	1858283	1847640		ENSP00000378699	ENSP00000295901	0	0	0	0	0	0.278	0.9	0	0.924
CDK1	YWHAE	1858283	1845524		ENSP00000378699	ENSP00000264335	0	0	0	0	0	0	0.9	0.265	0.923
CDK1	PSMD2	1858283	1849263		ENSP00000378699	ENSP00000310129	0	0	0	0	0	0.269	0.9	0.042	0.923
CDK1	CALM2	1858283	1846243		ENSP00000378699	ENSP00000272298	0	0	0	0	0	0	0.9	0.268	0.923
CDK1	PSMD3	1858283	1845579		ENSP00000378699	ENSP00000264639	0	0	0	0	0	0.253	0.9	0.047	0.922
CDK1	PRKACA	1858283	1849201		ENSP00000378699	ENSP00000309591	0	0	0.273	0.713	0	0	0.9	0.385	0.916
CDK1	YWHAG	1858283	1848830		ENSP00000378699	ENSP00000306330	0	0	0	0	0	0	0.9	0.184	0.914
CDK1	PSMD4	1858283	1854905		ENSP00000378699	ENSP00000357879	0	0	0	0	0	0	0.9	0.18	0.914
CDK1	YWHAH	1858283	1843937		ENSP00000378699	ENSP00000248975	0	0	0	0	0	0	0.9	0.144	0.91
CDK1	PSMA5	1858283	1846187		ENSP00000378699	ENSP00000271308	0	0	0	0	0.073	0.103	0.9	0	0.909
CDK1	PSMB1	1858283	1845087		ENSP00000378699	ENSP00000262193	0	0	0	0	0.069	0.103	0.9	0	0.909
CDK1	PSMB7	1858283	1844696		ENSP00000378699	ENSP00000259457	0	0	0	0	0	0.103	0.9	0	0.906
CDK1	PSMB4	1858283	1847239		ENSP00000378699	ENSP00000290541	0	0	0	0	0.076	0.064	0.9	0	0.905
CDK1	PSMB5	1858283	1854354		ENSP00000378699	ENSP00000355325	0	0	0	0	0	0	0.9	0.053	0.901
CDK1	MCM2	1858283	1845676		ENSP00000378699	ENSP00000265056	0	0	0	0	0.43	0.144	0	0.814	0.901
CDK1	PSME2	1858283	1842623		ENSP00000378699	ENSP00000216802	0	0	0	0	0	0	0.9	0	0.9
CDK1	PSMA7	1858283	1855365		ENSP00000378699	ENSP00000359910	0	0	0	0	0	0	0.9	0	0.9
CDK1	PSMB6	1858283	1846162		ENSP00000378699	ENSP00000270586	0	0	0	0	0	0	0.9	0	0.9
CDK1	PSME1	1858283	1857560		ENSP00000378699	ENSP00000372155	0	0	0	0	0	0	0.9	0	0.9
CDK1	PSMD11	1858283	1844971		ENSP00000378699	ENSP00000261712	0	0	0	0	0	0	0.9	0.043	0.9
CDK1	PSMA3	1858283	1842599		ENSP00000378699	ENSP00000216455	0	0	0	0	0	0	0.9	0	0.9
CDK1	GTF2I	1858283	1850459		ENSP00000378699	ENSP00000322542	0	0	0	0	0	0	0	0.895	0.895
CDK1	RAD50	1858283	1845727		ENSP00000378699	ENSP00000265335	0	0	0	0	0	0.071	0	0.886	0.889
CDK1	NCL	1858283	1850027		ENSP00000378699	ENSP00000318195	0	0	0	0	0	0	0	0.889	0.889
CDK1	SRSF2	1858283	1853940		ENSP00000378699	ENSP00000353089	0	0	0	0	0.069	0	0	0.881	0.885
CDK1	EIF4G1	1858283	1852064		ENSP00000378699	ENSP00000338020	0	0	0	0	0	0.191	0	0.858	0.88
CDK1	RPA1	1858283	1844316		ENSP00000378699	ENSP00000254719	0	0	0	0	0.157	0.813	0	0.281	0.877
CDK1	CSNK2A1	1858283	1842650		ENSP00000378699	ENSP00000217244	0	0	0	0.77	0	0.825	0	0.782	0.856
CDK1	POLR2A	1858283	1849743		ENSP00000378699	ENSP00000314949	0	0	0	0	0	0.563	0	0.665	0.847
CDK1	HSPA4	1858283	1848476		ENSP00000378699	ENSP00000302961	0	0	0	0	0	0.815	0	0.163	0.838
CDK1	MCM7	1858283	1848945		ENSP00000378699	ENSP00000307288	0	0	0	0	0.431	0.144	0	0.69	0.836
CDK1	DLG1	1858283	1852968		ENSP00000378699	ENSP00000345731	0	0	0	0	0	0.063	0	0.828	0.833
CDK1	CDC42	1858283	1849707		ENSP00000378699	ENSP00000314458	0	0	0	0	0	0.105	0	0.791	0.806
CDK1	RPA2	1858283	1856012		ENSP00000378699	ENSP00000363021	0	0	0	0	0.288	0.576	0	0.387	0.798
CDK1	DNM2	1858283	1853228		ENSP00000378699	ENSP00000347890	0	0	0	0	0	0.576	0	0.528	0.791
CDK1	FEN1	1858283	1848737		ENSP00000378699	ENSP00000305480	0	0	0	0	0.138	0.661	0	0.31	0.781
CDK1	LMNA	1858283	1854773		ENSP00000378699	ENSP00000357283	0	0	0	0	0	0.576	0	0.499	0.779
CDK1	MCM6	1858283	1845487		ENSP00000378699	ENSP00000264156	0	0	0	0	0.428	0.144	0	0.557	0.764
CDK1	PTPN1	1858283	1855520		ENSP00000378699	ENSP00000360683	0	0	0	0	0	0.674	0	0.305	0.764
CDK1	RPS6KB1	1858283	1843035		ENSP00000378699	ENSP00000225577	0	0	0.437	0.723	0	0.63	0	0.804	0.744
CDK1	XRCC6	1858283	1853821		ENSP00000378699	ENSP00000352257	0	0	0	0	0	0.58	0	0.396	0.735
CDK1	UBE2I	1858283	1850693		ENSP00000378699	ENSP00000324897	0	0	0	0	0.093	0.605	0	0.318	0.734
CDK1	HSPA8	1858283	1843112		ENSP00000378699	ENSP00000227378	0	0	0	0	0	0.099	0	0.713	0.73
CDK1	CUL4A	1858283	1856298		ENSP00000378699	ENSP00000364589	0	0	0	0	0.072	0.108	0	0.69	0.722
CDK1	RFC3	1858283	1857148		ENSP00000378699	ENSP00000369411	0	0	0	0	0.665	0.071	0	0.138	0.708
CDK1	MRE11A	1858283	1850778		ENSP00000378699	ENSP00000325863	0	0	0	0	0.113	0.361	0	0.499	0.691
CDK1	SKP1	1858283	1843292		ENSP00000378699	ENSP00000231487	0	0	0	0	0	0	0	0.682	0.682
CDK1	PRKAR1A	1858283	1853711		ENSP00000378699	ENSP00000351410	0	0	0	0	0	0.149	0	0.626	0.668
CDK1	UBA1	1858283	1852107		ENSP00000378699	ENSP00000338413	0	0	0	0	0	0.576	0	0.216	0.653
CDK1	HSP90AB1	1858283	1850780		ENSP00000378699	ENSP00000325875	0	0	0	0	0	0.445	0	0.397	0.651
CDK1	PRKDC	1858283	1849621		ENSP00000378699	ENSP00000313420	0	0	0	0	0.065	0.216	0	0.557	0.647
CDK1	MTOR	1858283	1854147		ENSP00000378699	ENSP00000354558	0	0	0	0	0.065	0.216	0	0.555	0.646
CDK1	RAC1	1858283	1853302		ENSP00000378699	ENSP00000348461	0	0	0	0	0	0.105	0	0.621	0.646
CDK1	HMGB1	1858283	1852653		ENSP00000378699	ENSP00000343040	0	0	0	0	0.071	0.576	0	0.173	0.645
CDK1	RRM1	1858283	1848209		ENSP00000378699	ENSP00000300738	0	0	0	0	0.475	0	0	0.35	0.644
CDK1	KRT18	1858283	1857765		ENSP00000378699	ENSP00000373487	0	0	0	0	0	0.569	0	0.176	0.629
CDK1	TRIP6	1858283	1842392		ENSP00000378699	ENSP00000200457	0	0	0	0	0	0	0	0.621	0.621
CDK1	PPM1B	1858283	1846793		ENSP00000378699	ENSP00000282412	0	0	0	0	0	0	0	0.615	0.615
CDK1	RAD21	1858283	1847857		ENSP00000378699	ENSP00000297338	0	0	0	0	0.083	0.305	0	0.433	0.607
CDK1	H2AFZ	1858283	1847723		ENSP00000378699	ENSP00000296417	0	0	0	0	0.245	0.108	0	0.445	0.593
CDK1	GAPDH	1858283	1843185		ENSP00000378699	ENSP00000229239	0	0	0	0	0	0	0	0.575	0.575
CDK1	GYS1	1858283	1849993		ENSP00000378699	ENSP00000317904	0	0	0	0	0.112	0.283	0	0.377	0.568
CDK1	TUBA1B	1858283	1851928		ENSP00000378699	ENSP00000336799	0	0	0	0	0.081	0.092	0	0.524	0.568
CDK1	HSP90B1	1858283	1848102		ENSP00000378699	ENSP00000299767	0	0	0	0	0	0.445	0	0.25	0.566
CDK1	TUBA1C	1858283	1848245		ENSP00000378699	ENSP00000301072	0	0	0	0	0.081	0.092	0	0.52	0.564
CDK1	ACADVL	1858283	1853420		ENSP00000378699	ENSP00000349297	0	0	0	0	0	0.551	0	0.041	0.551
CDK1	TUBB8	1858283	1851078		ENSP00000378699	ENSP00000328808	0	0	0	0	0	0.092	0	0.495	0.522
CDK1	STAT3	1858283	1845584		ENSP00000378699	ENSP00000264657	0	0	0	0	0	0.149	0	0.46	0.52
CDK1	TUBB6	1858283	1850072		ENSP00000378699	ENSP00000318697	0	0	0	0	0	0.092	0	0.492	0.519
CDK1	ENSG00000258947	1858283	1850229		ENSP00000378699	ENSP00000320295	0	0	0	0	0	0.092	0	0.492	0.519
CDK1	ACTB	1858283	1853523		ENSP00000378699	ENSP00000349960	0	0	0	0	0	0	0	0.514	0.514
CDK1	FLNA	1858283	1855120		ENSP00000378699	ENSP00000358866	0	0	0	0	0	0	0	0.51	0.511
CDK1	BAX	1858283	1847402		ENSP00000378699	ENSP00000293288	0	0	0	0	0	0	0	0.507	0.507
CDK1	XRCC5	1858283	1857983		ENSP00000378699	ENSP00000375977	0	0	0	0	0	0.323	0	0.287	0.496
CDK1	PAK4	1858283	1853663		ENSP00000378699	ENSP00000351049	0	0	0.295	0.715	0	0.363	0	0.434	0.479
CDK1	YWHAZ	1858283	1849183		ENSP00000378699	ENSP00000309503	0	0	0	0	0	0	0	0.473	0.473
CDK1	DDX6	1858283	1845458		ENSP00000378699	ENSP00000264018	0	0	0	0	0.174	0.379	0	0	0.465
CDK1	PAK2	1858283	1849679		ENSP00000378699	ENSP00000314067	0	0	0.32	0.77	0	0.363	0	0.431	0.461
CDK1	MYH14	1858283	1845102		ENSP00000378699	ENSP00000262269	0	0	0	0	0	0.078	0	0.434	0.456
CDK1	ACTC1	1858283	1847228		ENSP00000378699	ENSP00000290378	0	0	0	0	0	0	0	0.455	0.455
CDK1	NFKB2	1858283	1855147		ENSP00000378699	ENSP00000358983	0	0	0	0	0	0.149	0	0.38	0.45
CDK1	MAPK14	1858283	1843222		ENSP00000378699	ENSP00000229794	0	0	0.431	0.859	0	0.364	0	0.596	0.449
CDK1	MAPK3	1858283	1845265		ENSP00000378699	ENSP00000263025	0	0	0.445	0.868	0	0.364	0	0.649	0.449
CDK1	NRAS	1858283	1855051		ENSP00000378699	ENSP00000358548	0	0	0	0	0	0.149	0	0.378	0.448
CDK1	MAPK1	1858283	1842512		ENSP00000378699	ENSP00000215832	0	0	0.432	0.868	0	0.364	0	0.583	0.443
CDK1	PRPF6	1858283	1845854		ENSP00000378699	ENSP00000266079	0	0	0	0	0	0	0	0.42	0.42
CDK1	PPA1	1858283	1855858		ENSP00000378699	ENSP00000362329	0	0	0	0	0.112	0	0	0.372	0.418
CDK1	CDC5L	1858283	1855491		ENSP00000378699	ENSP00000360532	0	0	0	0	0	0.111	0	0.37	0.416
CDK1	UMPS	1858283	1843321		ENSP00000378699	ENSP00000232607	0	0	0	0	0.072	0	0	0.397	0.416
CDK1	PXN	1858283	1843137		ENSP00000378699	ENSP00000228307	0	0	0	0	0	0.238	0	0.261	0.412
CDK1	HUWE1	1858283	1845226		ENSP00000378699	ENSP00000262854	0	0	0	0	0	0.375	0	0.095	0.41
CDK1	HSPA5	1858283	1850618		ENSP00000378699	ENSP00000324173	0	0	0	0	0	0.099	0	0.363	0.402
CETN2	RAD23B	1855210	1853623		ENSP00000359300	ENSP00000350708	0	0	0	0	0.087	0.253	0.9	0.404	0.953
CETN2	PRKDC	1855210	1849621		ENSP00000359300	ENSP00000313420	0	0	0	0	0	0	0.9	0.169	0.913
CETN2	XRCC6	1855210	1853821		ENSP00000359300	ENSP00000352257	0	0	0	0	0	0	0.9	0.115	0.907
CETN2	MSH3	1855210	1845686		ENSP00000359300	ENSP00000265081	0	0	0	0	0.072	0	0.72	0	0.729
CETN2	TPR	1855210	1854604		ENSP00000359300	ENSP00000356448	0	0	0	0	0	0.663	0	0	0.663
CETN2	TUBA1C	1855210	1848245		ENSP00000359300	ENSP00000301072	0	0	0	0	0	0.104	0	0.521	0.553
CETN2	TUBA1B	1855210	1851928		ENSP00000359300	ENSP00000336799	0	0	0	0	0	0.104	0	0.521	0.553
CETN2	MLH3	1855210	1853248		ENSP00000359300	ENSP00000348020	0	0	0	0	0	0	0.54	0	0.54
CETN2	TUBB4B	1855210	1852441		ENSP00000359300	ENSP00000341289	0	0	0	0	0	0.104	0	0.377	0.418
CETN2	TUBB6	1855210	1850072		ENSP00000359300	ENSP00000318697	0	0	0	0	0	0.104	0	0.374	0.415
CETN2	TUBB8	1855210	1851078		ENSP00000359300	ENSP00000328808	0	0	0	0	0	0.104	0	0.374	0.415
CETN2	ENSG00000258947	1855210	1850229		ENSP00000359300	ENSP00000320295	0	0	0	0	0	0.104	0	0.374	0.415
CFL1	PFN1	1849206	1843040		ENSP00000309629	ENSP00000225655	0	0	0	0	0.174	0	0.9	0.802	0.982
CFL1	ACTC1	1849206	1847228		ENSP00000309629	ENSP00000290378	0	0	0	0	0.112	0.717	0	0.701	0.918
CFL1	YWHAZ	1849206	1849183		ENSP00000309629	ENSP00000309503	0	0	0	0	0.111	0.819	0	0.388	0.893
CFL1	TPM1	1849206	1845983		ENSP00000309629	ENSP00000267996	0	0	0	0	0	0.239	0	0.767	0.815
CFL1	TUBA1C	1849206	1848245		ENSP00000309629	ENSP00000301072	0	0	0	0	0.083	0	0	0.732	0.744
CFL1	PFN2	1849206	1843544		ENSP00000309629	ENSP00000239940	0	0	0	0	0.174	0	0	0.629	0.68
CFL1	YWHAG	1849206	1848830		ENSP00000309629	ENSP00000306330	0	0	0	0	0.11	0.576	0	0.167	0.658
CFL1	ENO1	1849206	1843405		ENSP00000309629	ENSP00000234590	0	0	0	0	0	0	0	0.619	0.619
CFL1	WASL	1849206	1842952		ENSP00000309629	ENSP00000223023	0	0	0	0	0	0.289	0	0.486	0.619
CFL1	PRKACA	1849206	1849201		ENSP00000309629	ENSP00000309591	0	0	0	0	0.133	0.576	0	0	0.616
CFL1	ATP1A1	1849206	1847591		ENSP00000309629	ENSP00000295598	0	0	0	0	0	0.602	0	0.041	0.602
CFL1	TPI1	1849206	1843191		ENSP00000309629	ENSP00000229270	0	0	0	0	0.086	0.576	0	0.053	0.6
CFL1	ACTN4	1849206	1844152		ENSP00000309629	ENSP00000252699	0	0	0	0	0	0.239	0	0.399	0.523
CFL1	ENO2	1849206	1843192		ENSP00000309629	ENSP00000229277	0	0	0	0	0	0	0	0.464	0.464
CFL1	VCL	1849206	1842472		ENSP00000309629	ENSP00000211998	0	0	0	0	0	0	0	0.443	0.443
CFL1	VASP	1849206	1843785		ENSP00000309629	ENSP00000245932	0	0	0	0	0	0	0	0.433	0.434
CFL1	MYH14	1849206	1845102		ENSP00000309629	ENSP00000262269	0	0	0	0	0.114	0	0	0.376	0.424
CFL1	CTBP1	1849206	1847266		ENSP00000309629	ENSP00000290921	0	0	0	0	0	0	0	0.411	0.411
CFL1	GAPDH	1849206	1843185		ENSP00000309629	ENSP00000229239	0	0	0	0	0	0	0	0.4	0.4
CGN	MYH14	1846205	1845102		ENSP00000271636	ENSP00000262269	0	0	0	0.614	0	0	0.8	0.873	0.867
CGN	YWHAH	1846205	1843937		ENSP00000271636	ENSP00000248975	0	0	0	0	0	0.619	0	0.518	0.808
CGN	MYH9	1846205	1842558		ENSP00000271636	ENSP00000216181	0	0	0	0.614	0	0	0.8	0.112	0.805
CGN	MYH10	1846205	1846079		ENSP00000271636	ENSP00000269243	0	0	0	0.618	0	0	0.8	0.053	0.8
CGN	MYL12A	1846205	1842673		ENSP00000271636	ENSP00000217652	0	0	0	0	0	0	0.8	0	0.8
CGN	SYMPK	1846205	1843786		ENSP00000271636	ENSP00000245934	0	0	0	0	0	0	0	0.725	0.725
[truncated: 15,327 more rows]
